# Supplementary material for: Metathesis Reactions of a NHC‐Stabilized Phosphaborene
Source: Angew Chem Int Ed Engl. 2022 Jun 23;61(31):e202203345. doi: 10.1002/anie.202203345 (PMC9401048; doi:10.1002/anie.202203345)
Supplement: Supplementary file 1 — Supporting Information [file ANIE-61-0-s003.cif]

 
data_sh4478_a_tw
 
_audit_creation_method            'SHELXL-2018/3'
_shelx_SHELXL_version_number      '2018/3'
_chemical_name_systematic         ?
_chemical_name_common             ?
_chemical_melting_point           ?
_chemical_formula_moiety          'C23 H56 B N2 P Si5'
_chemical_formula_sum
 'C23 H56 B N2 P Si5' 
_chemical_formula_weight          542.92

loop_
 _atom_type_symbol
 _atom_type_description
 _atom_type_scat_dispersion_real
 _atom_type_scat_dispersion_imag
 _atom_type_scat_source
 'C'  'C'   0.0033   0.0016
 'International Tables Vol C Tables 4.2.6.8 and 6.1.1.4'
 'H'  'H'   0.0000   0.0000
 'International Tables Vol C Tables 4.2.6.8 and 6.1.1.4'
 'B'  'B'   0.0013   0.0007
 'International Tables Vol C Tables 4.2.6.8 and 6.1.1.4'
 'N'  'N'   0.0061   0.0033
 'International Tables Vol C Tables 4.2.6.8 and 6.1.1.4'
 'Si'  'Si'   0.0817   0.0704
 'International Tables Vol C Tables 4.2.6.8 and 6.1.1.4'
 'P'  'P'   0.1023   0.0942
 'International Tables Vol C Tables 4.2.6.8 and 6.1.1.4'
 
_space_group_crystal_system       triclinic
_space_group_IT_number            2
_space_group_name_H-M_alt         'P -1'
_space_group_name_Hall            '-P 1'
 
_shelx_space_group_comment
;
The symmetry employed for this shelxl refinement is uniquely defined
by the following loop, which should always be used as a source of
symmetry information in preference to the above space-group names.
They are only intended as comments.
;
 
loop_
 _space_group_symop_operation_xyz
 'x, y, z'
 '-x, -y, -z'
 
_cell_length_a                    9.7123(5)
_cell_length_b                    12.0591(6)
_cell_length_c                    15.9058(8)
_cell_angle_alpha                 89.691(2)
_cell_angle_beta                  88.273(2)
_cell_angle_gamma                 68.230(2)
_cell_volume                      1729.23(15)
_cell_formula_units_Z             2
_cell_measurement_temperature     133(2)
_cell_measurement_reflns_used     9842
_cell_measurement_theta_min       2.26
_cell_measurement_theta_max       29.40
 
_exptl_crystal_description       'plate'
_exptl_crystal_colour            'colourless'
_exptl_crystal_density_meas       'not measured'
_exptl_crystal_density_method     ?
_exptl_crystal_density_diffrn     1.043          
_exptl_crystal_F_000              596
_exptl_transmission_factor_min    ?
_exptl_transmission_factor_max    ?
_exptl_crystal_size_max           0.202
_exptl_crystal_size_mid           0.144
_exptl_crystal_size_min           0.076
_exptl_absorpt_coefficient_mu     0.267
_shelx_estimated_absorpt_T_min    0.948
_shelx_estimated_absorpt_T_max    0.980
_exptl_absorpt_correction_type    'multi-scan'
_exptl_absorpt_correction_T_min   0.7042
_exptl_absorpt_correction_T_max   0.7459
_exptl_absorpt_process_details    
;
 SADABS 2016/2: Krause, L., Herbst-Irmer, R., Sheldrick G.M. & Stalke D.,
 J. Appl. Cryst. 48 (2015) 3-10
;
_exptl_absorpt_special_details    ?
_diffrn_ambient_temperature       133(2)
_diffrn_radiation_wavelength      0.71073
_diffrn_radiation_type            MoK\a
_diffrn_source                    'INCOATEC IµS microfocus sealed tube'
_diffrn_measurement_device_type   'Bruker AXS D8 Venture, Photon II'
_diffrn_measurement_method        '\f and \w scans'
_diffrn_detector_area_resol_mean  ?
_diffrn_reflns_number             7547
_diffrn_reflns_av_unetI/netI      0.0362
_diffrn_reflns_av_R_equivalents   ?
_diffrn_reflns_limit_h_min        -12
_diffrn_reflns_limit_h_max        12
_diffrn_reflns_limit_k_min        -15
_diffrn_reflns_limit_k_max        15
_diffrn_reflns_limit_l_min        -1
_diffrn_reflns_limit_l_max        20
_diffrn_reflns_theta_min          2.218
_diffrn_reflns_theta_max          26.999
_diffrn_reflns_theta_full         25.242
_diffrn_measured_fraction_theta_max   0.999
_diffrn_measured_fraction_theta_full  0.999
_diffrn_reflns_Laue_measured_fraction_max    0.999
_diffrn_reflns_Laue_measured_fraction_full   0.999
_diffrn_reflns_point_group_measured_fraction_max   0.999
_diffrn_reflns_point_group_measured_fraction_full  0.999
_reflns_number_total              7547
_reflns_number_gt                 6420
_reflns_threshold_expression      'I > 2\s(I)'
_reflns_Friedel_coverage          0.000
_reflns_Friedel_fraction_max      .
_reflns_Friedel_fraction_full     .
 
_reflns_special_details
;
 _reflns_Friedel_fraction is defined as the number of unique
 Friedel pairs measured divided by the number that would be
 possible theoretically, ignoring centric projections and
 systematic absences. Completness statistics refer to single and
 composite reflections containing twin component 1 only.
;
 
_computing_data_collection        'APEX 3 (Bruker Nano, Inc., 2019)'
_computing_cell_refinement        'SAINT V8.40A (Bruker Nano, Inc., 2019)'
_computing_data_reduction         'SAINT V8.40A (Bruker Nano, Inc., 2019)'
_computing_structure_solution     'SHELXT 2014/4 (Bruker AXS, 2014)'
_computing_structure_refinement 'SHELXL-2018/3 (Sheldrick, 2018)'
_computing_molecular_graphics     '?'
_computing_publication_material   'SHELXL-2018/3 (Sheldrick, 2018)'
_refine_special_details
;
 Refined as a 2-component twin.
;
_refine_ls_structure_factor_coef  Fsqd
_refine_ls_matrix_type            full
_refine_ls_weighting_scheme       calc
_refine_ls_weighting_details
'w=1/[\s^2^(Fo^2^)+(0.0614P)^2^+2.4006P] where P=(Fo^2^+2Fc^2^)/3'
_atom_sites_solution_primary      direct
_atom_sites_solution_secondary    difmap
_atom_sites_solution_hydrogens    geom
_refine_ls_hydrogen_treatment     constr
_refine_ls_extinction_method      none
_refine_ls_extinction_coef        .
_refine_ls_number_reflns          7547
_refine_ls_number_parameters      308
_refine_ls_number_restraints      0
_refine_ls_R_factor_all           0.0633
_refine_ls_R_factor_gt            0.0518
_refine_ls_wR_factor_ref          0.1505
_refine_ls_wR_factor_gt           0.1430
_refine_ls_goodness_of_fit_ref    1.097
_refine_ls_restrained_S_all       1.097
_refine_ls_shift/su_max           0.000
_refine_ls_shift/su_mean          0.000
 
loop_
 _atom_site_label
 _atom_site_type_symbol
 _atom_site_fract_x
 _atom_site_fract_y
 _atom_site_fract_z
 _atom_site_U_iso_or_equiv
 _atom_site_adp_type
 _atom_site_occupancy
 _atom_site_site_symmetry_order  
 _atom_site_calc_flag
 _atom_site_refinement_flags_posn
 _atom_site_refinement_flags_adp
 _atom_site_refinement_flags_occupancy
 _atom_site_disorder_assembly
 _atom_site_disorder_group
P1 P 0.53284(8) 0.56038(6) 0.25092(5) 0.02185(17) Uani 1 1 d . . . . .
C1 C 0.2055(3) 0.6292(2) 0.24981(16) 0.0155(5) Uani 1 1 d . . . . .
N1 N 0.1485(2) 0.5999(2) 0.18056(14) 0.0179(5) Uani 1 1 d . . . . .
Si1 Si 0.32702(8) 0.84178(6) 0.25404(4) 0.01540(16) Uani 1 1 d . . . . .
B1 B 0.3434(3) 0.6682(2) 0.25156(18) 0.0150(5) Uani 1 1 d . . . . .
Si3 Si 0.39060(9) 0.89184(7) 0.38633(5) 0.02236(18) Uani 1 1 d . . . . .
C3 C 0.0314(3) 0.5563(3) 0.28965(18) 0.0210(6) Uani 1 1 d . . . . .
Si2 Si 0.50201(10) 0.86092(7) 0.15585(6) 0.0283(2) Uani 1 1 d . . . . .
C2 C 0.0417(3) 0.5522(3) 0.20470(18) 0.0214(6) Uani 1 1 d . . . . .
N2 N 0.1321(2) 0.6056(2) 0.31657(14) 0.0172(4) Uani 1 1 d . . . . .
Si4 Si 0.09783(9) 0.99176(7) 0.22374(5) 0.02416(19) Uani 1 1 d . . . . .
C4 C -0.0364(4) 0.5013(3) 0.1460(2) 0.0357(8) Uani 1 1 d . . . . .
H4A H -0.087760 0.561516 0.104416 0.054 Uiso 1 1 calc R U . . .
H4B H -0.108768 0.477379 0.177830 0.054 Uiso 1 1 calc R U . . .
H4C H 0.035986 0.431361 0.117158 0.054 Uiso 1 1 calc R U . . .
C23 C 0.3832(3) 0.3281(2) 0.2536(2) 0.0280(6) Uani 1 1 d . . . . .
H23A H 0.317044 0.366892 0.301420 0.042 Uiso 1 1 calc R U . . .
H23B H 0.413737 0.241270 0.258454 0.042 Uiso 1 1 calc R U . . .
H23C H 0.330863 0.354540 0.201103 0.042 Uiso 1 1 calc R U . . .
C22 C 0.6584(4) 0.2999(3) 0.3496(2) 0.0320(7) Uani 1 1 d . . . . .
H22A H 0.598087 0.334154 0.400303 0.048 Uiso 1 1 calc R U . . .
H22B H 0.750219 0.315950 0.350021 0.048 Uiso 1 1 calc R U . . .
H22C H 0.682697 0.213455 0.348367 0.048 Uiso 1 1 calc R U . . .
C21 C 0.6710(3) 0.2916(3) 0.1597(2) 0.0287(6) Uani 1 1 d . . . . .
H21A H 0.696983 0.205208 0.164714 0.043 Uiso 1 1 calc R U . . .
H21B H 0.761710 0.309246 0.157666 0.043 Uiso 1 1 calc R U . . .
H21C H 0.616400 0.319869 0.108120 0.043 Uiso 1 1 calc R U . . .
Si5 Si 0.55128(8) 0.36947(6) 0.25350(5) 0.01930(17) Uani 1 1 d . . . . .
C5 C -0.0609(4) 0.5102(3) 0.3456(2) 0.0309(7) Uani 1 1 d . . . . .
H5A H -0.134631 0.576807 0.376832 0.046 Uiso 1 1 calc R U . . .
H5B H 0.002830 0.452958 0.385363 0.046 Uiso 1 1 calc R U . . .
H5C H -0.111665 0.470438 0.311562 0.046 Uiso 1 1 calc R U . . .
C6 C 0.1952(3) 0.6226(3) 0.09496(17) 0.0219(6) Uani 1 1 d . . . . .
H6 H 0.261890 0.667987 0.101919 0.026 Uiso 1 1 calc R U . . .
C9 C 0.1617(3) 0.6323(3) 0.40379(17) 0.0220(6) Uani 1 1 d . . . . .
H9 H 0.225711 0.680677 0.398776 0.026 Uiso 1 1 calc R U . . .
C8 C 0.0649(4) 0.7018(3) 0.0443(2) 0.0312(7) Uani 1 1 d . . . . .
H8A H 0.000496 0.768076 0.079751 0.047 Uiso 1 1 calc R U . . .
H8B H 0.008345 0.654782 0.025046 0.047 Uiso 1 1 calc R U . . .
H8C H 0.102034 0.733558 -0.004442 0.047 Uiso 1 1 calc R U . . .
C7 C 0.2865(4) 0.5075(3) 0.0489(2) 0.0341(7) Uani 1 1 d . . . . .
H7A H 0.225617 0.459427 0.041206 0.051 Uiso 1 1 calc R U . . .
H7B H 0.372889 0.462473 0.081892 0.051 Uiso 1 1 calc R U . . .
H7C H 0.319883 0.526458 -0.006205 0.051 Uiso 1 1 calc R U . . .
C10 C 0.2504(4) 0.5193(3) 0.45042(19) 0.0318(7) Uani 1 1 d . . . . .
H10A H 0.271057 0.540215 0.506854 0.048 Uiso 1 1 calc R U . . .
H10B H 0.344167 0.477378 0.419515 0.048 Uiso 1 1 calc R U . . .
H10C H 0.193322 0.467307 0.454997 0.048 Uiso 1 1 calc R U . . .
C11 C 0.0208(4) 0.7093(3) 0.4517(2) 0.0325(7) Uani 1 1 d . . . . .
H11A H 0.046960 0.737127 0.504480 0.049 Uiso 1 1 calc R U . . .
H11B H -0.040504 0.662057 0.464201 0.049 Uiso 1 1 calc R U . . .
H11C H -0.034863 0.778191 0.417426 0.049 Uiso 1 1 calc R U . . .
C12 C 0.4992(5) 0.7778(3) 0.0572(2) 0.0457(10) Uani 1 1 d . . . . .
H12A H 0.401178 0.812651 0.032584 0.069 Uiso 1 1 calc R U . . .
H12B H 0.520327 0.693690 0.070445 0.069 Uiso 1 1 calc R U . . .
H12C H 0.574684 0.783428 0.016931 0.069 Uiso 1 1 calc R U . . .
C13 C 0.6933(4) 0.7984(4) 0.1985(3) 0.0524(11) Uani 1 1 d . . . . .
H13A H 0.698958 0.846577 0.246717 0.079 Uiso 1 1 calc R U . . .
H13B H 0.765599 0.800056 0.154638 0.079 Uiso 1 1 calc R U . . .
H13C H 0.715416 0.715829 0.216375 0.079 Uiso 1 1 calc R U . . .
C14 C 0.4651(5) 1.0211(3) 0.1269(2) 0.0452(10) Uani 1 1 d . . . . .
H14A H 0.469050 1.065964 0.177391 0.068 Uiso 1 1 calc R U . . .
H14B H 0.366679 1.056587 0.102898 0.068 Uiso 1 1 calc R U . . .
H14C H 0.540493 1.023876 0.085498 0.068 Uiso 1 1 calc R U . . .
C15 C 0.0674(5) 1.0066(3) 0.1076(2) 0.0465(10) Uani 1 1 d . . . . .
H15A H -0.037157 1.053881 0.097785 0.070 Uiso 1 1 calc R U . . .
H15B H 0.094117 0.927145 0.082398 0.070 Uiso 1 1 calc R U . . .
H15C H 0.129494 1.046625 0.082011 0.070 Uiso 1 1 calc R U . . .
C16 C -0.0588(4) 0.9579(3) 0.2753(3) 0.0384(8) Uani 1 1 d . . . . .
H16A H -0.058533 0.969100 0.336226 0.058 Uiso 1 1 calc R U . . .
H16B H -0.046165 0.875120 0.262978 0.058 Uiso 1 1 calc R U . . .
H16C H -0.153261 1.011939 0.253424 0.058 Uiso 1 1 calc R U . . .
C17 C 0.0848(4) 1.1431(3) 0.2621(2) 0.0341(7) Uani 1 1 d . . . . .
H17A H 0.090472 1.142239 0.323538 0.051 Uiso 1 1 calc R U . . .
H17B H -0.009667 1.203600 0.245553 0.051 Uiso 1 1 calc R U . . .
H17C H 0.166973 1.161972 0.237191 0.051 Uiso 1 1 calc R U . . .
C18 C 0.2304(4) 0.9344(3) 0.4648(2) 0.0363(8) Uani 1 1 d . . . . .
H18A H 0.259846 0.959459 0.517638 0.054 Uiso 1 1 calc R U . . .
H18B H 0.201802 0.865552 0.475178 0.054 Uiso 1 1 calc R U . . .
H18C H 0.146085 1.000364 0.442508 0.054 Uiso 1 1 calc R U . . .
C19 C 0.5482(4) 0.7638(3) 0.4299(2) 0.0365(8) Uani 1 1 d . . . . .
H19A H 0.524491 0.691579 0.429115 0.055 Uiso 1 1 calc R U . . .
H19B H 0.564312 0.782097 0.487891 0.055 Uiso 1 1 calc R U . . .
H19C H 0.638407 0.750608 0.395503 0.055 Uiso 1 1 calc R U . . .
C20 C 0.4498(4) 1.0236(3) 0.3762(2) 0.0378(8) Uani 1 1 d . . . . .
H20A H 0.475676 1.044019 0.431529 0.057 Uiso 1 1 calc R U . . .
H20B H 0.368234 1.092040 0.354137 0.057 Uiso 1 1 calc R U . . .
H20C H 0.536313 1.003259 0.337591 0.057 Uiso 1 1 calc R U . . .
 
loop_
 _atom_site_aniso_label
 _atom_site_aniso_U_11
 _atom_site_aniso_U_22
 _atom_site_aniso_U_33
 _atom_site_aniso_U_23
 _atom_site_aniso_U_13
 _atom_site_aniso_U_12
P1 0.0169(3) 0.0152(3) 0.0338(4) 0.0007(3) -0.0009(3) -0.0063(3)
C1 0.0164(12) 0.0122(11) 0.0157(12) 0.0005(9) 0.0004(9) -0.0027(9)
N1 0.0192(11) 0.0211(11) 0.0151(11) -0.0004(9) -0.0006(8) -0.0095(9)
Si1 0.0191(4) 0.0120(3) 0.0151(3) 0.0001(3) -0.0015(3) -0.0056(3)
B1 0.0183(14) 0.0145(13) 0.0127(13) -0.0004(10) 0.0000(10) -0.0066(11)
Si3 0.0296(4) 0.0180(4) 0.0198(4) 0.0000(3) -0.0060(3) -0.0089(3)
C3 0.0186(13) 0.0232(14) 0.0239(14) 0.0032(11) -0.0009(11) -0.0109(11)
Si2 0.0377(5) 0.0202(4) 0.0299(5) -0.0029(3) 0.0119(4) -0.0150(4)
C2 0.0183(13) 0.0244(14) 0.0242(14) 0.0002(11) -0.0016(11) -0.0109(11)
N2 0.0196(11) 0.0189(11) 0.0144(11) 0.0001(8) 0.0014(8) -0.0089(9)
Si4 0.0250(4) 0.0169(4) 0.0277(4) 0.0009(3) -0.0074(3) -0.0040(3)
C4 0.0375(18) 0.050(2) 0.0315(17) -0.0066(15) -0.0042(14) -0.0291(16)
C23 0.0342(16) 0.0139(13) 0.0363(17) -0.0006(12) 0.0007(13) -0.0097(12)
C22 0.0346(17) 0.0281(16) 0.0255(16) 0.0032(12) -0.0036(13) -0.0025(13)
C21 0.0276(16) 0.0237(15) 0.0285(16) -0.0025(12) 0.0001(12) -0.0025(12)
Si5 0.0210(4) 0.0137(3) 0.0212(4) 0.0008(3) 0.0001(3) -0.0042(3)
C5 0.0295(16) 0.0393(18) 0.0300(16) 0.0062(14) 0.0024(13) -0.0202(14)
C6 0.0245(14) 0.0283(15) 0.0134(13) 0.0000(11) 0.0006(10) -0.0106(12)
C9 0.0267(14) 0.0253(14) 0.0150(13) -0.0011(11) 0.0018(10) -0.0109(12)
C8 0.0323(17) 0.0347(17) 0.0217(15) 0.0043(13) -0.0018(12) -0.0065(14)
C7 0.0375(18) 0.0369(18) 0.0192(15) -0.0030(13) 0.0059(13) -0.0041(14)
C10 0.0356(17) 0.0363(18) 0.0181(14) 0.0040(12) -0.0031(12) -0.0067(14)
C11 0.0373(18) 0.0336(17) 0.0224(15) -0.0053(13) 0.0074(13) -0.0088(14)
C12 0.080(3) 0.0302(18) 0.0297(18) -0.0079(14) 0.0247(18) -0.0250(18)
C13 0.0302(19) 0.049(2) 0.082(3) 0.003(2) 0.0149(19) -0.0207(17)
C14 0.076(3) 0.0247(17) 0.040(2) -0.0032(14) 0.0210(19) -0.0261(18)
C15 0.060(2) 0.0351(19) 0.036(2) 0.0068(15) -0.0225(18) -0.0068(17)
C16 0.0251(16) 0.0301(17) 0.057(2) 0.0026(16) -0.0059(15) -0.0069(13)
C17 0.0371(18) 0.0186(14) 0.0421(19) -0.0030(13) -0.0063(14) -0.0048(13)
C18 0.048(2) 0.0349(18) 0.0243(16) -0.0059(13) 0.0015(14) -0.0137(15)
C19 0.043(2) 0.0287(17) 0.0316(18) -0.0019(13) -0.0157(15) -0.0057(14)
C20 0.057(2) 0.0307(17) 0.0353(18) 0.0015(14) -0.0156(16) -0.0266(16)
 
_geom_special_details
;
 All esds (except the esd in the dihedral angle between two l.s. planes)
 are estimated using the full covariance matrix.  The cell esds are taken
 into account individually in the estimation of esds in distances, angles
 and torsion angles; correlations between esds in cell parameters are only
 used when they are defined by crystal symmetry.  An approximate (isotropic)
 treatment of cell esds is used for estimating esds involving l.s. planes.
;
 
loop_
 _geom_bond_atom_site_label_1
 _geom_bond_atom_site_label_2
 _geom_bond_distance
 _geom_bond_site_symmetry_2
 _geom_bond_publ_flag
P1 B1 1.817(3) . ?
P1 Si5 2.2422(10) . ?
C1 N2 1.349(3) . ?
C1 N1 1.354(3) . ?
C1 B1 1.577(4) . ?
N1 C2 1.403(3) . ?
N1 C6 1.479(3) . ?
Si1 B1 2.040(3) . ?
Si1 Si2 2.3470(11) . ?
Si1 Si4 2.3510(10) . ?
Si1 Si3 2.3541(10) . ?
Si3 C19 1.873(3) . ?
Si3 C18 1.882(4) . ?
Si3 C20 1.884(3) . ?
C3 C2 1.352(4) . ?
C3 N2 1.397(3) . ?
C3 C5 1.491(4) . ?
Si2 C12 1.873(4) . ?
Si2 C13 1.874(4) . ?
Si2 C14 1.886(3) . ?
C2 C4 1.489(4) . ?
N2 C9 1.486(3) . ?
Si4 C15 1.876(4) . ?
Si4 C16 1.880(4) . ?
Si4 C17 1.885(3) . ?
C23 Si5 1.876(3) . ?
C22 Si5 1.886(3) . ?
C21 Si5 1.886(3) . ?
C6 C7 1.519(4) . ?
C6 C8 1.523(4) . ?
C9 C10 1.519(4) . ?
C9 C11 1.523(4) . ?
 
loop_
 _geom_angle_atom_site_label_1
 _geom_angle_atom_site_label_2
 _geom_angle_atom_site_label_3
 _geom_angle
 _geom_angle_site_symmetry_1
 _geom_angle_site_symmetry_3
 _geom_angle_publ_flag
B1 P1 Si5 114.18(10) . . ?
N2 C1 N1 106.4(2) . . ?
N2 C1 B1 127.0(2) . . ?
N1 C1 B1 126.2(2) . . ?
C1 N1 C2 109.7(2) . . ?
C1 N1 C6 121.4(2) . . ?
C2 N1 C6 128.8(2) . . ?
B1 Si1 Si2 107.61(9) . . ?
B1 Si1 Si4 118.40(9) . . ?
Si2 Si1 Si4 106.85(4) . . ?
B1 Si1 Si3 110.81(9) . . ?
Si2 Si1 Si3 106.70(4) . . ?
Si4 Si1 Si3 105.85(4) . . ?
C1 B1 P1 122.24(19) . . ?
C1 B1 Si1 123.73(19) . . ?
P1 B1 Si1 114.03(14) . . ?
C19 Si3 C18 108.36(17) . . ?
C19 Si3 C20 108.17(17) . . ?
C18 Si3 C20 107.21(17) . . ?
C19 Si3 Si1 110.65(11) . . ?
C18 Si3 Si1 112.28(11) . . ?
C20 Si3 Si1 110.02(11) . . ?
C2 C3 N2 106.9(2) . . ?
C2 C3 C5 127.5(3) . . ?
N2 C3 C5 125.5(3) . . ?
C12 Si2 C13 108.7(2) . . ?
C12 Si2 C14 107.94(17) . . ?
C13 Si2 C14 106.89(19) . . ?
C12 Si2 Si1 109.48(12) . . ?
C13 Si2 Si1 110.81(14) . . ?
C14 Si2 Si1 112.84(12) . . ?
C3 C2 N1 106.8(2) . . ?
C3 C2 C4 128.0(3) . . ?
N1 C2 C4 125.1(3) . . ?
C1 N2 C3 110.1(2) . . ?
C1 N2 C9 121.3(2) . . ?
C3 N2 C9 128.6(2) . . ?
C15 Si4 C16 108.38(19) . . ?
C15 Si4 C17 106.20(17) . . ?
C16 Si4 C17 107.86(16) . . ?
C15 Si4 Si1 111.76(13) . . ?
C16 Si4 Si1 110.47(11) . . ?
C17 Si4 Si1 111.96(11) . . ?
C23 Si5 C22 107.12(15) . . ?
C23 Si5 C21 106.44(14) . . ?
C22 Si5 C21 106.32(14) . . ?
C23 Si5 P1 121.78(10) . . ?
C22 Si5 P1 106.86(11) . . ?
C21 Si5 P1 107.41(11) . . ?
N1 C6 C7 111.9(2) . . ?
N1 C6 C8 112.2(2) . . ?
C7 C6 C8 112.4(2) . . ?
N2 C9 C10 111.6(2) . . ?
N2 C9 C11 112.3(2) . . ?
C10 C9 C11 113.0(2) . . ?
 
loop_
 _geom_torsion_atom_site_label_1
 _geom_torsion_atom_site_label_2
 _geom_torsion_atom_site_label_3
 _geom_torsion_atom_site_label_4
 _geom_torsion
 _geom_torsion_site_symmetry_1
 _geom_torsion_site_symmetry_2
 _geom_torsion_site_symmetry_3
 _geom_torsion_site_symmetry_4
 _geom_torsion_publ_flag
N2 C1 N1 C2 -2.5(3) . . . . ?
B1 C1 N1 C2 170.7(2) . . . . ?
N2 C1 N1 C6 175.4(2) . . . . ?
B1 C1 N1 C6 -11.4(4) . . . . ?
N2 C1 B1 P1 88.7(3) . . . . ?
N1 C1 B1 P1 -83.2(3) . . . . ?
N2 C1 B1 Si1 -91.7(3) . . . . ?
N1 C1 B1 Si1 96.5(3) . . . . ?
Si5 P1 B1 C1 -2.7(3) . . . . ?
Si5 P1 B1 Si1 177.64(9) . . . . ?
N2 C3 C2 N1 -0.3(3) . . . . ?
C5 C3 C2 N1 -176.5(3) . . . . ?
N2 C3 C2 C4 176.4(3) . . . . ?
C5 C3 C2 C4 0.2(5) . . . . ?
C1 N1 C2 C3 1.8(3) . . . . ?
C6 N1 C2 C3 -175.9(3) . . . . ?
C1 N1 C2 C4 -175.0(3) . . . . ?
C6 N1 C2 C4 7.3(5) . . . . ?
N1 C1 N2 C3 2.3(3) . . . . ?
B1 C1 N2 C3 -170.8(2) . . . . ?
N1 C1 N2 C9 -177.3(2) . . . . ?
B1 C1 N2 C9 9.5(4) . . . . ?
C2 C3 N2 C1 -1.3(3) . . . . ?
C5 C3 N2 C1 175.0(3) . . . . ?
C2 C3 N2 C9 178.3(3) . . . . ?
C5 C3 N2 C9 -5.4(5) . . . . ?
C1 N1 C6 C7 110.4(3) . . . . ?
C2 N1 C6 C7 -72.1(4) . . . . ?
C1 N1 C6 C8 -122.1(3) . . . . ?
C2 N1 C6 C8 55.4(4) . . . . ?
C1 N2 C9 C10 -105.8(3) . . . . ?
C3 N2 C9 C10 74.6(4) . . . . ?
C1 N2 C9 C11 126.2(3) . . . . ?
C3 N2 C9 C11 -53.4(4) . . . . ?
 
_refine_diff_density_max    0.784
_refine_diff_density_min   -0.474
_refine_diff_density_rms    0.082

_shelx_res_file
;
TITL sh4478_a.res in P-1
    sh4478_a_tw.res
    created by SHELXL-2018/3 at 17:21:35 on 09-Dec-2020
REM Old TITL sh4478 in P-1
REM SHELXT solution in P-1: R1 0.155, Rweak 0.022, Alpha 0.055
REM <I/s>   0.000 for    0 systematic absences,  Orientation as input
REM Formula found by SHELXT:  C24 N2 P6
CELL  0.71073   9.7123  12.0591  15.9058   89.691   88.273   68.230
ZERR    2.000   0.0005   0.0006   0.0008    0.002    0.002    0.002
LATT  1
SFAC C H B N SI P
UNIT 46 112 2 4 10 2
TEMP -140.150
SIZE 0.076 0.144 0.202
L.S. 10
BOND
LIST 6
ACTA
CONF
FMAP 2
OMIT -3 54
OMIT -1 -1 12
OMIT -2 -7 13
OMIT 2 6 4
OMIT 1 1 9
PLAN 20
WGHT    0.061400    2.400600
BASF   0.20851
FVAR      10.96350
P1    6    0.532840    0.560381    0.250923    11.00000    0.01685    0.01515 =
         0.03383    0.00075   -0.00086   -0.00627
C1    1    0.205474    0.629249    0.249812    11.00000    0.01637    0.01219 =
         0.01574    0.00051    0.00041   -0.00270
N1    4    0.148461    0.599852    0.180564    11.00000    0.01918    0.02114 =
         0.01508   -0.00042   -0.00064   -0.00949
SI1   5    0.327020    0.841779    0.254040    11.00000    0.01907    0.01196 =
         0.01507    0.00008   -0.00146   -0.00557
B1    3    0.343419    0.668238    0.251565    11.00000    0.01830    0.01453 =
         0.01269   -0.00043    0.00005   -0.00664
SI3   5    0.390598    0.891843    0.386328    11.00000    0.02964    0.01803 =
         0.01978    0.00002   -0.00603   -0.00886
C3    1    0.031411    0.556274    0.289645    11.00000    0.01860    0.02320 =
         0.02392    0.00321   -0.00088   -0.01093
SI2   5    0.502010    0.860923    0.155847    11.00000    0.03774    0.02019 =
         0.02990   -0.00286    0.01192   -0.01499
C2    1    0.041678    0.552196    0.204696    11.00000    0.01827    0.02443 =
         0.02425    0.00018   -0.00157   -0.01089
N2    4    0.132090    0.605578    0.316566    11.00000    0.01962    0.01892 =
         0.01442    0.00008    0.00139   -0.00893
SI4   5    0.097830    0.991760    0.223741    11.00000    0.02498    0.01692 =
         0.02773    0.00090   -0.00741   -0.00398
C4    1   -0.036390    0.501258    0.146008    11.00000    0.03753    0.04967 =
         0.03145   -0.00657   -0.00425   -0.02912
AFIX 137
H4A   2   -0.087760    0.561516    0.104416    11.00000   -1.50000
H4B   2   -0.108768    0.477379    0.177830    11.00000   -1.50000
H4C   2    0.035986    0.431361    0.117158    11.00000   -1.50000
AFIX   0
C23   1    0.383158    0.328104    0.253636    11.00000    0.03419    0.01394 =
         0.03633   -0.00064    0.00073   -0.00970
AFIX 137
H23A  2    0.317044    0.366892    0.301420    11.00000   -1.50000
H23B  2    0.413737    0.241270    0.258454    11.00000   -1.50000
H23C  2    0.330863    0.354540    0.201103    11.00000   -1.50000
AFIX   0
C22   1    0.658440    0.299902    0.349589    11.00000    0.03458    0.02811 =
         0.02549    0.00322   -0.00362   -0.00249
AFIX 137
H22A  2    0.598087    0.334154    0.400303    11.00000   -1.50000
H22B  2    0.750219    0.315950    0.350021    11.00000   -1.50000
H22C  2    0.682697    0.213455    0.348367    11.00000   -1.50000
AFIX   0
C21   1    0.670971    0.291593    0.159737    11.00000    0.02764    0.02373 =
         0.02853   -0.00246    0.00012   -0.00251
AFIX 137
H21A  2    0.696983    0.205208    0.164714    11.00000   -1.50000
H21B  2    0.761710    0.309246    0.157666    11.00000   -1.50000
H21C  2    0.616400    0.319869    0.108120    11.00000   -1.50000
AFIX   0
SI5   5    0.551279    0.369470    0.253504    11.00000    0.02098    0.01369 =
         0.02121    0.00081    0.00005   -0.00415
C5    1   -0.060925    0.510169    0.345649    11.00000    0.02948    0.03928 =
         0.02998    0.00617    0.00245   -0.02022
AFIX 137
H5A   2   -0.134631    0.576807    0.376832    11.00000   -1.50000
H5B   2    0.002830    0.452958    0.385363    11.00000   -1.50000
H5C   2   -0.111665    0.470438    0.311562    11.00000   -1.50000
AFIX   0
C6    1    0.195180    0.622581    0.094956    11.00000    0.02454    0.02834 =
         0.01340   -0.00001    0.00063   -0.01064
AFIX  13
H6    2    0.261890    0.667987    0.101919    11.00000   -1.20000
AFIX   0
C9    1    0.161661    0.632268    0.403786    11.00000    0.02671    0.02528 =
         0.01504   -0.00107    0.00181   -0.01087
AFIX  13
H9    2    0.225711    0.680677    0.398776    11.00000   -1.20000
AFIX   0
C8    1    0.064904    0.701810    0.044315    11.00000    0.03228    0.03469 =
         0.02167    0.00432   -0.00184   -0.00651
AFIX 137
H8A   2    0.000496    0.768076    0.079751    11.00000   -1.50000
H8B   2    0.008345    0.654782    0.025046    11.00000   -1.50000
H8C   2    0.102034    0.733558   -0.004442    11.00000   -1.50000
AFIX   0
C7    1    0.286494    0.507526    0.048874    11.00000    0.03754    0.03692 =
         0.01919   -0.00304    0.00594   -0.00411
AFIX 137
H7A   2    0.225617    0.459427    0.041206    11.00000   -1.50000
H7B   2    0.372889    0.462473    0.081892    11.00000   -1.50000
H7C   2    0.319883    0.526458   -0.006205    11.00000   -1.50000
AFIX   0
C10   1    0.250423    0.519271    0.450424    11.00000    0.03556    0.03625 =
         0.01807    0.00402   -0.00315   -0.00667
AFIX 137
H10A  2    0.271057    0.540215    0.506854    11.00000   -1.50000
H10B  2    0.344167    0.477378    0.419515    11.00000   -1.50000
H10C  2    0.193322    0.467307    0.454997    11.00000   -1.50000
AFIX   0
C11   1    0.020756    0.709273    0.451747    11.00000    0.03726    0.03360 =
         0.02242   -0.00533    0.00744   -0.00881
AFIX 137
H11A  2    0.046960    0.737127    0.504480    11.00000   -1.50000
H11B  2   -0.040504    0.662057    0.464201    11.00000   -1.50000
H11C  2   -0.034863    0.778191    0.417426    11.00000   -1.50000
AFIX   0
C12   1    0.499217    0.777760    0.057192    11.00000    0.07965    0.03021 =
         0.02973   -0.00785    0.02469   -0.02502
AFIX 137
H12A  2    0.401178    0.812651    0.032584    11.00000   -1.50000
H12B  2    0.520327    0.693690    0.070445    11.00000   -1.50000
H12C  2    0.574684    0.783428    0.016931    11.00000   -1.50000
AFIX   0
C13   1    0.693310    0.798388    0.198479    11.00000    0.03015    0.04903 =
         0.08225    0.00262    0.01489   -0.02073
AFIX 137
H13A  2    0.698958    0.846577    0.246717    11.00000   -1.50000
H13B  2    0.765599    0.800056    0.154638    11.00000   -1.50000
H13C  2    0.715416    0.715829    0.216375    11.00000   -1.50000
AFIX   0
C14   1    0.465129    1.021069    0.126937    11.00000    0.07603    0.02470 =
         0.03977   -0.00317    0.02097   -0.02609
AFIX 137
H14A  2    0.469050    1.065964    0.177391    11.00000   -1.50000
H14B  2    0.366679    1.056587    0.102898    11.00000   -1.50000
H14C  2    0.540493    1.023876    0.085498    11.00000   -1.50000
AFIX   0
C15   1    0.067442    1.006628    0.107614    11.00000    0.06027    0.03513 =
         0.03613    0.00680   -0.02246   -0.00678
AFIX 137
H15A  2   -0.037157    1.053881    0.097785    11.00000   -1.50000
H15B  2    0.094117    0.927145    0.082398    11.00000   -1.50000
H15C  2    0.129494    1.046625    0.082011    11.00000   -1.50000
AFIX   0
C16   1   -0.058769    0.957932    0.275256    11.00000    0.02510    0.03013 =
         0.05731    0.00256   -0.00589   -0.00687
AFIX 137
H16A  2   -0.058533    0.969100    0.336226    11.00000   -1.50000
H16B  2   -0.046165    0.875120    0.262978    11.00000   -1.50000
H16C  2   -0.153261    1.011939    0.253424    11.00000   -1.50000
AFIX   0
C17   1    0.084843    1.143053    0.262112    11.00000    0.03714    0.01856 =
         0.04210   -0.00301   -0.00625   -0.00481
AFIX 137
H17A  2    0.090472    1.142239    0.323538    11.00000   -1.50000
H17B  2   -0.009667    1.203600    0.245553    11.00000   -1.50000
H17C  2    0.166973    1.161972    0.237191    11.00000   -1.50000
AFIX   0
C18   1    0.230391    0.934403    0.464815    11.00000    0.04811    0.03493 =
         0.02433   -0.00587    0.00148   -0.01372
AFIX 137
H18A  2    0.259846    0.959459    0.517638    11.00000   -1.50000
H18B  2    0.201802    0.865552    0.475178    11.00000   -1.50000
H18C  2    0.146085    1.000364    0.442508    11.00000   -1.50000
AFIX   0
C19   1    0.548243    0.763765    0.429904    11.00000    0.04341    0.02875 =
         0.03155   -0.00192   -0.01572   -0.00565
AFIX 137
H19A  2    0.524491    0.691579    0.429115    11.00000   -1.50000
H19B  2    0.564312    0.782097    0.487891    11.00000   -1.50000
H19C  2    0.638407    0.750608    0.395503    11.00000   -1.50000
AFIX   0
C20   1    0.449809    1.023598    0.376179    11.00000    0.05707    0.03074 =
         0.03529    0.00153   -0.01560   -0.02656
AFIX 137
H20A  2    0.475676    1.044019    0.431529    11.00000   -1.50000
H20B  2    0.368234    1.092040    0.354137    11.00000   -1.50000
H20C  2    0.536313    1.003259    0.337591    11.00000   -1.50000
REM #####
AFIX   0
HKLF 5


REM  sh4478_a.res in P-1
REM wR2 = 0.150546, GooF = S = 1.09670, Restrained GooF = 1.09670 for all data
REM R1 = 0.051810 for 6420 Fo > 4sig(Fo) and 0.063261 for all 7547 data
REM 308 parameters refined using 0 restraints

END

WGHT      0.0614      2.4006

REM Highest difference peak  0.784,  deepest hole -0.474,  1-sigma level  0.082
Q1    1   0.3850  0.8971  0.1154  11.00000  0.05    0.78
Q2    1   0.1230  0.9860  0.2872  11.00000  0.05    0.59
Q3    1   0.2205  0.8654  0.2466  11.00000  0.05    0.57
Q4    1   0.5222  0.8578  0.3398  11.00000  0.05    0.57
Q5    1   0.2403  0.6769  0.2515  11.00000  0.05    0.50
Q6    1   0.4412  0.3812  0.2521  11.00000  0.05    0.48
Q7    1   0.4272  0.5801  0.2475  11.00000  0.05    0.46
Q8    1   0.4433  0.8289  0.2574  11.00000  0.05    0.41
Q9    1  -0.1682  0.5397  0.3321  11.00000  0.05    0.40
Q10   1   0.6299  0.8279  0.1576  11.00000  0.05    0.38
Q11   1   0.6701  0.5198  0.2584  11.00000  0.05    0.37
Q12   1   0.4395  0.6471  0.2502  11.00000  0.05    0.35
Q13   1   0.3392  0.7402  0.2501  11.00000  0.05    0.35
Q14   1  -0.0181  0.9402  0.2255  11.00000  0.05    0.32
Q15   1   0.2396  0.9597  0.2830  11.00000  0.05    0.31
Q16   1   0.2671  0.9194  0.4017  11.00000  0.05    0.30
Q17   1  -0.0059  0.9990  0.2466  11.00000  0.05    0.30
Q18   1   0.2212  0.9504  0.2289  11.00000  0.05    0.30
Q19   1   0.0150  0.5167  0.1781  11.00000  0.05    0.29
Q20   1   0.6598  0.3445  0.2535  11.00000  0.05    0.29
;
_shelx_res_checksum    1436

_shelx_hkl_file
;
   1   0   0  113866    1173   1
   2   0   0  909685   10214   1
   3   0   0    1599     279   1
   4   0   0   12143     658   1
   5   0   0  126032    2099   1
   6   0   0   22539    1029   1
   7   0   0   42463    1393   1
   8   0   0   14151    1044   1
  -9   0  -1   10545     947  -2
   9   0   0   10545     947   1
 -10   0  -1    4944     713  -2
  10   0   0    4944     713   1
  11   0   0     695     786   1
  12   0   0     651    1175   1
 -12   1   0   10668    1779   1
 -11   1   0    2872     917   1
  10  -1   1    9258    1104  -2
 -10   1   0    9258    1104   1
   9  -1   1    5353     759  -2
  -9   1   0    5353     759   1
  -8   1   0   42537    1909   1
  -7   1   0  109694    2252   1
  -6   1   0   69703    1625   1
  -5   1   0     840     330   1
  -4   1   0  113100    1868   1
  -3   1   0       5     209   1
  -2   1   0   35998     784   1
  -1   1   0 1046682    9031   1
  -1  -1   0  205158    4003  -2
   1   1   0  205158    4003   1
   2   1   0   31353     626   1
   3   1   0     480     210   1
   4   1   0   47113    1019   1
   5   1   0  213698    2671   1
   6   1   0    2694     388   1
   7   1   0    9762     718   1
   8   1   0   15663    2440   1
  -9  -1  -1    1194     415  -2
   9   1   0    1194     415   1
 -10  -1  -1  167412    3721  -2
  10   1   0  167412    3721   1
  11   1   0   17134    1522   1
  12   1   0   32001    3071   1
 -11   2   0     -28     785   1
 -10   2   0    2473    1326   1
   9  -2   1     -49     559  -2
  -9   2   0     -49     559   1
  -8   2   0    3365     612   1
  -7   2   0   19084    1124   1
  -6   2   0  121708    2313   1
  -5   2   0    2439     444   1
  -4   2   0     645     308   1
  -3   2   0   28610     945   1
  -2   2   0  894454    7985   1
  -1   2   0  960771    9768   1
   0  -2   0  475478   10446  -2
   0   2   0  475478   10446   1
  -1  -2   0   65041    1431  -2
   1   2   0   65041    1431   1
   2   2   0  106782    1373   1
   3   2   0  272453    3748   1
   4   2   0   50077     941   1
   5   2   0   61800    1175   1
   6   2   0   53517    1169   1
   7   2   0   42117    1100   1
   8   2   0     488     287   1
  -9  -2  -1   16035     954  -2
   9   2   0   16035     954   1
 -10  -2  -1    9766     966  -2
  10   2   0    9766     966   1
  11   2   0   25333    1685   1
  12   2   0   45670    2385   1
  13   2   0   21325    2251   1
 -11   3   0    8947    1522   1
 -10   3   0   14011    1428   1
   9  -3   1   29398    1841  -2
  -9   3   0   29398    1841   1
   8  -3   1   43417    1858  -2
  -8   3   0   43417    1858   1
  -7   3   0   21915    1284   1
  -6   3   0   74533    1882   1
  -5   3   0   53469    1583   1
  -4   3   0    5160     513   1
  -3   3   0   79106    1613   1
  -2   3   0     295     297   1
  -1   3   0   32859     825   1
   0  -3   0   49164     895  -2
   0   3   0   49164     895   1
  -1  -3   0  665744   12125  -2
   1   3   0  665744   12125   1
   2   3   0   15247     490   1
   3   3   0  145315    2004   1
   4   3   0  505749    4220   1
   5   3   0    5383     455   1
   6   3   0   27792     865   1
   7   3   0    5170     504   1
   8   3   0   20216    1247   1
  -9  -3  -1   23034    1195  -2
   9   3   0   23034    1195   1
 -10  -3  -1    7691     828  -2
  10   3   0    7691     828   1
  11   3   0   48633    2049   1
  12   3   0      78     723   1
  13   3   0    4587    1650   1
 -11   4   0   -2351    2351   1
 -10   4   0    6606    1280   1
   9  -4   1    -732    1020  -2
  -9   4   0    -732    1020   1
   8  -4   1   22048    1383  -2
  -8   4   0   22048    1383   1
  -7   4   0     989     468   1
  -6   4   0   16490    1169   1
  -5   4   0   91687    1997   1
  -4   4   0   75374    1697   1
  -3   4   0   32796    1093   1
  -2   4   0   83898    1663   1
  -1   4   0   99950    1607   1
   0  -4   0    5115     390  -2
   0   4   0    5115     390   1
  -1  -4   0  627344    5274  -2
   1   4   0  627344    5274   1
   2   4   0   28519     702   1
   3   4   0  176336    2156   1
   4   4   0   13796     707   1
   5   4   0   14075     622   1
   6   4   0  162129    2121   1
   7   4   0     315     268   1
   8   4   0   72578    1797   1
   9   4   0    8771     919   1
 -10  -4  -1   35716    1625  -2
  10   4   0   35716    1625   1
  11   4   0   20200    1625   1
  12   4   0     876     724   1
  13   4   0    -515    1225   1
 -10   5   0    1292    1365   1
   9  -5   1   27603    1985  -2
  -9   5   0   27603    1985   1
   8  -5   1   77149    2773  -2
  -8   5   0   77149    2773   1
  -7   5   0  136349    3169   1
  -6   5   0   32875    1511   1
  -5   5   0   27170    1335   1
  -4   5   0   86791    1918   1
  -3   5   0   87565    1944   1
  -2   5   0   51845    1377   1
  -1   5   0  135666    2617   1
   0  -5   0   27233     848  -2
   0   5   0   27233     848   1
  -1  -5   0   56596    1056  -2
   1   5   0   56596    1056   1
   2   5   0  355458    9044   1
   3   5   0  909937    7490   1
   4   5   0  130632    1962   1
   5   5   0  109972    1893   1
   6   5   0  115271    1915   1
   7   5   0   35341     962   1
   8   5   0    8485     675   1
   9   5   0   48146    1413   1
 -10  -5  -1   17171    1113  -2
  10   5   0   17171    1113   1
 -11  -5  -1   25625    1816  -2
  11   5   0   25625    1816   1
  12   5   0     173     781   1
  13   5   0    1433     980   1
   9  -6   1     775     940  -2
  -9   6   0     775     940   1
   8  -6   1   17195    1624  -2
  -8   6   0   17195    1624   1
  -7   6   0   29319    1832   1
  -6   6   0   54247    1951   1
  -5   6   0  117254    2491   1
  -4   6   0   92110    2087   1
  -3   6   0   29947    1381   1
  -2   6   0   96520    2237   1
  -1   6   0    6630     605   1
   0   6   0  249193    3879   1
  -1  -6   0    5213     464  -2
   1   6   0    5213     464   1
   2   6   0  115460    1778   1
   3   6   0   72722    1379   1
   4   6   0  337897    3602   1
   5   6   0   93654    1738   1
   6   6   0   97270    1803   1
   7   6   0   16533     902   1
   8   6   0  123187    2677   1
   9   6   0   27093    1249   1
 -10  -6  -1   13086    1030  -2
  10   6   0   13086    1030   1
 -11  -6  -1    1371     616  -2
  11   6   0    1371     616   1
  12   6   0   31071    1760   1
  13   6   0   13782    2000   1
   9  -7   1    3843    1435  -2
  -9   7   0    3843    1435   1
   8  -7   1    8982    1460  -2
  -8   7   0    8982    1460   1
  -7   7   0   29687    2051   1
  -6   7   0   10553    1087   1
  -5   7   0   61448    1923   1
  -4   7   0  129641    2625   1
  -3   7   0   52288    1827   1
  -2   7   0   67636    1714   1
  -1   7   0   13848     937   1
   0   7   0  126308    2504   1
  -1  -7   0   10452     656  -2
   1   7   0   10452     656   1
  -2  -7   0  167410    2211  -2
   2   7   0  167410    2211   1
   3   7   0   95307    1546   1
   4   7   0  165298    2348   1
   5   7   0  214119    2847   1
   6   7   0   47177    1284   1
   7   7   0   40994    1204   1
   8   7   0    1165     469   1
   9   7   0    3400     559   1
 -10  -7  -1   95295    2527  -2
  10   7   0   95295    2527   1
 -11  -7  -1   27725    1789  -2
  11   7   0   27725    1789   1
  12   7   0   48325    2573   1
  13   7   0    9105    1476   1
   8  -8   1    4029    1409  -2
  -8   8   0    4029    1409   1
  -7   8   0    2852     949   1
  -6   8   0     869    1014   1
  -5   8   0   14470    1217   1
  -4   8   0   56718    1811   1
  -3   8   0   39445    1668   1
  -2   8   0     490     426   1
  -1   8   0   10410     806   1
   0   8   0  121833    2709   1
  -1  -8   0   15915     875  -2
   1   8   0   15915     875   1
  -2  -8   0   40288    1117  -2
   2   8   0   40288    1117   1
   3   8   0  151988    2164   1
   4   8   0    5537     536   1
   5   8   0   99952    1890   1
   6   8   0   64951    1641   1
   7   8   0   21852    1070   1
   8   8   0    6329     806   1
   9   8   0    5844     822   1
 -10  -8  -1   70372    2274  -2
  10   8   0   70372    2274   1
 -11  -8  -1    8143    1031  -2
  11   8   0    8143    1031   1
  12   8   0    -108    1435   1
  13   8   0     962    1446   1
   7  -9   1   13045    1843  -2
  -7   9   0   13045    1843   1
  -6   9   0    3238    1338   1
  -5   9   0     -42     609   1
  -4   9   0    2821     950   1
  -3   9   0    -353     483   1
  -2   9   0  103697    2498   1
  -1   9   0   49954    1724   1
   0   9   0   11273     857   1
  -1  -9   0   12941     841  -2
   1   9   0   12941     841   1
  -2  -9   0  101407    1929  -2
   2   9   0  101407    1929   1
   3   9   0   25971    1094   1
   4   9   0   24966    1003   1
   5   9   0     473     329   1
   6   9   0   91291    1922   1
   7   9   0     914     414   1
   8   9   0   14971     903   1
   9   9   0   21631    1469   1
 -10  -9  -1   27083    1781  -2
  10   9   0   27083    1781   1
 -11  -9  -1   28244    1989  -2
  11   9   0   28244    1989   1
  12   9   0     749    1359   1
  13   9   0    1640    1108   1
   7 -10   1   30196    3822  -2
  -7  10   0   30196    3822   1
  -6  10   0   49847    4264   1
  -5  10   0   29050    2210   1
  -4  10   0  124000    3810   1
  -3  10   0   14322    1236   1
  -2  10   0   40821    1931   1
  -1  10   0  169094    3141   1
   0  10   0    1493     482   1
  -1 -10   0    7402     720  -2
   1  10   0    7402     720   1
  -2 -10   0     871     370  -2
   2  10   0     871     370   1
   3  10   0    4163     520   1
   4  10   0    7031     710   1
   5  10   0    8811     843   1
   6  10   0    1195     445   1
   7  10   0   33661    1480   1
   8  10   0   58257    1832   1
   9  10   0   20776    1325   1
  10  10   0   13121    1222   1
 -11 -10  -1     915     799  -2
  11  10   0     915     799   1
  12  10   0     728     896   1
  13  10   0    5760    1257   1
  -6  11   0    -857    1224   1
  -5  11   0    -420    1112   1
  -4  11   0   12712    1568   1
  -3  11   0   43823    2564   1
  -2  11   0    -529     529   1
  -1  11   0    3442     736   1
   0  11   0    6428     782   1
  -1 -11   0   26792    1253  -2
   1  11   0   26792    1253   1
  -2 -11   0    3165     604  -2
   2  11   0    3165     604   1
   3  11   0   51758    1521   1
   4  11   0  102604    2141   1
   5  11   0   32979    1440   1
   6  11   0   40699    1573   1
   7  11   0    1854     539   1
   8  11   0   21358    1225   1
   9  11   0   56800    2157   1
  10  11   0   36354    2020   1
 -11 -11  -1   75609    2912  -2
  11  11   0   75609    2912   1
 -12 -11  -1   13728    1808  -2
  12  11   0   13728    1808   1
  -5  12   0    5383    1481   1
  -4  12   0   14056    1677   1
  -3  12   0     493    1029   1
  -2  12   0   22665    2022   1
  -1  12   0   16368    1664   1
   0  12   0    7738     821   1
   1  12   0    7474     809   1
  -2 -12   0   13457     981  -2
   2  12   0   13457     981   1
   3  12   0  136765    2733   1
   4  12   0   27114    1512   1
   5  12   0    7091     847   1
   6  12   0   28300    1481   1
   7  12   0   51312    1807   1
   8  12   0   31492    1937   1
   9  12   0    2281     993   1
  10  12   0     104     641   1
 -11 -12  -1    6560    1135  -2
  11  12   0    6560    1135   1
 -12 -12  -1   20070    2371  -2
  12  12   0   20070    2371   1
  -4  13   0    2772    1286   1
  -3  13   0    3264    1465   1
  -2  13   0     -44    1071   1
  -1  13   0     450     792   1
   0  13   0   31432    1900   1
   1  13   0    6526     863   1
  -2 -13   0     543     580  -2
   2  13   0     543     580   1
  -3 -13   0    2213     618  -2
   3  13   0    2213     618   1
   4  13   0    5068     735   1
   5  13   0   94611    2794   1
   6  13   0    1659     653   1
   7  13   0   28551    1710   1
   8  13   0   15050    1357   1
   9  13   0   26300    1623   1
  10  13   0    2078     953   1
 -11 -13  -1    1968     969  -2
  11  13   0    1968     969   1
  -2  14   0    4589    1563   1
  -1  14   0   13955    1865   1
   0  14   0   21454    1931   1
   1  14   0    8519    1224   1
  -2 -14   0   31920    1976  -2
   2  14   0   31920    1976   1
  -3 -14   0    5197     801  -2
   3  14   0    5197     801   1
   4  14   0  130607    3247   1
   5  14   0   83502    2841   1
   6  14   0   31674    2022   1
   7  14   0    1636     805   1
   8  14   0    2900     882   1
   9  14   0    3360     920   1
  10  14   0   17040    2041   1
 -11 -14  -1   -1192    1192  -2
  11  14   0   -1192    1192   1
  -1  15   0    8065    2143   1
   0  15   0   19689    1959   1
   1  15   0   31715    2190   1
  -2 -15   0    5162    1357  -2
   2  15   0    5162    1357   1
  -3 -15   0    7725    1188  -2
   3  15   0    7725    1188   1
   4  15   0     799     736   1
   5  15   0   21239    2371   1
   6  15   0   13707    1911   1
   7  15   0    2103     953   1
   8  15   0    6673    1144   1
   9  15   0    2317    2075   1
  10  15   0    7227    2733   1
  -2 -16   0   79336    3856  -2
   2  16   0   79336    3856   1
  -3 -16   0   40123    3730  -2
   3  16   0   40123    3730   1
   4  16   0   29401    2182   1
   5  16   0   -1034    1034   1
   6  16   0    5589    1302   1
   7  16   0     465    1169   1
   8  16   0    1144    1372   1
  -8 -16   1    4367    1912   1
  -7 -16   1   37567    2802   1
  -6 -16   1    6357    1695   1
  -5 -16   1    4075    1461   1
  -4 -16   1    -274     932   1
   3  16   1    1553    1039  -2
  -3 -16   1    1553    1039   1
   2  16   1    5861    1504  -2
  -2 -16   1    5861    1504   1
 -10 -15   1   15901    6277   1
  -9 -15   1    -659    1082   1
  -8 -15   1    2773    1548   1
  -7 -15   1    1257    1354   1
  -6 -15   1   16497    1676   1
  -5 -15   1   31955    2182   1
  -4 -15   1    1223     932   1
   3  15   1   25152    1851  -2
  -3 -15   1   25152    1851   1
   2  15   1    7849    1284  -2
  -2 -15   1    7849    1284   1
  -1 -15   1    -906     906   1
   0 -15   1    5767    1454   1
   1 -15   1    4495    2075   1
  11  14   2    1693    4248  -2
 -11 -14   1    1693    4248   1
 -10 -14   1     403     959   1
  -9 -14   1   58255    2474   1
  -8 -14   1     -79     829   1
  -7 -14   1    2731     861   1
  -6 -14   1    -256     670   1
  -5 -14   1     768     813   1
  -4 -14   1   17613    1870   1
   3  14   1   18897    1567  -2
  -3 -14   1   18897    1567   1
   2  14   1   61490    2309  -2
  -2 -14   1   61490    2309   1
  -1 -14   1   24871    1847   1
   0 -14   1    1321     967   1
   1 -14   1   12474    1685   1
   2 -14   1    2179    2439   1
  11  13   2    2957    1660  -2
 -11 -13   1    2957    1660   1
 -10 -13   1   29813    2420   1
  -9 -13   1   48901    2633   1
  -8 -13   1    1092    1070   1
  -7 -13   1     319     658   1
  -6 -13   1    -125     766   1
  -5 -13   1     339     597   1
  -4 -13   1  181682    3422   1
   3  13   1   15930    1541  -2
  -3 -13   1   15930    1541   1
   2  13   1  120933    2888  -2
  -2 -13   1  120933    2888   1
  -1 -13   1     233     598   1
   0 -13   1     664    1411   1
   1 -13   1   23306    1922   1
   2 -13   1    -237    1432   1
   3 -13   1    7226    1777   1
   4 -13   1    -567    1191   1
  12  12   2   21297    1918  -2
 -12 -12   1   21297    1918   1
  11  12   2   27774    2076  -2
 -11 -12   1   27774    2076   1
 -10 -12   1     221     778   1
  -9 -12   1    1270     792   1
  -8 -12   1   59186    2015   1
  -7 -12   1   26008    1581   1
  -6 -12   1   11534    1084   1
  -5 -12   1    4329     780   1
  -4 -12   1   18297    1393   1
  -3 -12   1    1725     710   1
   2  12   1   38349    1488  -2
  -2 -12   1   38349    1488   1
  -1 -12   1   14132    1050   1
   0 -12   1     174     451   1
   1 -12   1   18166    1559   1
   2 -12   1     137     999   1
   3 -12   1     502     915   1
   4 -12   1    3899    1331   1
   5 -12   1     367    1534   1
  12  11   2      89    1159  -2
 -12 -11   1      89    1159   1
  11  11   2   11085    1444  -2
 -11 -11   1   11085    1444   1
 -10 -11   1   27573    1795   1
  -9 -11   1   22935    1386   1
  -8 -11   1   42673    1714   1
  -7 -11   1    1220     558   1
  -6 -11   1   92025    2268   1
  -5 -11   1   10652     924   1
  -4 -11   1  138349    3793   1
  -3 -11   1     286     410   1
   2  11   1  109314    2226  -2
  -2 -11   1  109314    2226   1
   1  11   1   59887    1710  -2
  -1 -11   1   59887    1710   1
   0 -11   1    3188     651   1
   1 -11   1   25813    1817   1
   2 -11   1   34378    1853   1
   3 -11   1   16246    1808   1
   4 -11   1    3944    1053   1
   5 -11   1    4993    1178   1
   6 -11   1     179    1429   1
 -13 -10   1   -2174    3837   1
 -12 -10   1     743     997   1
  11  10   2    1093     763  -2
 -11 -10   1    1093     763   1
 -10 -10   1   27707    1845   1
  -9 -10   1   25063    1398   1
  -8 -10   1   47143    1838   1
  -7 -10   1   12204     943   1
  -6 -10   1   60227    1644   1
  -5 -10   1   55686    1968   1
  -4 -10   1  143832    2482   1
  -3 -10   1  145578    2387   1
   2  10   1   37579    1264  -2
  -2 -10   1   37579    1264   1
   1  10   1   79019    1872  -2
  -1 -10   1   79019    1872   1
   0 -10   1   32488    1512   1
   1 -10   1   69983    1988   1
   2 -10   1  164738    3882   1
   3 -10   1    4449     825   1
   4 -10   1   22391    1741   1
   5 -10   1    9468    1587   1
   6 -10   1   22845    2061   1
  -7  10   0   12686    1813  -2
   7 -10   1   12686    1813   1
 -13  -9   1    3656    1237   1
 -12  -9   1     901    1006   1
  11   9   2   26864    2101  -2
 -11  -9   1   26864    2101   1
  10   9   2   27102    1996  -2
 -10  -9   1   27102    1996   1
  -9  -9   1    7930     770   1
  -8  -9   1     517     434   1
  -7  -9   1     -14     366   1
  -6  -9   1   20326    1076   1
  -5  -9   1   13245     874   1
  -4  -9   1   55324    1398   1
  -3  -9   1   22000    1091   1
   2   9   1   22835    1073  -2
  -2  -9   1   22835    1073   1
   1   9   1   11300     768  -2
  -1  -9   1   11300     768   1
   0  -9   1   11013     937   1
   1  -9   1    -322     383   1
   2  -9   1   11463    1057   1
   3  -9   1   99731    2709   1
   4  -9   1     356     680   1
   5  -9   1    2865     757   1
   6  -9   1   38898    2543   1
  -7   9   0   43446    3830  -2
   7  -9   1   43446    3830   1
 -13  -8   1    -626    1141   1
 -12  -8   1   23779    1965   1
  11   8   2   29107    1908  -2
 -11  -8   1   29107    1908   1
  10   8   2   16978    1367  -2
 -10  -8   1   16978    1367   1
  -9  -8   1   16735    1149   1
  -8  -8   1   15741    1091   1
  -7  -8   1   67346    1801   1
  -6  -8   1   22438    1166   1
  -5  -8   1    2402     466   1
  -4  -8   1   28255    1036   1
  -3  -8   1    7012     581   1
   2   8   1   20661     873  -2
  -2  -8   1   20661     873   1
   1   8   1   96463    1840  -2
  -1  -8   1   96463    1840   1
   0  -8   1   13717     876   1
   1  -8   1   54729    1551   1
   2  -8   1    7463     774   1
   3  -8   1    7058     813   1
   4  -8   1   21038    1387   1
   5  -8   1   18613    1258   1
   6  -8   1    -617     617   1
   7  -8   1    4166    1033   1
  -8   8   0   10457    1582  -2
   8  -8   1   10457    1582   1
 -13  -7   1     954    1263   1
 -12  -7   1    2911    1027   1
  11   7   2   12835    1425  -2
 -11  -7   1   12835    1425   1
  10   7   2   41402    1975  -2
 -10  -7   1   41402    1975   1
  -9  -7   1  112428    2395   1
  -8  -7   1  100048    2063   1
  -7  -7   1   12706     919   1
  -6  -7   1     190     355   1
  -5  -7   1   49056    1293   1
  -4  -7   1   25441    1012   1
  -3  -7   1   30467     939   1
   2   7   1    1458     314  -2
  -2  -7   1    1458     314   1
   1   7   1    8457     597  -2
  -1  -7   1    8457     597   1
   0  -7   1    8003     642   1
   1  -7   1   38926    1305   1
   2  -7   1   17153    1052   1
   3  -7   1  333621    4605   1
   4  -7   1  120568    2661   1
   5  -7   1    3844     628   1
   6  -7   1    1616     588   1
   7  -7   1    4912     964   1
  -8   7   0    7982    1279  -2
   8  -7   1    7982    1279   1
  -9   7   0    2189    1376  -2
   9  -7   1    2189    1376   1
 -13  -6   1   24068    1985   1
 -12  -6   1    1217    1085   1
  11   6   2    5771    1177  -2
 -11  -6   1    5771    1177   1
  10   6   2    9087     909  -2
 -10  -6   1    9087     909   1
  -9  -6   1   12693     787   1
  -8  -6   1   71966    1703   1
  -7  -6   1     269     305   1
  -6  -6   1   11719     833   1
  -5  -6   1    1378     379   1
  -4  -6   1  173526    3322   1
  -3  -6   1   14693     675   1
  -2  -6   1  188274    5234   1
   1   6   1  161541    2149  -2
  -1  -6   1  161541    2149   1
   0  -6   1  205893    2718   1
   1  -6   1  584185    5763   1
   2  -6   1  484519    5452   1
   3  -6   1   36865    1374   1
   4  -6   1   25613    1395   1
   5  -6   1    -367     367   1
   6  -6   1    3558     790   1
   7  -6   1    2950     647   1
  -8   6   0   39963    2297  -2
   8  -6   1   39963    2297   1
  -9   6   0    1796     851  -2
   9  -6   1    1796     851   1
 -13  -5   1    3142     986   1
 -12  -5   1   42798    4063   1
  11   5   2   48988    2112  -2
 -11  -5   1   48988    2112   1
  10   5   2   75865    2074  -2
 -10  -5   1   75865    2074   1
  -9  -5   1    6060     639   1
  -8  -5   1   12369     767   1
  -7  -5   1   16559     808   1
  -6  -5   1   29536    1007   1
  -5  -5   1   10272     688   1
  -4  -5   1     551     275   1
  -3  -5   1  140337    2032   1
  -2  -5   1    2179     396   1
   1   5   1    2921     349  -2
  -1  -5   1    2921     349   1
   0   5   1   43246    2695  -2
   0  -5   1   43246    2695   1
   1  -5   1  113053    2020   1
   2  -5   1  613357    6487   1
   3  -5   1     291     326   1
   4  -5   1   94471    2092   1
   5  -5   1   62954    1733   1
   6  -5   1   57600    1733   1
   7  -5   1   33842    2699   1
  -8   5   0   34280    1914  -2
   8  -5   1   34280    1914   1
  -9   5   0    4058     939  -2
   9  -5   1    4058     939   1
  10  -5   1    6298    1573   1
 -13  -4   1    2865    1144   1
 -12  -4   1    4332    1024   1
 -11  -4   1    5327     986   1
  10   4   2   13847    1105  -2
 -10  -4   1   13847    1105   1
  -9  -4   1    4739     513   1
  -8  -4   1   45235    1298   1
  -7  -4   1    -165     232   1
  -6  -4   1   11594     724   1
  -5  -4   1   54970    1214   1
  -4  -4   1   23542     840   1
  -3  -4   1   57941    1116   1
  -2  -4   1   57062    1000   1
   1   4   1 1174488    9141  -2
  -1  -4   1 1174488    9141   1
   0   4   1  752015    6708  -2
   0  -4   1  752015    6708   1
   1  -4   1    3108     360   1
   2  -4   1    1217     377   1
   3  -4   1    -121     266   1
   4  -4   1    2165     484   1
   5  -4   1  200039    3052   1
   6  -4   1  160175    2827   1
   7  -4   1    8296     822   1
  -8   4   0    8946     866  -2
   8  -4   1    8946     866   1
  -9   4   0     319    1052  -2
   9  -4   1     319    1052   1
  10  -4   1    1055     780   1
  11  -4   1     710    2218   1
 -13  -3   1    1667     911   1
 -12  -3   1    6464    1148   1
 -11  -3   1   54178    2407   1
  10   3   2   18719    1166  -2
 -10  -3   1   18719    1166   1
   9   3   2   15689     920  -2
  -9  -3   1   15689     920   1
  -8  -3   1   56619    1413   1
  -7  -3   1     806     451   1
  -6  -3   1  177117    2489   1
  -5  -3   1    6177     499   1
  -4  -3   1   10554     546   1
  -3  -3   1   56986     990   1
  -2  -3   1  253950    2532   1
   1   3   1    3532     296  -2
  -1  -3   1    3532     296   1
   0   3   1  634466   11301  -2
   0  -3   1  634466   11301   1
   1  -3   1   18298     716   1
   2  -3   1  406581    4158   1
   3  -3   1   13546     800   1
   4  -3   1    5667     548   1
   5  -3   1    1403     392   1
   6  -3   1   54116    1574   1
   7  -3   1   11667     914   1
  -8   3   0   12925    1290  -2
   8  -3   1   12925    1290   1
  -9   3   0   14082    1214  -2
   9  -3   1   14082    1214   1
  10  -3   1    4644    1012   1
  11  -3   1     627    1130   1
 -13  -2   1     670    2806   1
 -12  -2   1    1794     830   1
 -11  -2   1    3486     910   1
  10   2   2    3407     650  -2
 -10  -2   1    3407     650   1
   9   2   2    4140     586  -2
  -9  -2   1    4140     586   1
  -8  -2   1    1911     423   1
  -7  -2   1     701     359   1
  -6  -2   1   28491     993   1
  -5  -2   1    5917     515   1
  -4  -2   1    7811     493   1
  -3  -2   1   89242    1250   1
  -2  -2   1   70870    1461   1
   1   2   1 1547422   47807  -2
  -1  -2   1 1547422   47807   1
   0   2   1   32476     619  -2
   0  -2   1   32476     619   1
   1  -2   1  723016    5785   1
   2  -2   1   10011     534   1
   3  -2   1   81083    1616   1
   4  -2   1   21418     896   1
   5  -2   1   14430     840   1
   6  -2   1   31785    1195   1
   7  -2   1   41994    1433   1
   8  -2   1     525     480   1
  -9   2   0     401     537  -2
   9  -2   1     401     537   1
  10  -2   1   13194    1120   1
  11  -2   1    8200    1524   1
 -12  -1   1     324    1052   1
 -11  -1   1   15499    1432   1
  10   1   2   66759    1833  -2
 -10  -1   1   66759    1833   1
   9   1   2     -24     472  -2
  -9  -1   1     -24     472   1
  -8  -1   1  154558    2859   1
  -7  -1   1   23032    1133   1
  -6  -1   1  313188    3636   1
  -5  -1   1   85277    1535   1
  -4  -1   1   11784     628   1
  -3  -1   1  401677    3645   1
  -2  -1   1     758     253   1
   1   1   1   15083     422  -2
  -1  -1   1   15083     422   1
   0   1   1  686659    6982  -2
   0  -1   1  686659    6982   1
   1  -1   1    1146     202   1
   2  -1   1  206171    2416   1
   3  -1   1  413374    4407   1
   4  -1   1    -132     285   1
   5  -1   1  118060    2176   1
   6  -1   1   19945    1043   1
   7  -1   1    2594     634   1
   8  -1   1  125967    2419   1
  -9   1   0   16290    1060  -2
   9  -1   1   16290    1060   1
 -10   1   0    1429     801  -2
  10  -1   1    1429     801   1
  11  -1   1   13471    1631   1
  12  -1   1    -551    1898   1
 -12   0   1    2043    1246   1
 -11   0   1    -366     743   1
  10   0   2   40249    1890  -2
 -10   0   1   40249    1890   1
   9   0   2   36018    1694  -2
  -9   0   1   36018    1694   1
  -8   0   1    6871    2109   1
  -7   0   1  147139    2621   1
  -6   0   1  156750    2416   1
  -5   0   1  592518    5659   1
  -4   0   1  144748    2000   1
  -3   0   1    1911     301   1
  -2   0   1  431672    3874   1
  -1   0   1  587527    7479   1
   1   0   1  468108    4511   1
   2   0   1   71669     993   1
   3   0   1   73309    1174   1
   4   0   1    6830     510   1
   5   0   1   20705     782   1
   6   0   1   22099     884   1
   7   0   1   39453    1199   1
   8   0   1   21176    1010   1
  -9   0   0   11053    1332  -2
   9   0   1   11053    1332   1
 -10   0   0    4621     837  -2
  10   0   1    4621     837   1
  11   0   1     112    1028   1
  12   0   1     945    1098   1
 -12   1   1    4011    1321   1
 -11   1   1    2506     961   1
  10  -1   2    2673     668  -2
 -10   1   1    2673     668   1
   9  -1   2    -339     478  -2
  -9   1   1    -339     478   1
  -8   1   1   34902    1555   1
  -7   1   1   28095    1588   1
  -6   1   1    6207     605   1
  -5   1   1   20913     985   1
  -4   1   1   10657     704   1
  -3   1   1   52007    1083   1
  -2   1   1   58389    1048   1
  -1   1   1  106551    1238   1
   0  -1   1  572809    7971  -2
   0   1   1  572809    7971   1
  -1  -1   1    7124     209  -2
   1   1   1    7124     209   1
   2   1   1  405543    3638   1
   3   1   1  635311    4952   1
   4   1   1   76992    1133   1
   5   1   1  251808    2857   1
   6   1   1  335451    3682   1
   7   1   1   11255     689   1
   8   1   1  113116    2603   1
  -9  -1   0    1490     600  -2
   9   1   1    1490     600   1
 -10  -1   0   58072    1923  -2
  10   1   1   58072    1923   1
  11   1   1   35091    2319   1
  12   1   1    7619    1219   1
 -11   2   1    2516    1002   1
 -10   2   1    5144    1081   1
   9  -2   2    1651     630  -2
  -9   2   1    1651     630   1
  -8   2   1    1246     482   1
  -7   2   1   36851    1423   1
  -6   2   1   10716     863   1
  -5   2   1   16962     975   1
  -4   2   1      14     308   1
  -3   2   1  253513    3079   1
  -2   2   1   23076     734   1
  -1   2   1   49518    1209   1
   0  -2   1   24068     804  -2
   0   2   1   24068     804   1
  -1  -2   1 1742446   35311  -2
   1   2   1 1742446   35311   1
   2   2   1   99281    1182   1
   3   2   1  330727    3515   1
   4   2   1   13440     565   1
   5   2   1    2342     353   1
   6   2   1     432     279   1
   7   2   1   63668    1555   1
   8   2   1   11484     888   1
  -9  -2   0   40334    2005  -2
   9   2   1   40334    2005   1
 -10  -2   0    2174     596  -2
  10   2   1    2174     596   1
  11   2   1    6108     954   1
  12   2   1     687     787   1
  13   2   1   -1019    1109   1
 -11   3   1    1752    1038   1
 -10   3   1   15830    1491   1
   9  -3   2    4423     838  -2
  -9   3   1    4423     838   1
   8  -3   2    3621     732  -2
  -8   3   1    3621     732   1
  -7   3   1  118100    2578   1
  -6   3   1    -355     367   1
  -5   3   1   10354     786   1
  -4   3   1  111125    1992   1
  -3   3   1   30070    1000   1
  -2   3   1   88736    1644   1
  -1   3   1  298775    3194   1
   0  -3   1  596378    5166  -2
   0   3   1  596378    5166   1
  -1  -3   1     323     176  -2
   1   3   1     323     176   1
   2   3   1  124710    3293   1
   3   3   1  114779    1581   1
   4   3   1    3259     302   1
   5   3   1      99     255   1
   6   3   1    -216     216   1
   7   3   1    5049     526   1
   8   3   1   11855     832   1
  -9  -3   0   25403    1400  -2
   9   3   1   25403    1400   1
 -10  -3   0   23332    1342  -2
  10   3   1   23332    1342   1
  11   3   1   40477    1844   1
  12   3   1     116     776   1
  13   3   1     -63    1112   1
 -10   4   1    3866    1004   1
   9  -4   2    5680    1210  -2
  -9   4   1    5680    1210   1
   8  -4   2   11729     959  -2
  -8   4   1   11729     959   1
  -7   4   1    4314     622   1
  -6   4   1  202241    3295   1
  -5   4   1  197582    3126   1
  -4   4   1  225666    3273   1
  -3   4   1   71598    1553   1
  -2   4   1   42672    1263   1
  -1   4   1   31715    1080   1
   0  -4   1  477054    8248  -2
   0   4   1  477054    8248   1
  -1  -4   1 1131165    8430  -2
   1   4   1 1131165    8430   1
   2   4   1   25458    1019   1
   3   4   1    9028     468   1
   4   4   1   13983     582   1
   5   4   1   24169     759   1
   6   4   1   30933     864   1
   7   4   1   19083     992   1
   8   4   1   40377    1215   1
   9   4   1   26558    1188   1
 -10  -4   0   35775    1570  -2
  10   4   1   35775    1570   1
  11   4   1    1440    1177   1
  12   4   1   10386    1399   1
  13   4   1     634     744   1
 -10   5   1    -499    1103   1
   9  -5   2    6325    1091  -2
  -9   5   1    6325    1091   1
   8  -5   2   16465    1460  -2
  -8   5   1   16465    1460   1
  -7   5   1    5191    1544   1
  -6   5   1   65103    1900   1
  -5   5   1    1032     418   1
  -4   5   1   58481    1576   1
  -3   5   1   19647    1123   1
  -2   5   1  742941    7274   1
  -1   5   1   85943    1971   1
   0  -5   1  133565    1944  -2
   0   5   1  133565    1944   1
  -1  -5   1    2498     318  -2
   1   5   1    2498     318   1
   2   5   1   23079     658   1
   3   5   1    6037     528   1
   4   5   1   32935     910   1
   5   5   1   95578    1774   1
   6   5   1  191610    2848   1
   7   5   1    5556     511   1
   8   5   1    6010     548   1
   9   5   1    7431     853   1
 -10  -5   0   50887    1589  -2
  10   5   1   50887    1589   1
 -11  -5   0   44471    1779  -2
  11   5   1   44471    1779   1
  12   5   1   52879    1985   1
  13   5   1    6022    1211   1
   9  -6   2    4155    1238  -2
  -9   6   1    4155    1238   1
   8  -6   2   41084    2510  -2
  -8   6   1   41084    2510   1
  -7   6   1    4610     792   1
  -6   6   1   53601    1956   1
  -5   6   1     246     413   1
  -4   6   1     192     434   1
  -3   6   1   20259    1180   1
  -2   6   1  119141    2526   1
  -1   6   1  331291    4499   1
   0   6   1   61225   27624   1
  -1  -6   1  127424    1861  -2
   1   6   1  127424    1861   1
   2   6   1  255641    2770   1
   3   6   1    9173     509   1
   4   6   1  349444    3968   1
   5   6   1    5225     493   1
   6   6   1   46507    1102   1
   7   6   1   22834    1166   1
   8   6   1  184629    3124   1
   9   6   1    5909     669   1
 -10  -6   0   33742    1519  -2
  10   6   1   33742    1519   1
 -11  -6   0    1351     626  -2
  11   6   1    1351     626   1
  12   6   1    3029     883   1
  13   6   1   14037    1892   1
   9  -7   2    1099    1232  -2
  -9   7   1    1099    1232   1
   8  -7   2   22488    2151  -2
  -8   7   1   22488    2151   1
  -7   7   1    4375    1029   1
  -6   7   1    7531     912   1
  -5   7   1   16225    1156   1
  -4   7   1  105202    2368   1
  -3   7   1   22654    1330   1
  -2   7   1   97500    2177   1
  -1   7   1   17109    1052   1
   0   7   1   23673    1014   1
  -1  -7   1    7993     586  -2
   1   7   1    7993     586   1
  -2  -7   1    5556     471  -2
   2   7   1    5556     471   1
   3   7   1   18891     870   1
   4   7   1    8656     619   1
   5   7   1  255942    3483   1
   6   7   1    1383     349   1
   7   7   1   67243    1743   1
   8   7   1   21006    1211   1
   9   7   1   45836    1587   1
 -10  -7   0  114802    2597  -2
  10   7   1  114802    2597   1
 -11  -7   0   13441    1193  -2
  11   7   1   13441    1193   1
  12   7   1    1731    1326   1
  13   7   1     308    1657   1
   8  -8   2   10410    1649  -2
  -8   8   1   10410    1649   1
  -7   8   1    1926     889   1
  -6   8   1    1301     737   1
  -5   8   1   42648    2002   1
  -4   8   1   10912    1048   1
  -3   8   1    1133     502   1
  -2   8   1   26839    1428   1
  -1   8   1   21873    1176   1
   0   8   1   26451    1140   1
  -1  -8   1   35526    1139  -2
   1   8   1   35526    1139   1
  -2  -8   1   35706    1035  -2
   2   8   1   35706    1035   1
   3   8   1   17519     780   1
   4   8   1   10393     697   1
   5   8   1   31489    1086   1
   6   8   1  166135    2447   1
   7   8   1     844     451   1
   8   8   1   56415    1688   1
   9   8   1   19984    1199   1
 -10  -8   0   45813    1710  -2
  10   8   1   45813    1710   1
 -11  -8   0   35881    1816  -2
  11   8   1   35881    1816   1
  12   8   1    9865    1901   1
  13   8   1   12017    1478   1
   7  -9   2   58232    4444  -2
  -7   9   1   58232    4444   1
  -6   9   1   39246    2690   1
  -5   9   1    6616     980   1
  -4   9   1   21506    1382   1
  -3   9   1   42434    1843   1
  -2   9   1    -428     428   1
  -1   9   1   19889    1182   1
   0   9   1    1196     442   1
  -1  -9   1   40926    1235  -2
   1   9   1   40926    1235   1
  -2  -9   1   28558    1075  -2
   2   9   1   28558    1075   1
   3   9   1   51967    1257   1
   4   9   1    1313     392   1
   5   9   1   91291    1843   1
   6   9   1    4819     593   1
   7   9   1    1360     414   1
   8   9   1    1433     552   1
   9   9   1    -175     648   1
 -10  -9   0   21475    1356  -2
  10   9   1   21475    1356   1
 -11  -9   0   13807    1221  -2
  11   9   1   13807    1221   1
  12   9   1    2604    1124   1
  13   9   1    8619    1429   1
   7 -10   2    8323    1374  -2
  -7  10   1    8323    1374   1
  -6  10   1   12738    1597   1
  -5  10   1    2460    1310   1
  -4  10   1    9838    1156   1
  -3  10   1    8397     891   1
  -2  10   1   61187    2295   1
  -1  10   1    8983     872   1
   0  10   1   25530    1328   1
  -1 -10   1   23062    1132  -2
   1  10   1   23062    1132   1
  -2 -10   1   34229    1184  -2
   2  10   1   34229    1184   1
   3  10   1  185889    2708   1
   4  10   1  157299    2789   1
   5  10   1   76056    1882   1
   6  10   1    8985     807   1
   7  10   1   42758    1313   1
   8  10   1    -116     517   1
   9  10   1    3988     658   1
  10  10   1   17695    1323   1
 -11 -10   0    1585     762  -2
  11  10   1    1585     762   1
  12  10   1     721    1130   1
  13  10   1    2321    1062   1
  -6  11   1    1955    1209   1
  -5  11   1    3899    1473   1
  -4  11   1    2234     900   1
  -3  11   1    -757     757   1
  -2  11   1     872     696   1
  -1  11   1  108078    2602   1
   0  11   1   31104    1680   1
  -1 -11   1  102320    2194  -2
   1  11   1  102320    2194   1
  -2 -11   1   86841    1934  -2
   2  11   1   86841    1934   1
   3  11   1    2754     509   1
   4  11   1  170884    2622   1
   5  11   1   38562    1472   1
   6  11   1  306713    4325   1
   7  11   1   27698    1592   1
   8  11   1    5076     695   1
   9  11   1    3943     829   1
  10  11   1   15921    1579   1
 -11 -11   0   27703    1803  -2
  11  11   1   27703    1803   1
 -12 -11   0    1935    1829  -2
  12  11   1    1935    1829   1
  -5  12   1    3353    1362   1
  -4  12   1     -96     937   1
  -3  12   1   43768    2643   1
  -2  12   1   11174    1762   1
  -1  12   1   66478    2550   1
   0  12   1     640     543   1
   1  12   1    6043     728   1
  -2 -12   1   61037    1757  -2
   2  12   1   61037    1757   1
   3  12   1   13001     992   1
   4  12   1   45959    1494   1
   5  12   1   38030    1651   1
   6  12   1     254     475   1
   7  12   1      81     513   1
   8  12   1   27132    1351   1
   9  12   1     226     578   1
  10  12   1    5258     870   1
 -11 -12   0   23526    2606  -2
  11  12   1   23526    2606   1
 -12 -12   0    4805    1169  -2
  12  12   1    4805    1169   1
  -4  13   1    1310    1706   1
  -3  13   1   11401    2466   1
  -2  13   1     110    1076   1
  -1  13   1   20320    1786   1
   0  13   1    4311     860   1
   1  13   1    4273     793   1
  -2 -13   1   67123    2116  -2
   2  13   1   67123    2116   1
  -3 -13   1    6804     803  -2
   3  13   1    6804     803   1
   4  13   1  238287    3525   1
   5  13   1      64     514   1
   6  13   1   22180    1564   1
   7  13   1    -540     540   1
   8  13   1    3027    1076   1
   9  13   1   15943    1578   1
  10  13   1     702    1209   1
 -11 -13   0    -233     886  -2
  11  13   1    -233     886   1
  -2  14   1   22400    2204   1
  -1  14   1    3320    1120   1
   0  14   1   28116    1896   1
   1  14   1    2811     893   1
  -2 -14   1   29689    1737  -2
   2  14   1   29689    1737   1
  -3 -14   1   13514    1273  -2
   3  14   1   13514    1273   1
   4  14   1   37571    1683   1
   5  14   1     668     731   1
   6  14   1     986     799   1
   7  14   1    3852     953   1
   8  14   1    2600     856   1
   9  14   1    6706    1486   1
  10  14   1    7194    1802   1
 -11 -14   0    -471    1288  -2
  11  14   1    -471    1288   1
  -1  15   1   -1053    1273   1
   0  15   1    2906    1087   1
   1  15   1    3310     992   1
  -2 -15   1    4963     963  -2
   2  15   1    4963     963   1
  -3 -15   1   17117    1420  -2
   3  15   1   17117    1420   1
   4  15   1      38    1194   1
   5  15   1   47026    2552   1
   6  15   1   34667    2052   1
   7  15   1    6430    1545   1
   8  15   1   21406    1731   1
   9  15   1    7932    1574   1
  10  15   1   15363    2269   1
  -2 -16   1   13679    1653  -2
   2  16   1   13679    1653   1
  -3 -16   1     437    1177  -2
   3  16   1     437    1177   1
   4  16   1    1053    1038   1
   5  16   1   13521    1593   1
   6  16   1    1267     996   1
   7  16   1    8013    2733   1
   8  16   1    1719    1716   1
  -8 -16   2   14122    2392   1
  -7 -16   2    5210    2415   1
  -6 -16   2     716    1492   1
  -5 -16   2    2851     949   1
  -4 -16   2   25343    2300   1
   3  16   2   27908    2300  -2
  -3 -16   2   27908    2300   1
   2  16   2   97172    3962  -2
  -2 -16   2   97172    3962   1
  -9 -15   2   25641    3236   1
  -8 -15   2    2003    1353   1
  -7 -15   2    1388     906   1
  -6 -15   2   15266    2111   1
  -5 -15   2    3529    1140   1
  -4 -15   2    9343    1270   1
   3  15   2    5191    1019  -2
  -3 -15   2    5191    1019   1
   2  15   2    1486    1382  -2
  -2 -15   2    1486    1382   1
  -1 -15   2   14927    1553   1
   0 -15   2     337    1302   1
   1 -15   2    6743    2972   1
 -10 -14   2   27534    1969   1
  -9 -14   2    -166     931   1
  -8 -14   2   11396    1345   1
  -7 -14   2    3833    1108   1
  -6 -14   2   10690    1318   1
  -5 -14   2    1206     763   1
  -4 -14   2   12665    1395   1
   3  14   2    7389    1099  -2
  -3 -14   2    7389    1099   1
   2  14   2    7475    1040  -2
  -2 -14   2    7475    1040   1
  -1 -14   2    3229     967   1
   0 -14   2   12097    1797   1
   1 -14   2   15651    2202   1
   2 -14   2    3160    1415   1
  11  13   3    1012    1135  -2
 -11 -13   2    1012    1135   1
 -10 -13   2    2662     947   1
  -9 -13   2   54465    2694   1
  -8 -13   2   55367    2632   1
  -7 -13   2   30245    2488   1
  -6 -13   2   29840    1985   1
  -5 -13   2   11580    1001   1
  -4 -13   2    5626     816   1
   3  13   2    6562     797  -2
  -3 -13   2    6562     797   1
   2  13   2     774     692  -2
  -2 -13   2     774     692   1
  -1 -13   2   10570    1112   1
   0 -13   2    4484     835   1
   1 -13   2   12030    1455   1
   2 -13   2   33398    2728   1
   3 -13   2    3629    1434   1
   4 -13   2   22622    5235   1
  12  12   3   36509    4776  -2
 -12 -12   2   36509    4776   1
  11  12   3    6650    1193  -2
 -11 -12   2    6650    1193   1
 -10 -12   2      67     799   1
  -9 -12   2    7590    1068   1
  -8 -12   2    -271     548   1
  -7 -12   2   11908    1087   1
  -6 -12   2   16775    1299   1
  -5 -12   2    2125     674   1
  -4 -12   2   17485    1379   1
  -3 -12   2   23629    1458   1
   2  12   2    8895     972  -2
  -2 -12   2    8895     972   1
  -1 -12   2   27848    1463   1
   0 -12   2   12196     999   1
   1 -12   2   55754    2379   1
   2 -12   2   53622    2946   1
   3 -12   2   19271    2047   1
   4 -12   2   16197    2045   1
   5 -12   2   12625    1699   1
  12  11   3   18415    1815  -2
 -12 -11   2   18415    1815   1
  11  11   3   32176    2344  -2
 -11 -11   2   32176    2344   1
 -10 -11   2   38801    1894   1
  -9 -11   2   96021    2910   1
  -8 -11   2   52772    1811   1
  -7 -11   2    -175     497   1
  -6 -11   2   35071    1585   1
  -5 -11   2     376     484   1
  -4 -11   2   17038    1060   1
  -3 -11   2    1113     445   1
   2  11   2   43846    1534  -2
  -2 -11   2   43846    1534   1
   1  11   2    6336     775  -2
  -1 -11   2    6336     775   1
   0 -11   2    9177     888   1
   1 -11   2     512     515   1
   2 -11   2     681     575   1
   3 -11   2   44323    2576   1
   4 -11   2   71871    3438   1
   5 -11   2   13619    1735   1
   6 -11   2    3137    1175   1
 -12 -10   2   13926    1605   1
  11  10   3    8363    1366  -2
 -11 -10   2    8363    1366   1
 -10 -10   2   17376    1350   1
  -9 -10   2    -102     571   1
  -8 -10   2  113293    2768   1
  -7 -10   2   26588    1497   1
  -6 -10   2   15581    1045   1
  -5 -10   2   42161    1562   1
  -4 -10   2     214     367   1
  -3 -10   2   68610    1735   1
   2  10   2   13183     864  -2
  -2 -10   2   13183     864   1
   1  10   2   36921    1343  -2
  -1 -10   2   36921    1343   1
   0 -10   2   42958    1618   1
   1 -10   2   50208    1758   1
   2 -10   2   14447    1258   1
   3 -10   2    3440     818   1
   4 -10   2   20840    1776   1
   5 -10   2    1323     790   1
   6 -10   2   16559    1816   1
  -7  10   1   22987    2367  -2
   7 -10   2   22987    2367   1
 -13  -9   2    3420    1589   1
 -12  -9   2    3520    1003   1
  11   9   3   26640    2387  -2
 -11  -9   2   26640    2387   1
  10   9   3   12747    1007  -2
 -10  -9   2   12747    1007   1
  -9  -9   2   15758    1201   1
  -8  -9   2   21353    1255   1
  -7  -9   2    7025     781   1
  -6  -9   2    1313     435   1
  -5  -9   2     840     379   1
  -4  -9   2     541     341   1
  -3  -9   2     944     350   1
   2   9   2     805     342  -2
  -2  -9   2     805     342   1
   1   9   2   28113    1203  -2
  -1  -9   2   28113    1203   1
   0  -9   2   20482    1156   1
   1  -9   2   23702    1334   1
   2  -9   2  165367    3201   1
   3  -9   2   52554    1902   1
   4  -9   2   55870    2080   1
   5  -9   2   11030    1486   1
   6  -9   2    4396     921   1
  -7   9   1   18739    1791  -2
   7  -9   2   18739    1791   1
 -13  -8   2    2845    1764   1
 -12  -8   2    2900     994   1
  11   8   3     707    1042  -2
 -11  -8   2     707    1042   1
  10   8   3   25333    1499  -2
 -10  -8   2   25333    1499   1
  -9  -8   2    3564     694   1
  -8  -8   2   14961    1045   1
  -7  -8   2   19206    1117   1
  -6  -8   2   71463    1864   1
  -5  -8   2  105583    2039   1
  -4  -8   2   10189     653   1
  -3  -8   2   72553    1567   1
   2   8   2   11092     725  -2
  -2  -8   2   11092     725   1
   1   8   2  109575    1955  -2
  -1  -8   2  109575    1955   1
   0  -8   2   48209    1391   1
   1  -8   2   19525    1093   1
   2  -8   2   64701    1793   1
   3  -8   2   32954    1665   1
   4  -8   2   25020    1562   1
   5  -8   2   45469    2096   1
   6  -8   2   16643    1523   1
   7  -8   2     669     755   1
  -8   8   1    3967    1187  -2
   8  -8   2    3967    1187   1
 -13  -7   2   10981    1584   1
 -12  -7   2    9282    2046   1
  11   7   3    5575    1068  -2
 -11  -7   2    5575    1068   1
  10   7   3   42784    1456  -2
 -10  -7   2   42784    1456   1
  -9  -7   2   12225     928   1
  -8  -7   2   16821    1164   1
  -7  -7   2    2717     518   1
  -6  -7   2   26389    1389   1
  -5  -7   2  174184    2650   1
  -4  -7   2    2853     507   1
  -3  -7   2    4906     463   1
   2   7   2    8562     576  -2
  -2  -7   2    8562     576   1
   1   7   2   58177    1312  -2
  -1  -7   2   58177    1312   1
   0  -7   2  252413    3306   1
   1  -7   2    3359     494   1
   2  -7   2   26826    1267   1
   3  -7   2   16756    1097   1
   4  -7   2   95981    2335   1
   5  -7   2     715     482   1
   6  -7   2    4126     734   1
   7  -7   2    4516     992   1
  -8   7   1   10844    1424  -2
   8  -7   2   10844    1424   1
  -9   7   1    4366    1247  -2
   9  -7   2    4366    1247   1
 -13  -6   2     -36    1194   1
 -12  -6   2   12040    1329   1
  11   6   3    3739     781  -2
 -11  -6   2    3739     781   1
  10   6   3   22973    1314  -2
 -10  -6   2   22973    1314   1
  -9  -6   2  102666    2044   1
  -8  -6   2   65719    1808   1
  -7  -6   2    2805     505   1
  -6  -6   2  173875    2782   1
  -5  -6   2  102077    2050   1
  -4  -6   2  600017    5770   1
  -3  -6   2  312089    3439   1
  -2  -6   2   22028     851   1
   1   6   2   11753     657  -2
  -1  -6   2   11753     657   1
   0  -6   2  124121    2139   1
   1  -6   2    7349     597   1
   2  -6   2   27564    1158   1
   3  -6   2   28303    1254   1
   4  -6   2     264     457   1
   5  -6   2   24226    1542   1
   6  -6   2   22601    1523   1
   7  -6   2   25051    1593   1
  -8   6   1   13811    1406  -2
   8  -6   2   13811    1406   1
  -9   6   1    4104    1028  -2
   9  -6   2    4104    1028   1
 -13  -5   2     237    1433   1
 -12  -5   2    -698     807   1
  11   5   3    5052    1273  -2
 -11  -5   2    5052    1273   1
  10   5   3    2493     536  -2
 -10  -5   2    2493     536   1
  -9  -5   2    4609     568   1
  -8  -5   2   17801    1035   1
  -7  -5   2     722     329   1
  -6  -5   2    6481     559   1
  -5  -5   2   45256    1114   1
  -4  -5   2     327     278   1
  -3  -5   2    6193     458   1
  -2  -5   2   95328    2617   1
   1   5   2    5242     435  -2
  -1  -5   2    5242     435   1
   0   5   2  203288    9948  -2
   0  -5   2  203288    9948   1
   1  -5   2  376884    4385   1
   2  -5   2  177608    2670   1
   3  -5   2   20187    1177   1
   4  -5   2  105126    2203   1
   5  -5   2    3622     556   1
   6  -5   2   48514    1690   1
   7  -5   2   76129    2079   1
  -8   5   1   39411    2064  -2
   8  -5   2   39411    2064   1
  -9   5   1   13928    1516  -2
   9  -5   2   13928    1516   1
  10  -5   2      83    1161   1
 -13  -4   2    -368    1136   1
 -12  -4   2    5896    1219   1
 -11  -4   2   11519    1536   1
  10   4   3    7754     839  -2
 -10  -4   2    7754     839   1
  -9  -4   2    1975     516   1
  -8  -4   2   29535    1371   1
  -7  -4   2   15371     875   1
  -6  -4   2  292124    3478   1
  -5  -4   2   16039     767   1
  -4  -4   2  301663    3248   1
  -3  -4   2  110430    3016   1
  -2  -4   2   51916     973   1
   1   4   2  106931    1447  -2
  -1  -4   2  106931    1447   1
   0   4   2  680569    5854  -2
   0  -4   2  680569    5854   1
   1  -4   2  565383    5175   1
   2  -4   2     465     314   1
   3  -4   2  151514    2532   1
   4  -4   2    6652     676   1
   5  -4   2    8414     738   1
   6  -4   2    5468     643   1
   7  -4   2   27469    1386   1
  -8   4   1   43485    1761  -2
   8  -4   2   43485    1761   1
  -9   4   1    6464     930  -2
   9  -4   2    6464     930   1
  10  -4   2   10702    1351   1
 -13  -3   2   18895    3937   1
 -12  -3   2    -396    1493   1
 -11  -3   2    8132     874   1
  10   3   3   23130    1153  -2
 -10  -3   2   23130    1153   1
   9   3   3    9500     847  -2
  -9  -3   2    9500     847   1
  -8  -3   2   42983    1410   1
  -7  -3   2   14959     875   1
  -6  -3   2   41216    1119   1
  -5  -3   2   30898     980   1
  -4  -3   2     398     273   1
  -3  -3   2  153218    2070   1
  -2  -3   2    9201     511   1
   1   3   2  119770    1508  -2
  -1  -3   2  119770    1508   1
   0   3   2   15953     967  -2
   0  -3   2   15953     967   1
   1  -3   2     836     296   1
   2  -3   2   64417    1366   1
   3  -3   2   68929    1463   1
   4  -3   2     347     280   1
   5  -3   2    3932     529   1
   6  -3   2   12763     940   1
   7  -3   2    1948     606   1
  -8   3   1   16730    1232  -2
   8  -3   2   16730    1232   1
  -9   3   1   17003    1562  -2
   9  -3   2   17003    1562   1
  10  -3   2   17606    1744   1
  11  -3   2   25174    2400   1
 -12  -2   2    4354    1245   1
 -11  -2   2    4730     782   1
  10   2   3    4454     778  -2
 -10  -2   2    4454     778   1
   9   2   3   24792    1682  -2
  -9  -2   2   24792    1682   1
  -8  -2   2    2132     784   1
  -7  -2   2    4678     587   1
  -6  -2   2   13517     790   1
  -5  -2   2  324577    3562   1
  -4  -2   2   51272    1103   1
  -3  -2   2  615869    5880   1
  -2  -2   2  458542    6226   1
   1   2   2   57796    1225  -2
  -1  -2   2   57796    1225   1
   0   2   2  123271    1625  -2
   0  -2   2  123271    1625   1
   1  -2   2  476695    5017   1
   2  -2   2 2129980   16473   1
   3  -2   2   99947    1693   1
   4  -2   2   77491    1592   1
   5  -2   2   48014    1424   1
   6  -2   2    1979     429   1
   7  -2   2    8250     761   1
   8  -2   2    5671     652   1
  -9   2   1    1571     501  -2
   9  -2   2    1571     501   1
  10  -2   2      43     731   1
  11  -2   2    -837     837   1
 -12  -1   2   34155    2532   1
 -11  -1   2   10099    1127   1
  10   1   3   97772    2589  -2
 -10  -1   2   97772    2589   1
   9   1   3   16666    1146  -2
  -9  -1   2   16666    1146   1
  -8  -1   2    6426     920   1
  -7  -1   2    7826     654   1
  -6  -1   2     169     322   1
  -5  -1   2  443583    4736   1
  -4  -1   2   22884     799   1
  -3  -1   2    5400     404   1
  -2  -1   2  800314    7034   1
   1   1   2  329523    6524  -2
  -1  -1   2  329523    6524   1
   0   1   2   30980     584  -2
   0  -1   2   30980     584   1
   1  -1   2    3593     332   1
   2  -1   2   78571    1326   1
   3  -1   2   21686     698   1
   4  -1   2   50536    1124   1
   5  -1   2   78568    1504   1
   6  -1   2    2293     384   1
   7  -1   2  108772    2095   1
   8  -1   2    7753     679   1
  -9   1   1     285     485  -2
   9  -1   2     285     485   1
 -10   1   1    4545     869  -2
  10  -1   2    4545     869   1
  11  -1   2     608     820   1
  12  -1   2   22793    2077   1
 -12   0   2    4089    1043   1
 -11   0   2    5308    1159   1
  10   0   3    4818     874  -2
 -10   0   2    4818     874   1
   9   0   3   78149    2478  -2
  -9   0   2   78149    2478   1
  -8   0   2    3779     621   1
  -7   0   2   32797    1289   1
  -6   0   2   44851    1277   1
  -5   0   2  257282    3226   1
  -4   0   2  132784    1974   1
  -3   0   2    8373     508   1
  -2   0   2   13103     662   1
  -1   0   2    5308     589   1
   0   0   2 2126371   50020  -2
   0   0   2 2126371   50020   1
   1   0   2   79226    1166   1
   2   0   2  601776    5607   1
   3   0   2   15051     540   1
   4   0   2   19962     605   1
   5   0   2   66594    1265   1
   6   0   2    9190     661   1
   7   0   2     452     274   1
   8   0   2   85142    2118   1
  -9   0   1   32784    1980  -2
   9   0   2   32784    1980   1
 -10   0   1   18309    1392  -2
  10   0   2   18309    1392   1
  11   0   2     633     682   1
  12   0   2     241     955   1
 -12   1   2     487    1146   1
 -11   1   2    9435    1385   1
  10  -1   3    4636     833  -2
 -10   1   2    4636     833   1
   9  -1   3    2775     616  -2
  -9   1   2    2775     616   1
  -8   1   2   58959    1922   1
  -7   1   2   30261    1409   1
  -6   1   2     -35     347   1
  -5   1   2     529     304   1
  -4   1   2  174244    2556   1
  -3   1   2  191668    2369   1
  -2   1   2  218964    2379   1
  -1   1   2  263701    2621   1
   0  -1   2   50479     632  -2
   0   1   2   50479     632   1
  -1  -1   2  249382    5889  -2
   1   1   2  249382    5889   1
   2   1   2  133435    2055   1
   3   1   2  236966    2405   1
   4   1   2   92964    1519   1
   5   1   2   28865     889   1
   6   1   2  160914    2504   1
   7   1   2   44699    1449   1
   8   1   2   33605    2902   1
  -9  -1   1    1532     516  -2
   9   1   2    1532     516   1
 -10  -1   1  132848    2907  -2
  10   1   2  132848    2907   1
  11   1   2   13510    1339   1
  12   1   2   60950    3877   1
 -11   2   2    5190    1295   1
 -10   2   2    2708     826   1
   9  -2   3    1624     639  -2
  -9   2   2    1624     639   1
  -8   2   2    6859     769   1
  -7   2   2    9098     908   1
  -6   2   2   34194    1376   1
  -5   2   2   94085    1982   1
  -4   2   2  225611    3118   1
  -3   2   2     522     329   1
  -2   2   2  597548    7147   1
  -1   2   2  272137    2948   1
   0  -2   2  132737    1769  -2
   0   2   2  132737    1769   1
  -1  -2   2  129477    1407  -2
   1   2   2  129477    1407   1
   2   2   2  528911    7165   1
   3   2   2   51929     749   1
   4   2   2   33432     725   1
   5   2   2    2294     370   1
   6   2   2  128570    2084   1
   7   2   2    1026     335   1
   8   2   2   24315    1085   1
  -9  -2   1   12335    1021  -2
   9   2   2   12335    1021   1
 -10  -2   1    7893     835  -2
  10   2   2    7893     835   1
  11   2   2   15937    1336   1
  12   2   2   39313    2090   1
  13   2   2   25104    2094   1
 -11   3   2    3824    2052   1
 -10   3   2   10161    1228   1
   9  -3   3    3341     884  -2
  -9   3   2    3341     884   1
   8  -3   3    2140     716  -2
  -8   3   2    2140     716   1
  -7   3   2   14314    1285   1
  -6   3   2  188831    3232   1
  -5   3   2   36797    1338   1
  -4   3   2  200330    2875   1
  -3   3   2   56729    1341   1
  -2   3   2  126425    1887   1
  -1   3   2  131080    1682   1
   0  -3   2   48293     910  -2
   0   3   2   48293     910   1
  -1  -3   2   34721    1530  -2
   1   3   2   34721    1530   1
   2   3   2     236     155   1
   3   3   2   49151     913   1
   4   3   2   38738     796   1
   5   3   2   20760     656   1
   6   3   2   78535    1427   1
   7   3   2     700     297   1
   8   3   2   66524    1623   1
  -9  -3   1    8038     885  -2
   9   3   2    8038     885   1
 -10  -3   1   24645    1278  -2
  10   3   2   24645    1278   1
  11   3   2   24955    1700   1
  12   3   2    -217     714   1
  13   3   2   -1042    1042   1
 -10   4   2   70916    2931   1
   9  -4   3   23777    1881  -2
  -9   4   2   23777    1881   1
   8  -4   3   50879    2366  -2
  -8   4   2   50879    2366   1
  -7   4   2      22     543   1
  -6   4   2   15466    1051   1
  -5   4   2    1427     423   1
  -4   4   2    2710     469   1
  -3   4   2   38742    1328   1
  -2   4   2   31723    1065   1
  -1   4   2   78652    1758   1
   0  -4   2  289612    8206  -2
   0   4   2  289612    8206   1
  -1  -4   2  194360    2142  -2
   1   4   2  194360    2142   1
   2   4   2   33076    1069   1
   3   4   2  147249    1628   1
   4   4   2   90001    1456   1
   5   4   2   15832     655   1
   6   4   2  136869    2015   1
   7   4   2   50435    1167   1
   8   4   2    4917     504   1
   9   4   2   24884    1099   1
 -10  -4   1    8986     953  -2
  10   4   2    8986     953   1
  11   4   2    4106     667   1
  12   4   2     395     839   1
  13   4   2    1591     918   1
 -10   5   2     143    1431   1
   9  -5   3   18150    1731  -2
  -9   5   2   18150    1731   1
   8  -5   3   42015    2370  -2
  -8   5   2   42015    2370   1
  -7   5   2   72792    2122   1
  -6   5   2   90814    2248   1
  -5   5   2   12260     932   1
  -4   5   2   13037     934   1
  -3   5   2  106638    2109   1
  -2   5   2    4659     511   1
  -1   5   2   14742    1389   1
   0  -5   2  550073    5146  -2
   0   5   2  550073    5146   1
  -1  -5   2    1910     331  -2
   1   5   2    1910     331   1
   2   5   2  187647    2185   1
   3   5   2    2518     339   1
   4   5   2   66509    1084   1
   5   5   2  136507    2083   1
   6   5   2  128417    2115   1
   7   5   2  157181    2362   1
   8   5   2   80530    1725   1
   9   5   2    2913     439   1
 -10  -5   1   23212    1127  -2
  10   5   2   23212    1127   1
 -11  -5   1   29640    1610  -2
  11   5   2   29640    1610   1
  12   5   2    2204     754   1
  13   5   2    3794    1031   1
   9  -6   3    3964    1053  -2
  -9   6   2    3964    1053   1
   8  -6   3   14041    1525  -2
  -8   6   2   14041    1525   1
  -7   6   2   12203    1236   1
  -6   6   2   43316    1827   1
  -5   6   2  192295    3507   1
  -4   6   2   12248    1010   1
  -3   6   2  101462    2132   1
  -2   6   2    5586     685   1
  -1   6   2   30210    1085   1
   0   6   2   98921    1908   1
  -1  -6   2   28988     892  -2
   1   6   2   28988     892   1
   2   6   2   12810     637   1
   3   6   2  197169    3689   1
   4   6   2  118574    1773   1
   5   6   2   16692     837   1
   6   6   2   10806     748   1
   7   6   2  141714    2426   1
   8   6   2   44604    1375   1
   9   6   2   20010    1115   1
 -10  -6   1   14863     987  -2
  10   6   2   14863     987   1
 -11  -6   1    1545     571  -2
  11   6   2    1545     571   1
  12   6   2   21796    1794   1
  13   6   2   13089    1526   1
   9  -7   3    6471    1692  -2
  -9   7   2    6471    1692   1
   8  -7   3    2641    1194  -2
  -8   7   2    2641    1194   1
  -7   7   2    3861    1002   1
  -6   7   2    1822     660   1
  -5   7   2   18869    1522   1
  -4   7   2    7128     779   1
  -3   7   2    5793     775   1
  -2   7   2    4129     628   1
  -1   7   2    3777     535   1
   0   7   2  123179    5189   1
  -1  -7   2   24353     855  -2
   1   7   2   24353     855   1
  -2  -7   2   12564     613  -2
   2   7   2   12564     613   1
   3   7   2   42481    1034   1
   4   7   2  279713    3293   1
   5   7   2  392553    4742   1
   6   7   2  124387    2505   1
   7   7   2   54367    1478   1
   8   7   2    1432     531   1
   9   7   2    4880    1412   1
 -10  -7   1   30249    1798  -2
  10   7   2   30249    1798   1
 -11  -7   1    8458    1286  -2
  11   7   2    8458    1286   1
  12   7   2   27567    1858   1
  13   7   2    6585    1249   1
   8  -8   3    8354    1452  -2
  -8   8   2    8354    1452   1
  -7   8   2     196     845   1
  -6   8   2    -186     721   1
  -5   8   2    2088     637   1
  -4   8   2   24212    1437   1
  -3   8   2     150     405   1
  -2   8   2     818     509   1
  -1   8   2    5778     673   1
   0   8   2   13943     869   1
  -1  -8   2  215936    2854  -2
   1   8   2  215936    2854   1
  -2  -8   2    5078     591  -2
   2   8   2    5078     591   1
   3   8   2   57468    1213   1
   4   8   2   10169     669   1
   5   8   2   68125    1428   1
   6   8   2  111593    2023   1
   7   8   2    7739     720   1
   8   8   2   52906    1634   1
   9   8   2   12183    1387   1
 -10  -8   1   15904    1123  -2
  10   8   2   15904    1123   1
 -11  -8   1    8820    1379  -2
  11   8   2    8820    1379   1
  12   8   2    1202    1175   1
  13   8   2   -1523    2177   1
   7  -9   3   11145    1636  -2
  -7   9   2   11145    1636   1
  -6   9   2    2559    1051   1
  -5   9   2   11285    1290   1
  -4   9   2    -449     449   1
  -3   9   2    5239     832   1
  -2   9   2    -105     439   1
  -1   9   2   11419     930   1
   0   9   2     982     388   1
  -1  -9   2   63401    1509  -2
   1   9   2   63401    1509   1
  -2  -9   2    2314     436  -2
   2   9   2    2314     436   1
   3   9   2   19354     858   1
   4   9   2     758     290   1
   5   9   2   44467    1387   1
   6   9   2  140490    2235   1
   7   9   2   40933    1518   1
   8   9   2   39278    1428   1
   9   9   2    -452     452   1
 -10  -9   1    7994     809  -2
  10   9   2    7994     809   1
 -11  -9   1   26646    1813  -2
  11   9   2   26646    1813   1
  12   9   2    -228     936   1
  13   9   2    8161    1522   1
   7 -10   3   16811    4525  -2
  -7  10   2   16811    4525   1
  -6  10   2   20115    1961   1
  -5  10   2   20680    1920   1
  -4  10   2   97252    3183   1
  -3  10   2    8346     969   1
  -2  10   2  169166    4081   1
  -1  10   2   58324    1846   1
   0  10   2   86587    2123   1
  -1 -10   2   29709    1209  -2
   1  10   2   29709    1209   1
  -2 -10   2   20301    1016  -2
   2  10   2   20301    1016   1
   3  10   2   32427    1190   1
   4  10   2    3195     485   1
   5  10   2   12872     931   1
   6  10   2   32639    1156   1
   7  10   2    -370     370   1
   8  10   2    5493     915   1
   9  10   2    3779     627   1
  10  10   2   13595    1135   1
 -11 -10   1    1690     817  -2
  11  10   2    1690     817   1
  12  10   2    -125    1086   1
  13  10   2    -587    1213   1
  -6  11   2   -1080    1080   1
  -5  11   2   10818    1544   1
  -4  11   2   25639    2174   1
  -3  11   2   25726    2072   1
  -2  11   2     791     555   1
  -1  11   2    3852     708   1
   0  11   2   47375    2027   1
  -1 -11   2   34517    1400  -2
   1  11   2   34517    1400   1
  -2 -11   2  111660    2194  -2
   2  11   2  111660    2194   1
   3  11   2    4620     591   1
   4  11   2   33917    1301   1
   5  11   2   37730    1489   1
   6  11   2   76129    2038   1
   7  11   2     826     542   1
   8  11   2   27116    1389   1
   9  11   2   15370    1279   1
  10  11   2   11692    1441   1
 -11 -11   1   34746    2134  -2
  11  11   2   34746    2134   1
 -12 -11   1    3343    1948  -2
  12  11   2    3343    1948   1
  -5  12   2    4048    1331   1
  -4  12   2   31073    2580   1
  -3  12   2    -469     942   1
  -2  12   2   12295    1400   1
  -1  12   2    3849     912   1
   0  12   2   22482    1304   1
   1  12   2    4271     684   1
  -2 -12   2   19169    1160  -2
   2  12   2   19169    1160   1
   3  12   2   30766    1289   1
   4  12   2   11019     947   1
   5  12   2    1270     533   1
   6  12   2   48431    1780   1
   7  12   2   98645    2236   1
   8  12   2   50466    1997   1
   9  12   2   48917    2058   1
  10  12   2   18493    1478   1
 -11 -12   1   15181    1457  -2
  11  12   2   15181    1457   1
 -12 -12   1   42990    2325  -2
  12  12   2   42990    2325   1
  -3  13   2    6077    1569   1
  -2  13   2    1003     847   1
  -1  13   2   31848    2365   1
   0  13   2   49343    2168   1
   1  13   2     998     730   1
  -2 -13   2    6641     879  -2
   2  13   2    6641     879   1
  -3 -13   2   18093    1168  -2
   3  13   2   18093    1168   1
   4  13   2    1014     485   1
   5  13   2   38330    1985   1
   6  13   2     286     537   1
   7  13   2   11003    1134   1
   8  13   2    3306     918   1
   9  13   2    -734     734   1
  10  13   2    4881    1934   1
 -11 -13   1    -950    1096  -2
  11  13   2    -950    1096   1
  -2  14   2   23295    2325   1
  -1  14   2   49655    2595   1
   0  14   2   10396    1350   1
   1  14   2    3696     900   1
  -2 -14   2    1014     744  -2
   2  14   2    1014     744   1
  -3 -14   2    2075     688  -2
   3  14   2    2075     688   1
   4  14   2   22583    1459   1
   5  14   2   16828    1416   1
   6  14   2    5366     979   1
   7  14   2    8176    1141   1
   8  14   2    2681     850   1
   9  14   2    6083    1111   1
  10  14   2   13109    1498   1
 -11 -14   1   -2994    3993  -2
  11  14   2   -2994    3993   1
  -1  15   2    5989    3638   1
   0  15   2    8608    1380   1
   1  15   2   52090    2446   1
  -2 -15   2   13470    1311  -2
   2  15   2   13470    1311   1
  -3 -15   2   14616    1240  -2
   3  15   2   14616    1240   1
   4  15   2    5868     956   1
   5  15   2    8824    1213   1
   6  15   2    1529     885   1
   7  15   2    2165     815   1
   8  15   2     469     851   1
   9  15   2    5612    1422   1
  10  15   2   -2551    3150   1
  -2 -16   2   51070    2968  -2
   2  16   2   51070    2968   1
  -3 -16   2   12643    1480  -2
   3  16   2   12643    1480   1
   4  16   2   46062    2763   1
   5  16   2    1484    1186   1
   6  16   2    4436    1125   1
   7  16   2   -1537    1537   1
   8  16   2     219    1124   1
  -8 -16   3    9545    3570   1
  -7 -16   3   65773    4046   1
  -6 -16   3   21100    3243   1
  -5 -16   3     870     988   1
  -4 -16   3    2643    1217   1
   3  16   3     250    1075  -2
  -3 -16   3     250    1075   1
   2  16   3    4110    1397  -2
  -2 -16   3    4110    1397   1
  -9 -15   3     781    1141   1
  -8 -15   3     -67    1470   1
  -7 -15   3   15063    2248   1
  -6 -15   3     -10    1353   1
  -5 -15   3    1311     769   1
  -4 -15   3     398    1178   1
   3  15   3   23202    1767  -2
  -3 -15   3   23202    1767   1
   2  15   3    2131    1339  -2
  -2 -15   3    2131    1339   1
  -1 -15   3    7106    1485   1
   0 -15   3    2148    1285   1
 -10 -14   3    4698    1087   1
  -9 -14   3   35554    2715   1
  -8 -14   3    4890    1311   1
  -7 -14   3   14047    1568   1
  -6 -14   3    2994    1047   1
  -5 -14   3     139     695   1
  -4 -14   3   10197    1145   1
   3  14   3    2321     917  -2
  -3 -14   3    2321     917   1
   2  14   3   10902    1327  -2
  -2 -14   3   10902    1327   1
  -1 -14   3     107     710   1
   0 -14   3    -409     913   1
   1 -14   3     576    1273   1
   2 -14   3     614    1532   1
  11  13   4    2207     972  -2
 -11 -13   3    2207     972   1
 -10 -13   3    5922    1440   1
  -9 -13   3   39935    2279   1
  -8 -13   3    1430     783   1
  -7 -13   3    3939    1055   1
  -6 -13   3   18024    1577   1
  -5 -13   3    3761     778   1
  -4 -13   3   26384    1667   1
   3  13   3   22191    1413  -2
  -3 -13   3   22191    1413   1
   2  13   3    8475    1093  -2
  -2 -13   3    8475    1093   1
  -1 -13   3    7933    1023   1
   0 -13   3    1433     874   1
   1 -13   3   29789    2044   1
   2 -13   3     391    1039   1
   3 -13   3    6457    1617   1
  12  12   4   16301    3112  -2
 -12 -12   3   16301    3112   1
  11  12   4    7258    1026  -2
 -11 -12   3    7258    1026   1
 -10 -12   3    3430     864   1
  -9 -12   3     846     682   1
  -8 -12   3   22305    1685   1
  -7 -12   3   51500    1927   1
  -6 -12   3   41987    1810   1
  -5 -12   3   30919    1497   1
  -4 -12   3   59809    1905   1
  -3 -12   3  175481    3377   1
   2  12   3   81876    2322  -2
  -2 -12   3   81876    2322   1
  -1 -12   3   37487    1691   1
   0 -12   3    8800     885   1
   1 -12   3   11312    1311   1
   2 -12   3    1002    1002   1
   3 -12   3    1864    1361   1
   4 -12   3   27223    2461   1
   5 -12   3    7010    1417   1
  12  11   4    2669    1269  -2
 -12 -11   3    2669    1269   1
  11  11   4    2453     968  -2
 -11 -11   3    2453     968   1
 -10 -11   3    5737     961   1
  -9 -11   3    -505     505   1
  -8 -11   3   21364    1373   1
  -7 -11   3    6104     830   1
  -6 -11   3    7908    1032   1
  -5 -11   3     241     377   1
  -4 -11   3   30812    1678   1
  -3 -11   3    6548     729   1
   2  11   3   62006    1716  -2
  -2 -11   3   62006    1716   1
   1  11   3   58567    1793  -2
  -1 -11   3   58567    1793   1
   0 -11   3   43360    1681   1
   1 -11   3    1382     549   1
   2 -11   3   43092    2177   1
   3 -11   3   64281    3042   1
   4 -11   3   34817    2762   1
   5 -11   3    -124    1113   1
   6 -11   3      98    1240   1
 -12 -10   3    8310    1928   1
  11  10   4    5504     867  -2
 -11 -10   3    5504     867   1
 -10 -10   3    1907     884   1
  -9 -10   3    3373     729   1
  -8 -10   3   13358    1084   1
  -7 -10   3     814     480   1
  -6 -10   3   51440    1650   1
  -5 -10   3   28450    1216   1
  -4 -10   3  121963    2365   1
  -3 -10   3  106592    2244   1
   2  10   3     582     395  -2
  -2 -10   3     582     395   1
   1  10   3   15602     954  -2
  -1 -10   3   15602     954   1
   0 -10   3   47017    1653   1
   1 -10   3   68377    2013   1
   2 -10   3  126668    3140   1
   3 -10   3    9794    1114   1
   4 -10   3     402     857   1
   5 -10   3     378     921   1
   6 -10   3   32918    2489   1
  -7  10   2    2240    2750  -2
   7 -10   3    2240    2750   1
 -13  -9   3    1215    1052   1
 -12  -9   3   14071    1897   1
  11   9   4    6741    1168  -2
 -11  -9   3    6741    1168   1
  10   9   4    4200     814  -2
 -10  -9   3    4200     814   1
  -9  -9   3    2238     721   1
  -8  -9   3    1285     542   1
  -7  -9   3    3723     645   1
  -6  -9   3    2396     549   1
  -5  -9   3    3839     586   1
  -4  -9   3   33675    1198   1
  -3  -9   3   23111    1126   1
   2   9   3  126307    2508  -2
  -2  -9   3  126307    2508   1
   1   9   3   32483    1520  -2
  -1  -9   3   32483    1520   1
   0  -9   3    2762     512   1
   1  -9   3    1729     502   1
   2  -9   3   15026    1176   1
   3  -9   3   47519    1889   1
   4  -9   3    1530     620   1
   5  -9   3   40069    2774   1
   6  -9   3    6162    1131   1
  -7   9   2   22929    2058  -2
   7  -9   3   22929    2058   1
 -13  -8   3    3582    1680   1
 -12  -8   3     524     920   1
  11   8   4   23519    1389  -2
 -11  -8   3   23519    1389   1
  10   8   4    -466     578  -2
 -10  -8   3    -466     578   1
  -9  -8   3   12313     983   1
  -8  -8   3    3123     650   1
  -7  -8   3   23448    1490   1
  -6  -8   3     198     381   1
  -5  -8   3    -343     396   1
  -4  -8   3   90149    1731   1
  -3  -8   3   14426     860   1
   2   8   3  121140    2173  -2
  -2  -8   3  121140    2173   1
   1   8   3   46680    1299  -2
  -1  -8   3   46680    1299   1
   0  -8   3  114429    2686   1
   1  -8   3   34367    1504   1
   2  -8   3    1392     452   1
   3  -8   3   39777    1614   1
   4  -8   3    9992     958   1
   5  -8   3    6449     810   1
   6  -8   3    8697    1183   1
   7  -8   3    2641    1037   1
  -8   8   2   18203    2097  -2
   8  -8   3   18203    2097   1
 -13  -7   3     -96     941   1
 -12  -7   3   15670    1649   1
  11   7   4   14189    1025  -2
 -11  -7   3   14189    1025   1
  10   7   4   49888    1690  -2
 -10  -7   3   49888    1690   1
  -9  -7   3   86280    2292   1
  -8  -7   3   39455    1496   1
  -7  -7   3   48777    1635   1
  -6  -7   3    -413     413   1
  -5  -7   3   44584    1354   1
  -4  -7   3   78147    1522   1
  -3  -7   3    6801     575   1
   2   7   3   19983    3305  -2
  -2  -7   3   19983    3305   1
   1   7   3  331050    3694  -2
  -1  -7   3  331050    3694   1
   0  -7   3  189597    6179   1
   1  -7   3    7603     704   1
   2  -7   3    3713     552   1
   3  -7   3   74572    2034   1
   4  -7   3     598     466   1
   5  -7   3    1764     623   1
   6  -7   3    3288     700   1
   7  -7   3    5567     966   1
  -8   7   2   11255    1279  -2
   8  -7   3   11255    1279   1
  -9   7   2    2924    1590  -2
   9  -7   3    2924    1590   1
 -13  -6   3    8205    1767   1
 -12  -6   3    5886    1141   1
  11   6   4   15100    1248  -2
 -11  -6   3   15100    1248   1
  10   6   4   21280    1319  -2
 -10  -6   3   21280    1319   1
  -9  -6   3   10567     842   1
  -8  -6   3   55799    1522   1
  -7  -6   3     744     373   1
  -6  -6   3  113614    2148   1
  -5  -6   3   73822    1601   1
  -4  -6   3  110296    2330   1
  -3  -6   3    3261     404   1
  -2  -6   3    7085     524   1
   1   6   3    4409     449  -2
  -1  -6   3    4409     449   1
   0  -6   3   40400    1195   1
   1  -6   3  269197    3390   1
   2  -6   3  150548    2732   1
   3  -6   3  163144    2815   1
   4  -6   3     959     423   1
   5  -6   3    2621     574   1
   6  -6   3    3677     635   1
   7  -6   3    9744     995   1
  -8   6   2   14539    1440  -2
   8  -6   3   14539    1440   1
  -9   6   2   17092    1745  -2
   9  -6   3   17092    1745   1
 -13  -5   3    1602    1004   1
 -12  -5   3    9273    1343   1
  11   5   4    4408     963  -2
 -11  -5   3    4408     963   1
  10   5   4   23554    1418  -2
 -10  -5   3   23554    1418   1
  -9  -5   3    3762     834   1
  -8  -5   3     998     375   1
  -7  -5   3  124769    2229   1
  -6  -5   3   17380     938   1
  -5  -5   3   11925     754   1
  -4  -5   3   14526     810   1
  -3  -5   3  210769    2513   1
  -2  -5   3  248421    2885   1
   1   5   3  162582    2191  -2
  -1  -5   3  162582    2191   1
   0   5   3  131059    2780  -2
   0  -5   3  131059    2780   1
   1  -5   3   21534     922   1
   2  -5   3  356283    4201   1
   3  -5   3   89455    2005   1
   4  -5   3  173686    2905   1
   5  -5   3    1203     465   1
   6  -5   3    5024     642   1
   7  -5   3   27000    1351   1
  -8   5   2   13605    1262  -2
   8  -5   3   13605    1262   1
  -9   5   2    7032    1116  -2
   9  -5   3    7032    1116   1
  10  -5   3    -156    1115   1
 -13  -4   3   11207    1606   1
 -12  -4   3    1277    1456   1
 -11  -4   3    9569    1374   1
  10   4   4    3468     681  -2
 -10  -4   3    3468     681   1
  -9  -4   3   28382    1374   1
  -8  -4   3    2393     544   1
  -7  -4   3    6469     626   1
  -6  -4   3   14322     947   1
  -5  -4   3   87171    1648   1
  -4  -4   3  194451    2665   1
  -3  -4   3  372110    3837   1
  -2  -4   3    4728     430   1
   1   4   3   72175    1260  -2
  -1  -4   3   72175    1260   1
   0   4   3  239736    2690  -2
   0  -4   3  239736    2690   1
   1  -4   3    3399     421   1
   2  -4   3    3243     459   1
   3  -4   3    -116     247   1
   4  -4   3    8658     754   1
   5  -4   3     498     369   1
   6  -4   3    5773     658   1
   7  -4   3   17747    1113   1
  -8   4   2   12128    1000  -2
   8  -4   3   12128    1000   1
  -9   4   2   14496    1301  -2
   9  -4   3   14496    1301   1
  10  -4   3    6682    1505   1
 -13  -3   3   -1799    1799   1
 -12  -3   3    1999     837   1
 -11  -3   3   25490    1678   1
  10   3   4   21885    1272  -2
 -10  -3   3   21885    1272   1
   9   3   4    1591     667  -2
  -9  -3   3    1591     667   1
  -8  -3   3   11604     866   1
  -7  -3   3   47719    1445   1
  -6  -3   3   81792    1986   1
  -5  -3   3   14637     851   1
  -4  -3   3  223229    2738   1
  -3  -3   3    5907     493   1
  -2  -3   3  458314    9824   1
   1   3   3   99717    1484  -2
  -1  -3   3   99717    1484   1
   0   3   3  143587    1771  -2
   0  -3   3  143587    1771   1
   1  -3   3    1126     276   1
   2  -3   3  238114    2837   1
   3  -3   3  115479    1898   1
   4  -3   3  124333    2119   1
   5  -3   3   40342    1239   1
   6  -3   3   44627    1460   1
   7  -3   3  102882    2324   1
  -8   3   2    3237     599  -2
   8  -3   3    3237     599   1
  -9   3   2    1668     556  -2
   9  -3   3    1668     556   1
  10  -3   3   34941    2790   1
  11  -3   3    -722     862   1
 -12  -2   3    7423    1251   1
 -11  -2   3     486     597   1
  10   2   4   25380    1370  -2
 -10  -2   3   25380    1370   1
   9   2   4   36044    1430  -2
  -9  -2   3   36044    1430   1
  -8  -2   3  118187    2481   1
  -7  -2   3  114429    2268   1
  -6  -2   3    5751     639   1
  -5  -2   3    7513     808   1
  -4  -2   3   81133    1669   1
  -3  -2   3   79742    1758   1
  -2  -2   3  935998    8308   1
   1   2   3  142898    2176  -2
  -1  -2   3  142898    2176   1
   0   2   3    4209     373  -2
   0  -2   3    4209     373   1
   1  -2   3  279183    2688   1
   2  -2   3  289061    3185   1
   3  -2   3   39515    1096   1
   4  -2   3   85695    1739   1
   5  -2   3    4359     512   1
   6  -2   3   30754    1092   1
   7  -2   3    1393     377   1
   8  -2   3   39876    1438   1
  -9   2   2    -160     540  -2
   9  -2   3    -160     540   1
  10  -2   3     372     675   1
  11  -2   3     712     817   1
 -12  -1   3    1117    1149   1
 -11  -1   3    5140     857   1
  10   1   4   11610    1087  -2
 -10  -1   3   11610    1087   1
   9   1   4    8256     918  -2
  -9  -1   3    8256     918   1
  -8  -1   3   41258    1416   1
  -7  -1   3   16041     971   1
  -6  -1   3  319724    4089   1
  -5  -1   3    3961     481   1
  -4  -1   3    1332     357   1
  -3  -1   3  512221    4959   1
  -2  -1   3  478372    4722   1
   1   1   3   12841     657  -2
  -1  -1   3   12841     657   1
   0   1   3  421042    3824  -2
   0  -1   3  421042    3824   1
   1  -1   3   15876     562   1
   2  -1   3  140884    2189   1
   3  -1   3   88721    1381   1
   4  -1   3   52158    1186   1
   5  -1   3   31085     889   1
   6  -1   3   41619    1229   1
   7  -1   3   23696    1191   1
   8  -1   3  128659    2817   1
  -9   1   2    4841     734  -2
   9  -1   3    4841     734   1
 -10   1   2    9508    1109  -2
  10  -1   3    9508    1109   1
  11  -1   3   13673    1510   1
  12  -1   3    8687    2179   1
 -12   0   3   11184    2325   1
 -11   0   3    5980    1122   1
  10   0   4   69513    2317  -2
 -10   0   3   69513    2317   1
   9   0   4   51706    1838  -2
  -9   0   3   51706    1838   1
  -8   0   3    4077     654   1
  -7   0   3   34471    1324   1
  -6   0   3   82129    1938   1
  -5   0   3  358649    4084   1
  -4   0   3  809560    7169   1
  -3   0   3   60679    1221   1
  -2   0   3   27207     815   1
  -1   0   3   14829     790   1
   0   0   3   99247    1602  -2
   0   0   3   99247    1602   1
   1   0   3   10330     564   1
   2   0   3   34638     661   1
   3   0   3   40149     876   1
   4   0   3   54628    1118   1
   5   0   3   80066    1574   1
   6   0   3     -15     332   1
   7   0   3    1683     443   1
   8   0   3   20691    1136   1
  -9   0   2   45748    1956  -2
   9   0   3   45748    1956   1
 -10   0   2   22569    1493  -2
  10   0   3   22569    1493   1
  11   0   3    1126     685   1
  12   0   3     826     977   1
 -12   1   3    4563    1244   1
 -11   1   3    3531     912   1
  10  -1   4    1181     704  -2
 -10   1   3    1181     704   1
   9  -1   4   15770    1180  -2
  -9   1   3   15770    1180   1
  -8   1   3   78001    2241   1
  -7   1   3    1409     503   1
  -6   1   3   43039    1365   1
  -5   1   3  130697    2231   1
  -4   1   3    1388     408   1
  -3   1   3   24320     842   1
  -2   1   3  270431    2859   1
  -1   1   3   65014    1148   1
   0  -1   3  152017    2409  -2
   0   1   3  152017    2409   1
  -1  -1   3   26224     519  -2
   1   1   3   26224     519   1
   3   1   3   16767     609   1
   4   1   3   16236     540   1
   5   1   3  301137    3427   1
   6   1   3  480160    5220   1
   7   1   3   59696    1497   1
   8   1   3   74126    1818   1
  -9  -1   2   27414    1272  -2
   9   1   3   27414    1272   1
 -10  -1   2   40992    1607  -2
  10   1   3   40992    1607   1
  11   1   3    7439     966   1
  12   1   3    2151    1098   1
 -11   2   3    6732    1411   1
 -10   2   3     -57     777   1
   9  -2   4    3445     777  -2
  -9   2   3    3445     777   1
  -8   2   3    3735     628   1
  -7   2   3    7589    1311   1
  -6   2   3    9384     865   1
  -5   2   3   33301    1354   1
  -4   2   3    7358     620   1
  -3   2   3    -105     270   1
  -2   2   3   35562     925   1
  -1   2   3   31203     781   1
   0  -2   3   14799     424  -2
   0   2   3   14799     424   1
  -1  -2   3  250020    2670  -2
   1   2   3  250020    2670   1
   2   2   3  252078    3028   1
   3   2   3     505     243   1
   4   2   3   72951    1191   1
   5   2   3     182     210   1
   6   2   3   23409     795   1
   7   2   3   41456    1166   1
   8   2   3  134271    2417   1
  -9  -2   2   85235    2036  -2
   9   2   3   85235    2036   1
 -10  -2   2   20998    1236  -2
  10   2   3   20998    1236   1
  11   2   3    -404     578   1
  12   2   3    1825     791   1
  13   2   3    2285    2240   1
 -11   3   3   28534    2237   1
 -10   3   3    5715    1115   1
   9  -3   4   12482    1342  -2
  -9   3   3   12482    1342   1
   8  -3   4    6621     978  -2
  -8   3   3    6621     978   1
  -7   3   3  102453    2473   1
  -6   3   3     426     391   1
  -5   3   3   63836    1805   1
  -4   3   3      99     288   1
  -3   3   3    3229     487   1
  -2   3   3    2586     432   1
  -1   3   3   29799     772   1
   0  -3   3  114082    1984  -2
   0   3   3  114082    1984   1
  -1  -3   3  147823    1808  -2
   1   3   3  147823    1808   1
   2   3   3  566178    6767   1
   3   3   3   20444     577   1
   4   3   3   21862     523   1
   5   3   3   19699     582   1
   6   3   3    2201     303   1
   7   3   3  156325    2332   1
   8   3   3   12070     763   1
  -9  -3   2    9655     784  -2
   9   3   3    9655     784   1
 -10  -3   2   10897     913  -2
  10   3   3   10897     913   1
  11   3   3   24119    1341   1
  12   3   3    3290     987   1
  13   3   3      15    1323   1
 -10   4   3    9901    1445   1
   9  -4   4   11577    1395  -2
  -9   4   3   11577    1395   1
   8  -4   4   23240    1495  -2
  -8   4   3   23240    1495   1
  -7   4   3    3413     763   1
  -6   4   3   58675    1759   1
  -5   4   3   26922    1526   1
  -4   4   3  276487    3839   1
  -3   4   3  196225    2901   1
  -2   4   3   20601     890   1
  -1   4   3   52001    1116   1
   0  -4   3  134912    2758  -2
   0   4   3  134912    2758   1
  -1  -4   3  235162    2606  -2
   1   4   3  235162    2606   1
   2   4   3   32833     649   1
   3   4   3  115969    1626   1
   4   4   3    6590     407   1
   5   4   3     239     196   1
   6   4   3  101477    1571   1
   7   4   3   41893    1094   1
   8   4   3     453     270   1
   9   4   3    4502     525   1
 -10  -4   2   29940    1394  -2
  10   4   3   29940    1394   1
  11   4   3    2042     590   1
  12   4   3    -274     666   1
  13   4   3    3197    1076   1
 -10   5   3    -358    1414   1
   9  -5   4   28061    2303  -2
  -9   5   3   28061    2303   1
   8  -5   4   13388    1564  -2
  -8   5   3   13388    1564   1
  -7   5   3   37708    1781   1
  -6   5   3   22371    1326   1
  -5   5   3   11221     913   1
  -4   5   3     913     424   1
  -3   5   3   49907    1404   1
  -2   5   3  231726    3198   1
  -1   5   3     795     286   1
   0  -5   3  269110    3101  -2
   0   5   3  269110    3101   1
  -1  -5   3   51808    1391  -2
   1   5   3   51808    1391   1
   2   5   3  155181    6230   1
   3   5   3   36877     798   1
   4   5   3   98906    1577   1
   5   5   3   25818     793   1
   6   5   3  112879    1698   1
   7   5   3   85931    1542   1
   8   5   3   19208     881   1
   9   5   3    4394     539   1
 -10  -5   2    2760     515  -2
  10   5   3    2760     515   1
 -11  -5   2   11715     905  -2
  11   5   3   11715     905   1
  12   5   3   23929    2312   1
  13   5   3    4473    2337   1
   9  -6   4   16205    2060  -2
  -9   6   3   16205    2060   1
   8  -6   4    -711     711  -2
  -8   6   3    -711     711   1
  -7   6   3    3260     987   1
  -6   6   3   33644    1701   1
  -5   6   3   14586    1075   1
  -4   6   3      59     420   1
  -3   6   3   38386    1338   1
  -2   6   3    6917     669   1
  -1   6   3  175563    2857   1
   0   6   3    6544     668   1
  -1  -6   3    2199     335  -2
   1   6   3    2199     335   1
   2   6   3   35134     887   1
   3   6   3    4937     358   1
   4   6   3  170581    1998   1
   5   6   3   11152     648   1
   6   6   3   28918    1144   1
   7   6   3   45169    1221   1
   8   6   3  239267    3360   1
   9   6   3   49247    1292   1
 -10  -6   2   59690    1552  -2
  10   6   3   59690    1552   1
 -11  -6   2   20361    1032  -2
  11   6   3   20361    1032   1
  12   6   3    8359     851   1
  13   6   3   23852    1846   1
   9  -7   4    7336    1800  -2
  -9   7   3    7336    1800   1
   8  -7   4    2760    1072  -2
  -8   7   3    2760    1072   1
  -7   7   3     678     941   1
  -6   7   3     429     573   1
  -5   7   3   63609    2179   1
  -4   7   3   21666    1558   1
  -3   7   3   20860    1206   1
  -2   7   3  149810    2608   1
  -1   7   3   22197    1135   1
   0   7   3  456529    4961   1
  -1  -7   3  367193    3822  -2
   1   7   3  367193    3822   1
  -2  -7   3  131590    1862  -2
   2   7   3  131590    1862   1
   3   7   3     837     255   1
   4   7   3   37304     933   1
   5   7   3    3004     420   1
   6   7   3   75236    1610   1
   7   7   3   33226    1123   1
   8   7   3     172     349   1
   9   7   3   21344    1045   1
 -10  -7   2   23569    1310  -2
  10   7   3   23569    1310   1
 -11  -7   2   20541    1117  -2
  11   7   3   20541    1117   1
  12   7   3    2812     804   1
  13   7   3    1883    1554   1
   8  -8   4   17421    1918  -2
  -8   8   3   17421    1918   1
  -7   8   3    4587    1113   1
  -6   8   3     995     769   1
  -5   8   3    1162     715   1
  -4   8   3     445     556   1
  -3   8   3    5328     708   1
  -2   8   3  112614    2347   1
  -1   8   3   75669    1959   1
   0   8   3  185853    2897   1
  -1  -8   3   21055     887  -2
   1   8   3   21055     887   1
  -2  -8   3   44253    1127  -2
   2   8   3   44253    1127   1
   3   8   3     233     233   1
   4   8   3   25119    1092   1
   5   8   3   92448    1677   1
   6   8   3   41323    1247   1
   7   8   3    3857     539   1
   8   8   3   76421    1813   1
   9   8   3    -255     345   1
 -10  -8   2   11142    1284  -2
  10   8   3   11142    1284   1
 -11  -8   2    7285     795  -2
  11   8   3    7285     795   1
  12   8   3   10275    1572   1
  13   8   3     667    1137   1
   7  -9   4   15999    2287  -2
  -7   9   3   15999    2287   1
  -6   9   3     285     842   1
  -5   9   3    1426     860   1
  -4   9   3   10007    1002   1
  -3   9   3    9409    1071   1
  -2   9   3   11946     972   1
  -1   9   3   30949    1518   1
   0   9   3    4034     603   1
  -1  -9   3  105455    1969  -2
   1   9   3  105455    1969   1
  -2  -9   3   91679    1739  -2
   2   9   3   91679    1739   1
   3   9   3   36979    1160   1
   4   9   3    9724     652   1
   5   9   3   42859    1190   1
   6   9   3   10489     797   1
   7   9   3    3497     554   1
   8   9   3   12150     940   1
   9   9   3    1239     465   1
 -10  -9   2    4632     664  -2
  10   9   3    4632     664   1
 -11  -9   2    6249    1019  -2
  11   9   3    6249    1019   1
  12   9   3   18640    2253   1
  13   9   3    1566    1347   1
  -6  10   3   11757    1795   1
  -5  10   3     932    1030   1
  -4  10   3    6447    1110   1
  -3  10   3    2611     691   1
  -2  10   3   31128    1632   1
  -1  10   3    2410     598   1
   0  10   3   13812    1019   1
  -1 -10   3   57714    1520  -2
   1  10   3   57714    1520   1
  -2 -10   3    1532     463  -2
   2  10   3    1532     463   1
   3  10   3   31496    3250   1
   4  10   3   72199    1613   1
   5  10   3   45343    1453   1
   6  10   3    3323     521   1
   7  10   3   31975    1284   1
   8  10   3    6707     872   1
   9  10   3   10369     894   1
  10  10   3    7917     812   1
 -11 -10   2   23862    1566  -2
  11  10   3   23862    1566   1
  12  10   3    5095    1249   1
  -6  11   3    -887    2218   1
  -5  11   3    1990    1304   1
  -4  11   3     673    1213   1
  -3  11   3    6112    1174   1
  -2  11   3    -126     540   1
  -1  11   3   73302    2174   1
   0  11   3   65570    2814   1
  -1 -11   3  137203    2537  -2
   1  11   3  137203    2537   1
  -2 -11   3   66784    1759  -2
   2  11   3   66784    1759   1
   3  11   3   12814     845   1
   4  11   3   87829    1890   1
   5  11   3    1755     455   1
   6  11   3  148983    2656   1
   7  11   3   42051    1573   1
   8  11   3    9209     915   1
   9  11   3   22411    1543   1
  10  11   3    4491     867   1
 -11 -11   2   11294    1093  -2
  11  11   3   11294    1093   1
 -12 -11   2    3248    1108  -2
  12  11   3    3248    1108   1
  -5  12   3    6455    3127   1
  -4  12   3     263    1063   1
  -3  12   3    -273     860   1
  -2  12   3     840     693   1
  -1  12   3   64086    2156   1
   0  12   3   16118    1158   1
   1  12   3   15436    1036   1
  -2 -12   3  117981    2758  -2
   2  12   3  117981    2758   1
   3  12   3  174213    2932   1
   4  12   3   24360    1228   1
   5  12   3   14290    1018   1
   6  12   3   11668     964   1
   7  12   3   16590    1333   1
   8  12   3     265     569   1
   9  12   3    3102     737   1
  10  12   3    1356     970   1
 -11 -12   2   21326    1503  -2
  11  12   3   21326    1503   1
 -12 -12   2    7594    1363  -2
  12  12   3    7594    1363   1
  -3  13   3      -1    1213   1
  -2  13   3     821    1526   1
  -1  13   3   24340    2019   1
   0  13   3   16530    1381   1
   1  13   3   13039    1145   1
  -2 -13   3   27633    1525  -2
   2  13   3   27633    1525   1
  -3 -13   3   26929    1652  -2
   3  13   3   26929    1652   1
   4  13   3   24413    1270   1
   5  13   3    1686     627   1
   6  13   3    1058     652   1
   7  13   3     -62     532   1
   8  13   3     426    1108   1
   9  13   3   11715    1329   1
  10  13   3    2255     827   1
 -11 -13   2    -311     833  -2
  11  13   3    -311     833   1
  -2  14   3    2264    1340   1
  -1  14   3    -857     857   1
   0  14   3   49630    2163   1
   1  14   3    9114    1212   1
  -2 -14   3    2375     753  -2
   2  14   3    2375     753   1
  -3 -14   3     744     694  -2
   3  14   3     744     694   1
   4  14   3    3793     826   1
   5  14   3    6235    1015   1
   6  14   3    1269     827   1
   7  14   3    1640     703   1
   8  14   3    4096    1169   1
   9  14   3    8722    1248   1
  10  14   3    7674    1315   1
   0  15   3   22781    2075   1
   1  15   3   14943    1602   1
  -2 -15   3    1571     886  -2
   2  15   3    1571     886   1
  -3 -15   3   25734    1698  -2
   3  15   3   25734    1698   1
   4  15   3     716    1047   1
   5  15   3   19117    1851   1
   6  15   3   10583    1206   1
   7  15   3    6188    1054   1
   8  15   3    3714    1150   1
   9  15   3    2990    1206   1
  -2 -16   3    2276    1125  -2
   2  16   3    2276    1125   1
  -3 -16   3    1247     967  -2
   3  16   3    1247     967   1
   4  16   3    7000    1283   1
   5  16   3    -428    1055   1
   6  16   3   20007    1642   1
   7  16   3   14170    1549   1
   8  16   3    3675    2281   1
  -7 -16   4    1322    3062   1
  -6 -16   4     479    1354   1
  -5 -16   4    9600    1434   1
  -4 -16   4    8818    1520   1
   3  16   4   18827    2248  -2
  -3 -16   4   18827    2248   1
   2  16   4   13981    1919  -2
  -2 -16   4   13981    1919   1
  -9 -15   4    3194    1637   1
  -8 -15   4    5421    1837   1
  -7 -15   4    2288    2032   1
  -6 -15   4   14709    1867   1
  -5 -15   4    3627    1091   1
  -4 -15   4   32682    2342   1
   3  15   4   36024    2622  -2
  -3 -15   4   36024    2622   1
   2  15   4   34509    2606  -2
  -2 -15   4   34509    2606   1
  -1 -15   4   58632    3483   1
   0 -15   4    4125    1839   1
 -10 -14   4    2184    1696   1
  -9 -14   4    1697    1337   1
  -8 -14   4    4633    1097   1
  -7 -14   4   19776    1747   1
  -6 -14   4   24021    1848   1
  -5 -14   4    2758     791   1
  -4 -14   4    4182    1338   1
   3  14   4    4642     964  -2
  -3 -14   4    4642     964   1
   2  14   4     152     772  -2
  -2 -14   4     152     772   1
  -1 -14   4    2905     995   1
   0 -14   4   15836    1804   1
   1 -14   4    4730    1869   1
   2 -14   4    6885    2088   1
  11  13   5    2012    1374  -2
 -11 -13   4    2012    1374   1
 -10 -13   4    4196    1022   1
  -9 -13   4   15235    1584   1
  -8 -13   4   43571    2658   1
  -7 -13   4   17486    1574   1
  -6 -13   4   51505    3528   1
  -5 -13   4    1314     645   1
  -4 -13   4   12597    1195   1
   3  13   4   26081    1590  -2
  -3 -13   4   26081    1590   1
   2  13   4    2074     779  -2
  -2 -13   4    2074     779   1
  -1 -13   4    3105     823   1
   0 -13   4   17899    1403   1
   1 -13   4       3     900   1
   2 -13   4     708    1103   1
   3 -13   4    2860    1227   1
  11  12   5   11363    1349  -2
 -11 -12   4   11363    1349   1
 -10 -12   4   26897    2004   1
  -9 -12   4     135     655   1
  -8 -12   4   11089    1171   1
  -7 -12   4    3372     792   1
  -6 -12   4    5273     931   1
  -5 -12   4     718     504   1
  -4 -12   4   71213    2162   1
  -3 -12   4   32784    1682   1
   2  12   4    4705     947  -2
  -2 -12   4    4705     947   1
  -1 -12   4    6423     765   1
   0 -12   4    9252     992   1
   1 -12   4    7727    1073   1
   2 -12   4   43707    2854   1
   3 -12   4   13329    1885   1
   4 -12   4   34998    3021   1
  12  11   5    -962     962  -2
 -12 -11   4    -962     962   1
  11  11   5    4025     879  -2
 -11 -11   4    4025     879   1
 -10 -11   4   16855    1558   1
  -9 -11   4   28774    1726   1
  -8 -11   4    7586    1027   1
  -7 -11   4    8732     945   1
  -6 -11   4   10894    1040   1
  -5 -11   4   29590    1370   1
  -4 -11   4    2254     538   1
  -3 -11   4   10065     859   1
   2  11   4  151697    2915  -2
  -2 -11   4  151697    2915   1
   1  11   4   61237    1787  -2
  -1 -11   4   61237    1787   1
   0 -11   4   38406    1748   1
   1 -11   4    1853     666   1
   2 -11   4    1004     638   1
   3 -11   4   15319    1707   1
   4 -11   4   38349    2807   1
   5 -11   4   40367    3647   1
   6 -11   4    7896    3349   1
 -12 -10   4    9525    2141   1
  11  10   5    4725    1107  -2
 -11 -10   4    4725    1107   1
 -10 -10   4   55884    2395   1
  -9 -10   4   13271    1161   1
  -8 -10   4   42026    2191   1
  -7 -10   4     629     430   1
  -6 -10   4    1018     483   1
  -5 -10   4   60149    1653   1
  -4 -10   4   19265    1134   1
  -3 -10   4  143996    2675   1
   2  10   4   46808    1583  -2
  -2 -10   4   46808    1583   1
   1  10   4    3880     558  -2
  -1 -10   4    3880     558   1
   0 -10   4   76545    2025   1
   1 -10   4   69035    1970   1
   2 -10   4   27654    1773   1
   3 -10   4    -811     811   1
   4 -10   4   12286    1635   1
   5 -10   4    -928     928   1
   6 -10   4    4471    1140   1
 -12  -9   4    3690     927   1
  11   9   5    2181     867  -2
 -11  -9   4    2181     867   1
  10   9   5    2431     732  -2
 -10  -9   4    2431     732   1
  -9  -9   4    1014     633   1
  -8  -9   4     -40     456   1
  -7  -9   4    7293     819   1
  -6  -9   4    7254     787   1
  -5  -9   4    2120     504   1
  -4  -9   4     477     364   1
  -3  -9   4   53338    1508   1
   2   9   4    9975     810  -2
  -2  -9   4    9975     810   1
   1   9   4   78788    1798  -2
  -1  -9   4   78788    1798   1
   0  -9   4    7434     736   1
   1  -9   4    2145     522   1
   2  -9   4  150846    3061   1
   3  -9   4   79035    2352   1
   4  -9   4   30025    1770   1
   5  -9   4   61531    2784   1
   6  -9   4    4643    1002   1
  -7   9   3   27402    2218  -2
   7  -9   4   27402    2218   1
 -13  -8   4   -2343    2441   1
 -12  -8   4    2000     702   1
  11   8   5   41627    2255  -2
 -11  -8   4   41627    2255   1
  10   8   5   12861    1255  -2
 -10  -8   4   12861    1255   1
  -9  -8   4   39964    1882   1
  -8  -8   4    1207     516   1
  -7  -8   4   17668    1231   1
  -6  -8   4    7999     827   1
  -5  -8   4   25590    1073   1
  -4  -8   4   10847     728   1
  -3  -8   4    6331    1199   1
   2   8   4  144930    2627  -2
  -2  -8   4  144930    2627   1
   1   8   4   90612    1840  -2
  -1  -8   4   90612    1840   1
   0  -8   4   42517    1516   1
   1  -8   4    2311     525   1
   2  -8   4   13017     990   1
   3  -8   4    6264     754   1
   4  -8   4    1033     592   1
   5  -8   4    1061     559   1
   6  -8   4    5119     994   1
   7  -8   4    -957     957   1
  -8   8   3    2602    1323  -2
   8  -8   4    2602    1323   1
 -13  -7   4    2979    1127   1
 -12  -7   4    6218     948   1
  11   7   5    7307     969  -2
 -11  -7   4    7307     969   1
  10   7   5   12719    1180  -2
 -10  -7   4   12719    1180   1
  -9  -7   4   10625     845   1
  -8  -7   4     305     370   1
  -7  -7   4    5545     610   1
  -6  -7   4   21615    1140   1
  -5  -7   4   66808    1492   1
  -4  -7   4    -252     252   1
  -3  -7   4   40951    1852   1
   2   7   4   25376    1036  -2
  -2  -7   4   25376    1036   1
   1   7   4  322405    4051  -2
  -1  -7   4  322405    4051   1
   0  -7   4    2008     375   1
   1  -7   4   40067    1334   1
   2  -7   4     196     370   1
   3  -7   4    5870     709   1
   4  -7   4   42777    1636   1
   5  -7   4    1223     567   1
   6  -7   4   18148    1328   1
   7  -7   4     479     676   1
  -8   7   3    2385     897  -2
   8  -7   4    2385     897   1
  -9   7   3    5037    1525  -2
   9  -7   4    5037    1525   1
 -13  -6   4     980    1082   1
 -12  -6   4    2082     922   1
  11   6   5   18720    1493  -2
 -11  -6   4   18720    1493   1
  10   6   5   24584    1318  -2
 -10  -6   4   24584    1318   1
  -9  -6   4   63928    1798   1
  -8  -6   4   83012    1931   1
  -7  -6   4   27140    1195   1
  -6  -6   4   42990    1278   1
  -5  -6   4   30750    1216   1
  -4  -6   4  816820    7547   1
  -3  -6   4  373930    6020   1
  -2  -6   4  728574    6689   1
   1   6   4   72325    1505  -2
  -1  -6   4   72325    1505   1
   0  -6   4   23998    2010   1
   1  -6   4    2587     401   1
   2  -6   4    -228     307   1
   3  -6   4   16471    1032   1
   4  -6   4   16094    1083   1
   5  -6   4   31566    1521   1
   6  -6   4     525     461   1
   7  -6   4    -530     530   1
  -8   6   3     517     682  -2
   8  -6   4     517     682   1
  -9   6   3    8075    1206  -2
   9  -6   4    8075    1206   1
 -13  -5   4   -1033    1033   1
 -12  -5   4    1770     798   1
  11   5   5    9001    1106  -2
 -11  -5   4    9001    1106   1
  10   5   5    2408     869  -2
 -10  -5   4    2408     869   1
  -9  -5   4   19556    1376   1
  -8  -5   4   55710    1626   1
  -7  -5   4   96433    2015   1
  -6  -5   4   31108    1152   1
  -5  -5   4    2958     430   1
  -4  -5   4   26546    1129   1
  -3  -5   4   12598     715   1
  -2  -5   4   28816    4403   1
   1   5   4   41187    1125  -2
  -1  -5   4   41187    1125   1
   0   5   4  136293    2120  -2
   0  -5   4  136293    2120   1
   1  -5   4    6685     547   1
   2  -5   4   27775    1021   1
   3  -5   4   35255    1201   1
   4  -5   4   27628    1298   1
   5  -5   4    4739     654   1
   6  -5   4  128095    2657   1
   7  -5   4   66653    1966   1
  -8   5   3   50329    2283  -2
   8  -5   4   50329    2283   1
  -9   5   3   19754    1426  -2
   9  -5   4   19754    1426   1
  10  -5   4    -409     834   1
 -13  -4   4    1775    1520   1
 -12  -4   4     457     695   1
 -11  -4   4    2774     867   1
  10   4   5   12004    1128  -2
 -10  -4   4   12004    1128   1
  -9  -4   4    7257     824   1
  -8  -4   4  105848    2444   1
  -7  -4   4   17099    1048   1
  -6  -4   4   91162    1867   1
  -5  -4   4   95322    1807   1
  -4  -4   4  286507    3637   1
  -3  -4   4   35481    1019   1
  -2  -4   4   38998    1519   1
   1   4   4     283     246  -2
  -1  -4   4     283     246   1
   0   4   4   21611     794  -2
   0  -4   4   21611     794   1
   1  -4   4   77877    1438   1
   2  -4   4     639     286   1
   3  -4   4   15445     877   1
   4  -4   4   39316    1327   1
   5  -4   4   12919     913   1
   6  -4   4   20774    1181   1
   7  -4   4   18828    1355   1
  -8   4   3   87291    2178  -2
   8  -4   4   87291    2178   1
  -9   4   3   41576    2701  -2
   9  -4   4   41576    2701   1
  10  -4   4   69761    5445   1
 -12  -3   4    3156    1021   1
 -11  -3   4   10885    1567   1
  10   3   5   40260    1845  -2
 -10  -3   4   40260    1845   1
   9   3   5   47450    1741  -2
  -9  -3   4   47450    1741   1
  -8  -3   4   31941    1378   1
  -7  -3   4   24130    1274   1
  -6  -3   4   15354    1016   1
  -5  -3   4   13865     811   1
  -4  -3   4    -120     320   1
  -3  -3   4  249851    3086   1
  -2  -3   4   94898    1635   1
   1   3   4   51043    2176  -2
  -1  -3   4   51043    2176   1
   0   3   4   19886     677  -2
   0  -3   4   19886     677   1
   1  -3   4    5291     435   1
   2  -3   4  110407    1765   1
   3  -3   4      53     248   1
   4  -3   4    3693     501   1
   5  -3   4     754     380   1
   6  -3   4   65679    1574   1
   7  -3   4   23464    1227   1
  -8   3   3   21635    1516  -2
   8  -3   4   21635    1516   1
  -9   3   3    8114    1267  -2
   9  -3   4    8114    1267   1
  10  -3   4    2671     969   1
  11  -3   4   17688    1885   1
 -12  -2   4     217    1021   1
 -11  -2   4    2914     949   1
  10   2   5   32251    1897  -2
 -10  -2   4   32251    1897   1
   9   2   5   32831    1745  -2
  -9  -2   4   32831    1745   1
  -8  -2   4   15358    1064   1
  -7  -2   4    1937     485   1
  -6  -2   4   20666    1168   1
  -5  -2   4  322579    4206   1
  -4  -2   4   22210    1031   1
  -3  -2   4  515654    5427   1
  -2  -2   4   97786    1582   1
   1   2   4  147152    2135  -2
  -1  -2   4  147152    2135   1
   0   2   4   56550    1039  -2
   0  -2   4   56550    1039   1
   1  -2   4    3822     452   1
   2  -2   4     227     249   1
   3  -2   4   28608     922   1
   4  -2   4    8348     587   1
   5  -2   4    4917     527   1
   6  -2   4     332     363   1
   7  -2   4   89527    2215   1
   8  -2   4   12351    1356   1
  -9   2   3    3487     710  -2
   9  -2   4    3487     710   1
  10  -2   4    3690    1296   1
  11  -2   4     258    1622   1
 -12  -1   4   18847    1994   1
 -11  -1   4   41524    2162   1
  10   1   5   35785    2152  -2
 -10  -1   4   35785    2152   1
   9   1   5    9568     923  -2
  -9  -1   4    9568     923   1
  -8  -1   4   15870    1090   1
  -7  -1   4   68728    1757   1
  -6  -1   4    3974     544   1
  -5  -1   4     585     333   1
  -4  -1   4   43458    1262   1
  -3  -1   4   12060     706   1
  -2  -1   4  259328    3137   1
  -1  -1   4  804771    8414   1
   0   1   4  135730    2024  -2
   0  -1   4  135730    2024   1
   1  -1   4 1024115   26851   1
   2  -1   4  165862    2761   1
   3  -1   4  134341    2013   1
   4  -1   4   58518    1395   1
   5  -1   4   32385    1030   1
   6  -1   4   13484     878   1
   7  -1   4   85214    2012   1
   8  -1   4   15073    1437   1
  -9   1   3    4325     659  -2
   9  -1   4    4325     659   1
 -10   1   3    2028     681  -2
  10  -1   4    2028     681   1
  11  -1   4    7002    1744   1
  12  -1   4   10545    1538   1
 -12   0   4    2293    1119   1
 -11   0   4   21380    1788   1
  10   0   5    5818     927  -2
 -10   0   4    5818     927   1
   9   0   5   76546    2288  -2
  -9   0   4   76546    2288   1
  -8   0   4   48789    1621   1
  -7   0   4   15728    1049   1
  -6   0   4   23985    1199   1
  -5   0   4   64260    1532   1
  -4   0   4   34611    1170   1
  -3   0   4      -2     262   1
  -2   0   4   66703    1279   1
  -1   0   4   11178     604   1
   0   0   4  261469    3232  -2
   0   0   4  261469    3232   1
   1   0   4    9563     392   1
   2   0   4   29966     674   1
   3   0   4   23069     657   1
   4   0   4     466     239   1
   5   0   4   64798    1331   1
   6   0   4    1491     344   1
   7   0   4   12080     860   1
   8   0   4   45494    1481   1
  -9   0   3  123557    2772  -2
   9   0   4  123557    2772   1
 -10   0   3   32838    1698  -2
  10   0   4   32838    1698   1
  11   0   4    4700    1079   1
  12   0   4    1300    1073   1
 -11   1   4    1870     964   1
  10  -1   5   17095    1451  -2
 -10   1   4   17095    1451   1
   9  -1   5   24579    1686  -2
  -9   1   4   24579    1686   1
  -8   1   4   24526    2968   1
  -7   1   4   22999    1220   1
  -6   1   4     560     384   1
  -5   1   4   52837    1426   1
  -4   1   4  208010    2849   1
  -3   1   4   69194    1407   1
  -2   1   4  365034    3957   1
  -1   1   4 1127427   27135   1
   0  -1   4  413545    4409  -2
   0   1   4  413545    4409   1
   1   1   4 1390584   12303   1
   2   1   4  252591    6787   1
   3   1   4  105046    2204   1
   4   1   4   50975     835   1
   5   1   4     105     203   1
   6   1   4   24795     848   1
   7   1   4      49     274   1
   8   1   4   69019    1686   1
  -9  -1   3    3026     556  -2
   9   1   4    3026     556   1
 -10  -1   3   41761    1606  -2
  10   1   4   41761    1606   1
  11   1   4    5423     956   1
  12   1   4   48701    2345   1
 -11   2   4   12209    1833   1
 -10   2   4    5473    1054   1
   9  -2   5    3101     796  -2
  -9   2   4    3101     796   1
  -8   2   4   35076    1844   1
  -7   2   4    3485     614   1
  -6   2   4   13468    1028   1
  -5   2   4    1382     406   1
  -4   2   4   11601     776   1
  -3   2   4     545     293   1
  -2   2   4   60659    1260   1
  -1   2   4   68000    1240   1
   0  -2   4  105715    1353  -2
   0   2   4  105715    1353   1
  -1  -2   4  287259    2731  -2
   1   2   4  287259    2731   1
   2   2   4   51922    1694   1
   3   2   4   68239    2430   1
   4   2   4   22844     775   1
   5   2   4   35340    1421   1
   6   2   4   46091     984   1
   7   2   4   40266    1067   1
   8   2   4   66306    2084   1
  -9  -2   3   14335     890  -2
   9   2   4   14335     890   1
 -10  -2   3   12154     939  -2
  10   2   4   12154     939   1
  11   2   4    1412     813   1
  12   2   4    9828    1120   1
 -11   3   4    4875    2046   1
 -10   3   4    6200    1154   1
   9  -3   5    5650    1087  -2
  -9   3   4    5650    1087   1
   8  -3   5   11373    1168  -2
  -8   3   4   11373    1168   1
  -7   3   4    4754     678   1
  -6   3   4    5208     728   1
  -5   3   4   12954     969   1
  -4   3   4   32823    1267   1
  -3   3   4    4911     533   1
  -2   3   4   95741    1782   1
  -1   3   4    1415     304   1
   0  -3   4   15007     520  -2
   0   3   4   15007     520   1
  -1  -3   4  173552    2173  -2
   1   3   4  173552    2173   1
   2   3   4   96042    1365   1
   3   3   4    6214     527   1
   4   3   4   12734     702   1
   5   3   4   31478     893   1
   6   3   4  154454    2907   1
   7   3   4   10498     576   1
   8   3   4     150     320   1
  -9  -3   3    6118     678  -2
   9   3   4    6118     678   1
 -10  -3   3   64980    1839  -2
  10   3   4   64980    1839   1
  11   3   4    3331    1157   1
  12   3   4    1553    1109   1
  13   3   4    -423    1843   1
 -10   4   4   34077    2357   1
   9  -4   5   78632    3540  -2
  -9   4   4   78632    3540   1
   8  -4   5  123254    3382  -2
  -8   4   4  123254    3382   1
  -7   4   4    2809     800   1
  -6   4   4   16012    1155   1
  -5   4   4   85533    2063   1
  -4   4   4    6000     655   1
  -3   4   4   61958    1527   1
  -2   4   4  131719    2123   1
  -1   4   4   48122    1527   1
   0  -4   4   15017     584  -2
   0   4   4   15017     584   1
  -1  -4   4     280     243  -2
   1   4   4     280     243   1
   2   4   4   86583    1255   1
   3   4   4    8149     467   1
   4   4   4  112656    1529   1
   5   4   4   31157     867   1
   6   4   4  101867    1877   1
   7   4   4   10205     784   1
   8   4   4    2481     436   1
   9   4   4   63161    1402   1
 -10  -4   3    9261     659  -2
  10   4   4    9261     659   1
  11   4   4    1087     744   1
  12   4   4   11197    1198   1
  13   4   4    -252    1214   1
 -10   5   4   15116    2272   1
   9  -5   5   12668    1565  -2
  -9   5   4   12668    1565   1
   8  -5   5   19535    1720  -2
  -8   5   4   19535    1720   1
  -7   5   4   33826    1699   1
  -6   5   4    6759     895   1
  -5   5   4    1900     535   1
  -4   5   4   26929    1414   1
  -3   5   4    8250     709   1
  -2   5   4    7756     651   1
  -1   5   4   48074    1206   1
   0  -5   4  208347    2508  -2
   0   5   4  208347    2508   1
  -1  -5   4  113698    1825  -2
   1   5   4  113698    1825   1
   2   5   4  652619    6495   1
   3   5   4   11938     528   1
   4   5   4    9272     523   1
   5   5   4   40588     839   1
   6   5   4   44177     889   1
   7   5   4  215520    2935   1
   8   5   4   73422    1885   1
   9   5   4   24480    1667   1
 -10  -5   3    7976    1308  -2
  10   5   4    7976    1308   1
 -11  -5   3    1552     682  -2
  11   5   4    1552     682   1
  12   5   4    4365    1119   1
  13   5   4    2504     889   1
   9  -6   5    2628    1151  -2
  -9   6   4    2628    1151   1
   8  -6   5   60648    2899  -2
  -8   6   4   60648    2899   1
  -7   6   4     566     655   1
  -6   6   4   25136    1458   1
  -5   6   4   32816    1641   1
  -4   6   4     689     453   1
  -3   6   4   15080     968   1
  -2   6   4    2874     474   1
  -1   6   4   36977    1095   1
   0   6   4   65894    1335   1
  -1  -6   4   26571     793  -2
   1   6   4   26571     793   1
   2   6   4  316453   10573   1
   3   6   4  373478    3517   1
   4   6   4  469261    4664   1
   5   6   4   54011    1136   1
   6   6   4   45963    1105   1
   7   6   4   28771     883   1
   8   6   4   28918    1331   1
   9   6   4    8831     860   1
 -10  -6   3   11436    1186  -2
  10   6   4   11436    1186   1
 -11  -6   3    6365     802  -2
  11   6   4    6365     802   1
  12   6   4   19284    1456   1
  13   6   4    1936    1293   1
   8  -7   5   16068    1866  -2
  -8   7   4   16068    1866   1
  -7   7   4    4763    1205   1
  -6   7   4    -393     631   1
  -5   7   4    3454     673   1
  -4   7   4   60371    1850   1
  -3   7   4     208     364   1
  -2   7   4    7714     759   1
  -1   7   4     835     366   1
   0   7   4    9958     740   1
  -1  -7   4  262450    3152  -2
   1   7   4  262450    3152   1
  -2  -7   4    4669     400  -2
   2   7   4    4669     400   1
   3   7   4   87801    1712   1
   4   7   4     -68     193   1
   5   7   4   67566    1428   1
   6   7   4    8513     673   1
   7   7   4   11711     717   1
   8   7   4     584     315   1
   9   7   4   16574    1922   1
 -10  -7   3   14943    1337  -2
  10   7   4   14943    1337   1
 -11  -7   3    8562    1052  -2
  11   7   4    8562    1052   1
  12   7   4    3466     917   1
  13   7   4   21701    2034   1
   8  -8   5   17613    1935  -2
  -8   8   4   17613    1935   1
  -7   8   4   10416    1593   1
  -6   8   4   17059    1621   1
  -5   8   4    9043     971   1
  -4   8   4   33874    1815   1
  -3   8   4    3443     617   1
  -2   8   4   15378    1122   1
  -1   8   4      89     323   1
   0   8   4   51414    1483   1
  -1  -8   4  112745    1905  -2
   1   8   4  112745    1905   1
  -2  -8   4  241344    3060  -2
   2   8   4  241344    3060   1
   3   8   4   93333    1630   1
   4   8   4   23026     836   1
   5   8   4   15519     806   1
   6   8   4   88707    1778   1
   7   8   4    5510     728   1
   8   8   4   37172    1193   1
   9   8   4   30327    1284   1
 -10  -8   3    1139     624  -2
  10   8   4    1139     624   1
 -11  -8   3   21155    2677  -2
  11   8   4   21155    2677   1
  12   8   4    4634     939   1
  13   8   4    9800    1301   1
   7  -9   5    3743    1473  -2
  -7   9   4    3743    1473   1
  -6   9   4   15973    1772   1
  -5   9   4    1133     811   1
  -4   9   4     595     575   1
  -3   9   4   33454    1665   1
  -2   9   4   31133    1454   1
  -1   9   4    2469     491   1
   0   9   4   17645    1087   1
  -1  -9   4  170558    2576  -2
   1   9   4  170558    2576   1
  -2  -9   4   26708    1002  -2
   2   9   4   26708    1002   1
   3   9   4   43942    1592   1
   4   9   4    -125     292   1
   5   9   4    2337     400   1
   6   9   4   20882    1021   1
   7   9   4    7607     689   1
   8   9   4   38103    1315   1
   9   9   4    -411     411   1
 -10  -9   3    2089     572  -2
  10   9   4    2089     572   1
 -11  -9   3   25503    1761  -2
  11   9   4   25503    1761   1
  12   9   4    6541    1007   1
  13   9   4    -664     951   1
  -6  10   4    5888    1580   1
  -5  10   4   12041    1664   1
  -4  10   4    1773     814   1
  -3  10   4    8683    1023   1
  -2  10   4   46497    1800   1
  -1  10   4   73479    2186   1
   0  10   4  149832    3012   1
  -1 -10   4    9994     760  -2
   1  10   4    9994     760   1
  -2 -10   4   29978    1139  -2
   2  10   4   29978    1139   1
   3  10   4   54793    1937   1
   4  10   4   33827    1106   1
   5  10   4   24366    1081   1
   6  10   4    2317     508   1
   7  10   4    1897     428   1
   8  10   4   21640    1231   1
   9  10   4    3157     631   1
  10  10   4    5007     653   1
 -11 -10   3    2016     789  -2
  11  10   4    2016     789   1
  12  10   4   32185    2451   1
  -5  11   4   70626    4081   1
  -4  11   4   44985    2692   1
  -3  11   4  103937    3320   1
  -2  11   4    -294     698   1
  -1  11   4    1225     533   1
   0  11   4   24617    1426   1
  -1 -11   4   46790    1474  -2
   1  11   4   46790    1474   1
  -2 -11   4  185183    2874  -2
   2  11   4  185183    2874   1
   3  11   4    5364     739   1
   4  11   4    2360     454   1
   5  11   4   29659    1378   1
   6  11   4   50814    1712   1
   7  11   4    1096     563   1
   8  11   4   34165    1444   1
   9  11   4   26860    1345   1
  10  11   4   34933    1582   1
 -11 -11   3   11415    1019  -2
  11  11   4   11415    1019   1
 -12 -11   3     300    1037  -2
  12  11   4     300    1037   1
  -4  12   4    5804    1503   1
  -3  12   4    1339     925   1
  -2  12   4   78286    2905   1
  -1  12   4    1765     657   1
   0  12   4    4946     728   1
   1  12   4   20043    1221   1
  -2 -12   4   12053     919  -2
   2  12   4   12053     919   1
   3  12   4   10749     920   1
   4  12   4     603     486   1
   5  12   4    3234     675   1
   6  12   4   13584     953   1
   7  12   4   34738    1531   1
   8  12   4    4641     776   1
   9  12   4    9246     994   1
  10  12   4   15195    1245   1
 -11 -12   3    7012     950  -2
  11  12   4    7012     950   1
 -12 -12   3   77377    3236  -2
  12  12   4   77377    3236   1
  -3  13   4    1968    1591   1
  -2  13   4     569    1142   1
  -1  13   4    5725    1157   1
   0  13   4   24949    1474   1
   1  13   4     -92     577   1
  -2 -13   4    7870     944  -2
   2  13   4    7870     944   1
  -3 -13   4    7390     888  -2
   3  13   4    7390     888   1
   4  13   4    8167     833   1
   5  13   4    1469     611   1
   6  13   4   24442    1587   1
   7  13   4    5936     969   1
   8  13   4   34542    2093   1
   9  13   4    2332    1042   1
  10  13   4     774     965   1
 -11 -13   3    6994    1641  -2
  11  13   4    6994    1641   1
  -2  14   4     894    1271   1
  -1  14   4   16131    1623   1
   0  14   4   13197    1292   1
   1  14   4    -150     819   1
  -2 -14   4     -49     912  -2
   2  14   4     -49     912   1
  -3 -14   4    1974     706  -2
   3  14   4    1974     706   1
   4  14   4    1093     642   1
   5  14   4    2612    1161   1
   6  14   4   10404    1610   1
   7  14   4     -17     797   1
   8  14   4    5892    1488   1
   9  14   4     -24    1117   1
  10  14   4   28471    2348   1
   0  15   4    3849    1151   1
   1  15   4   31502    2498   1
  -2 -15   4   25941    1795  -2
   2  15   4   25941    1795   1
  -3 -15   4   48220    2146  -2
   3  15   4   48220    2146   1
   4  15   4   24569    1568   1
   5  15   4   18953    1674   1
   6  15   4   18120    1432   1
   7  15   4    1339    1537   1
   8  15   4     551    1119   1
   9  15   4    3947    1236   1
  -2 -16   4    8688    1823  -2
   2  16   4    8688    1823   1
  -3 -16   4    7334    1333  -2
   3  16   4    7334    1333   1
   4  16   4    7597    1558   1
   5  16   4    1221    1184   1
   6  16   4    3253    1714   1
   7  16   4     -75    1542   1
  -7 -16   5   32248    5656   1
  -6 -16   5   24090    3982   1
  -5 -16   5    8227    1527   1
  -4 -16   5    2428    1999   1
   3  16   5    3922    1291  -2
  -3 -16   5    3922    1291   1
  -9 -15   5    -146    1240   1
  -8 -15   5   21037    2504   1
  -7 -15   5    4270    1240   1
  -6 -15   5   12976    2066   1
  -5 -15   5    6676    1267   1
  -4 -15   5    -465     857   1
   3  15   5    4138    1419  -2
  -3 -15   5    4138    1419   1
   2  15   5    9859    1662  -2
  -2 -15   5    9859    1662   1
  -1 -15   5    1873    1450   1
   0 -15   5    3288    1417   1
 -10 -14   5     765    1075   1
  -9 -14   5    1576    1215   1
  -8 -14   5    -316    1233   1
  -7 -14   5    -947    1984   1
  -6 -14   5    5352    1262   1
  -5 -14   5    -677     677   1
  -4 -14   5   24117    1852   1
   3  14   5    1519     973  -2
  -3 -14   5    1519     973   1
   2  14   5    2141     965  -2
  -2 -14   5    2141     965   1
  -1 -14   5   26607    2286   1
   0 -14   5   32147    2640   1
   1 -14   5   -1097    1097   1
   2 -14   5   15514    2411   1
  11  13   6    7470    1816  -2
 -11 -13   5    7470    1816   1
 -10 -13   5    2164     982   1
  -9 -13   5    9927    1329   1
  -8 -13   5    9281    1455   1
  -7 -13   5    1106     925   1
  -6 -13   5     138    1024   1
  -5 -13   5     514     570   1
  -4 -13   5    7258    1029   1
   3  13   5    8602    1053  -2
  -3 -13   5    8602    1053   1
   2  13   5    6288    1020  -2
  -2 -13   5    6288    1020   1
  -1 -13   5   79392    2795   1
   0 -13   5    1386    1049   1
   1 -13   5     688     862   1
   2 -13   5     451    1152   1
   3 -13   5    2525    1595   1
  11  12   6     564    1383  -2
 -11 -12   5     564    1383   1
 -10 -12   5    1874     903   1
  -9 -12   5   18648    1663   1
  -8 -12   5   22259    1691   1
  -7 -12   5     -17     857   1
  -6 -12   5   26739    1595   1
  -5 -12   5   13498    1148   1
  -4 -12   5    6856    1115   1
  -3 -12   5  176914    3386   1
   2  12   5  123329    2767  -2
  -2 -12   5  123329    2767   1
  -1 -12   5   56026    2153   1
   0 -12   5    5951     812   1
   1 -12   5   14075    1514   1
   2 -12   5      15     862   1
   3 -12   5    3125    1291   1
   4 -12   5    1107    1265   1
  12  11   6    2523    1597  -2
 -12 -11   5    2523    1597   1
  11  11   6    8270    1233  -2
 -11 -11   5    8270    1233   1
 -10 -11   5    8924    1151   1
  -9 -11   5     288     685   1
  -8 -11   5    -570     570   1
  -7 -11   5   24170    1589   1
  -6 -11   5   26862    1331   1
  -5 -11   5   34929    1751   1
  -4 -11   5    2233     546   1
  -3 -11   5    8440     771   1
   2  11   5   37826    1581  -2
  -2 -11   5   37826    1581   1
   1  11   5   29870    1952  -2
  -1 -11   5   29870    1952   1
   0 -11   5   27532    1498   1
   1 -11   5   14150    1169   1
   2 -11   5    8413    1094   1
   3 -11   5    -171     926   1
   4 -11   5   16771    1914   1
   5 -11   5    1474    1204   1
 -12 -10   5   13092    2053   1
  11  10   6    3944    1344  -2
 -11 -10   5    3944    1344   1
 -10 -10   5   14483    1365   1
  -9 -10   5    8038     937   1
  -8 -10   5    -102     626   1
  -7 -10   5    9361     953   1
  -6 -10   5    1322     437   1
  -5 -10   5  108273    2309   1
  -4 -10   5   29701    1497   1
  -3 -10   5  168617    2970   1
   2  10   5   39748    1519  -2
  -2 -10   5   39748    1519   1
   1  10   5   13040     984  -2
  -1 -10   5   13040     984   1
   0 -10   5   12581     961   1
   1 -10   5    1047     543   1
   2 -10   5   61389    2556   1
   3 -10   5     670     717   1
   4 -10   5    5089    1228   1
   5 -10   5   11566    1488   1
   6 -10   5    2574    1073   1
 -12  -9   5    2337    1074   1
  11   9   6    1107     836  -2
 -11  -9   5    1107     836   1
  10   9   6    3394     984  -2
 -10  -9   5    3394     984   1
  -9  -9   5    9068     965   1
  -8  -9   5   15745    1189   1
  -7  -9   5  115756    2629   1
  -6  -9   5    3946     587   1
  -5  -9   5   28637    1236   1
  -4  -9   5    6960     705   1
  -3  -9   5    1579     410   1
   2   9   5  336532    4526  -2
  -2  -9   5  336532    4526   1
   1   9   5  110719    2297  -2
  -1  -9   5  110719    2297   1
   0  -9   5  104135    2287   1
   1  -9   5    4871     713   1
   2  -9   5    -449     449   1
   3  -9   5   17539    1486   1
   4  -9   5    2860     698   1
   5  -9   5      51     967   1
   6  -9   5    2718    1208   1
  -7   9   4    7529    1454  -2
   7  -9   5    7529    1454   1
 -12  -8   5    -121     799   1
  11   8   6    9850    1186  -2
 -11  -8   5    9850    1186   1
  10   8   6    5689     953  -2
 -10  -8   5    5689     953   1
  -9  -8   5   35434    1746   1
  -8  -8   5   23358    1449   1
  -7  -8   5     892     404   1
  -6  -8   5   17515     958   1
  -5  -8   5    8984     735   1
  -4  -8   5   44360    1377   1
  -3  -8   5  164641    2674   1
   2   8   5  179396    2822  -2
  -2  -8   5  179396    2822   1
   1   8   5    5491     634  -2
  -1  -8   5    5491     634   1
   0  -8   5    6583     810   1
   1  -8   5     297     385   1
   2  -8   5   48947    1678   1
   3  -8   5   34200    1610   1
   4  -8   5    2691     710   1
   5  -8   5   10017    1047   1
   6  -8   5    1058     854   1
   7  -8   5    1874     800   1
  -8   8   4   39246    2556  -2
   8  -8   5   39246    2556   1
 -13  -7   5    4493    1110   1
 -12  -7   5    9692    1311   1
  11   7   6    7337    1091  -2
 -11  -7   5    7337    1091   1
  10   7   6   73436    2213  -2
 -10  -7   5   73436    2213   1
  -9  -7   5   40223    1888   1
  -8  -7   5    7785     791   1
  -7  -7   5    -447     447   1
  -6  -7   5   58532    1575   1
  -5  -7   5    9252     855   1
  -4  -7   5   63162    1506   1
  -3  -7   5    9807     902   1
   2   7   5   41108    2210  -2
  -2  -7   5   41108    2210   1
   1   7   5   57727    1499  -2
  -1  -7   5   57727    1499   1
   0  -7   5  182865    2891   1
   1  -7   5   19230    1069   1
   2  -7   5   30302    1478   1
   3  -7   5   60781    1775   1
   4  -7   5   43674    1600   1
   5  -7   5    5466     815   1
   6  -7   5    -580     580   1
   7  -7   5    8064    1313   1
  -8   7   4   22717    1881  -2
   8  -7   5   22717    1881   1
  -9   7   4    1591    1297  -2
   9  -7   5    1591    1297   1
 -13  -6   5   11204    1669   1
 -12  -6   5    8085    1043   1
  11   6   6    2413     770  -2
 -11  -6   5    2413     770   1
  10   6   6   45889    1959  -2
 -10  -6   5   45889    1959   1
  -9  -6   5  127905    2901   1
  -8  -6   5   78717    1955   1
  -7  -6   5  114666    2327   1
  -6  -6   5    9070     753   1
  -5  -6   5   43109    1407   1
  -4  -6   5   77387    1706   1
  -3  -6   5   82548    3657   1
  -2  -6   5   11870     863   1
   1   6   5  165230    2542  -2
  -1  -6   5  165230    2542   1
   0  -6   5   12177     789   1
   1  -6   5   49652    2298   1
   2  -6   5    1370     389   1
   3  -6   5    9290     820   1
   4  -6   5   30560    1396   1
   5  -6   5    6177     908   1
   6  -6   5   20992    1296   1
   7  -6   5     716     577   1
  -8   6   4   15599    1635  -2
   8  -6   5   15599    1635   1
  -9   6   4   14947    2453  -2
   9  -6   5   14947    2453   1
 -13  -5   5   -1003    1213   1
 -12  -5   5   21603    1712   1
  11   5   6     759     715  -2
 -11  -5   5     759     715   1
  10   5   6    1962     616  -2
 -10  -5   5    1962     616   1
  -9  -5   5    3368     637   1
  -8  -5   5   54563    1657   1
  -7  -5   5   12017     979   1
  -6  -5   5   27025    1208   1
  -5  -5   5   47860    1417   1
  -4  -5   5   73736    1743   1
  -3  -5   5   84986    2570   1
  -2  -5   5  363292    5540   1
   1   5   5   93746    1665  -2
  -1  -5   5   93746    1665   1
   0   5   5  358148    4530  -2
   0  -5   5  358148    4530   1
   1  -5   5  433283    4549   1
   2  -5   5  445507    4968   1
   3  -5   5  143372    2717   1
   4  -5   5   91648    2015   1
   5  -5   5   13670    1141   1
   6  -5   5    1392     495   1
   7  -5   5   25092    1342   1
  -8   5   4    5275     879  -2
   8  -5   5    5275     879   1
  -9   5   4   46019    3961  -2
   9  -5   5   46019    3961   1
  10  -5   5     994    1029   1
 -12  -4   5    2410     931   1
 -11  -4   5   15984    1487   1
  10   4   6    1245     576  -2
 -10  -4   5    1245     576   1
  -9  -4   5   61308    2215   1
  -8  -4   5    -304     389   1
  -7  -4   5     745     359   1
  -6  -4   5    6720     654   1
  -5  -4   5    3475     486   1
  -4  -4   5   33648    1329   1
  -3  -4   5   61499    1542   1
  -2  -4   5    3044     962   1
   1   4   5   61810    1321  -2
  -1  -4   5   61810    1321   1
   0   4   5    2947     412  -2
   0  -4   5    2947     412   1
   1  -4   5  233224    5455   1
   2  -4   5    1511     376   1
   3  -4   5  132288    2247   1
   4  -4   5     294     306   1
   5  -4   5   77303    1911   1
   6  -4   5    5406     695   1
   7  -4   5   25174    1264   1
  -8   4   4   49515    2549  -2
   8  -4   5   49515    2549   1
  -9   4   4   42894    2820  -2
   9  -4   5   42894    2820   1
  10  -4   5    1920    1004   1
 -12  -3   5    6370    1053   1
 -11  -3   5   12758    1307   1
  10   3   6   20160    1551  -2
 -10  -3   5   20160    1551   1
   9   3   6   11659    1604  -2
  -9  -3   5   11659    1604   1
  -8  -3   5    8215     824   1
  -7  -3   5   33647    1392   1
  -6  -3   5   61075    1643   1
  -5  -3   5  126360    2419   1
  -4  -3   5   66813    1479   1
  -3  -3   5   22500     975   1
  -2  -3   5   11426    1441   1
   1   3   5   70073    1656  -2
  -1  -3   5   70073    1656   1
   0   3   5   48847    1063  -2
   0  -3   5   48847    1063   1
   1  -3   5    2376     358   1
   2  -3   5   26649    1072   1
   3  -3   5   66663    1481   1
   4  -3   5   23033     951   1
   5  -3   5     842     335   1
   6  -3   5   27840    1128   1
   7  -3   5   68913    1972   1
  -8   3   4    2325     728  -2
   8  -3   5    2325     728   1
  -9   3   4    3028    1030  -2
   9  -3   5    3028    1030   1
  10  -3   5   11515    1457   1
  11  -3   5    5762    1472   1
 -12  -2   5   14761    1767   1
 -11  -2   5   14589    1473   1
  10   2   6   29887    1897  -2
 -10  -2   5   29887    1897   1
   9   2   6   59949    2342  -2
  -9  -2   5   59949    2342   1
  -8  -2   5  113260    2543   1
  -7  -2   5  342505    4830   1
  -6  -2   5   30880    1478   1
  -5  -2   5   10974     776   1
  -4  -2   5   20503     997   1
  -3  -2   5   22265    1124   1
  -2  -2   5  351865    6087   1
   1   2   5    1188     244  -2
  -1  -2   5    1188     244   1
   0   2   5   16486     601  -2
   0  -2   5   16486     601   1
   1  -2   5    -125     222   1
   2  -2   5    3067     394   1
   3  -2   5   44007    1034   1
   4  -2   5    5245     457   1
   5  -2   5   29913    1036   1
   6  -2   5   13709     967   1
   7  -2   5   15178    1206   1
   8  -2   5   16342    1272   1
  -9   2   4     349     628  -2
   9  -2   5     349     628   1
  10  -2   5   25444    1955   1
  11  -2   5     793    1428   1
 -12  -1   5    6760    1477   1
 -11  -1   5    5863    1040   1
  10   1   6   12872    1397  -2
 -10  -1   5   12872    1397   1
   9   1   6    2698     711  -2
  -9  -1   5    2698     711   1
  -8  -1   5     699     524   1
  -7  -1   5   11652     977   1
  -6  -1   5  313127    4249   1
  -5  -1   5     449     308   1
  -4  -1   5  175732    2680   1
  -3  -1   5   16054     873   1
  -2  -1   5  102295    1802   1
  -1  -1   5  111843    1615   1
   0   1   5  195113    2107  -2
   0  -1   5  195113    2107   1
   1  -1   5   26611    1023   1
   2  -1   5   28075     707   1
   3  -1   5  457282    5743   1
   4  -1   5     -70     244   1
   5  -1   5   21860    1358   1
   6  -1   5     466     344   1
   7  -1   5    8378     751   1
   8  -1   5  153804    2923   1
  -9   1   4   20762    1214  -2
   9  -1   5   20762    1214   1
 -10   1   4   48143    2039  -2
  10  -1   5   48143    2039   1
  11  -1   5    6292    1392   1
  12  -1   5    2928    2262   1
 -12   0   5    1756    1276   1
 -11   0   5    3713    1036   1
  10   0   6   46117    2633  -2
 -10   0   5   46117    2633   1
   9   0   6   53331    1993  -2
  -9   0   5   53331    1993   1
  -8   0   5    4875     650   1
  -7   0   5    1847     496   1
  -6   0   5   99674    2181   1
  -5   0   5   70481    1647   1
  -4   0   5  264031    3501   1
  -3   0   5   80440    1632   1
  -2   0   5   25837    1007   1
  -1   0   5  373076   31870   1
   0   0   5   44183    1087  -2
   0   0   5   44183    1087   1
   1   0   5  963485   10599   1
   2   0   5   46179    1061   1
   3   0   5   87915    1399   1
   4   0   5 1009172   10160   1
   5   0   5   63999    1281   1
   6   0   5  152897    2494   1
   7   0   5   17756     930   1
   8   0   5   22926    1466   1
  -9   0   4   33823    1491  -2
   9   0   5   33823    1491   1
 -10   0   4    8217    1050  -2
  10   0   5    8217    1050   1
  11   0   5    5102    1255   1
  12   0   5    -461    1050   1
 -11   1   5    1196    1652   1
  10  -1   6   10908    1345  -2
 -10   1   5   10908    1345   1
   9  -1   6   41161    1946  -2
  -9   1   5   41161    1946   1
  -8   1   5  110075    2699   1
  -7   1   5    8450     780   1
  -6   1   5  118254    2376   1
  -5   1   5    -322     322   1
  -4   1   5   54070    1390   1
  -3   1   5  135645    2259   1
  -2   1   5   13105     728   1
  -1   1   5   32753     835   1
   0  -1   5  336151    3210  -2
   0   1   5  336151    3210   1
   1   1   5   14461    7565   1
   2   1   5   35543    1584   1
   3   1   5  151776    2859   1
   4   1   5   18020     843   1
   5   1   5    6161     448   1
   6   1   5  324277    3879   1
   7   1   5   77185    1622   1
   8   1   5   79871    1758   1
  -9  -1   4   28537    1182  -2
   9   1   5   28537    1182   1
 -10  -1   4    9127    1017  -2
  10   1   5    9127    1017   1
  11   1   5    2596     638   1
  12   1   5    -563     826   1
 -11   2   5   -1289    1428   1
 -10   2   5    2821     976   1
   9  -2   6   16507    1501  -2
  -9   2   5   16507    1501   1
  -8   2   5     977     638   1
  -7   2   5    8710     952   1
  -6   2   5   31617    1388   1
  -5   2   5    7456     723   1
  -4   2   5   52868    1404   1
  -3   2   5   42027    1167   1
  -2   2   5   55467    1315   1
  -1   2   5    6857     473   1
   0  -2   5   56946    1021  -2
   0   2   5   56946    1021   1
  -1  -2   5    5839     322  -2
   1   2   5    5839     322   1
   2   2   5  479255    8224   1
   3   2   5  120164    5368   1
   4   2   5  231245    6179   1
   5   2   5   15581     777   1
   6   2   5    3310     438   1
   7   2   5   88267    2076   1
   8   2   5   40573    1168   1
  -9  -2   4   66835    1538  -2
   9   2   5   66835    1538   1
 -10  -2   4   21201    1188  -2
  10   2   5   21201    1188   1
  11   2   5   11292     840   1
  12   2   5    1506    1228   1
 -11   3   5   15890    1893   1
 -10   3   5    -146     814   1
   9  -3   6    7416    1251  -2
  -9   3   5    7416    1251   1
   8  -3   6   20380    1584  -2
  -8   3   5   20380    1584   1
  -7   3   5   22903    1559   1
  -6   3   5     330     436   1
  -5   3   5   27089    1341   1
  -4   3   5    1562     430   1
  -3   3   5   38732    1117   1
  -2   3   5     524     280   1
  -1   3   5    6067     471   1
   0  -3   5  103060    1341  -2
   0   3   5  103060    1341   1
  -1  -3   5  233250    2610  -2
   1   3   5  233250    2610   1
   2   3   5  126154    1587   1
   3   3   5   13343     727   1
   4   3   5   29350    1498   1
   5   3   5    6913    1183   1
   6   3   5   18005     679   1
   7   3   5   17255    1066   1
   8   3   5   18614    2162   1
  -9  -3   4   25316    1488  -2
   9   3   5   25316    1488   1
 -10  -3   4   12603    1162  -2
  10   3   5   12603    1162   1
  11   3   5    2053     844   1
  12   3   5    4187    1365   1
 -10   4   5    2622    1192   1
   9  -4   6   36599    2387  -2
  -9   4   5   36599    2387   1
   8  -4   6    4178    1019  -2
  -8   4   5    4178    1019   1
  -7   4   5   16554    1237   1
  -6   4   5   27776    1479   1
  -5   4   5    2636     571   1
  -4   4   5   12055     933   1
  -3   4   5   18898    1199   1
  -2   4   5    -195     248   1
  -1   4   5  252251    3225   1
   0  -4   5    3027     355  -2
   0   4   5    3027     355   1
  -1  -4   5  212380    2649  -2
   1   4   5  212380    2649   1
   2   4   5  101748    1422   1
   3   4   5   31878     739   1
   4   4   5     709     334   1
   5   4   5  147111    2509   1
   6   4   5     586     225   1
   7   4   5    -307     357   1
   8   4   5   25613    2007   1
   9   4   5    6045     870   1
 -10  -4   4    7332    1024  -2
  10   4   5    7332    1024   1
  11   4   5    1754    1145   1
  12   4   5    -598     598   1
  13   4   5    5255    1152   1
 -10   5   5    1080    1455   1
   9  -5   6   11035    1431  -2
  -9   5   5   11035    1431   1
   8  -5   6   49901    2666  -2
  -8   5   5   49901    2666   1
  -7   5   5   29016    1715   1
  -6   5   5     587     546   1
  -5   5   5  141543    2830   1
  -4   5   5   47390    1614   1
  -3   5   5  281986    3805   1
  -2   5   5  253111    3478   1
  -1   5   5  143202    4822   1
   0  -5   5  244631    5461  -2
   0   5   5  244631    5461   1
  -1  -5   5   29631     923  -2
   1   5   5   29631     923   1
   2   5   5  345090    6030   1
   3   5   5  149176    2230   1
   4   5   5  208245    2599   1
   5   5   5    7280     537   1
   6   5   5   31542     958   1
   7   5   5   92193    2014   1
   8   5   5     297     543   1
   9   5   5   33098    1628   1
 -10  -5   4    5434     751  -2
  10   5   5    5434     751   1
 -11  -5   4    7137     882  -2
  11   5   5    7137     882   1
  12   5   5    5403     868   1
  13   5   5     749     953   1
   9  -6   6    7308    1470  -2
  -9   6   5    7308    1470   1
   8  -6   6    2820    1131  -2
  -8   6   5    2820    1131   1
  -7   6   5   12733    1370   1
  -6   6   5    8078     936   1
  -5   6   5   12610    1032   1
  -4   6   5   16838    1201   1
  -3   6   5     519     396   1
  -2   6   5   53236    1456   1
  -1   6   5  362459    4041   1
   0   6   5   14218     696   1
  -1  -6   5  155090    2389  -2
   1   6   5  155090    2389   1
   2   6   5   56425    1324   1
   3   6   5  296304    3365   1
   4   6   5   15983     639   1
   5   6   5    2985     343   1
   6   6   5    4576     498   1
   7   6   5   63702    1532   1
   8   6   5   86618    2011   1
   9   6   5   22389    2741   1
 -10  -6   4   72108    2328  -2
  10   6   5   72108    2328   1
 -11  -6   4   14373    1105  -2
  11   6   5   14373    1105   1
  12   6   5   20100    1891   1
  13   6   5   19890    1516   1
   8  -7   6    5296    1496  -2
  -8   7   5    5296    1496   1
  -7   7   5    2528    1044   1
  -6   7   5    1416    1363   1
  -5   7   5   67940    2153   1
  -4   7   5    4871     703   1
  -3   7   5   16061    1060   1
  -2   7   5    8015     802   1
  -1   7   5     400     334   1
   0   7   5  269193    3549   1
  -1  -7   5   66593    1693  -2
   1   7   5   66593    1693   1
  -2  -7   5  141335    3167  -2
   2   7   5  141335    3167   1
   3   7   5   52288    1242   1
   4   7   5   34123     848   1
   5   7   5     116     239   1
   6   7   5     -98     241   1
   7   7   5     144     264   1
   8   7   5     450     428   1
   9   7   5   58013    2037   1
 -10  -7   4   23916    1403  -2
  10   7   5   23916    1403   1
 -11  -7   4    9109    1630  -2
  11   7   5    9109    1630   1
  12   7   5     668     731   1
  13   7   5    5386     985   1
   8  -8   6    2958    1650  -2
  -8   8   5    2958    1650   1
  -7   8   5     984     945   1
  -6   8   5    1251     906   1
  -5   8   5    2318     829   1
  -4   8   5   37200    1739   1
  -3   8   5   39424    1564   1
  -2   8   5    7142     759   1
  -1   8   5     344     371   1
   0   8   5   57362    1424   1
  -1  -8   5    2192     384  -2
   1   8   5    2192     384   1
  -2  -8   5   62098    2109  -2
   2   8   5   62098    2109   1
   3   8   5  113205    2978   1
   4   8   5   72745    1412   1
   5   8   5     408     247   1
   6   8   5   11213     698   1
   7   8   5     979     349   1
   8   8   5    2539     412   1
   9   8   5    8108     924   1
 -10  -8   4   22514    1427  -2
  10   8   5   22514    1427   1
 -11  -8   4   25474    1585  -2
  11   8   5   25474    1585   1
  12   8   5    8379    1166   1
  13   8   5    1501     799   1
   7  -9   6   11006    1790  -2
  -7   9   5   11006    1790   1
  -6   9   5    6988    1379   1
  -5   9   5     347     813   1
  -4   9   5   68763    2356   1
  -3   9   5   17743    1311   1
  -2   9   5   15075    1073   1
  -1   9   5    -411     411   1
   0   9   5    8170    1875   1
  -1  -9   5  119148    1987  -2
   1   9   5  119148    1987   1
  -2  -9   5  195260    3098  -2
   2   9   5  195260    3098   1
   3   9   5   20559    1050   1
   4   9   5   31178    1220   1
   5   9   5   46728    1368   1
   6   9   5   31703    1420   1
   7   9   5   47483    1347   1
   8   9   5    3805     557   1
   9   9   5    4054     808   1
 -10  -9   4   11668    1176  -2
  10   9   5   11668    1176   1
 -11  -9   4    1549    1096  -2
  11   9   5    1549    1096   1
  12   9   5   22581    3265   1
  -6  10   5   30277    2796   1
  -5  10   5    6497    1368   1
  -4  10   5    9865    1435   1
  -3  10   5    1000     703   1
  -2  10   5   47317    1822   1
  -1  10   5   30095    1432   1
   0  10   5   37992    1393   1
  -1 -10   5    2629     416  -2
   1  10   5    2629     416   1
  -2 -10   5   39947    1269  -2
   2  10   5   39947    1269   1
   4  10   5    3546     556   1
   5  10   5   87072    1856   1
   6  10   5      17     325   1
   7  10   5    3074     493   1
   8  10   5    1707     622   1
   9  10   5    -449     503   1
  10  10   5    9143    1050   1
 -11 -10   4   25012    2221  -2
  11  10   5   25012    2221   1
  12  10   5   16512    1685   1
  -5  11   5    7005    2448   1
  -4  11   5     513     921   1
  -3  11   5   15480    1665   1
  -2  11   5   29643    1736   1
  -1  11   5   13643    1085   1
   0  11   5    2174     550   1
  -1 -11   5  110723    2080  -2
   1  11   5  110723    2080   1
  -2 -11   5   62916    1893  -2
   2  11   5   62916    1893   1
   3  11   5   40063    1545   1
   4  11   5   17112    1080   1
   5  11   5   10259     699   1
   6  11   5   26083    1432   1
   7  11   5    -397     401   1
   8  11   5    4349     635   1
   9  11   5    1022     550   1
  10  11   5    3258     599   1
 -11 -11   4    3079    1003  -2
  11  11   5    3079    1003   1
 -12 -11   4    -113    1132  -2
  12  11   5    -113    1132   1
  -4  12   5    2544    1208   1
  -3  12   5   23183    2112   1
  -2  12   5    6290    1232   1
  -1  12   5    5773     994   1
   0  12   5    8412     914   1
   1  12   5    9179     776   1
  -2 -12   5  114023    2431  -2
   2  12   5  114023    2431   1
   3  12   5  138124    2986   1
   4  12   5    -448     448   1
   5  12   5   47302    1450   1
   6  12   5   16437    1122   1
   7  12   5   45558    1703   1
   8  12   5   18210    1266   1
   9  12   5     616     636   1
  10  12   5    2964    1205   1
 -11 -12   4   25970    2260  -2
  11  12   5   25970    2260   1
  -3  13   5    2336    1279   1
  -2  13   5     761    1557   1
  -1  13   5    3008     903   1
   0  13   5    -468     582   1
   1  13   5   15652    1699   1
  -2 -13   5   10806    1046  -2
   2  13   5   10806    1046   1
  -3 -13   5    6991    1001  -2
   3  13   5    6991    1001   1
   4  13   5    1245     633   1
   5  13   5   23769    1510   1
   6  13   5      93     514   1
   7  13   5    5454     895   1
   8  13   5    4085    1006   1
   9  13   5   22381    1943   1
  10  13   5    1640     892   1
 -11 -13   4    6763    2622  -2
  11  13   5    6763    2622   1
  -2  14   5    3009    1288   1
  -1  14   5    4787    1124   1
   0  14   5   26538    1720   1
   1  14   5    5377     837   1
  -2 -14   5    2122     828  -2
   2  14   5    2122     828   1
  -3 -14   5    3547    1046  -2
   3  14   5    3547    1046   1
   4  14   5    2894     833   1
   5  14   5   32676    1838   1
   6  14   5    3588    1294   1
   7  14   5    8295    1104   1
   8  14   5    4765    1006   1
   9  14   5   12357    1406   1
  10  14   5     267    1012   1
   0  15   5    3278    2177   1
   1  15   5    -531     902   1
  -2 -15   5   11081    1510  -2
   2  15   5   11081    1510   1
  -3 -15   5    4528    1317  -2
   3  15   5    4528    1317   1
   4  15   5   15826    1572   1
   5  15   5   38891    2315   1
   6  15   5    6541    1314   1
   7  15   5    2958    1334   1
   8  15   5   -1072    1072   1
   9  15   5    3622    1119   1
  -3 -16   5    3002    1523  -2
   3  16   5    3002    1523   1
   4  16   5    3000    1623   1
   5  16   5    -259    1118   1
   6  16   5   51576    2942   1
   7  16   5   26157    2864   1
  -6 -16   6     311    2240   1
  -5 -16   6    2104    1374   1
  -4 -16   6    9042    1919   1
  -8 -15   6    -928    1403   1
  -7 -15   6   -1404    1404   1
  -6 -15   6   22053    1819   1
  -5 -15   6     485    1056   1
  -4 -15   6    7130    1280   1
   3  15   6   37642    3079  -2
  -3 -15   6   37642    3079   1
   2  15   6   16287    2256  -2
  -2 -15   6   16287    2256   1
  -1 -15   6   63165    3920   1
   0 -15   6   11487    3593   1
 -10 -14   6    -738    1207   1
  -9 -14   6    -872    1686   1
  -8 -14   6    1108    1282   1
  -7 -14   6    4911    1496   1
  -6 -14   6     965    1443   1
  -5 -14   6   23270    1915   1
  -4 -14   6    1826    1009   1
   3  14   6    7488    1384  -2
  -3 -14   6    7488    1384   1
   2  14   6    -491     849  -2
  -2 -14   6    -491     849   1
  -1 -14   6   36501    2703   1
   0 -14   6    4535    1208   1
   1 -14   6    2887    1308   1
 -10 -13   6    1709    1014   1
  -9 -13   6    8883    1338   1
  -8 -13   6   15158    1746   1
  -7 -13   6    1945     930   1
  -6 -13   6    4576    1144   1
  -5 -13   6    3399     814   1
  -4 -13   6   11284    1227   1
   3  13   6    4349     893  -2
  -3 -13   6    4349     893   1
   2  13   6   13478    1386  -2
  -2 -13   6   13478    1386   1
  -1 -13   6    8355    1439   1
   0 -13   6   23292    2000   1
   1 -13   6     579     923   1
   2 -13   6   13095    1786   1
   3 -13   6    1880    1645   1
  11  12   7   25339    2060  -2
 -11 -12   6   25339    2060   1
 -10 -12   6   13741    1672   1
  -9 -12   6    -486    1059   1
  -8 -12   6   69777    3080   1
  -7 -12   6   65854    2724   1
  -6 -12   6   26959    1468   1
  -5 -12   6   43498    1790   1
  -4 -12   6   48945    1948   1
  -3 -12   6   70343    2122   1
   2  12   6    2141     682  -2
  -2 -12   6    2141     682   1
  -1 -12   6    4950     802   1
   0 -12   6   32515    1880   1
   1 -12   6    9566    1435   1
   2 -12   6    6045    1394   1
   3 -12   6    2925    1113   1
   4 -12   6    5531    2060   1
  12  11   7     532    4392  -2
 -12 -11   6     532    4392   1
  11  11   7    8681    1269  -2
 -11 -11   6    8681    1269   1
 -10 -11   6   16258    1492   1
  -9 -11   6     -94    1026   1
  -8 -11   6     291     647   1
  -7 -11   6    -271     503   1
  -6 -11   6     650     494   1
  -5 -11   6   30128    1523   1
  -4 -11   6   37972    1743   1
  -3 -11   6   31295    1552   1
   2  11   6   61329    2774  -2
  -2 -11   6   61329    2774   1
   1  11   6   46290    1859  -2
  -1 -11   6   46290    1859   1
   0 -11   6  165124    3440   1
   1 -11   6    1691     703   1
   2 -11   6   15064    1330   1
   3 -11   6   33312    2487   1
   4 -11   6   20423    1905   1
   5 -11   6   47664    3546   1
 -12 -10   6     810    1033   1
  11  10   7     477     936  -2
 -11 -10   6     477     936   1
 -10 -10   6   80433    2945   1
  -9 -10   6   15277    1709   1
  -8 -10   6   97185    2585   1
  -7 -10   6   32193    1899   1
  -6 -10   6   18522    1123   1
  -5 -10   6    2053     563   1
  -4 -10   6   26862    1316   1
  -3 -10   6   54721    1709   1
   2  10   6   16768    1124  -2
  -2 -10   6   16768    1124   1
   1  10   6   10583     920  -2
  -1 -10   6   10583     920   1
   0 -10   6   18993    1160   1
   1 -10   6   82930    2341   1
   2 -10   6    5376    1027   1
   3 -10   6   11764    1272   1
   4 -10   6    9866    1904   1
   5 -10   6   17830    1792   1
   6 -10   6   30073    2644   1
 -12  -9   6    1959    1743   1
  11   9   7    1200     916  -2
 -11  -9   6    1200     916   1
  10   9   7    3129     845  -2
 -10  -9   6    3129     845   1
  -9  -9   6    1314     632   1
  -8  -9   6    8126    1121   1
  -7  -9   6   81990    1830   1
  -6  -9   6   58608    1770   1
  -5  -9   6      94     371   1
  -4  -9   6   40551    1471   1
  -3  -9   6   25765    1253   1
   2   9   6   29750    1383  -2
  -2  -9   6   29750    1383   1
   1   9   6   25746    1347  -2
  -1  -9   6   25746    1347   1
   0  -9   6   30033    1490   1
   1  -9   6     346     452   1
   2  -9   6   39991    1701   1
   3  -9   6     359     511   1
   4  -9   6     846     709   1
   5  -9   6    3351     988   1
   6  -9   6     967     893   1
  -7   9   5   27307    2579  -2
   7  -9   6   27307    2579   1
 -12  -8   6     729     924   1
  11   8   7   11482    1395  -2
 -11  -8   6   11482    1395   1
  10   8   7    5058     838  -2
 -10  -8   6    5058     838   1
  -9  -8   6   25612    1424   1
  -8  -8   6   78606    2003   1
  -7  -8   6   56064    1673   1
  -6  -8   6   59406    1695   1
  -5  -8   6   14294     940   1
  -4  -8   6    2250     493   1
  -3  -8   6   28113    1196   1
   2   8   6   93638    2001  -2
  -2  -8   6   93638    2001   1
   1   8   6    5855     682  -2
  -1  -8   6    5855     682   1
   0  -8   6    4103     643   1
   1  -8   6  108592    2300   1
   2  -8   6   20073    1239   1
   3  -8   6    8082     831   1
   4  -8   6   25116    1605   1
   5  -8   6    -554     554   1
   6  -8   6   26758    2054   1
   7  -8   6    4081    1069   1
  -8   8   5    2431    1076  -2
   8  -8   6    2431    1076   1
 -12  -7   6     938     736   1
  11   7   7    7778    1144  -2
 -11  -7   6    7778    1144   1
  10   7   7   47517    1950  -2
 -10  -7   6   47517    1950   1
  -9  -7   6   59958    1918   1
  -8  -7   6     123     523   1
  -7  -7   6    9247     979   1
  -6  -7   6   18046    1133   1
  -5  -7   6  180544    3116   1
  -4  -7   6   21898    1051   1
  -3  -7   6    6237     713   1
   2   7   6    6755     624  -2
  -2  -7   6    6755     624   1
   1   7   6   80604    1759  -2
  -1  -7   6   80604    1759   1
   0  -7   6   16210    1065   1
   1  -7   6  109869    2442   1
   2  -7   6     277     414   1
   3  -7   6   29491    1470   1
   4  -7   6   34968    1520   1
   5  -7   6    7712     899   1
   6  -7   6    -579     579   1
   7  -7   6   13509    1433   1
  -8   7   5    7585    1326  -2
   8  -7   6    7585    1326   1
 -12  -6   6   13388    1334   1
  11   6   7    2616     720  -2
 -11  -6   6    2616     720   1
  10   6   7   16375    1357  -2
 -10  -6   6   16375    1357   1
  -9  -6   6   53948    1926   1
  -8  -6   6   24628    1281   1
  -7  -6   6   90439    2093   1
  -6  -6   6   16732    1048   1
  -5  -6   6    3686     611   1
  -4  -6   6  180629    4649   1
  -3  -6   6   41581    1766   1
  -2  -6   6  232361    3166   1
   1   6   6   91870    1789  -2
  -1  -6   6   91870    1789   1
   0  -6   6   32898    1145   1
   1  -6   6    -147     309   1
   2  -6   6     597     387   1
   3  -6   6     940     428   1
   4  -6   6   10407     895   1
   5  -6   6   71972    1972   1
   6  -6   6   22448    1334   1
   7  -6   6   16306    1310   1
  -8   6   5    4582    1001  -2
   8  -6   6    4582    1001   1
  -9   6   5   12697    1858  -2
   9  -6   6   12697    1858   1
 -12  -5   6    -981     981   1
  11   5   7   12497    1221  -2
 -11  -5   6   12497    1221   1
  10   5   7      38     542  -2
 -10  -5   6      38     542   1
  -9  -5   6    3547     647   1
  -8  -5   6   36830    1540   1
  -7  -5   6  293171    4080   1
  -6  -5   6  170860    2831   1
  -5  -5   6  184926    3057   1
  -4  -5   6  143827    2527   1
  -3  -5   6   62555    1463   1
  -2  -5   6  173831    3153   1
   1   5   6  180540    2569  -2
  -1  -5   6  180540    2569   1
   0   5   6  101694    1881  -2
   0  -5   6  101694    1881   1
   1  -5   6   40831    2262   1
   2  -5   6    9480     824   1
   3  -5   6     603     346   1
   4  -5   6    -118     340   1
   5  -5   6    8108     795   1
   6  -5   6   21227    1534   1
   7  -5   6   26904    1268   1
  -8   5   5  132323    4161  -2
   8  -5   6  132323    4161   1
  -9   5   5   27113    2130  -2
   9  -5   6   27113    2130   1
  10  -5   6    1708    1022   1
 -12  -4   6    1570     873   1
 -11  -4   6     207     752   1
  10   4   7    3276     853  -2
 -10  -4   6    3276     853   1
  -9  -4   6    7880     846   1
  -8  -4   6  160173    2990   1
  -7  -4   6    1448     511   1
  -6  -4   6    2161     479   1
  -5  -4   6   11872     796   1
  -4  -4   6  147460    2852   1
  -3  -4   6   15739     943   1
  -2  -4   6   99972   10047   1
   1   4   6    3890     477  -2
  -1  -4   6    3890     477   1
   0   4   6   47547    1348  -2
   0  -4   6   47547    1348   1
   1  -4   6   16747     946   1
   2  -4   6   82403    1728   1
   3  -4   6  123992    2153   1
   4  -4   6  121416    2330   1
   5  -4   6   81372    1853   1
   6  -4   6    1779     452   1
   7  -4   6    1650     521   1
  -8   4   5   19383    1513  -2
   8  -4   6   19383    1513   1
  -9   4   5   63632    3409  -2
   9  -4   6   63632    3409   1
  10  -4   6   27810    2523   1
 -12  -3   6    -206    1771   1
 -11  -3   6   14466    1620   1
  10   3   7   28204    1859  -2
 -10  -3   6   28204    1859   1
   9   3   7   32667    1932  -2
  -9  -3   6   32667    1932   1
  -8  -3   6   26484    1510   1
  -7  -3   6     156     409   1
  -6  -3   6    4486     606   1
  -5  -3   6   29628    1398   1
  -4  -3   6   63732    1584   1
  -3  -3   6  103211    1939   1
  -2  -3   6    7147     650   1
   1   3   6   35594     976  -2
  -1  -3   6   35594     976   1
   0   3   6  100413    1718  -2
   0  -3   6  100413    1718   1
   1  -3   6     316     307   1
   2  -3   6  476278    5597   1
   3  -3   6   12527     741   1
   4  -3   6    2283     393   1
   5  -3   6   43467    1314   1
   6  -3   6  118155    2501   1
   7  -3   6    1573     475   1
  -8   3   5   11622     983  -2
   8  -3   6   11622     983   1
  -9   3   5    3913     916  -2
   9  -3   6    3913     916   1
  10  -3   6    -277     705   1
  11  -3   6    4573    1506   1
 -12  -2   6   45282    3074   1
 -11  -2   6    5500    1132   1
  10   2   7   17099    1564  -2
 -10  -2   6   17099    1564   1
   9   2   7   37324    1890  -2
  -9  -2   6   37324    1890   1
  -8  -2   6    5588     794   1
  -7  -2   6     550     416   1
  -6  -2   6   28164    1338   1
  -5  -2   6   38108    1338   1
  -4  -2   6   10145     789   1
  -3  -2   6     450     382   1
  -2  -2   6   51911    1238   1
   1   2   6   27625    1032  -2
  -1  -2   6   27625    1032   1
   0   2   6   23488     703  -2
   0  -2   6   23488     703   1
   1  -2   6    9812     819   1
   2  -2   6   51261    1159   1
   3  -2   6   13572     701   1
   4  -2   6   38380    1236   1
   5  -2   6   23760    1306   1
   6  -2   6   11225     890   1
   7  -2   6    3931     598   1
   8  -2   6    8455     935   1
  -9   2   5   18060    1522  -2
   9  -2   6   18060    1522   1
  10  -2   6   10463    1197   1
  11  -2   6    5236    1279   1
 -12  -1   6    6311    1696   1
 -11  -1   6   24382    2954   1
  10   1   7   13117    1427  -2
 -10  -1   6   13117    1427   1
   9   1   7   20126    1496  -2
  -9  -1   6   20126    1496   1
  -8  -1   6    3279     691   1
  -7  -1   6  103658    2421   1
  -6  -1   6   46916    1658   1
  -5  -1   6    1187     391   1
  -4  -1   6  352796    4308   1
  -3  -1   6   15479     905   1
  -2  -1   6   54267    1346   1
  -1  -1   6  590895    5493   1
   0   1   6   13298     732  -2
   0  -1   6   13298     732   1
   1  -1   6  369543    8474   1
   2  -1   6     547     227   1
   3  -1   6  490968    5650   1
   4  -1   6  253865    3498   1
   5  -1   6    4667     559   1
   6  -1   6   34589    1132   1
   7  -1   6   74430    1800   1
   8  -1   6   13018    3194   1
  -9   1   5   14604    1150  -2
   9  -1   6   14604    1150   1
 -10   1   5    1431     759  -2
  10  -1   6    1431     759   1
  11  -1   6     275    1021   1
 -11   0   6   18063    1888   1
  10   0   7    1982     849  -2
 -10   0   6    1982     849   1
   9   0   7   82197    2427  -2
  -9   0   6   82197    2427   1
  -8   0   6   59138    1968   1
  -7   0   6    6869     749   1
  -6   0   6    7326     796   1
  -5   0   6    2633     553   1
  -4   0   6    1356     382   1
  -3   0   6  147533    2382   1
  -2   0   6   25503     960   1
  -1   0   6  155699    2248   1
   0   0   6  791103    7562  -2
   0   0   6  791103    7562   1
   1   0   6  118459    1781   1
   2   0   6   28420     909   1
   3   0   6  126422    1855   1
   4   0   6   11185     568   1
   5   0   6    7755     556   1
   6   0   6   13550     734   1
   7   0   6   16231     854   1
   8   0   6   35284    1248   1
  -9   0   5   35024    1345  -2
   9   0   6   35024    1345   1
 -10   0   5   26154    1322  -2
  10   0   6   26154    1322   1
  11   0   6   36896    2149   1
  12   0   6    3356    1074   1
 -11   1   6   11193    2177   1
  10  -1   7     907    1016  -2
 -10   1   6     907    1016   1
   9  -1   7   17982    1426  -2
  -9   1   6   17982    1426   1
  -8   1   6   14386    1077   1
  -7   1   6    2222     535   1
  -6   1   6    7179     761   1
  -5   1   6    1560     429   1
  -4   1   6   36396    1300   1
  -3   1   6   52205    1373   1
  -2   1   6     632     303   1
  -1   1   6  361097    3759   1
   0  -1   6   12083     547  -2
   0   1   6   12083     547   1
   1   1   6  876201    8929   1
   2   1   6   64114    1610   1
   3   1   6  242595    4425   1
   4   1   6  101324    2297   1
   5   1   6   22727     796   1
   6   1   6    6560     610   1
   7   1   6    7133     730   1
   8   1   6    3497     463   1
  -9  -1   5    4278     826  -2
   9   1   6    4278     826   1
 -10  -1   5    6485    1410  -2
  10   1   6    6485    1410   1
  11   1   6    5526    1034   1
  12   1   6   20699    1968   1
 -11   2   6    2306    1476   1
 -10   2   6    3564    1040   1
   9  -2   7    4836    1004  -2
  -9   2   6    4836    1004   1
  -8   2   6    3448     765   1
  -7   2   6    1284     610   1
  -6   2   6   20560    1262   1
  -5   2   6     435     381   1
  -4   2   6   31325    1306   1
  -3   2   6  164828    2615   1
  -2   2   6   59384    1334   1
  -1   2   6   49785    1076   1
   0  -2   6    6298     401  -2
   0   2   6    6298     401   1
  -1  -2   6   41167     857  -2
   1   2   6   41167     857   1
   2   2   6   67389    1283   1
   3   2   6     -40     225   1
   4   2   6  282932    5977   1
   5   2   6  328410   23077   1
   6   2   6   13731     637   1
   7   2   6   13386    1357   1
   8   2   6    6233    2196   1
  -9  -2   5   20474    1272  -2
   9   2   6   20474    1272   1
 -10  -2   5    9519    1019  -2
  10   2   6    9519    1019   1
  11   2   6   26455    1783   1
  12   2   6    4572    1107   1
 -10   3   6     963    1477   1
   9  -3   7   15864    1622  -2
  -9   3   6   15864    1622   1
   8  -3   7    6073     988  -2
  -8   3   6    6073     988   1
  -7   3   6    5580     813   1
  -6   3   6    5567     733   1
  -5   3   6    3528     593   1
  -4   3   6   35431    1270   1
  -3   3   6  170758    2606   1
  -2   3   6   47273    1493   1
  -1   3   6    4925     454   1
   0  -3   6   90068    1403  -2
   0   3   6   90068    1403   1
  -1  -3   6   97173    1537  -2
   1   3   6   97173    1537   1
   2   3   6   42927     948   1
   3   3   6  107074    1792   1
   4   3   6  120159    3323   1
   5   3   6    2369     812   1
   6   3   6    8848    1575   1
   7   3   6   27416     923   1
   8   3   6   22409    1960   1
  -9  -3   5   54974    2064  -2
   9   3   6   54974    2064   1
 -10  -3   5    9694    1703  -2
  10   3   6    9694    1703   1
  11   3   6    1656     775   1
  12   3   6    3184     853   1
 -10   4   6   14417    3233   1
   9  -4   7   14628    1810  -2
  -9   4   6   14628    1810   1
   8  -4   7   78519    3033  -2
  -8   4   6   78519    3033   1
  -7   4   6     910     589   1
  -6   4   6   56001    1884   1
  -5   4   6  115902    2516   1
  -4   4   6   57886    1670   1
  -3   4   6  122397    2449   1
  -2   4   6   33383    1119   1
  -1   4   6   33949    1054   1
   0  -4   6   51236    1110  -2
   0   4   6   51236    1110   1
  -1  -4   6   13521     691  -2
   1   4   6   13521     691   1
   2   4   6  291005    3542   1
   3   4   6     386     212   1
   4   4   6    4682     418   1
   5   4   6     973     462   1
   6   4   6   70058    2771   1
   7   4   6    1917     874   1
   8   4   6    1112     364   1
   9   4   6   10725    1645   1
 -10  -4   5    1651     562  -2
  10   4   6    1651     562   1
  11   4   6    3609    1009   1
  12   4   6    9619    1714   1
   9  -5   7   20162    1959  -2
  -9   5   6   20162    1959   1
   8  -5   7   37768    2723  -2
  -8   5   6   37768    2723   1
  -7   5   6   56913    2281   1
  -6   5   6   13406    1127   1
  -5   5   6    2468     549   1
  -4   5   6     159     420   1
  -3   5   6    4334     584   1
  -2   5   6   91030    1893   1
  -1   5   6   97753    1881   1
   0  -5   6  120161    2093  -2
   0   5   6  120161    2093   1
  -1  -5   6  173521    2408  -2
   1   5   6  173521    2408   1
   2   5   6  389638    3932   1
   3   5   6   36698    1031   1
   4   5   6   98949    1524   1
   5   5   6    2030     330   1
   6   5   6     -71     343   1
   7   5   6  203251    3821   1
   8   5   6   12944    1146   1
   9   5   6    7359     658   1
 -10  -5   5    3208    1002  -2
  10   5   6    3208    1002   1
 -11  -5   5    1171     525  -2
  11   5   6    1171     525   1
  12   5   6    9701    1411   1
  13   5   6    1179    2372   1
   9  -6   7    3516    1431  -2
  -9   6   6    3516    1431   1
   8  -6   7    8904    1528  -2
  -8   6   6    8904    1528   1
  -7   6   6   13377    1425   1
  -6   6   6    3669     748   1
  -5   6   6   15116    1301   1
  -4   6   6   50223    1708   1
  -3   6   6   23894    1241   1
  -2   6   6  145408    2551   1
  -1   6   6    2069     419   1
   0   6   6   25696    1149   1
  -1  -6   6  126198    2125  -2
   1   6   6  126198    2125   1
   2   6   6   95365    2278   1
   3   6   6  107217    1878   1
   4   6   6  386500    4190   1
   5   6   6   80385    1555   1
   6   6   6  132177    2229   1
   7   6   6   27008    1039   1
   8   6   6  122409    2226   1
   9   6   6   20825    3771   1
 -10  -6   5   15132    1323  -2
  10   6   6   15132    1323   1
 -11  -6   5     130    1183  -2
  11   6   6     130    1183   1
  12   6   6   27512    1664   1
  13   6   6    1097    2203   1
   8  -7   7    6803    1482  -2
  -8   7   6    6803    1482   1
  -7   7   6    3863    1229   1
  -6   7   6    2031     830   1
  -5   7   6   17422    1239   1
  -4   7   6   79105    2305   1
  -3   7   6   73527    2126   1
  -2   7   6   40902    1466   1
  -1   7   6     857     337   1
   0   7   6    2459     395   1
  -1  -7   6   46075    1333  -2
   1   7   6   46075    1333   1
  -2  -7   6   33529    1116  -2
   2   7   6   33529    1116   1
   3   7   6   65492    1495   1
   4   7   6    5947     534   1
   5   7   6   14759     737   1
   6   7   6   50120    1071   1
   7   7   6   18413    1040   1
   8   7   6    9403     835   1
   9   7   6    6717     865   1
 -10  -7   5   31600    2200  -2
  10   7   6   31600    2200   1
 -11  -7   5   13381    1165  -2
  11   7   6   13381    1165   1
  12   7   6    1295     509   1
  13   7   6   13920    2333   1
   8  -8   7    -266    2883  -2
  -8   8   6    -266    2883   1
  -7   8   6     678    1336   1
  -6   8   6    1796     873   1
  -5   8   6   26698    1999   1
  -4   8   6   30467    2088   1
  -3   8   6    3190     650   1
  -2   8   6    2957     575   1
  -1   8   6   17475    1017   1
   0   8   6   31863    1223   1
  -1  -8   6    5248     638  -2
   1   8   6    5248     638   1
  -2  -8   6   92874    2027  -2
   2   8   6   92874    2027   1
   3   8   6   13472     793   1
   4   8   6    6934     633   1
   5   8   6   30017     956   1
   6   8   6   25623     949   1
   7   8   6    7651     563   1
   8   8   6   37665    1528   1
   9   8   6    2212     602   1
 -10  -8   5   20068    1621  -2
  10   8   6   20068    1621   1
 -11  -8   5   20757    1221  -2
  11   8   6   20757    1221   1
  12   8   6    1050     646   1
   7  -9   7   10230    3274  -2
  -7   9   6   10230    3274   1
  -6   9   6    2335    1077   1
  -5   9   6       9     810   1
  -4   9   6    4440     953   1
  -3   9   6   55740    1923   1
  -2   9   6   51038    1776   1
  -1   9   6  142177    2616   1
   0   9   6   34479    1257   1
  -1  -9   6   38105    1441  -2
   1   9   6   38105    1441   1
  -2  -9   6   19778    1198  -2
   2   9   6   19778    1198   1
   3   9   6    5173     610   1
   4   9   6   22339    1022   1
   5   9   6    6365     636   1
   6   9   6   11456     793   1
   7   9   6    1590     530   1
   8   9   6     -56     446   1
   9   9   6   17823    1315   1
 -10  -9   5    1781     582  -2
  10   9   6    1781     582   1
 -11  -9   5    2349     627  -2
  11   9   6    2349     627   1
  12   9   6    7591    1223   1
  -6  10   6    8970    1715   1
  -5  10   6   24003    2385   1
  -4  10   6    6332    1853   1
  -3  10   6    3370     970   1
  -2  10   6    -246     463   1
  -1  10   6    4605     688   1
   0  10   6   83290    1926   1
  -1 -10   6    2317     931  -2
   1  10   6    2317     931   1
  -2 -10   6   20135    1213  -2
   2  10   6   20135    1213   1
   3  10   6    9876     739   1
   4  10   6   81706    1826   1
   5  10   6   21252    1132   1
   6  10   6    2630     551   1
   7  10   6  119243    2674   1
   8  10   6   32406    1310   1
   9  10   6   37809    1774   1
  10  10   6   24423    1481   1
 -11 -10   5    7600    1230  -2
  11  10   6    7600    1230   1
  12  10   6    2606    1263   1
  -5  11   6   21409    2308   1
  -4  11   6   68196    3183   1
  -3  11   6  111806    3523   1
  -2  11   6    1972     698   1
  -1  11   6    2265     721   1
   0  11   6   16781    1293   1
  -1 -11   6    9586     965  -2
   1  11   6    9586     965   1
  -2 -11   6   49712    1866  -2
   2  11   6   49712    1866   1
   3  11   6    4976     698   1
   4  11   6    5897     795   1
   5  11   6   25572    1287   1
   6  11   6    5487     747   1
   7  11   6   10474    1157   1
   8  11   6    9887     854   1
   9  11   6    2307     715   1
  10  11   6   69005    2445   1
 -11 -11   5   30625    1771  -2
  11  11   6   30625    1771   1
 -12 -11   5    3108    1236  -2
  12  11   6    3108    1236   1
  -4  12   6     156    1985   1
  -3  12   6    7051    1425   1
  -2  12   6   29321    2229   1
  -1  12   6    -612    1127   1
   0  12   6   13611    1064   1
   1  12   6    5842     989   1
  -2 -12   6    4294     726  -2
   2  12   6    4294     726   1
   3  12   6   65807    1968   1
   4  12   6    3032     783   1
   5  12   6   60245    1668   1
   6  12   6   19191    1369   1
   7  12   6   48284    2128   1
   8  12   6    3825     903   1
   9  12   6     986     589   1
  10  12   6    2050     835   1
 -11 -12   5     980    1384  -2
  11  12   6     980    1384   1
  -3  13   6     -23    1730   1
  -2  13   6    3799    1237   1
  -1  13   6    2914     930   1
   0  13   6    -400     946   1
   1  13   6     633     898   1
  -2 -13   6    4722    1178  -2
   2  13   6    4722    1178   1
  -3 -13   6    3559     867  -2
   3  13   6    3559     867   1
   4  13   6   32798    2072   1
   5  13   6    1894     738   1
   6  13   6    4352    1301   1
   7  13   6    2499     824   1
   8  13   6  141584    3873   1
   9  13   6   15867    1501   1
  10  13   6   10535    1057   1
 -11 -13   5     155    1497  -2
  11  13   6     155    1497   1
  -1  14   6    2017    1265   1
   0  14   6     985    1232   1
   1  14   6   16414    1623   1
  -2 -14   6    2207     996  -2
   2  14   6    2207     996   1
  -3 -14   6    3493     922  -2
   3  14   6    3493     922   1
   4  14   6    -509     675   1
   5  14   6    2928     921   1
   6  14   6    2537    1620   1
   7  14   6   29317    2724   1
   8  14   6   18210    1797   1
   9  14   6    -354    1026   1
  10  14   6    3864    1302   1
   1  15   6   12678    1865   1
  -2 -15   6    4218    1289  -2
   2  15   6    4218    1289   1
  -3 -15   6   46719    2712  -2
   3  15   6   46719    2712   1
   4  15   6    2525     997   1
   5  15   6    7377    1127   1
   6  15   6   35664    2685   1
   7  15   6    3278    1587   1
   8  15   6    3952    1353   1
   9  15   6     776    1117   1
   4  16   6    7124    1716   1
   5  16   6    5056    1850   1
   6  16   6    4627    1411   1
  -8 -15   7   19440    2322   1
  -7 -15   7    3680    1331   1
  -6 -15   7   40688    2416   1
  -5 -15   7   36258    2624   1
  -4 -15   7    -501     916   1
   3  15   7    3302    1183  -2
  -3 -15   7    3302    1183   1
   2  15   7    2251    1848  -2
  -2 -15   7    2251    1848   1
  -1 -15   7     610    1254   1
  -9 -14   7    3098    4317   1
  -8 -14   7    7093    2591   1
  -7 -14   7    1467    1192   1
  -6 -14   7   48337    2496   1
  -5 -14   7    -641    1000   1
  -4 -14   7    7586    1295   1
   3  14   7    1931    1097  -2
  -3 -14   7    1931    1097   1
   2  14   7   89778    3435  -2
  -2 -14   7   89778    3435   1
  -1 -14   7    7755    1590   1
   0 -14   7    9950    1604   1
   1 -14   7     329    2067   1
 -10 -13   7   -1656    2080   1
  -9 -13   7    2720    1150   1
  -8 -13   7    9135    1757   1
  -7 -13   7    9862    1615   1
  -6 -13   7    5523    1032   1
  -5 -13   7     461     779   1
  -4 -13   7    7975    1369   1
   3  13   7   27699    1941  -2
  -3 -13   7   27699    1941   1
   2  13   7     729     918  -2
  -2 -13   7     729     918   1
  -1 -13   7   32072    2146   1
   0 -13   7    -544     741   1
   1 -13   7     396     945   1
   2 -13   7    5478    1521   1
   3 -13   7    5575    1842   1
  11  12   8    1203    1195  -2
 -11 -12   7    1203    1195   1
 -10 -12   7     750    1136   1
  -9 -12   7   21021    1896   1
  -8 -12   7   60292    2754   1
  -7 -12   7    1621    1999   1
  -6 -12   7    3313     721   1
  -5 -12   7     -76     520   1
  -4 -12   7   14809    1160   1
  -3 -12   7  101131    2544   1
   2  12   7   23871    1490  -2
  -2 -12   7   23871    1490   1
  -1 -12   7   26566    1620   1
   0 -12   7   14208    1393   1
   1 -12   7      99    1315   1
   2 -12   7     585     960   1
   3 -12   7    2255    1171   1
   4 -12   7    3809    1613   1
  11  11   8    6006    1377  -2
 -11 -11   7    6006    1377   1
 -10 -11   7    9679    1334   1
  -9 -11   7    -761     822   1
  -8 -11   7     945     848   1
  -7 -11   7   29823    1813   1
  -6 -11   7   56046    2111   1
  -5 -11   7  237378    4042   1
  -4 -11   7   36131    1659   1
  -3 -11   7   17755    1245   1
   2  11   7  104075    2492  -2
  -2 -11   7  104075    2492   1
   1  11   7    1223     607  -2
  -1 -11   7    1223     607   1
   0 -11   7   68171    2199   1
   1 -11   7   18938    1480   1
   2 -11   7     184     679   1
   3 -11   7    1202    1106   1
   4 -11   7     986    1155   1
   5 -11   7    3771    1507   1
 -12 -10   7    2913    1372   1
  11  10   8    1000    1306  -2
 -11 -10   7    1000    1306   1
 -10 -10   7    5962    1203   1
  -9 -10   7    4926    1056   1
  -8 -10   7    6671     820   1
  -7 -10   7   50482    1612   1
  -6 -10   7   15665    1316   1
  -5 -10   7    3373     852   1
  -4 -10   7   23110    1270   1
  -3 -10   7   44142    1620   1
   2  10   7   32677    1440  -2
  -2 -10   7   32677    1440   1
   1  10   7    6406     819  -2
  -1 -10   7    6406     819   1
   0 -10   7   27741    1754   1
   1 -10   7    1571     766   1
   2 -10   7     346     695   1
   3 -10   7   36331    2295   1
   4 -10   7    -831     843   1
   5 -10   7   44301    2875   1
   6 -10   7    4980    1450   1
 -12  -9   7    -613     974   1
  11   9   8   10290    1415  -2
 -11  -9   7   10290    1415   1
  10   9   8    -147     886  -2
 -10  -9   7    -147     886   1
  -9  -9   7    1377     701   1
  -8  -9   7   30426    1827   1
  -7  -9   7   83521    2030   1
  -6  -9   7    1031     477   1
  -5  -9   7   21382    1260   1
  -4  -9   7    4777     623   1
  -3  -9   7    7740     780   1
   2   9   7  125665    2617  -2
  -2  -9   7  125665    2617   1
   1   9   7   32294    1438  -2
  -1  -9   7   32294    1438   1
   0  -9   7   44485    1600   1
   1  -9   7   65079    2095   1
   2  -9   7   17975    1417   1
   3  -9   7   49321    1932   1
   4  -9   7    2003     662   1
   5  -9   7   13671    1463   1
   6  -9   7   11106    1508   1
  -7   9   6   30034    2573  -2
   7  -9   7   30034    2573   1
 -12  -8   7   10658    1920   1
  11   8   8   25946    1746  -2
 -11  -8   7   25946    1746   1
  10   8   8   13211    1223  -2
 -10  -8   7   13211    1223   1
  -9  -8   7    7378     832   1
  -8  -8   7     534     468   1
  -7  -8   7    1024     461   1
  -6  -8   7    3934     712   1
  -5  -8   7   81810    2008   1
  -4  -8   7   38648    1414   1
  -3  -8   7    2093     445   1
   2   8   7  113718    2365  -2
  -2  -8   7  113718    2365   1
   1   8   7   74934    1854  -2
  -1  -8   7   74934    1854   1
   0  -8   7    2638     478   1
   1  -8   7    9448     861   1
   2  -8   7   19287    1315   1
   3  -8   7   46002    1687   1
   4  -8   7   21001    1377   1
   5  -8   7    -614     614   1
   6  -8   7   36383    2271   1
   7  -8   7     874     805   1
  -8   8   6   14260    3904  -2
   8  -8   7   14260    3904   1
 -12  -7   7     755    1463   1
  11   7   8     564     713  -2
 -11  -7   7     564     713   1
  10   7   8   23819    1886  -2
 -10  -7   7   23819    1886   1
  -9  -7   7   24596    1390   1
  -8  -7   7   10801    1153   1
  -7  -7   7    1158     496   1
  -6  -7   7  244850    3949   1
  -5  -7   7  143484    2809   1
  -4  -7   7    1297     439   1
  -3  -7   7   43748    1375   1
   2   7   7   28534    1212  -2
  -2  -7   7   28534    1212   1
   1   7   7   75141    1805  -2
  -1  -7   7   75141    1805   1
   0  -7   7    3762     508   1
   1  -7   7    8351     830   1
   2  -7   7    1388     465   1
   3  -7   7     -89     398   1
   4  -7   7   95548    2417   1
   5  -7   7   40739    1772   1
   6  -7   7   25146    1664   1
   7  -7   7    1848     772   1
  -8   7   6    9398    1456  -2
   8  -7   7    9398    1456   1
 -12  -6   7   16163    1623   1
  11   6   8    5762    1027  -2
 -11  -6   7    5762    1027   1
  10   6   8   18782    1455  -2
 -10  -6   7   18782    1455   1
  -9  -6   7   83983    2599   1
  -8  -6   7   99179    2343   1
  -7  -6   7  140802    2739   1
  -6  -6   7   59264    1687   1
  -5  -6   7   13244     990   1
  -4  -6   7    6381     718   1
  -3  -6   7   10653     855   1
  -2  -6   7   69192    1598   1
   1   6   7   32506    1162  -2
  -1  -6   7   32506    1162   1
   0  -6   7   85492    1878   1
   1  -6   7  268023    8129   1
   2  -6   7    -174     348   1
   3  -6   7   21113    1203   1
   4  -6   7   92390    2175   1
   5  -6   7    4826     747   1
   6  -6   7    -213     518   1
   7  -6   7    1474     632   1
  -8   6   6   10618    1524  -2
   8  -6   7   10618    1524   1
  -9   6   6    9186    1590  -2
   9  -6   7    9186    1590   1
 -12  -5   7   21887    1781   1
  11   5   8   26316    1746  -2
 -11  -5   7   26316    1746   1
  10   5   8   34811    1983  -2
 -10  -5   7   34811    1983   1
  -9  -5   7    2522     666   1
  -8  -5   7    8349     865   1
  -7  -5   7     971     470   1
  -6  -5   7   10688     855   1
  -5  -5   7   23026    1211   1
  -4  -5   7   13526     920   1
  -3  -5   7    3271     474   1
  -2  -5   7   49818    1616   1
   1   5   7   87561    1684  -2
  -1  -5   7   87561    1684   1
   0   5   7   17645     886  -2
   0  -5   7   17645     886   1
   1  -5   7   74125    1661   1
   2  -5   7  275960    3857   1
   3  -5   7  128272    2469   1
   4  -5   7   69819    1762   1
   5  -5   7   11591     989   1
   6  -5   7    4397     613   1
   7  -5   7   16442    1408   1
  -8   5   6   10632    1584  -2
   8  -5   7   10632    1584   1
  -9   5   6   25199    2146  -2
   9  -5   7   25199    2146   1
 -12  -4   7    1661    1180   1
 -11  -4   7     790     826   1
  10   4   8   11400    1295  -2
 -10  -4   7   11400    1295   1
  -9  -4   7   18852    1338   1
  -8  -4   7   11530     971   1
  -7  -4   7   11155     922   1
  -6  -4   7   46958    1644   1
  -5  -4   7   40179    1330   1
  -4  -4   7   24627    1247   1
  -3  -4   7   11955    1087   1
  -2  -4   7  201716    2722   1
   1   4   7  111748    1928  -2
  -1  -4   7  111748    1928   1
   0   4   7  106474    1793  -2
   0  -4   7  106474    1793   1
   1  -4   7    2398     377   1
   2  -4   7    5140     565   1
   3  -4   7  132875    2502   1
   4  -4   7   14792    1028   1
   5  -4   7  170800    2726   1
   6  -4   7   48629    1546   1
   7  -4   7    9414     941   1
  -8   4   6   17959    1318  -2
   8  -4   7   17959    1318   1
  -9   4   6    6690    1455  -2
   9  -4   7    6690    1455   1
  10  -4   7    1086    1189   1
 -12  -3   7   13277    1982   1
 -11  -3   7    2440     971   1
  10   3   8   21075    1726  -2
 -10  -3   7   21075    1726   1
   9   3   8   39841    2162  -2
  -9  -3   7   39841    2162   1
  -8  -3   7    6484     789   1
  -7  -3   7   17162    1167   1
  -6  -3   7    7934     807   1
  -5  -3   7   42362    1373   1
  -4  -3   7    1004     376   1
  -3  -3   7  108118    2053   1
  -2  -3   7   28613    1015   1
   1   3   7   62161    1617  -2
  -1  -3   7   62161    1617   1
   0   3   7   35646     967  -2
   0  -3   7   35646     967   1
   1  -3   7   13780     927   1
   2  -3   7   23499    1456   1
   3  -3   7    1269     359   1
   4  -3   7     371     316   1
   5  -3   7   73795    1955   1
   6  -3   7    9140     868   1
   7  -3   7   10851    1302   1
  -8   3   6    5463     781  -2
   8  -3   7    5463     781   1
  -9   3   6   21090    1720  -2
   9  -3   7   21090    1720   1
  10  -3   7    4048    1023   1
 -12  -2   7    7103    1703   1
 -11  -2   7    8018    1293   1
  10   2   8   11656    1655  -2
 -10  -2   7   11656    1655   1
   9   2   8    2823     767  -2
  -9  -2   7    2823     767   1
  -8  -2   7   10414     968   1
  -7  -2   7  140153    2888   1
  -6  -2   7   12847    1013   1
  -5  -2   7    4815     618   1
  -4  -2   7   39390    1325   1
  -3  -2   7     933     362   1
  -2  -2   7   33454    1103   1
   1   2   7   43661    1226  -2
  -1  -2   7   43661    1226   1
   0   2   7   28657     809  -2
   0  -2   7   28657     809   1
   1  -2   7   95917    1826   1
   2  -2   7   73178    1401   1
   3  -2   7  452787    4574   1
   4  -2   7   30316    1070   1
   5  -2   7   78843    1866   1
   6  -2   7   14364     986   1
   7  -2   7      55     408   1
   8  -2   7    5032     953   1
  -9   2   6   13084    1236  -2
   9  -2   7   13084    1236   1
  10  -2   7   17372    1735   1
  11  -2   7    8764    1385   1
 -12  -1   7    8527    2176   1
 -11  -1   7   17868    1862   1
  10   1   8   11500    1871  -2
 -10  -1   7   11500    1871   1
   9   1   8   47821    2031  -2
  -9  -1   7   47821    2031   1
  -8  -1   7     487     481   1
  -7  -1   7   51480    1818   1
  -6  -1   7  229186    3689   1
  -5  -1   7   48305    1584   1
  -4  -1   7   14460     981   1
  -3  -1   7   99216    2109   1
  -2  -1   7   43590    1285   1
  -1  -1   7  319085    3518   1
   0   1   7   22785     934  -2
   0  -1   7   22785     934   1
   1  -1   7   10662   10420   1
   2  -1   7  312854    3403   1
   3  -1   7  495755    5843   1
   4  -1   7    8654     635   1
   5  -1   7   56062    1681   1
   6  -1   7     387     329   1
   7  -1   7   17785    1114   1
   8  -1   7   44026    1581   1
  -9   1   6    7441    1052  -2
   9  -1   7    7441    1052   1
 -10   1   6    5934     881  -2
  10  -1   7    5934     881   1
  11  -1   7     443    1582   1
 -11   0   7    2879    1307   1
  10   0   8    9759    1430  -2
 -10   0   7    9759    1430   1
   9   0   8   46244    2148  -2
  -9   0   7   46244    2148   1
  -8   0   7   13092    1323   1
  -7   0   7   10600     944   1
  -6   0   7   14154    1070   1
  -5   0   7  155055    2870   1
  -4   0   7    2834     494   1
  -3   0   7   10456     790   1
  -2   0   7  207251    3122   1
  -1   0   7  191505    2688   1
   0   0   7    9359     631  -2
   0   0   7    9359     631   1
   1   0   7   61452    3017   1
   2   0   7    9409    1222   1
   3   0   7    4022     395   1
   4   0   7  294412    3598   1
   5   0   7  135000    2101   1
   6   0   7  248864    3274   1
   7   0   7   12248     715   1
   8   0   7    5897    1071   1
  -9   0   6   92036    2232  -2
   9   0   7   92036    2232   1
 -10   0   6     -47     922  -2
  10   0   7     -47     922   1
  11   0   7    3502     960   1
  12   0   7      58    2506   1
 -11   1   7    4654    1611   1
  10  -1   8    2302    1473  -2
 -10   1   7    2302    1473   1
   9  -1   8   53231    3085  -2
  -9   1   7   53231    3085   1
  -8   1   7    5637     900   1
  -7   1   7   12828    1084   1
  -6   1   7  101608    2404   1
  -5   1   7   40895    1557   1
  -4   1   7   87855    2268   1
  -3   1   7  329811    4096   1
  -2   1   7  362917    4578   1
  -1   1   7   92823    1593   1
   0  -1   7    8894     514  -2
   0   1   7    8894     514   1
   1   1   7  152849    3639   1
   2   1   7   52223    1226   1
   3   1   7    5045     509   1
   4   1   7   85298    1590   1
   5   1   7    1368     315   1
   6   1   7  127803    2368   1
   7   1   7   21236    1209   1
   8   1   7    4502     683   1
  -9  -1   6    8298     941  -2
   9   1   7    8298     941   1
 -10  -1   6   10567    1102  -2
  10   1   7   10567    1102   1
  11   1   7    2579     797   1
  12   1   7    7433    1478   1
 -11   2   7     824    1286   1
 -10   2   7    -212     997   1
   9  -2   8    2009    1141  -2
  -9   2   7    2009    1141   1
  -8   2   7   11071    1600   1
  -7   2   7    6594     906   1
  -6   2   7    4493     726   1
  -5   2   7    -218     427   1
  -4   2   7  124637    2437   1
  -3   2   7  109276    2007   1
  -2   2   7   69909    1491   1
  -1   2   7   69462    1343   1
   0  -2   7   93214    1580  -2
   0   2   7   93214    1580   1
  -1  -2   7   87899    1278  -2
   1   2   7   87899    1278   1
   2   2   7    1248     436   1
   3   2   7   21694     743   1
   4   2   7  311739    8163   1
   5   2   7     728     470   1
   6   2   7   97435    5106   1
   7   2   7   74938    1814   1
   8   2   7    4177     640   1
  -9  -2   6   47409    2171  -2
   9   2   7   47409    2171   1
 -10  -2   6    2343     665  -2
  10   2   7    2343     665   1
  11   2   7    1409     601   1
  12   2   7     132     904   1
 -10   3   7    6840    1394   1
   9  -3   8    5510    1325  -2
  -9   3   7    5510    1325   1
   8  -3   8    9064    1144  -2
  -8   3   7    9064    1144   1
  -7   3   7   53095    2320   1
  -6   3   7    1112     472   1
  -5   3   7       2     351   1
  -4   3   7   18564    1115   1
  -3   3   7   27169    1116   1
  -2   3   7   70490    1496   1
  -1   3   7   15232     688   1
   0  -3   7   84751    1338  -2
   0   3   7   84751    1338   1
  -1  -3   7   32251     917  -2
   1   3   7   32251     917   1
   2   3   7   10259     553   1
   3   3   7   11232     792   1
   4   3   7   32072    1903   1
   5   3   7   14342    1574   1
   6   3   7    -387     387   1
   7   3   7   33486    1603   1
   8   3   7   18223    2006   1
  -9  -3   6   15870     968  -2
   9   3   7   15870     968   1
 -10  -3   6   70957    2307  -2
  10   3   7   70957    2307   1
  11   3   7    3025     999   1
  12   3   7    2934     919   1
 -10   4   7   10324    1702   1
   9  -4   8    4624    1315  -2
  -9   4   7    4624    1315   1
   8  -4   8    5452    1412  -2
  -8   4   7    5452    1412   1
  -7   4   7     488     553   1
  -6   4   7   63528    2047   1
  -5   4   7    2298     566   1
  -4   4   7   78814    2146   1
  -3   4   7     847     457   1
  -2   4   7   28517    1081   1
  -1   4   7   12084     642   1
   0  -4   7   40820    1172  -2
   0   4   7   40820    1172   1
  -1  -4   7  177250    2579  -2
   1   4   7  177250    2579   1
   2   4   7   45567    3207   1
   3   4   7   94299    1409   1
   4   4   7      93     197   1
   5   4   7  195321    4765   1
   6   4   7   91501    3417   1
   7   4   7   18705    1913   1
   8   4   7   45367    4876   1
   9   4   7   36397    1907   1
 -10  -4   6    7695    1365  -2
  10   4   7    7695    1365   1
  11   4   7    3963     708   1
  12   4   7     881    1220   1
   9  -5   8    5394    1280  -2
  -9   5   7    5394    1280   1
   8  -5   8   19114    1883  -2
  -8   5   7   19114    1883   1
  -7   5   7    1152     812   1
  -6   5   7    -524     524   1
  -5   5   7   21414    1344   1
  -4   5   7   74163    1998   1
  -3   5   7  340098    4423   1
  -2   5   7  354492    4746   1
  -1   5   7   23194    1546   1
   0  -5   7   12618     869  -2
   0   5   7   12618     869   1
  -1  -5   7   29343     987  -2
   1   5   7   29343     987   1
   2   5   7   87649    1514   1
   3   5   7    3173     384   1
   4   5   7     232     219   1
   5   5   7  128970    2486   1
   6   5   7   38374    2016   1
   7   5   7     518     409   1
   8   5   7   19242    1280   1
   9   5   7   25975    1658   1
 -10  -5   6     987     732  -2
  10   5   7     987     732   1
 -11  -5   6   23183    2309  -2
  11   5   7   23183    2309   1
  12   5   7   18600    1994   1
   9  -6   8    3634    1659  -2
  -9   6   7    3634    1659   1
   8  -6   8    9738    2053  -2
  -8   6   7    9738    2053   1
  -7   6   7   12675    1405   1
  -6   6   7   25668    1741   1
  -5   6   7    9806    1010   1
  -4   6   7    1921     566   1
  -3   6   7   24928    1357   1
  -2   6   7   19339    1103   1
  -1   6   7  546180    5960   1
   0   6   7   70668    1713   1
  -1  -6   7   96520    1862  -2
   1   6   7   96520    1862   1
   2   6   7   31600     997   1
   3   6   7   18351     923   1
   4   6   7    5328     487   1
   5   6   7    1689     383   1
   6   6   7     597     276   1
   7   6   7   95122    2409   1
   8   6   7   22044    1327   1
   9   6   7   23094    1776   1
 -10  -6   6   16014    1685  -2
  10   6   7   16014    1685   1
 -11  -6   6   13702    2235  -2
  11   6   7   13702    2235   1
  12   6   7   17519    1908   1
   8  -7   8    8797    1862  -2
  -8   7   7    8797    1862   1
  -7   7   7    1551    1112   1
  -6   7   7    3409     969   1
  -5   7   7   29552    1657   1
  -4   7   7    2276     646   1
  -3   7   7    3176     637   1
  -2   7   7   44029    1554   1
  -1   7   7   53101    1539   1
   0   7   7     492     362   1
  -1  -7   7   24580    1125  -2
   1   7   7   24580    1125   1
  -2  -7   7   48249    1361  -2
   2   7   7   48249    1361   1
   3   7   7    5573     645   1
   4   7   7   50730    1288   1
   5   7   7   65879    1310   1
   6   7   7    6695     597   1
   7   7   7   19140     865   1
   8   7   7    2036     392   1
   9   7   7  145493    4192   1
 -10  -7   6   96173    3005  -2
  10   7   7   96173    3005   1
 -11  -7   6   25455    2005  -2
  11   7   7   25455    2005   1
  12   7   7    2419    1148   1
  -7   8   7    2173    1285   1
  -6   8   7    1638    1077   1
  -5   8   7     216     730   1
  -4   8   7   15597    1640   1
  -3   8   7   60812    1939   1
  -2   8   7   19718    1289   1
  -1   8   7   24201    1222   1
   0   8   7    2409     534   1
  -1  -8   7   23302    1200  -2
   1   8   7   23302    1200   1
  -2  -8   7   74107    1800  -2
   2   8   7   74107    1800   1
   3   8   7   24640     995   1
   4   8   7    1432     403   1
   5   8   7   29253    1068   1
   6   8   7   40807    1052   1
   7   8   7    5028     706   1
   8   8   7   16470    1064   1
   9   8   7   31294    1261   1
 -10  -8   6   22308    2089  -2
  10   8   7   22308    2089   1
 -11  -8   6   11997    1714  -2
  11   8   7   11997    1714   1
  12   8   7   16579    2152   1
   7  -9   8   33091    6610  -2
  -7   9   7   33091    6610   1
  -6   9   7    6200    1436   1
  -5   9   7     134     830   1
  -4   9   7   37842    2280   1
  -3   9   7   29686    1624   1
  -2   9   7   36032    1546   1
  -1   9   7   99276    2342   1
   0   9   7    6905     742   1
  -1  -9   7   65973    1882  -2
   1   9   7   65973    1882   1
  -2  -9   7   54479    1642  -2
   2   9   7   54479    1642   1
   3   9   7     504     372   1
   4   9   7   15073     978   1
   5   9   7     708     426   1
   6   9   7    6014     553   1
   7   9   7   55485    1370   1
   8   9   7   28822    1377   1
   9   9   7    1675     586   1
 -10  -9   6   11668     977  -2
  10   9   7   11668     977   1
 -11  -9   6    1048    1255  -2
  11   9   7    1048    1255   1
  12   9   7    1258    2081   1
  -6  10   7    8630    2557   1
  -5  10   7    -936     936   1
  -4  10   7   11145    1455   1
  -3  10   7     728     773   1
  -2  10   7    5506     852   1
  -1  10   7   39125    1841   1
   0  10   7   71835    2168   1
  -1 -10   7     768     475  -2
   1  10   7     768     475   1
  -2 -10   7   85565    2111  -2
   2  10   7   85565    2111   1
   3  10   7   19039    1085   1
   4  10   7   19036    1000   1
   5  10   7   86048    2018   1
   6  10   7   50668    1641   1
   7  10   7    1004     491   1
   8  10   7    2656    1282   1
   9  10   7     368     485   1
  10  10   7   29562    3442   1
 -11 -10   6    1975     810  -2
  11  10   7    1975     810   1
  12  10   7     149    1382   1
  -5  11   7     124    1185   1
  -4  11   7    3007    1200   1
  -3  11   7   18114    1744   1
  -2  11   7   16725    1548   1
  -1  11   7   10062    1194   1
   0  11   7    2374     753   1
  -1 -11   7    7774    1023  -2
   1  11   7    7774    1023   1
  -2 -11   7   43748    1719  -2
   2  11   7   43748    1719   1
   3  11   7    7840     859   1
   4  11   7   13814     958   1
   5  11   7   49719    1772   1
   6  11   7   52847    1846   1
   7  11   7    6779     789   1
   8  11   7     217     735   1
   9  11   7   18690    1404   1
  10  11   7   44336    1897   1
 -11 -11   6    3620    1409  -2
  11  11   7    3620    1409   1
 -12 -11   6    6765    3615  -2
  12  11   7    6765    3615   1
  -4  12   7   -1321    1321   1
  -3  12   7    1768    1343   1
  -2  12   7    -440     854   1
  -1  12   7    -438    1195   1
   0  12   7   61908    2809   1
   1  12   7    3907     832   1
  -2 -12   7   56580    2092  -2
   2  12   7   56580    2092   1
   3  12   7  119946    2877   1
   4  12   7    6932     906   1
   5  12   7   32565    1794   1
   6  12   7    1065     612   1
   7  12   7   52484    2112   1
   8  12   7   77512    3036   1
   9  12   7   32464    1407   1
  10  12   7    3568     786   1
 -11 -12   6   13830    1333  -2
  11  12   7   13830    1333   1
  -2  13   7    3175    1275   1
  -1  13   7     682    1321   1
   0  13   7    1023    1052   1
   1  13   7    6258    1302   1
  -2 -13   7    1128     815  -2
   2  13   7    1128     815   1
  -3 -13   7   42206    2167  -2
   3  13   7   42206    2167   1
   4  13   7   20563    1467   1
   5  13   7     643     590   1
   6  13   7     948    1491   1
   7  13   7   41820    2621   1
   8  13   7   14544    1536   1
   9  13   7    8582    1147   1
  10  13   7     967     789   1
  -1  14   7    1082    1182   1
   0  14   7    3144    2255   1
   1  14   7    6801    1368   1
  -2 -14   7   93894    3615  -2
   2  14   7   93894    3615   1
  -3 -14   7   11310    1350  -2
   3  14   7   11310    1350   1
   4  14   7   28881    2393   1
   5  14   7     431     874   1
   6  14   7    3072    1081   1
   7  14   7    7629    1384   1
   8  14   7    5429    1205   1
   9  14   7    6376    1465   1
   1  15   7   21993    2765   1
  -2 -15   7    2982    2110  -2
   2  15   7    2982    2110   1
  -3 -15   7     346    1285  -2
   3  15   7     346    1285   1
   4  15   7    5714    1304   1
   5  15   7   39064    2551   1
   6  15   7    -699    1503   1
   7  15   7     302    2060   1
   8  15   7    3275    1212   1
  -7 -15   8    2821    3173   1
  -6 -15   8   16356    2240   1
  -5 -15   8    -952    1471   1
  -4 -15   8    1266    1093   1
   3  15   8    3164    1255  -2
  -3 -15   8    3164    1255   1
   2  15   8    3603    1663  -2
  -2 -15   8    3603    1663   1
  -9 -14   8    -241    1177   1
  -8 -14   8   -1000    1407   1
  -7 -14   8    4673    1379   1
  -6 -14   8     752     844   1
  -5 -14   8   28668    2299   1
  -4 -14   8    4130    1120   1
   3  14   8   54489    3271  -2
  -3 -14   8   54489    3271   1
   2  14   8    3572    1161  -2
  -2 -14   8    3572    1161   1
  -1 -14   8    9006    1499   1
   0 -14   8    3320    1360   1
   1 -14   8     336    1462   1
 -10 -13   8    3775    1142   1
  -9 -13   8    5823    2190   1
  -8 -13   8    3009    1210   1
  -7 -13   8    -983     983   1
  -6 -13   8   22593    1842   1
  -5 -13   8   46478    2441   1
  -4 -13   8   31070    2198   1
   3  13   8   15880    1545  -2
  -3 -13   8   15880    1545   1
   2  13   8   15116    1800  -2
  -2 -13   8   15116    1800   1
  -1 -13   8    2865     989   1
   0 -13   8    3224    1049   1
   1 -13   8    6416    1368   1
   2 -13   8    3303    1328   1
 -10 -12   8   10581    1532   1
  -9 -12   8    2163    1039   1
  -8 -12   8   36334    2556   1
  -7 -12   8   66405    2540   1
  -6 -12   8   82305    2539   1
  -5 -12   8   88318    2488   1
  -4 -12   8    1184     567   1
  -3 -12   8   23494    2188   1
   2  12   8    1319     643  -2
  -2 -12   8    1319     643   1
  -1 -12   8    9311    1101   1
   0 -12   8    1747     806   1
   1 -12   8    -291     885   1
   2 -12   8     731    1268   1
   3 -12   8   18080    2235   1
   4 -12   8    5943    4845   1
  11  11   9   35016    3273  -2
 -11 -11   8   35016    3273   1
 -10 -11   8   16750    2059   1
  -9 -11   8   30162    2193   1
  -8 -11   8    1743     942   1
  -7 -11   8    -476     716   1
  -6 -11   8   12280    1169   1
  -5 -11   8     207     530   1
  -4 -11   8   21445    1323   1
  -3 -11   8   27709    1482   1
   2  11   8    2655     637  -2
  -2 -11   8    2655     637   1
   1  11   8   39894    1735  -2
  -1 -11   8   39894    1735   1
   0 -11   8   49648    2114   1
   1 -11   8    -623     630   1
   2 -11   8   26441    1949   1
   3 -11   8   28765    2329   1
   4 -11   8   40932    2730   1
   5 -11   8   11072    1913   1
  11  10   9    -277     956  -2
 -11 -10   8    -277     956   1
 -10 -10   8     853     936   1
  -9 -10   8    6349     845   1
  -8 -10   8   44921    2127   1
  -7 -10   8   20058    1450   1
  -6 -10   8     322     537   1
  -5 -10   8    2092     527   1
  -4 -10   8    9286     890   1
  -3 -10   8     173     510   1
   2  10   8   28945    1452  -2
  -2 -10   8   28945    1452   1
   1  10   8   12194    1055  -2
  -1 -10   8   12194    1055   1
   0 -10   8   74564    2148   1
   1 -10   8   44067    2016   1
   2 -10   8    -129     672   1
   3 -10   8   21056    1731   1
   4 -10   8   16972    1817   1
   5 -10   8   16719    1875   1
   6 -10   8   35330    3170   1
 -12  -9   8    6808    1495   1
  11   9   9   31538    2353  -2
 -11  -9   8   31538    2353   1
  10   9   9     298     759  -2
 -10  -9   8     298     759   1
  -9  -9   8    5078     949   1
  -8  -9   8    9347     968   1
  -7  -9   8   35582    1481   1
  -6  -9   8   35352    1522   1
  -5  -9   8   21834    1310   1
  -4  -9   8  169852    3072   1
  -3  -9   8    -120     496   1
   2   9   8   27747    1399  -2
  -2  -9   8   27747    1399   1
   1   9   8   20497    1297  -2
  -1  -9   8   20497    1297   1
   0  -9   8   13375     989   1
   1  -9   8    1743     518   1
   2  -9   8   34849    1835   1
   3  -9   8    1342     620   1
   4  -9   8    -279     832   1
   5  -9   8     401     916   1
   6  -9   8   16295    1909   1
  -7   9   7   10625    3638  -2
   7  -9   8   10625    3638   1
 -12  -8   8   10678    1396   1
  11   8   9    1411     977  -2
 -11  -8   8    1411     977   1
  10   8   9    6707    1096  -2
 -10  -8   8    6707    1096   1
  -9  -8   8    1785     745   1
  -8  -8   8    4200     672   1
  -7  -8   8   14961    1091   1
  -6  -8   8   14545    1098   1
  -5  -8   8   14615    1084   1
  -4  -8   8     851     407   1
  -3  -8   8   28824    1309   1
   2   8   8   15642    1000  -2
  -2  -8   8   15642    1000   1
   1   8   8    1748     837  -2
  -1  -8   8    1748     837   1
   0  -8   8    9264     802   1
   1  -8   8   25922    1443   1
   2  -8   8   27297    1533   1
   3  -8   8   64634    2242   1
   4  -8   8   31118    1692   1
   5  -8   8   33631    2010   1
   6  -8   8   23882    1928   1
   7  -8   8     -97    1105   1
 -12  -7   8    3747    1307   1
  11   7   9   29443    1920  -2
 -11  -7   8   29443    1920   1
  10   7   9   70166    2536  -2
 -10  -7   8   70166    2536   1
  -9  -7   8    7919     876   1
  -8  -7   8   11643    1265   1
  -7  -7   8     -22     402   1
  -6  -7   8    5334     757   1
  -5  -7   8  265914    4112   1
  -4  -7   8   17149    1348   1
  -3  -7   8   99561    2100   1
   2   7   8   11104     826  -2
  -2  -7   8   11104     826   1
   1   7   8   49065    1452  -2
  -1  -7   8   49065    1452   1
   0  -7   8   48331    1445   1
   1  -7   8   17449    1206   1
   2  -7   8     418     426   1
   3  -7   8   57288    1843   1
   4  -7   8   18910    1425   1
   5  -7   8     108     580   1
   6  -7   8     409     762   1
   7  -7   8    8227    1982   1
  -8   7   7    2770    1536  -2
   8  -7   8    2770    1536   1
 -12  -6   8    3127    1190   1
  11   6   9    8303    1199  -2
 -11  -6   8    8303    1199   1
  10   6   9    2904     874  -2
 -10  -6   8    2904     874   1
  -9  -6   8   15601    1099   1
  -8  -6   8   10527    1117   1
  -7  -6   8   23621    1404   1
  -6  -6   8    6360     716   1
  -5  -6   8   19863    1267   1
  -4  -6   8   23752    1484   1
  -3  -6   8   12432    1240   1
  -2  -6   8     920     343   1
   1   6   8   33981    1274  -2
  -1  -6   8   33981    1274   1
   0  -6   8  167133    2638   1
   1  -6   8   13149     902   1
   2  -6   8   15290    1052   1
   3  -6   8    7673     780   1
   4  -6   8     618     446   1
   5  -6   8  102709    2481   1
   6  -6   8   29190    1826   1
   7  -6   8   76933    2921   1
  -8   6   7    3377    1096  -2
   8  -6   8    3377    1096   1
  -9   6   7    3043    1021  -2
   9  -6   8    3043    1021   1
 -12  -5   8    3397    2165   1
  11   5   9    2589     927  -2
 -11  -5   8    2589     927   1
  10   5   9    1450     776  -2
 -10  -5   8    1450     776   1
  -9  -5   8    6942     892   1
  -8  -5   8   43450    1816   1
  -7  -5   8   71805    1994   1
  -6  -5   8   32734    1601   1
  -5  -5   8  160141    3155   1
  -4  -5   8  109380    2598   1
  -3  -5   8  262149    3883   1
  -2  -5   8  107807    3134   1
   1   5   8  242007    3329  -2
  -1  -5   8  242007    3329   1
   0   5   8   43287    1214  -2
   0  -5   8   43287    1214   1
   1  -5   8   65851    1862   1
   2  -5   8    3322     531   1
   3  -5   8   37234    1417   1
   4  -5   8   60855    1948   1
   5  -5   8     997     490   1
   6  -5   8    3081     623   1
   7  -5   8    6252    1908   1
  -8   5   7   52652    2493  -2
   8  -5   8   52652    2493   1
  -9   5   7    4088    1374  -2
   9  -5   8    4088    1374   1
 -12  -4   8    2333    1313   1
 -11  -4   8    1273    1384   1
  10   4   9   12753    1284  -2
 -10  -4   8   12753    1284   1
  -9  -4   8   22554    1541   1
  -8  -4   8   14664    1127   1
  -7  -4   8   19739    1203   1
  -6  -4   8      93     360   1
  -5  -4   8    2191     574   1
  -4  -4   8   59203    1672   1
  -3  -4   8   90285    1940   1
  -2  -4   8    5365     914   1
   1   4   8  110381    1963  -2
  -1  -4   8  110381    1963   1
   0   4   8  154357    2265  -2
   0  -4   8  154357    2265   1
   1  -4   8  135381    2193   1
   2  -4   8    4499     535   1
   3  -4   8   10248     841   1
   4  -4   8   91689    1948   1
   5  -4   8   54890    1598   1
   6  -4   8   21099    1522   1
   7  -4   8    3376     629   1
  -8   4   7   12803    1458  -2
   8  -4   8   12803    1458   1
  -9   4   7   14777    1522  -2
   9  -4   8   14777    1522   1
  10  -4   8    6500    1447   1
 -12  -3   8    1916    2103   1
 -11  -3   8    7478    1443   1
  10   3   9   27308    2169  -2
 -10  -3   8   27308    2169   1
   9   3   9    7396     966  -2
  -9  -3   8    7396     966   1
  -8  -3   8    2817     714   1
  -7  -3   8    2306     751   1
  -6  -3   8     632     524   1
  -5  -3   8      50     307   1
  -4  -3   8     408     652   1
  -3  -3   8  140590    2475   1
  -2  -3   8  122291    2142   1
   1   3   8   45007    1163  -2
  -1  -3   8   45007    1163   1
   0   3   8   10328     621  -2
   0  -3   8   10328     621   1
   1  -3   8   41186    2334   1
   2  -3   8   58850    1628   1
   3  -3   8     130     252   1
   4  -3   8   68870    1519   1
   5  -3   8   18258    1173   1
   6  -3   8  155139    3135   1
   7  -3   8    4364     689   1
  -8   3   7   36653    1784  -2
   8  -3   8   36653    1784   1
  -9   3   7   11222    1203  -2
   9  -3   8   11222    1203   1
  10  -3   8    5101    2315   1
 -12  -2   8   27190    2475   1
 -11  -2   8   29080    2402   1
  10   2   9     868     838  -2
 -10  -2   8     868     838   1
   9   2   9   31214    1777  -2
  -9  -2   8   31214    1777   1
  -8  -2   8    7895     958   1
  -7  -2   8   21434    1313   1
  -6  -2   8    7718     884   1
  -5  -2   8   58272    1790   1
  -4  -2   8    5992     742   1
  -3  -2   8   15135     973   1
  -2  -2   8    4680    2285   1
   1   2   8   29911    1042  -2
  -1  -2   8   29911    1042   1
   0   2   8   45336    1125  -2
   0  -2   8   45336    1125   1
   1  -2   8   71792   25772   1
   2  -2   8  247133    3056   1
   3  -2   8   14341     944   1
   4  -2   8    2088     410   1
   5  -2   8   30500    1199   1
   6  -2   8   11683     903   1
   7  -2   8    1119     436   1
   8  -2   8   52267    1691   1
  -9   2   7    2223     721  -2
   9  -2   8    2223     721   1
  10  -2   8    2284     845   1
  11  -2   8    2194    1293   1
 -11  -1   8    4606    1284   1
  10   1   9   23056    1809  -2
 -10  -1   8   23056    1809   1
   9   1   9    1844     629  -2
  -9  -1   8    1844     629   1
  -8  -1   8    1031     564   1
  -7  -1   8   67551    3033   1
  -6  -1   8   14751    1167   1
  -5  -1   8    -355     478   1
  -4  -1   8  139122    2729   1
  -3  -1   8   22116    1178   1
  -2  -1   8  828327    9321   1
  -1  -1   8  258335    3261   1
   0   1   8   55653    1428  -2
   0  -1   8   55653    1428   1
   1  -1   8  110831    2053   1
   2  -1   8  132336    2234   1
   3  -1   8  159548    2462   1
   4  -1   8     563     306   1
   5  -1   8   10380     742   1
   6  -1   8   22850    1056   1
   7  -1   8    7667     703   1
   8  -1   8    1817     692   1
  -9   1   7   15988    1068  -2
   9  -1   8   15988    1068   1
 -10   1   7     640     654  -2
  10  -1   8     640     654   1
  11  -1   8    4558    1626   1
 -11   0   8    5907    1545   1
  10   0   9    5331    1588  -2
 -10   0   8    5331    1588   1
   9   0   9   53678    2519  -2
  -9   0   8   53678    2519   1
  -8   0   8    -498     498   1
  -7   0   8    9939     988   1
  -6   0   8    -403     433   1
  -5   0   8   13347     988   1
  -4   0   8    7171     772   1
  -3   0   8     629     356   1
  -2   0   8    2181     689   1
  -1   0   8  408082    4669   1
   0   0   8  356473    4291  -2
   0   0   8  356473    4291   1
   1   0   8  330753    3808   1
   2   0   8  215043    2670   1
   3   0   8    9581     606   1
   4   0   8    8400     533   1
   5   0   8   32643     885   1
   6   0   8    1920     591   1
   7   0   8   25945    1462   1
   8   0   8   76082    2332   1
  -9   0   7   26549    1570  -2
   9   0   8   26549    1570   1
 -10   0   7    1789     955  -2
  10   0   8    1789     955   1
  11   0   8   14226    1717   1
 -11   1   8    4360    2662   1
  10  -1   9     654     929  -2
 -10   1   8     654     929   1
   9  -1   9    5584    1228  -2
  -9   1   8    5584    1228   1
  -8   1   8   67931    2537   1
  -7   1   8   12105    1143   1
  -6   1   8   15500    1164   1
  -5   1   8    7480     781   1
  -4   1   8  107837    2306   1
  -3   1   8    2832     519   1
  -2   1   8    9492     745   1
  -1   1   8   67678    1388   1
   0  -1   8  166256    2558  -2
   0   1   8  166256    2558   1
   1   1   8  192766    2540   1
   2   1   8   22511   15436   1
   3   1   8   50523    1450   1
   4   1   8   11967     779   1
   5   1   8   10350     772   1
   6   1   8    2879     427   1
   7   1   8    -131     307   1
   8   1   8    1755     628   1
  -9  -1   7   92542    2970  -2
   9   1   8   92542    2970   1
 -10  -1   7   10256    1251  -2
  10   1   8   10256    1251   1
  11   1   8   45091    2082   1
  12   1   8   17940    1553   1
 -10   2   8    8117    1722   1
   9  -2   9    9795    1820  -2
  -9   2   8    9795    1820   1
  -8   2   8    2982     873   1
  -7   2   8     527     477   1
  -6   2   8    1001     566   1
  -5   2   8    2759     568   1
  -4   2   8     673     371   1
  -3   2   8  191304    2901   1
  -2   2   8  183056    2754   1
  -1   2   8  510450    5173   1
   0  -2   8  146085    2157  -2
   0   2   8  146085    2157   1
  -1  -2   8   12826     518  -2
   1   2   8   12826     518   1
   2   2   8  474839    6041   1
   3   2   8    2505     404   1
   4   2   8  246914    4373   1
   5   2   8   50978    2360   1
   6   2   8     286     666   1
   7   2   8   44716    1821   1
   8   2   8     760     347   1
  -9  -2   7     201    1068  -2
   9   2   8     201    1068   1
 -10  -2   7    7930     884  -2
  10   2   8    7930     884   1
  11   2   8    7748    1153   1
  12   2   8   32984    2179   1
 -10   3   8    1721    1557   1
   9  -3   9   10718    1691  -2
  -9   3   8   10718    1691   1
   8  -3   9    5755    1174  -2
  -8   3   8    5755    1174   1
  -7   3   8   28137    1783   1
  -6   3   8   19658    1274   1
  -5   3   8    2259     554   1
  -4   3   8     572     403   1
  -3   3   8   43433    1347   1
  -2   3   8   66017    1537   1
  -1   3   8  107502    1779   1
   0  -3   8   31882     976  -2
   0   3   8   31882     976   1
  -1  -3   8   17700     623  -2
   1   3   8   17700     623   1
   2   3   8    3127    1397   1
   3   3   8     917     251   1
   4   3   8   59139    1712   1
   5   3   8    1518     646   1
   6   3   8   12188    1477   1
   7   3   8   28446    2355   1
   8   3   8     561     480   1
  -9  -3   7  114524    3371  -2
   9   3   8  114524    3371   1
 -10  -3   7    4572    1129  -2
  10   3   8    4572    1129   1
  11   3   8    8015    1525   1
  12   3   8   -1295    1295   1
 -10   4   8    2351    3261   1
   9  -4   9   32204    3332  -2
  -9   4   8   32204    3332   1
   8  -4   9    4140    1292  -2
  -8   4   8    4140    1292   1
  -7   4   8    5468    1075   1
  -6   4   8     372     532   1
  -5   4   8    7137     849   1
  -4   4   8    3056     599   1
  -3   4   8  112779    2197   1
  -2   4   8   26725    1093   1
  -1   4   8   65672    1716   1
   0  -4   8  206176    2423  -2
   0   4   8  206176    2423   1
  -1  -4   8  303539    3946  -2
   1   4   8  303539    3946   1
   2   4   8   43941    1148   1
   3   4   8   86966    1385   1
   4   4   8   43142    1065   1
   5   4   8     222     380   1
   6   4   8   15248    1604   1
   7   4   8   12810    1576   1
   8   4   8     178     431   1
   9   4   8    4646     802   1
 -10  -4   7   24247    1972  -2
  10   4   8   24247    1972   1
  11   4   8    2084    1690   1
  12   4   8    -141     957   1
   9  -5   9   46947    3758  -2
  -9   5   8   46947    3758   1
   8  -5   9   50420    3344  -2
  -8   5   8   50420    3344   1
  -7   5   8  123043    4865   1
  -6   5   8   41746    1948   1
  -5   5   8    5465     860   1
  -4   5   8     454     460   1
  -3   5   8    4263     659   1
  -2   5   8   52608    1533   1
  -1   5   8   45265    1962   1
   0  -5   8   20463     985  -2
   0   5   8   20463     985   1
  -1  -5   8   79304    1789  -2
   1   5   8   79304    1789   1
   2   5   8  153843    2138   1
   3   5   8   23103    1734   1
   4   5   8  128976    2016   1
   5   5   8   17148     734   1
   6   5   8    -356     356   1
   7   5   8  147388    4509   1
   8   5   8   34451    1434   1
   9   5   8     870     795   1
 -10  -5   7   47869    2267  -2
  10   5   8   47869    2267   1
 -11  -5   7   35274    2376  -2
  11   5   8   35274    2376   1
  12   5   8     878    1121   1
   8  -6   9    -141    1109  -2
  -8   6   8    -141    1109   1
  -7   6   8     836    1002   1
  -6   6   8   26808    1860   1
  -5   6   8   66553    2247   1
  -4   6   8    4146     743   1
  -3   6   8     -51     431   1
  -2   6   8   39003    1431   1
  -1   6   8   37625    1302   1
   0   6   8   46007    5090   1
  -1  -6   8   72046    1621  -2
   1   6   8   72046    1621   1
   2   6   8    2552     398   1
   3   6   8  121472    2089   1
   4   6   8   36093    1110   1
   5   6   8   61429    1508   1
   6   6   8     -33     245   1
   7   6   8   22438    1281   1
   8   6   8   97384    2916   1
   9   6   8   49470    3173   1
 -10  -6   7   54237    2292  -2
  10   6   8   54237    2292   1
 -11  -6   7    1666    1009  -2
  11   6   8    1666    1009   1
  12   6   8   28784    2288   1
   8  -7   9    2674    1446  -2
  -8   7   8    2674    1446   1
  -7   7   8     172    1019   1
  -6   7   8   24659    1895   1
  -5   7   8     370     739   1
  -4   7   8   33604    1706   1
  -3   7   8   13976    1178   1
  -2   7   8   62386    1816   1
  -1   7   8   10090     825   1
   0   7   8   10520     798   1
  -1  -7   8   26435    1216  -2
   1   7   8   26435    1216   1
  -2  -7   8   41097    1218  -2
   2   7   8   41097    1218   1
   3   7   8    7880    1136   1
   4   7   8  160550    2527   1
   5   7   8  357100    4159   1
   6   7   8     474     317   1
   7   7   8   13016     691   1
   8   7   8   15775    1238   1
   9   7   8    2348     762   1
 -10  -7   7   16027    1571  -2
  10   7   8   16027    1571   1
 -11  -7   7    7015    1816  -2
  11   7   8    7015    1816   1
  12   7   8    2613    2047   1
  -7   8   8    3508    1548   1
  -6   8   8    1063     903   1
  -5   8   8    2290     902   1
  -4   8   8    7587    1086   1
  -3   8   8    1994     644   1
  -2   8   8    2275     571   1
  -1   8   8     831     430   1
   0   8   8   15135    1081   1
  -1  -8   8    1076     445  -2
   1   8   8    1076     445   1
  -2  -8   8   22967    1186  -2
   2   8   8   22967    1186   1
   3   8   8    6704     625   1
   4   8   8  103399    2085   1
   5   8   8     781     373   1
   6   8   8   12292     859   1
   7   8   8    -436     436   1
   8   8   8   76029    1764   1
   9   8   8   15893    1609   1
 -10  -8   7    7725    1754  -2
  10   8   8    7725    1754   1
 -11  -8   7    6198    1896  -2
  11   8   8    6198    1896   1
  12   8   8    9063    3256   1
  -6   9   8   28575    2955   1
  -5   9   8     -41     881   1
  -4   9   8     976     886   1
  -3   9   8   44784    1994   1
  -2   9   8     850     617   1
  -1   9   8   50731    1701   1
   0   9   8   28416    1527   1
  -1  -9   8   11012     993  -2
   1   9   8   11012     993   1
  -2  -9   8   46178    1546  -2
   2   9   8   46178    1546   1
   3   9   8    1435     431   1
   4   9   8    2047     528   1
   5   9   8    -118     338   1
   6   9   8   18111     880   1
   7   9   8    8817     964   1
   8   9   8    6544     858   1
   9   9   8   43421    2402   1
 -10  -9   7    3523    1120  -2
  10   9   8    3523    1120   1
 -11  -9   7    5357    1361  -2
  11   9   8    5357    1361   1
  12   9   8   -1927    2356   1
  -5  10   8   44983    3957   1
  -4  10   8    4457    1734   1
  -3  10   8      38     839   1
  -2  10   8    5304     832   1
  -1  10   8    -264     503   1
   0  10   8    7026     932   1
  -1 -10   8    7644     855  -2
   1  10   8    7644     855   1
  -2 -10   8   81394    2080  -2
   2  10   8   81394    2080   1
   3  10   8    2850     614   1
   4  10   8   80810    2060   1
   5  10   8    4984     764   1
   6  10   8    2203     526   1
   7  10   8   83628    2267   1
   8  10   8   30549    1486   1
   9  10   8   41990    1640   1
  10  10   8   21298    1450   1
 -11 -10   7    1077    1111  -2
  11  10   8    1077    1111   1
  12  10   8    2479    2318   1
  -4  11   8    6853    1851   1
  -3  11   8   60983    3072   1
  -2  11   8     660     803   1
  -1  11   8   23866    1604   1
   0  11   8   15581    1289   1
  -1 -11   8   30411    1679  -2
   1  11   8   30411    1679   1
  -2 -11   8   10290     958  -2
   2  11   8   10290     958   1
   3  11   8    3187     819   1
   4  11   8    8803     787   1
   5  11   8   38922    1816   1
   6  11   8    3104     557   1
   7  11   8    4823     705   1
   8  11   8    4092     850   1
   9  11   8    4311     975   1
  10  11   8   39860    2181   1
 -11 -11   7   26761    4498  -2
  11  11   8   26761    4498   1
  -3  12   8    9370    1688   1
  -2  12   8   35603    2374   1
  -1  12   8    1440    1923   1
   0  12   8     985     872   1
   1  12   8   28778    1942   1
  -2 -12   8      19     604  -2
   2  12   8      19     604   1
   3  12   8  108561    2704   1
   4  12   8    9571     920   1
   5  12   8     115     558   1
   6  12   8   14483    1361   1
   7  12   8  111141    3042   1
   8  12   8   21006    1637   1
   9  12   8    4736     919   1
  10  12   8    -205     992   1
 -11 -12   7    1693     835  -2
  11  12   8    1693     835   1
  -2  13   8   11574    2229   1
  -1  13   8    -423    1737   1
   0  13   8    3304    1381   1
   1  13   8    1832     988   1
  -2 -13   8   35287    2206  -2
   2  13   8   35287    2206   1
  -3 -13   8   52713    2304  -2
   3  13   8   52713    2304   1
   4  13   8    5328    1036   1
   5  13   8    1028     698   1
   6  13   8    3302    1260   1
   7  13   8    1188     727   1
   8  13   8   49734    2297   1
   9  13   8   15734    1607   1
  10  13   8    3738    1245   1
   0  14   8    -431    1307   1
   1  14   8   20771    2125   1
  -2 -14   8    5836    2010  -2
   2  14   8    5836    2010   1
  -3 -14   8   13883    1637  -2
   3  14   8   13883    1637   1
   4  14   8    2647     919   1
   5  14   8   14108    1983   1
   6  14   8    -656     894   1
   7  14   8     196     902   1
   8  14   8    8405    1432   1
   9  14   8    -924     924   1
  -2 -15   8    -549    1222  -2
   2  15   8    -549    1222   1
  -3 -15   8    2260    1127  -2
   3  15   8    2260    1127   1
   4  15   8   16579    1713   1
   5  15   8    3265    1476   1
   6  15   8      95    1093   1
   7  15   8    2904    1171   1
   8  15   8      44    2662   1
  -6 -15   9   15440    2112   1
  -5 -15   9   14714    1787   1
  -4 -15   9   14924    1846   1
   3  15   9    8457    1682  -2
  -3 -15   9    8457    1682   1
  -8 -14   9     -60    1117   1
  -7 -14   9    4784    1373   1
  -6 -14   9   20607    1973   1
  -5 -14   9     252     983   1
  -4 -14   9    1666    1401   1
   3  14   9   11000    1561  -2
  -3 -14   9   11000    1561   1
   2  14   9   29785    2558  -2
  -2 -14   9   29785    2558   1
  -1 -14   9    2789    1361   1
   0 -14   9     200    1175   1
  -9 -13   9    5010    2012   1
  -8 -13   9    2469    1225   1
  -7 -13   9     781     970   1
  -6 -13   9    8774    1622   1
  -5 -13   9    1029     809   1
  -4 -13   9    6585    1107   1
   3  13   9   27189    2030  -2
  -3 -13   9   27189    2030   1
   2  13   9    6298    1268  -2
  -2 -13   9    6298    1268   1
  -1 -13   9    2080    1057   1
   0 -13   9    9401    1483   1
   1 -13   9    2608    1394   1
   2 -13   9     752    1923   1
 -10 -12   9     732    1111   1
  -9 -12   9    2994    1217   1
  -8 -12   9   23453    1578   1
  -7 -12   9     791    1028   1
  -6 -12   9   21435    1697   1
  -5 -12   9   14364    1456   1
  -4 -12   9    7348    1058   1
  -3 -12   9   11739    1478   1
   2  12   9   36138    2126  -2
  -2 -12   9   36138    2126   1
  -1 -12   9    8600    1143   1
   0 -12   9   18079    1692   1
   1 -12   9    5232    1566   1
   2 -12   9    9979    1627   1
   3 -12   9     880    1167   1
  11  11  10    3052    1217  -2
 -11 -11   9    3052    1217   1
 -10 -11   9   15143    1671   1
  -9 -11   9    3897    1690   1
  -8 -11   9     442     705   1
  -7 -11   9   23967    1614   1
  -6 -11   9   48249    2303   1
  -5 -11   9  146566    3227   1
  -4 -11   9   35610    1684   1
  -3 -11   9   66125    2060   1
   2  11   9   65707    2094  -2
  -2 -11   9   65707    2094   1
   1  11   9   49811    1896  -2
  -1 -11   9   49811    1896   1
   0 -11   9   92791    3239   1
   1 -11   9    2393     872   1
   2 -11   9    8481    1333   1
   3 -11   9    3546    1880   1
   4 -11   9    4672    1444   1
  11  10  10    3904    1131  -2
 -11 -10   9    3904    1131   1
 -10 -10   9    2319     783   1
  -9 -10   9    4188     986   1
  -8 -10   9     560     581   1
  -7 -10   9     515     809   1
  -6 -10   9   15591    1179   1
  -5 -10   9    3136     641   1
  -4 -10   9    3559     753   1
  -3 -10   9   49495    2292   1
   2  10   9   21348    1362  -2
  -2 -10   9   21348    1362   1
   1  10   9   19550    1277  -2
  -1 -10   9   19550    1277   1
   0 -10   9    3290    1108   1
   1 -10   9   77011    2220   1
   2 -10   9    6352    1189   1
   3 -10   9     532     765   1
   4 -10   9    1425     978   1
   5 -10   9   40754    3169   1
  11   9  10   15844    1853  -2
 -11  -9   9   15844    1853   1
  10   9  10   26161    2053  -2
 -10  -9   9   26161    2053   1
  -9  -9   9    7521    1051   1
  -8  -9   9   10703    1084   1
  -7  -9   9    4708     897   1
  -6  -9   9    8682     891   1
  -5  -9   9   23198    1507   1
  -4  -9   9     340     487   1
  -3  -9   9     855     448   1
   2   9   9   53602    1810  -2
  -2  -9   9   53602    1810   1
   1   9   9   26676    1354  -2
  -1  -9   9   26676    1354   1
   0  -9   9    1078     626   1
   1  -9   9    5810     848   1
   2  -9   9    1414     658   1
   3  -9   9   35505    2370   1
   4  -9   9    1081     750   1
   5  -9   9    3542    1219   1
   6  -9   9   11360    2012   1
 -12  -8   9    8784    6277   1
  11   8  10   59191    2657  -2
 -11  -8   9   59191    2657   1
  10   8  10   22098    1704  -2
 -10  -8   9   22098    1704   1
  -9  -8   9   12318    1263   1
  -8  -8   9    2537     828   1
  -7  -8   9    1377     568   1
  -6  -8   9   33347    1752   1
  -5  -8   9    6421     813   1
  -4  -8   9   18095    1136   1
  -3  -8   9    4882    1289   1
   2   8   9    3502     598  -2
  -2  -8   9    3502     598   1
   1   8   9   96700    2288  -2
  -1  -8   9   96700    2288   1
   0  -8   9    5037     648   1
   1  -8   9   68683    1961   1
   2  -8   9     508     516   1
   3  -8   9   37432    1791   1
   4  -8   9    2537     998   1
   5  -8   9   10694    1402   1
   6  -8   9   12864    1965   1
   7  -8   9   -1263    1561   1
 -12  -7   9    1565    1079   1
  11   7  10    1391    1341  -2
 -11  -7   9    1391    1341   1
  10   7  10   11496    1316  -2
 -10  -7   9   11496    1316   1
  -9  -7   9    9391    1593   1
  -8  -7   9   14202    1196   1
  -7  -7   9    -280     746   1
  -6  -7   9   23105    1449   1
  -5  -7   9    8095     931   1
  -4  -7   9    7736     977   1
  -3  -7   9   89976    2043   1
   2   7   9    8633     798  -2
  -2  -7   9    8633     798   1
   1   7   9   98071    2097  -2
  -1  -7   9   98071    2097   1
   0  -7   9   42816    1400   1
   1  -7   9    8073     887   1
   2  -7   9    9395     916   1
   3  -7   9   17279    1223   1
   4  -7   9    4519     748   1
   5  -7   9    2729     712   1
   6  -7   9   14125    1659   1
   7  -7   9    -555    1088   1
  -8   7   8    1500    1044  -2
   8  -7   9    1500    1044   1
 -12  -6   9    3574    1130   1
  11   6  10   16807    1558  -2
 -11  -6   9   16807    1558   1
  10   6  10    8522    1345  -2
 -10  -6   9    8522    1345   1
  -9  -6   9     259     590   1
  -8  -6   9   12049    1013   1
  -7  -6   9    9216     967   1
  -6  -6   9    2675     633   1
  -5  -6   9   71624    2040   1
  -4  -6   9    4778     728   1
  -3  -6   9    9467     944   1
  -2  -6   9   17423    1010   1
   1   6   9   36516    1276  -2
  -1  -6   9   36516    1276   1
   0  -6   9  205432    3092   1
   1  -6   9  174194    3533   1
   2  -6   9  123552    2583   1
   3  -6   9   88532    2314   1
   4  -6   9   31155    1472   1
   5  -6   9    -156     539   1
   6  -6   9    6197     799   1
   7  -6   9    -267    1224   1
  -8   6   8    1826     873  -2
   8  -6   9    1826     873   1
 -12  -5   9    2966    1230   1
  11   5  10   26924    2033  -2
 -11  -5   9   26924    2033   1
  10   5  10   66809    2671  -2
 -10  -5   9   66809    2671   1
  -9  -5   9   14408    1307   1
  -8  -5   9    1021     518   1
  -7  -5   9   25803    1385   1
  -6  -5   9   20137    1263   1
  -5  -5   9   33449    1676   1
  -4  -5   9    -445     504   1
  -3  -5   9   48109    1525   1
  -2  -5   9   28477    1162   1
   1   5   9    4825     605  -2
  -1  -5   9    4825     605   1
   0   5   9   71138    1587  -2
   0  -5   9   71138    1587   1
   1  -5   9    4577     606   1
   2  -5   9      55     332   1
   3  -5   9   92714    2136   1
   4  -5   9  110348    2475   1
   5  -5   9    1918     594   1
   6  -5   9    1489     721   1
   7  -5   9   30005    4040   1
  -8   5   8   16249    1741  -2
   8  -5   9   16249    1741   1
  -9   5   8   14290    1673  -2
   9  -5   9   14290    1673   1
 -12  -4   9   15302    1892   1
 -11  -4   9    1013    1078   1
  10   4  10    1872     823  -2
 -10  -4   9    1872     823   1
  -9  -4   9    9959    1112   1
  -8  -4   9    8471     922   1
  -7  -4   9    3719     667   1
  -6  -4   9   39067    1567   1
  -5  -4   9    7017     794   1
  -4  -4   9  100807    2223   1
  -3  -4   9    5350     639   1
  -2  -4   9  140626    2811   1
   1   4   9  200768    2898  -2
  -1  -4   9  200768    2898   1
   0   4   9  295158    3846  -2
   0  -4   9  295158    3846   1
   1  -4   9  156030    2973   1
   2  -4   9   14275     914   1
   3  -4   9   34314    1256   1
   4  -4   9   12754     866   1
   5  -4   9   87602    2290   1
   6  -4   9   34362    1558   1
   7  -4   9   21059    1445   1
  -8   4   8    1179     726  -2
   8  -4   9    1179     726   1
  -9   4   8    9010    1232  -2
   9  -4   9    9010    1232   1
  10  -4   9    -602    1172   1
 -11  -3   9    1855    1721   1
  10   3  10     871     970  -2
 -10  -3   9     871     970   1
   9   3  10    8087    1344  -2
  -9  -3   9    8087    1344   1
  -8  -3   9    -525     581   1
  -7  -3   9     352     536   1
  -6  -3   9    7250     789   1
  -5  -3   9   28643    1337   1
  -4  -3   9   11821     970   1
  -3  -3   9    3671     511   1
  -2  -3   9  141552    2387   1
   1   3   9    5224     549  -2
  -1  -3   9    5224     549   1
   0   3   9   95437    1851  -2
   0  -3   9   95437    1851   1
   1  -3   9  204080    2968   1
   2  -3   9    6809     627   1
   3  -3   9      22     290   1
   4  -3   9   34125    1319   1
   5  -3   9   66543    1934   1
   6  -3   9   16081    1116   1
   7  -3   9    1834     738   1
  -8   3   8   13523    1211  -2
   8  -3   9   13523    1211   1
  -9   3   8    4331     971  -2
   9  -3   9    4331     971   1
  10  -3   9   18303    1991   1
 -11  -2   9    -835    1582   1
  10   2  10    4140    1019  -2
 -10  -2   9    4140    1019   1
   9   2  10    4363     933  -2
  -9  -2   9    4363     933   1
  -8  -2   9    -237     679   1
  -7  -2   9   69115    2129   1
  -6  -2   9   81670    2196   1
  -5  -2   9   19746    1219   1
  -4  -2   9    3390     630   1
  -3  -2   9   66304    1707   1
  -2  -2   9   72027    1604   1
   1   2   9    4515     503  -2
  -1  -2   9    4515     503   1
   0   2   9  126690    2382  -2
   0  -2   9  126690    2382   1
   1  -2   9  145070    2850   1
   2  -2   9   25013     897   1
   3  -2   9   22040     969   1
   4  -2   9    1791     458   1
   5  -2   9   30347    1165   1
   6  -2   9   12949     909   1
   7  -2   9   14701    1036   1
   8  -2   9    2221     806   1
  -9   2   8    3895    1226  -2
   9  -2   9    3895    1226   1
  10  -2   9    8889    2586   1
 -11  -1   9   29727    2901   1
  10   1  10   13821    2027  -2
 -10  -1   9   13821    2027   1
   9   1  10   52372    2429  -2
  -9  -1   9   52372    2429   1
  -8  -1   9   40963    2004   1
  -7  -1   9  210443    3877   1
  -6  -1   9   90053    2341   1
  -5  -1   9   30046    1457   1
  -4  -1   9   50645    1754   1
  -3  -1   9    2481     518   1
  -2  -1   9    7513     646   1
  -1  -1   9  205762    2934   1
   0   1   9    1854     448  -2
   0  -1   9    1854     448   1
   1  -1   9   54951   17134   1
   2  -1   9    2593     418   1
   3  -1   9  111545    1987   1
   4  -1   9    3644     467   1
   5  -1   9   55612    1466   1
   6  -1   9    -104     315   1
   7  -1   9     455     417   1
   8  -1   9   16657    2704   1
  -9   1   8    2302     714  -2
   9  -1   9    2302     714   1
 -10   1   8    2620    1419  -2
  10  -1   9    2620    1419   1
  11  -1   9    9106    1609   1
 -11   0   9     797    1317   1
  10   0  10    6452    1292  -2
 -10   0   9    6452    1292   1
   9   0  10    6239    1355  -2
  -9   0   9    6239    1355   1
  -8   0   9   10056    1165   1
  -7   0   9   14259    1158   1
  -6   0   9     307     475   1
  -5   0   9   44791    1627   1
  -4   0   9   37239    1943   1
  -3   0   9   46485    1495   1
  -2   0   9  109664    2393   1
  -1   0   9  248605    3268   1
   0   0   9   56920    1484  -2
   0   0   9   56920    1484   1
   1   0   9  166239    2641   1
   2   0   9   15531    4169   1
   3   0   9   42795    1166   1
   4   0   9   62458    1344   1
   5   0   9   11356    1018   1
   6   0   9   90786    2316   1
   7   0   9   21434    1368   1
   8   0   9    1094     891   1
  -9   0   8  105730    2903  -2
   9   0   9  105730    2903   1
 -10   0   8    5676     931  -2
  10   0   9    5676     931   1
  11   0   9   12888    1355   1
 -11   1   9    3305    5057   1
  10  -1  10    4941    1289  -2
 -10   1   9    4941    1289   1
   9  -1  10   30788    2618  -2
  -9   1   9   30788    2618   1
  -8   1   9    5538    1010   1
  -7   1   9   30632    1771   1
  -6   1   9    8688     893   1
  -5   1   9    5102     799   1
  -4   1   9    6844     742   1
  -3   1   9  163179    2793   1
  -2   1   9   56194    1416   1
  -1   1   9  274567    3351   1
   0  -1   9    2679     461  -2
   0   1   9    2679     461   1
   1   1   9   83396    1584   1
   2   1   9    8249     771   1
   3   1   9   71418    1345   1
   4   1   9   22634     946   1
   5   1   9  128370    2416   1
   6   1   9   49293    1473   1
   7   1   9  123709    2452   1
   8   1   9     159     655   1
  -9  -1   8    1512     674  -2
   9   1   9    1512     674   1
 -10  -1   8    9873     960  -2
  10   1   9    9873     960   1
  11   1   9    1419    1539   1
 -10   2   9     455    1316   1
   9  -2  10    2159    1067  -2
  -9   2   9    2159    1067   1
  -8   2   9    1825     948   1
  -7   2   9   74929    2374   1
  -6   2   9   13997    1340   1
  -5   2   9   90568    2301   1
  -4   2   9   45885    1512   1
  -3   2   9   69481    1671   1
  -2   2   9   22893     977   1
  -1   2   9   19576   28034   1
   0  -2   9  331056    3911  -2
   0   2   9  331056    3911   1
  -1  -2   9    1951     364  -2
   1   2   9    1951     364   1
   2   2   9   59345    1307   1
   3   2   9    1965     344   1
   4   2   9     395     320   1
   5   2   9    3126     996   1
   6   2   9    8757     738   1
   7   2   9   37622    1553   1
   8   2   9    4455    1093   1
  -9  -2   8   33495    2534  -2
   9   2   9   33495    2534   1
 -10  -2   8    -832     832  -2
  10   2   9    -832     832   1
  11   2   9   10431    1793   1
  12   2   9    2010    2221   1
 -10   3   9    6554    1697   1
   9  -3  10   10876    1709  -2
  -9   3   9   10876    1709   1
   8  -3  10   39083    2497  -2
  -8   3   9   39083    2497   1
  -7   3   9   69646    2384   1
  -6   3   9   69197    2246   1
  -5   3   9   22845    1338   1
  -4   3   9    -310     353   1
  -3   3   9   10466     808   1
  -2   3   9    8877     692   1
  -1   3   9  189601    3140   1
   0  -3   9  153643    2361  -2
   0   3   9  153643    2361   1
  -1  -3   9   13628     603  -2
   1   3   9   13628     603   1
   2   3   9   59904    1626   1
   3   3   9   27898     908   1
   4   3   9   37537    1423   1
   5   3   9   88004    3105   1
   6   3   9   48935    3421   1
   7   3   9   12115    1715   1
   8   3   9     335     595   1
  -9  -3   8    7635    1211  -2
   9   3   9    7635    1211   1
 -10  -3   8   86046    4000  -2
  10   3   9   86046    4000   1
  11   3   9    7672    1370   1
  12   3   9     449    1038   1
   9  -4  10   16809    2320  -2
  -9   4   9   16809    2320   1
   8  -4  10   14835    1872  -2
  -8   4   9   14835    1872   1
  -7   4   9    5432    1060   1
  -6   4   9   85084    2485   1
  -5   4   9   23889    1483   1
  -4   4   9  149342    2795   1
  -3   4   9    5410     690   1
  -2   4   9   17936     972   1
  -1   4   9   96418    3203   1
   0  -4   9  158080    2638  -2
   0   4   9  158080    2638   1
  -1  -4   9  152861    2483  -2
   1   4   9  152861    2483   1
   2   4   9   50012    2817   1
   3   4   9   13921     583   1
   4   4   9   36451    1060   1
   5   4   9    2440    1109   1
   6   4   9     157     455   1
   7   4   9    -160     580   1
   8   4   9    7388    1361   1
   9   4   9   31601    2424   1
 -10  -4   8   32501    2518  -2
  10   4   9   32501    2518   1
  11   4   9    -401    1120   1
  12   4   9    -133    1548   1
   9  -5  10    4617    1868  -2
  -9   5   9    4617    1868   1
   8  -5  10    3652    1859  -2
  -8   5   9    3652    1859   1
  -7   5   9    4078    1111   1
  -6   5   9   35500    2017   1
  -5   5   9    2395     624   1
  -4   5   9    -369     429   1
  -3   5   9   91080    2288   1
  -2   5   9   19181    1098   1
  -1   5   9   36176    1234   1
   0  -5   9   67552    1673  -2
   0   5   9   67552    1673   1
  -1  -5   9   13042     844  -2
   1   5   9   13042     844   1
   2   5   9   57698    1498   1
   3   5   9   12685     734   1
   4   5   9  123288    2269   1
   5   5   9     -11     284   1
   6   5   9  156325    4442   1
   7   5   9    3573     929   1
   8   5   9    5109    1035   1
   9   5   9     743     886   1
 -10  -5   8    3944    1311  -2
  10   5   9    3944    1311   1
 -11  -5   8   24304    3894  -2
  11   5   9   24304    3894   1
  12   5   9   13952    1726   1
   8  -6  10    1566    2097  -2
  -8   6   9    1566    2097   1
  -7   6   9    2877    1122   1
  -6   6   9   76287    3861   1
  -5   6   9    1609     750   1
  -4   6   9   25362    1528   1
  -3   6   9   30038    1441   1
  -2   6   9   48106    1557   1
  -1   6   9  203660    3358   1
   0   6   9   96650    2233   1
  -1  -6   9   91838    1925  -2
   1   6   9   91838    1925   1
   2   6   9   13143     801   1
   3   6   9   80595    1780   1
   4   6   9   60454    1370   1
   5   6   9   49543    1758   1
   6   6   9    1038     430   1
   7   6   9  113597    3065   1
   8   6   9   51338    1709   1
   9   6   9   26517    2168   1
 -10  -6   8   10805    1217  -2
  10   6   9   10805    1217   1
 -11  -6   8    4053    2119  -2
  11   6   9    4053    2119   1
  12   6   9    5698    1655   1
  -7   7   9   27561    2744   1
  -6   7   9    3939    1101   1
  -5   7   9   11298    1299   1
  -4   7   9    -478     478   1
  -3   7   9    2864     830   1
  -2   7   9    5731     732   1
  -1   7   9     956     469   1
   0   7   9   43132    1488   1
  -1  -7   9   55924    1639  -2
   1   7   9   55924    1639   1
  -2  -7   9    3612     504  -2
   2   7   9    3612     504   1
   3   7   9     553     696   1
   4   7   9   88837    1817   1
   5   7   9    8754     613   1
   6   7   9    1888     443   1
   7   7   9    3109     634   1
   8   7   9    4670     684   1
   9   7   9   67943    2245   1
 -10  -7   8   55298    4850  -2
  10   7   9   55298    4850   1
 -11  -7   8   47654    2561  -2
  11   7   9   47654    2561   1
  12   7   9    4737    1231   1
  -7   8   9    -457    1199   1
  -6   8   9      73    1086   1
  -5   8   9     964    2209   1
  -4   8   9     868     806   1
  -3   8   9     812     938   1
  -2   8   9     -68     426   1
  -1   8   9    2774     648   1
   0   8   9    2928     587   1
  -1  -8   9   73128    2000  -2
   1   8   9   73128    2000   1
  -2  -8   9     338     373  -2
   2   8   9     338     373   1
   3   8   9   79357    1931   1
   4   8   9    1380     414   1
   5   8   9   32286    1095   1
   6   8   9     900     493   1
   7   8   9   29156    1083   1
   8   8   9    2092     702   1
   9   8   9    6256    1073   1
 -10  -8   8    4210    1929  -2
  10   8   9    4210    1929   1
 -11  -8   8    -385    1047  -2
  11   8   9    -385    1047   1
  12   8   9    7603    2142   1
  -6   9   9    1417    1588   1
  -5   9   9   47358    3026   1
  -4   9   9   17637    1792   1
  -3   9   9    9024    1131   1
  -2   9   9   19680    1429   1
  -1   9   9    8820    1167   1
   0   9   9     604     446   1
  -1  -9   9   52825    1747  -2
   1   9   9   52825    1747   1
  -2  -9   9   28973    1598  -2
   2   9   9   28973    1598   1
   3   9   9    4069     541   1
   4   9   9    4714     654   1
   5   9   9   36822    1293   1
   6   9   9    8992     715   1
   7   9   9    1319     475   1
   8   9   9   29103    1233   1
   9   9   9    2139    1451   1
 -10  -9   8    2318    1293  -2
  10   9   9    2318    1293   1
 -11  -9   8   12798    1860  -2
  11   9   9   12798    1860   1
  12   9   9    1151    2320   1
  -5  10   9     685    1293   1
  -4  10   9    3630    1378   1
  -3  10   9   21186    2116   1
  -2  10   9   20389    1797   1
  -1  10   9   10009    1147   1
   0  10   9   20395    1384   1
  -1 -10   9   12077    1025  -2
   1  10   9   12077    1025   1
  -2 -10   9   71995    2157  -2
   2  10   9   71995    2157   1
   3  10   9   61438    1768   1
   4  10   9   74713    2336   1
   5  10   9  163610    3198   1
   6  10   9     735     732   1
   7  10   9     127     444   1
   8  10   9    9050     889   1
   9  10   9    -386     418   1
  10  10   9    7664    1311   1
 -11 -10   8    1225    1182  -2
  11  10   9    1225    1182   1
  -4  11   9     396    1297   1
  -3  11   9    4698    1262   1
  -2  11   9    5990    2842   1
  -1  11   9   27455    2440   1
   0  11   9   10789    1261   1
  -1 -11   9   71810    2335  -2
   1  11   9   71810    2335   1
  -2 -11   9   27246    1557  -2
   2  11   9   27246    1557   1
   3  11   9    9706     971   1
   4  11   9     699     514   1
   5  11   9    7801     787   1
   6  11   9   93897    2219   1
   7  11   9     267     556   1
   8  11   9     931    1642   1
   9  11   9   16434    1281   1
  10  11   9   25358    2056   1
 -11 -11   8    8761    1541  -2
  11  11   9    8761    1541   1
  -3  12   9     930    1138   1
  -2  12   9    7004    1470   1
  -1  12   9   14604    2086   1
   0  12   9    4714    1372   1
   1  12   9   16337    1563   1
  -2 -12   9  107086    2970  -2
   2  12   9  107086    2970   1
   3  12   9   49283    1906   1
   4  12   9     732     628   1
   5  12   9    -178     578   1
   6  12   9   14222    1178   1
   7  12   9    4905    1036   1
   8  12   9    5702    1072   1
   9  12   9    5514     991   1
  10  12   9    -119    1250   1
  -2  13   9    6656    1899   1
  -1  13   9    6066    1879   1
   0  13   9    6448    1486   1
   1  13   9    2680    1115   1
  -2 -13   9    2055    1040  -2
   2  13   9    2055    1040   1
  -3 -13   9   43932    2371  -2
   3  13   9   43932    2371   1
   4  13   9   47520    2085   1
   5  13   9    4547    1169   1
   6  13   9   38701    1907   1
   7  13   9    1261     968   1
   8  13   9    3590    1220   1
   9  13   9    2960    1183   1
  10  13   9    1309    1362   1
   0  14   9    -834    1966   1
   1  14   9    3052    1360   1
  -2 -14   9   21302    1845  -2
   2  14   9   21302    1845   1
  -3 -14   9   38607    2232  -2
   3  14   9   38607    2232   1
   4  14   9   38506    2398   1
   5  14   9    4400    1234   1
   6  14   9    4863    1209   1
   7  14   9   -1040    1040   1
   8  14   9    -494     983   1
   9  14   9     599    2750   1
  -3 -15   9   13927    1827  -2
   3  15   9   13927    1827   1
   4  15   9    4490    1291   1
   5  15   9    5112    2430   1
   6  15   9    2693    1089   1
   7  15   9   11282    2776   1
  -7 -14  10    -242     923   1
  -6 -14  10    1111     926   1
  -5 -14  10   10020    1780   1
  -4 -14  10    7196    2800   1
   3  14  10   19190    2173  -2
  -3 -14  10   19190    2173   1
   2  14  10    7774    1491  -2
  -2 -14  10    7774    1491   1
  -1 -14  10    4966    1319   1
  -9 -13  10   12318    2722   1
  -8 -13  10   -1340    1340   1
  -7 -13  10    4569    1356   1
  -6 -13  10    -466     974   1
  -5 -13  10    5074    1143   1
  -4 -13  10    3226     979   1
   3  13  10   12920    1528  -2
  -3 -13  10   12920    1528   1
   2  13  10     409     881  -2
  -2 -13  10     409     881   1
  -1 -13  10   13246    1650   1
   0 -13  10    9840    1528   1
   1 -13  10     676    1175   1
 -10 -12  10    2758    1537   1
  -9 -12  10    2783    1158   1
  -8 -12  10      51     934   1
  -7 -12  10    -903     903   1
  -6 -12  10    5554    1233   1
  -5 -12  10    4287     959   1
  -4 -12  10    8485    1383   1
  -3 -12  10   11202    1184   1
   2  12  10    8995    1136  -2
  -2 -12  10    8995    1136   1
  -1 -12  10    1294     753   1
   0 -12  10     119    1091   1
   1 -12  10   17222    1924   1
   2 -12  10   21886    2170   1
   3 -12  10   10628    1736   1
 -10 -11  10   18196    1990   1
  -9 -11  10  112774    2994   1
  -8 -11  10    5311     914   1
  -7 -11  10   36779    2199   1
  -6 -11  10    5904    1077   1
  -5 -11  10   24568    1803   1
  -4 -11  10    6671    1008   1
  -3 -11  10    7723    1028   1
   2  11  10    7291    1372  -2
  -2 -11  10    7291    1372   1
   1  11  10    7112    1079  -2
  -1 -11  10    7112    1079   1
   0 -11  10    3845     883   1
   1 -11  10    4189    1262   1
   2 -11  10    -877     980   1
   3 -11  10     124    1394   1
   4 -11  10    5737    1573   1
  11  10  11    2156    1564  -2
 -11 -10  10    2156    1564   1
 -10 -10  10   13145    1490   1
  -9 -10  10     236     634   1
  -8 -10  10   11112    1197   1
  -7 -10  10     -62     583   1
  -6 -10  10    1233     978   1
  -5 -10  10     826     589   1
  -4 -10  10     937     523   1
  -3 -10  10    1065     666   1
   2  10  10   20175    1336  -2
  -2 -10  10   20175    1336   1
   1  10  10   26765    1548  -2
  -1 -10  10   26765    1548   1
   0 -10  10   47489    2703   1
   1 -10  10  162813    3891   1
   2 -10  10   16005    1673   1
   3 -10  10   29169    2021   1
   4 -10  10    2496    1081   1
   5 -10  10   10497    1569   1
  11   9  11   26484    1977  -2
 -11  -9  10   26484    1977   1
  10   9  11    -423     859  -2
 -10  -9  10    -423     859   1
  -9  -9  10    5287    1180   1
  -8  -9  10   13914    1251   1
  -7  -9  10    3622     851   1
  -6  -9  10    2072     620   1
  -5  -9  10    1001     624   1
  -4  -9  10   47148    1877   1
  -3  -9  10   63279    1914   1
   2   9  10   43089    1643  -2
  -2  -9  10   43089    1643   1
   1   9  10    1935     625  -2
  -1  -9  10    1935     625   1
   0  -9  10   17011    1166   1
   1  -9  10    5010     951   1
   2  -9  10   74826    2389   1
   3  -9  10   55894    2727   1
   4  -9  10   17601    1560   1
   5  -9  10    3383    1012   1
   6  -9  10    -675    1100   1
  11   8  11    6668    1142  -2
 -11  -8  10    6668    1142   1
  10   8  11    4576    1363  -2
 -10  -8  10    4576    1363   1
  -9  -8  10    1040     705   1
  -8  -8  10    3244     895   1
  -7  -8  10   12421    1082   1
  -6  -8  10    2854     731   1
  -5  -8  10   12920    1166   1
  -4  -8  10   41142    1782   1
  -3  -8  10    1266     554   1
   2   8  10   25943    1312  -2
  -2  -8  10   25943    1312   1
   1   8  10   10663     924  -2
  -1  -8  10   10663     924   1
   0  -8  10    1273     546   1
   1  -8  10    1454     510   1
   2  -8  10   76087    2533   1
   3  -8  10    1422     820   1
   4  -8  10    -319     904   1
   5  -8  10    5573     941   1
   6  -8  10   35141    3836   1
   7  -8  10    3862    1788   1
  11   7  11   16251    1703  -2
 -11  -7  10   16251    1703   1
  10   7  11   44334    2352  -2
 -10  -7  10   44334    2352   1
  -9  -7  10   13745    1334   1
  -8  -7  10   35745    2162   1
  -7  -7  10    8915     969   1
  -6  -7  10   73154    2262   1
  -5  -7  10  136074    3346   1
  -4  -7  10     120     474   1
  -3  -7  10   20391    1191   1
   2   7  10   20679    1263  -2
  -2  -7  10   20679    1263   1
   1   7  10    6886     753  -2
  -1  -7  10    6886     753   1
   0  -7  10   26127    1319   1
   1  -7  10   71081    1958   1
   2  -7  10   28079    1546   1
   3  -7  10    9034    1003   1
   4  -7  10   20260    1313   1
   5  -7  10    8734    1088   1
   6  -7  10    5091     873   1
   7  -7  10    8990    1645   1
  11   6  11     419    1535  -2
 -11  -6  10     419    1535   1
  10   6  11    5348    1087  -2
 -10  -6  10    5348    1087   1
  -9  -6  10    2301     892   1
  -8  -6  10     742     555   1
  -7  -6  10    9744     954   1
  -6  -6  10       3     507   1
  -5  -6  10   32874    1758   1
  -4  -6  10   84776    2178   1
  -3  -6  10  102643    3975   1
  -2  -6  10   39997    1420   1
   1   6  10   62197    1736  -2
  -1  -6  10   62197    1736   1
   0  -6  10  159773    2678   1
   1  -6  10    2342     555   1
   2  -6  10   34558    1508   1
   3  -6  10   10744     944   1
   4  -6  10     881     573   1
   5  -6  10   25609    1346   1
   6  -6  10    5785    1040   1
   7  -6  10    9456    1361   1
  -8   6   9     143     947  -2
   8  -6  10     143     947   1
  11   5  11    1461    1482  -2
 -11  -5  10    1461    1482   1
  10   5  11     228     833  -2
 -10  -5  10     228     833   1
  -9  -5  10     221     763   1
  -8  -5  10   44565    2144   1
  -7  -5  10   15803    1192   1
  -6  -5  10   12688     975   1
  -5  -5  10   10609    1000   1
  -4  -5  10   11429     951   1
  -3  -5  10  176641    3291   1
  -2  -5  10   57308    1696   1
   1   5  10  304780    4005  -2
  -1  -5  10  304780    4005   1
   0   5  10   20517     948  -2
   0  -5  10   20517     948   1
   1  -5  10   21418    1573   1
   2  -5  10    2124     507   1
   3  -5  10   42158    1637   1
   4  -5  10    -488     488   1
   5  -5  10   28643    1814   1
   6  -5  10   13505    1295   1
   7  -5  10   17985    1502   1
  -8   5   9   21954    1854  -2
   8  -5  10   21954    1854   1
  -9   5   9    8821    1538  -2
   9  -5  10    8821    1538   1
 -11  -4  10     763    1094   1
  10   4  11    3778    1007  -2
 -10  -4  10    3778    1007   1
  -9  -4  10    6628    1009   1
  -8  -4  10     957     532   1
  -7  -4  10  108194    2562   1
  -6  -4  10    6241     794   1
  -5  -4  10  123904    2869   1
  -4  -4  10   55680    1798   1
  -3  -4  10    8480    1130   1
  -2  -4  10    4677     632   1
   1   4  10   45449    1291  -2
  -1  -4  10   45449    1291   1
   0   4  10    2800     437  -2
   0  -4  10    2800     437   1
   1  -4  10  103114    2127   1
   2  -4  10   35402    1318   1
   3  -4  10    2715     474   1
   4  -4  10    8795     807   1
   5  -4  10   22536    1354   1
   6  -4  10    8715     929   1
   7  -4  10   33544    1731   1
  -8   4   9   11789    1144  -2
   8  -4  10   11789    1144   1
  -9   4   9   60170    4668  -2
   9  -4  10   60170    4668   1
 -11  -3  10    2454    1172   1
  10   3  11    3953    1210  -2
 -10  -3  10    3953    1210   1
   9   3  11    7940    1304  -2
  -9  -3  10    7940    1304   1
  -8  -3  10     626     905   1
  -7  -3  10    4563     745   1
  -6  -3  10   21928    1449   1
  -5  -3  10   26458    1438   1
  -4  -3  10   84755    2129   1
  -3  -3  10   82187    1922   1
  -2  -3  10    9047     805   1
   1   3  10   42747    1804  -2
  -1  -3  10   42747    1804   1
   0   3  10  111046    2087  -2
   0  -3  10  111046    2087   1
   1  -3  10  108679    2036   1
   2  -3  10   16413     871   1
   3  -3  10  159624    2622   1
   4  -3  10   10712     884   1
   5  -3  10   23577    1649   1
   6  -3  10    4418     775   1
   7  -3  10   10564    1196   1
  -8   3   9   10385    1070  -2
   8  -3  10   10385    1070   1
  -9   3   9    9615    1134  -2
   9  -3  10    9615    1134   1
  10  -3  10    3375    1320   1
 -11  -2  10    4892    3235   1
  10   2  11    -795    1081  -2
 -10  -2  10    -795    1081   1
   9   2  11   16476    1492  -2
  -9  -2  10   16476    1492   1
  -8  -2  10    2213     692   1
  -7  -2  10   64335    2125   1
  -6  -2  10    4494     780   1
  -5  -2  10   32100    1727   1
  -4  -2  10   30318    1578   1
  -3  -2  10  171292    3099   1
  -2  -2  10   21712    1386   1
   1   2  10   22466     952  -2
  -1  -2  10   22466     952   1
   0   2  10  102519    2381  -2
   0  -2  10  102519    2381   1
   1  -2  10   27422    3583   1
   2  -2  10    8208     699   1
   3  -2  10     933     530   1
   4  -2  10   27581    1181   1
   5  -2  10   11059     855   1
   6  -2  10    8278     766   1
   7  -2  10   10064    1085   1
   8  -2  10   10581     927   1
  -9   2   9    5777     854  -2
   9  -2  10    5777     854   1
  10  -2  10    3224    1417   1
 -11  -1  10   23217    3151   1
  10   1  11   30045    2579  -2
 -10  -1  10   30045    2579   1
   9   1  11     606     824  -2
  -9  -1  10     606     824   1
  -8  -1  10    7370    1044   1
  -7  -1  10   30582    1823   1
  -6  -1  10    9702     983   1
  -5  -1  10   19857    1280   1
  -4  -1  10     835     458   1
  -3  -1  10   30752    1419   1
  -2  -1  10  270474    3636   1
  -1  -1  10  151436    4185   1
   0   1  10   66296    1700  -2
   0  -1  10   66296    1700   1
   1  -1  10    8244     692   1
   2  -1  10   96578    2633   1
   3  -1  10   12187     751   1
   4  -1  10    7524     630   1
   5  -1  10    1614     398   1
   6  -1  10   23378    1015   1
   7  -1  10   24723    1149   1
   8  -1  10    3530     768   1
  -9   1   9   10874    1173  -2
   9  -1  10   10874    1173   1
 -10   1   9   13551    1621  -2
  10  -1  10   13551    1621   1
  11  -1  10   -1036    1128   1
  10   0  11    2620    1876  -2
 -10   0  10    2620    1876   1
   9   0  11   31508    2646  -2
  -9   0  10   31508    2646   1
  -8   0  10    1841     750   1
  -7   0  10   24902    1646   1
  -6   0  10   92038    2439   1
  -5   0  10  116913    2750   1
  -4   0  10   46724    1639   1
  -3   0  10   13853    1034   1
  -2   0  10     377    1708   1
  -1   0  10  244908    3391   1
   0   0  10  501233    5841  -2
   0   0  10  501233    5841   1
   1   0  10  289698    3709   1
   2   0  10  181031    3249   1
   3   0  10     728     325   1
   4   0  10  202328    3087   1
   5   0  10   54427    1762   1
   6   0  10    1412     502   1
   7   0  10   23194    1259   1
   8   0  10   42221    1786   1
  -9   0   9   19163    1317  -2
   9   0  10   19163    1317   1
 -10   0   9   14686    1522  -2
  10   0  10   14686    1522   1
  11   0  10     272     912   1
  10  -1  11     400    1242  -2
 -10   1  10     400    1242   1
   9  -1  11    3915    1156  -2
  -9   1  10    3915    1156   1
  -8   1  10   54091    2296   1
  -7   1  10   53506    2012   1
  -6   1  10   85171    2793   1
  -5   1  10    1616     517   1
  -4   1  10   89354    2350   1
  -3   1  10     273     368   1
  -2   1  10   31925    1217   1
  -1   1  10     330     325   1
   0  -1  10   36113    1297  -2
   0   1  10   36113    1297   1
   1   1  10   93792    1912   1
   2   1  10    9966   14233   1
   3   1  10     -43     370   1
   4   1  10   83828    1870   1
   5   1  10      18     291   1
   6   1  10   22018    1165   1
   7   1  10   14125    1090   1
   8   1  10   12031     821   1
  -9  -1   9   36305    1891  -2
   9   1  10   36305    1891   1
 -10  -1   9   37251    1802  -2
  10   1  10   37251    1802   1
  11   1  10   53992    3565   1
 -10   2  10    2351    1703   1
   9  -2  11     -40    1962  -2
  -9   2  10     -40    1962   1
  -8   2  10    9287    1133   1
  -7   2  10     763     791   1
  -6   2  10     278     513   1
  -5   2  10    7091     779   1
  -4   2  10    3234     801   1
  -3   2  10   18903    1082   1
  -2   2  10   53930    1391   1
  -1   2  10   88064    1793   1
   0  -2  10   37270    1329  -2
   0   2  10   37270    1329   1
  -1  -2  10   11108     772  -2
   1   2  10   11108     772   1
   2   2  10   44759    1284   1
   3   2  10   14740     936   1
   4   2  10   80209    2891   1
   5   2  10    3412     742   1
   6   2  10   52230    1781   1
   7   2  10   11254    1007   1
   8   2  10    1817     749   1
  -9  -2   9    5599     988  -2
   9   2  10    5599     988   1
 -10  -2   9    1943     849  -2
  10   2  10    1943     849   1
  11   2  10    1235    1068   1
   9  -3  11   12483    2025  -2
  -9   3  10   12483    2025   1
   8  -3  11    3975    1341  -2
  -8   3  10    3975    1341   1
  -7   3  10   13947    1443   1
  -6   3  10    2551     657   1
  -5   3  10   63682    1927   1
  -4   3  10   34441    1603   1
  -3   3  10    7607     732   1
  -2   3  10     636     351   1
  -1   3  10   15801    1785   1
   0  -3  10   33592    1126  -2
   0   3  10   33592    1126   1
  -1  -3  10   17850     751  -2
   1   3  10   17850     751   1
   2   3  10   14532     834   1
   3   3  10   33022    1165   1
   4   3  10     677     316   1
   5   3  10  150603    3407   1
   6   3  10   38877    2242   1
   7   3  10    7804    1521   1
   8   3  10    9456     930   1
  -9  -3   9   29117    2972  -2
   9   3  10   29117    2972   1
 -10  -3   9    -166     654  -2
  10   3  10    -166     654   1
  11   3  10    1657     917   1
  12   3  10     463    1639   1
   9  -4  11   26504    2691  -2
  -9   4  10   26504    2691   1
   8  -4  11   30856    2991  -2
  -8   4  10   30856    2991   1
  -7   4  10     -64     852   1
  -6   4  10   18759    1422   1
  -5   4  10    4793     934   1
  -4   4  10   18539    1262   1
  -3   4  10   25262    1222   1
  -2   4  10   78547    1979   1
  -1   4  10    5922    1162   1
   0  -4  10    8146     655  -2
   0   4  10    8146     655   1
  -1  -4  10  135879    2010  -2
   1   4  10  135879    2010   1
   2   4  10     594     297   1
   3   4  10  107320    1986   1
   4   4  10     642     377   1
   5   4  10  135954    3609   1
   6   4  10   12954    1506   1
   7   4  10    2880     867   1
   8   4  10     516     617   1
   9   4  10   24891    1459   1
 -10  -4   9    7401    1097  -2
  10   4  10    7401    1097   1
  11   4  10    1148    1697   1
  12   4  10     930    1388   1
   8  -5  11   12325    1880  -2
  -8   5  10   12325    1880   1
  -7   5  10  104898    4017   1
  -6   5  10   37763    3176   1
  -5   5  10   28247    1718   1
  -4   5  10     -14     633   1
  -3   5  10   23027    1307   1
  -2   5  10   18104    1233   1
  -1   5  10   37150    1269   1
   0  -5  10   38980    1612  -2
   0   5  10   38980    1612   1
  -1  -5  10  114730    2178  -2
   1   5  10  114730    2178   1
   2   5  10   90076    1935   1
   3   5  10     126     474   1
   4   5  10    1182     369   1
   5   5  10    1075     309   1
   6   5  10   10241    1013   1
   7   5  10  162729    4884   1
   8   5  10   22819    2192   1
   9   5  10    8590    1481   1
 -10  -5   9   31416    2019  -2
  10   5  10   31416    2019   1
 -11  -5   9   16990    2129  -2
  11   5  10   16990    2129   1
  12   5  10    2401    1190   1
   8  -6  11   -1774    1774  -2
  -8   6  10   -1774    1774   1
  -7   6  10    3445    1607   1
  -6   6  10   13090    1635   1
  -5   6  10   65949    2499   1
  -4   6  10   22458    1523   1
  -3   6  10    3141     638   1
  -2   6  10    5970     838   1
  -1   6  10    -511     511   1
   0   6  10   73433    2188   1
  -1  -6  10   47791    1438  -2
   1   6  10   47791    1438   1
   2   6  10   44817    1364   1
   3   6  10  336357    4480   1
   4   6  10   53244    1337   1
   5   6  10   56893    1518   1
   6   6  10    2902     745   1
   7   6  10   26804    1255   1
   8   6  10   23322    2198   1
   9   6  10     115     534   1
 -10  -6   9   20882    1517  -2
  10   6  10   20882    1517   1
 -11  -6   9    2714    1427  -2
  11   6  10    2714    1427   1
  12   6  10    2137    1213   1
  -7   7  10    -337    1755   1
  -6   7  10   26558    2349   1
  -5   7  10     661     802   1
  -4   7  10    2612    1032   1
  -3   7  10     312     595   1
  -2   7  10     616     537   1
  -1   7  10   85542    2308   1
   0   7  10    4254     759   1
  -1  -7  10    8078     772  -2
   1   7  10    8078     772   1
  -2  -7  10    4398     522  -2
   2   7  10    4398     522   1
   3   7  10     682     454   1
   4   7  10   70861    1630   1
   5   7  10  169579    3511   1
   6   7  10  129039    2438   1
   7   7  10   41388    1857   1
   8   7  10    7642    1460   1
   9   7  10    1176     852   1
 -10  -7   9    7158     888  -2
  10   7  10    7158     888   1
 -11  -7   9    2774     955  -2
  11   7  10    2774     955   1
  12   7  10    6390    1233   1
  -6   8  10     963    1844   1
  -5   8  10     670    1337   1
  -4   8  10    2356     882   1
  -3   8  10   17924    1459   1
  -2   8  10    8653     925   1
  -1   8  10   16616    1280   1
   0   8  10    1443     509   1
  -1  -8  10   14884    1037  -2
   1   8  10   14884    1037   1
  -2  -8  10   11848     831  -2
   2   8  10   11848     831   1
   3   8  10     109     556   1
   4   8  10  190946    3113   1
   5   8  10   19150     898   1
   6   8  10    7661     848   1
   7   8  10    5061     534   1
   8   8  10   29658    1512   1
   9   8  10    3616     666   1
 -10  -8   9    7034    1614  -2
  10   8  10    7034    1614   1
 -11  -8   9   19322    3275  -2
  11   8  10   19322    3275   1
  12   8  10    2114    1206   1
  -6   9  10   28435    2982   1
  -5   9  10    6365    1507   1
  -4   9  10    6839    1397   1
  -3   9  10   28949    1846   1
  -2   9  10    -220     503   1
  -1   9  10   21133    1487   1
   0   9  10   45368    1914   1
  -1  -9  10    4877     709  -2
   1   9  10    4877     709   1
  -2  -9  10   16871    1259  -2
   2   9  10   16871    1259   1
   3   9  10   67654    1911   1
   4   9  10    5699     681   1
   5   9  10    -308     498   1
   6   9  10      -7     456   1
   7   9  10    -359     415   1
   8   9  10    1094     608   1
   9   9  10    4614     962   1
 -10  -9   9    5332    1505  -2
  10   9  10    5332    1505   1
 -11  -9   9    5044    2266  -2
  11   9  10    5044    2266   1
  -5  10  10   20242    2420   1
  -4  10  10    8901    1447   1
  -3  10  10   16153    1795   1
  -2  10  10   40771    2062   1
  -1  10  10   52866    3532   1
   0  10  10   30327    1959   1
  -1 -10  10   17048    1217  -2
   1  10  10   17048    1217   1
  -2 -10  10   54500    1809  -2
   2  10  10   54500    1809   1
   3  10  10    1869     532   1
   4  10  10   49701    1653   1
   5  10  10     213     441   1
   6  10  10    1823     615   1
   7  10  10    1346     756   1
   8  10  10       2     690   1
   9  10  10   54584    2567   1
  10  10  10    -672     795   1
 -11 -10   9    9809    1757  -2
  11  10  10    9809    1757   1
  -4  11  10    2104    1523   1
  -3  11  10   15368    1801   1
  -2  11  10    3613    1565   1
  -1  11  10    5998    1466   1
   0  11  10   15561    1493   1
  -1 -11  10   11600    1182  -2
   1  11  10   11600    1182   1
  -2 -11  10    9146    1126  -2
   2  11  10    9146    1126   1
   3  11  10    3645     716   1
   4  11  10    3988     768   1
   5  11  10  143352    3472   1
   6  11  10   42817    1605   1
   7  11  10   32777    1360   1
   8  11  10   15166    1377   1
   9  11  10   12060    1430   1
  10  11  10   10752    2792   1
 -11 -11   9   11524    2345  -2
  11  11  10   11524    2345   1
  -3  12  10   16389    5190   1
  -2  12  10   39093    3505   1
  -1  12  10    5136    1960   1
   0  12  10    1030    1263   1
   1  12  10    3052    1058   1
  -2 -12  10    4155     883  -2
   2  12  10    4155     883   1
   3  12  10   50711    2045   1
   4  12  10   18612    1535   1
   5  12  10    9820    1088   1
   6  12  10    -621     621   1
   7  12  10   18902    1574   1
   8  12  10    -110     992   1
   9  12  10   37756    2248   1
  10  12  10     531    2484   1
  -1  13  10   13790    3812   1
   0  13  10    4212    1522   1
   1  13  10   11033    1712   1
  -2 -13  10     336    1024  -2
   2  13  10     336    1024   1
  -3 -13  10   18239    1520  -2
   3  13  10   18239    1520   1
   4  13  10    1331     913   1
   5  13  10    1024     795   1
   6  13  10    1502     761   1
   7  13  10     517    1402   1
   8  13  10    3656    1229   1
   9  13  10    3451    1412   1
   1  14  10    1564    1226   1
  -2 -14  10    4092    1590  -2
   2  14  10    4092    1590   1
  -3 -14  10    9899    1840  -2
   3  14  10    9899    1840   1
   4  14  10   13565    2388   1
   5  14  10    4775    1308   1
   6  14  10    6297    1346   1
   7  14  10    5975    2505   1
   8  14  10     -96    1894   1
   5  15  10   -1752    2684   1
  -6 -14  11   -1320    1432   1
  -5 -14  11    4893    1328   1
  -4 -14  11     822     974   1
   3  14  11    3753    1126  -2
  -3 -14  11    3753    1126   1
   2  14  11    6653    1451  -2
  -2 -14  11    6653    1451   1
  -8 -13  11   23648    1808   1
  -7 -13  11   13668    1693   1
  -6 -13  11      43    1303   1
  -5 -13  11    5068    1288   1
  -4 -13  11    1965    1193   1
   3  13  11   11719    1547  -2
  -3 -13  11   11719    1547   1
   2  13  11    2061    1485  -2
  -2 -13  11    2061    1485   1
  -1 -13  11     712    1344   1
   0 -13  11   -1203    1203   1
   1 -13  11    3097    1774   1
  -9 -12  11     660     982   1
  -8 -12  11    1402    1859   1
  -7 -12  11    2007     988   1
  -6 -12  11    2746     998   1
  -5 -12  11    5959    1049   1
  -4 -12  11    1550     827   1
  -3 -12  11   20964    1919   1
   2  12  11   16883    1663  -2
  -2 -12  11   16883    1663   1
  -1 -12  11   20705    1739   1
   0 -12  11   24420    2104   1
   1 -12  11   17254    1955   1
   2 -12  11   26073    2645   1
 -10 -11  11    2179    1804   1
  -9 -11  11    -898    1130   1
  -8 -11  11    2091    1064   1
  -7 -11  11    7024    1224   1
  -6 -11  11    5880    1149   1
  -5 -11  11   31000    2233   1
  -4 -11  11    6819    1169   1
  -3 -11  11    2716     751   1
   2  11  11   10499    1156  -2
  -2 -11  11   10499    1156   1
   1  11  11   61376    2406  -2
  -1 -11  11   61376    2406   1
   0 -11  11   55711    2594   1
   1 -11  11    6531    1152   1
   2 -11  11    4343    1635   1
   3 -11  11    7598    1593   1
 -10 -10  11    4726    1094   1
  -9 -10  11    4941    1194   1
  -8 -10  11    4265     858   1
  -7 -10  11    1606     786   1
  -6 -10  11   54917    2522   1
  -5 -10  11   59521    2424   1
  -4 -10  11  111073    2979   1
  -3 -10  11   49203    1914   1
   2  10  11    8265     914  -2
  -2 -10  11    8265     914   1
   1  10  11   29916    1906  -2
  -1 -10  11   29916    1906   1
   0 -10  11    3159     718   1
   1 -10  11   72351    2751   1
   2 -10  11   30240    2252   1
   3 -10  11   23191    1788   1
   4 -10  11    -569     897   1
   5 -10  11   30463    2461   1
  11   9  12   10957    2449  -2
 -11  -9  11   10957    2449   1
  10   9  12    5316    1280  -2
 -10  -9  11    5316    1280   1
  -9  -9  11    5427    1234   1
  -8  -9  11    -459     728   1
  -7  -9  11    -108     621   1
  -6  -9  11   14906    1410   1
  -5  -9  11    1595     621   1
  -4  -9  11    -100     452   1
  -3  -9  11   20542    1246   1
   2   9  11   38911    1690  -2
  -2  -9  11   38911    1690   1
   1   9  11     751     562  -2
  -1  -9  11     751     562   1
   0  -9  11    2450     636   1
   1  -9  11   23487    1575   1
   2  -9  11    5013     991   1
   3  -9  11    -460     664   1
   4  -9  11    1047     839   1
   5  -9  11    2489    1128   1
   6  -9  11    3539    2350   1
  11   8  12   10378    1495  -2
 -11  -8  11   10378    1495   1
  10   8  12    -973     973  -2
 -10  -8  11    -973     973   1
  -9  -8  11    6110    1152   1
  -8  -8  11      53     699   1
  -7  -8  11     293     877   1
  -6  -8  11     -59     718   1
  -5  -8  11     547     466   1
  -4  -8  11     357     597   1
  -3  -8  11   31818    1809   1
   2   8  11   18458    1196  -2
  -2  -8  11   18458    1196   1
   1   8  11   25581    1369  -2
  -1  -8  11   25581    1369   1
   0  -8  11   16076    1224   1
   1  -8  11   54087    1905   1
   2  -8  11   25605    1547   1
   3  -8  11      58     702   1
   4  -8  11    3791     832   1
   5  -8  11   23301    1732   1
   6  -8  11   -1487    1651   1
  11   7  12   14999    1806  -2
 -11  -7  11   14999    1806   1
  10   7  12   14188    1506  -2
 -10  -7  11   14188    1506   1
  -9  -7  11   20760    1782   1
  -8  -7  11    3895    1239   1
  -7  -7  11   11853    1107   1
  -6  -7  11   12112    1201   1
  -5  -7  11    2281     785   1
  -4  -7  11    6020     877   1
  -3  -7  11    4530     764   1
   2   7  11    3040     561  -2
  -2  -7  11    3040     561   1
   1   7  11   61564    1740  -2
  -1  -7  11   61564    1740   1
   0  -7  11   28223    1302   1
   1  -7  11   40369    1718   1
   2  -7  11     187     453   1
   3  -7  11   23600    1466   1
   4  -7  11    2675    1042   1
   5  -7  11    4835    1176   1
   6  -7  11    3770    1088   1
   7  -7  11    1084    1120   1
  11   6  12    8780    1327  -2
 -11  -6  11    8780    1327   1
  10   6  12    4921    1103  -2
 -10  -6  11    4921    1103   1
  -9  -6  11    8631    1521   1
  -8  -6  11    3145    1142   1
  -7  -6  11    4297     700   1
  -6  -6  11    5245     777   1
  -5  -6  11  143657    3050   1
  -4  -6  11   78728    2300   1
  -3  -6  11   71034    2080   1
  -2  -6  11    4877     648   1
   1   6  11   19167    1132  -2
  -1  -6  11   19167    1132   1
   0  -6  11   28071    1361   1
   1  -6  11   81001    2933   1
   2  -6  11  118384    2577   1
   3  -6  11   71194    2088   1
   4  -6  11    1735     650   1
   5  -6  11    8647    1564   1
   6  -6  11    -106    1204   1
   7  -6  11     971     826   1
  -8   6  10    2951    1043  -2
   8  -6  11    2951    1043   1
  11   5  12   21393    2124  -2
 -11  -5  11   21393    2124   1
  10   5  12   20828    1865  -2
 -10  -5  11   20828    1865   1
  -9  -5  11    6906    1152   1
  -8  -5  11   22804    1712   1
  -7  -5  11   40210    1837   1
  -6  -5  11   79883    2182   1
  -5  -5  11   81616    2258   1
  -4  -5  11    6071     749   1
  -3  -5  11   21993    1341   1
  -2  -5  11   84724    2140   1
   1   5  11   75993    1814  -2
  -1  -5  11   75993    1814   1
   0   5  11    5106     564  -2
   0  -5  11    5106     564   1
   1  -5  11   12636     923   1
   2  -5  11     664     414   1
   3  -5  11   34870    1439   1
   4  -5  11   29652    1371   1
   5  -5  11    -504     626   1
   6  -5  11    1058     591   1
   7  -5  11   23237    2915   1
  -8   5  10    8473    1900  -2
   8  -5  11    8473    1900   1
 -11  -4  11    1466    1157   1
  10   4  12    1139    1036  -2
 -10  -4  11    1139    1036   1
  -9  -4  11    7937    1223   1
  -8  -4  11    4395     994   1
  -7  -4  11   40637    1972   1
  -6  -4  11    -232     424   1
  -5  -4  11   14712    1250   1
  -4  -4  11   51263    1702   1
  -3  -4  11     156     385   1
  -2  -4  11    3765     518   1
   1   4  11  130001    2504  -2
  -1  -4  11  130001    2504   1
   0   4  11  174569    2692  -2
   0  -4  11  174569    2692   1
   1  -4  11   61423    1557   1
   2  -4  11   18032    1065   1
   3  -4  11   19326    1004   1
   4  -4  11   13261    1048   1
   5  -4  11   38925    1704   1
   6  -4  11    -508     508   1
   7  -4  11    -231     570   1
  -8   4  10   24972    1979  -2
   8  -4  11   24972    1979   1
  -9   4  10    8802    1379  -2
   9  -4  11    8802    1379   1
 -11  -3  11   11512    1729   1
  10   3  12    7014    1297  -2
 -10  -3  11    7014    1297   1
   9   3  12   10899    1953  -2
  -9  -3  11   10899    1953   1
  -8  -3  11   12361    1172   1
  -7  -3  11    2512     717   1
  -6  -3  11    2905     688   1
  -5  -3  11    9759     945   1
  -4  -3  11   72648    1986   1
  -3  -3  11   28982    1323   1
  -2  -3  11   16082     979   1
   1   3  11   10564     783  -2
  -1  -3  11   10564     783   1
   0   3  11   11197    1007  -2
   0  -3  11   11197    1007   1
   1  -3  11   96999    2229   1
   2  -3  11    2401     416   1
   3  -3  11     582     383   1
   4  -3  11   37370    1393   1
   5  -3  11     924     652   1
   6  -3  11  114712    2592   1
   7  -3  11   17729    1190   1
  -8   3  10    4171     757  -2
   8  -3  11    4171     757   1
  -9   3  10    9490    1141  -2
   9  -3  11    9490    1141   1
 -11  -2  11    7910    2261   1
  10   2  12   13401    2449  -2
 -10  -2  11   13401    2449   1
   9   2  12     345     794  -2
  -9  -2  11     345     794   1
  -8  -2  11   11749    1378   1
  -7  -2  11      80     651   1
  -6  -2  11   29130    1701   1
  -5  -2  11    1816     616   1
  -4  -2  11   82653    2151   1
  -3  -2  11    3092     567   1
  -2  -2  11   18548    1076   1
   1   2  11    5697     745  -2
  -1  -2  11    5697     745   1
   0   2  11   23026    1438  -2
   0  -2  11   23026    1438   1
   1  -2  11   64974    1970   1
   2  -2  11    9404     791   1
   3  -2  11   45859    1390   1
   4  -2  11   16375     984   1
   5  -2  11   11657     861   1
   6  -2  11   18868    1081   1
   7  -2  11    -242     846   1
   8  -2  11   13921     894   1
  -9   2  10    -220     681  -2
   9  -2  11    -220     681   1
  10  -2  11   19260    1823   1
  10   1  12    -374    1329  -2
 -10  -1  11    -374    1329   1
   9   1  12    5189    1330  -2
  -9  -1  11    5189    1330   1
  -8  -1  11    3164     794   1
  -7  -1  11   82964    2484   1
  -6  -1  11  135501    3036   1
  -5  -1  11   80477    2347   1
  -4  -1  11   10167     912   1
  -3  -1  11   18226    1336   1
  -2  -1  11   16950     926   1
  -1  -1  11    3120     546   1
   0   1  11    6333     679  -2
   0  -1  11    6333     679   1
   1  -1  11   14355     899   1
   2  -1  11    4189     681   1
   3  -1  11   17412     928   1
   4  -1  11   61731    1660   1
   5  -1  11     452     335   1
   6  -1  11    5040     564   1
   7  -1  11   34944    1938   1
   8  -1  11   24291    2719   1
  -9   1  10    6416     911  -2
   9  -1  11    6416     911   1
 -10   1  10    4571    1478  -2
  10  -1  11    4571    1478   1
  10   0  12   24979    2744  -2
 -10   0  11   24979    2744   1
   9   0  12   36426    2862  -2
  -9   0  11   36426    2862   1
  -8   0  11    7510    1285   1
  -7   0  11    9588    1044   1
  -6   0  11    -504     577   1
  -5   0  11  237451    4042   1
  -4   0  11   36702    1571   1
  -3   0  11  238839    3888   1
  -2   0  11   24080    1094   1
  -1   0  11    3344     616   1
   0   0  11    1303     615  -2
   0   0  11    1303     615   1
   1   0  11   19743     999   1
   2   0  11    1444     527   1
   3   0  11   91939    2107   1
   4   0  11  113826    1840   1
   5   0  11   40033    2451   1
   6   0  11   17358    1231   1
   7   0  11    8254     804   1
   8   0  11    2962     950   1
  -9   0  10   20938    1291  -2
   9   0  11   20938    1291   1
 -10   0  10    1477     934  -2
  10   0  11    1477     934   1
  11   0  11   10537    1141   1
  10  -1  12   11173    1786  -2
 -10   1  11   11173    1786   1
   9  -1  12   17411    2015  -2
  -9   1  11   17411    2015   1
  -8   1  11    4854    1003   1
  -7   1  11   28491    1605   1
  -6   1  11    1939     663   1
  -5   1  11    8774     912   1
  -4   1  11   31482    1658   1
  -3   1  11   34070    1430   1
  -2   1  11    1677     405   1
  -1   1  11    4078     544   1
   0  -1  11    8395     754  -2
   0   1  11    8395     754   1
   1   1  11   12595     875   1
   2   1  11   23946    1058   1
   3   1  11   34491    1178   1
   4   1  11    9999     798   1
   5   1  11  124084    2769   1
   6   1  11   74970    1752   1
   7   1  11  213964    5098   1
   8   1  11   15761    1670   1
  -9  -1  10    -308     762  -2
   9   1  11    -308     762   1
 -10  -1  10    6170    1495  -2
  10   1  11    6170    1495   1
  11   1  11    3880    1387   1
 -10   2  11   -2484    2484   1
   9  -2  12   11659    1977  -2
  -9   2  11   11659    1977   1
  -8   2  11    1000     871   1
  -7   2  11    3643    1323   1
  -6   2  11   14195    1124   1
  -5   2  11  139892    2858   1
  -4   2  11     837     414   1
  -3   2  11   23271    1177   1
  -2   2  11   13323     877   1
  -1   2  11   34440    1451   1
   0  -2  11   50899    1271  -2
   0   2  11   50899    1271   1
  -1  -2  11    6625     642  -2
   1   2  11    6625     642   1
   2   2  11   18003     968   1
   3   2  11   81033    1800   1
   4   2  11    4086     553   1
   5   2  11   14120     987   1
   6   2  11   50518    2058   1
   7   2  11   23540    1911   1
   8   2  11   15782    1338   1
  -9  -2  10   39032    3460  -2
   9   2  11   39032    3460   1
 -10  -2  10     -44     843  -2
  10   2  11     -44     843   1
  11   2  11    4312    1176   1
   9  -3  12    9077    1671  -2
  -9   3  11    9077    1671   1
   8  -3  12    1325    1302  -2
  -8   3  11    1325    1302   1
  -7   3  11   21104    1768   1
  -6   3  11   52405    1939   1
  -5   3  11   39770    1735   1
  -4   3  11   20007    1211   1
  -3   3  11   13996    1050   1
  -2   3  11     -69     351   1
  -1   3  11   10308    2949   1
   0  -3  11    3181     448  -2
   0   3  11    3181     448   1
  -1  -3  11   27399     936  -2
   1   3  11   27399     936   1
   2   3  11   22694     927   1
   3   3  11    6139     530   1
   4   3  11   13926     931   1
   5   3  11  164449    3689   1
   6   3  11   28673    1264   1
   7   3  11     757     706   1
   8   3  11   13713    1033   1
  -9  -3  10    3387     734  -2
   9   3  11    3387     734   1
 -10  -3  10   14586    1570  -2
  10   3  11   14586    1570   1
  11   3  11    3868    1280   1
   9  -4  12   12449    2155  -2
  -9   4  11   12449    2155   1
   8  -4  12    -514    1821  -2
  -8   4  11    -514    1821   1
  -7   4  11    2045     991   1
  -6   4  11   27313    2172   1
  -5   4  11    3215     816   1
  -4   4  11   83465    2211   1
  -3   4  11    2707     529   1
  -2   4  11   26115    1121   1
  -1   4  11   66258    1504   1
   0  -4  11   65582    1539  -2
   0   4  11   65582    1539   1
  -1  -4  11  189171    2673  -2
   1   4  11  189171    2673   1
   2   4  11   32317     994   1
   3   4  11    5573     493   1
   4   4  11   49519    1379   1
   5   4  11     738     995   1
   6   4  11   13054    1093   1
   7   4  11   27591    2923   1
   8   4  11   30864    2375   1
   9   4  11    3615    1058   1
 -10  -4  10   12534    1334  -2
  10   4  11   12534    1334   1
  11   4  11     204     972   1
   8  -5  12   22734    2699  -2
  -8   5  11   22734    2699   1
  -7   5  11    3605    1227   1
  -6   5  11    1264     848   1
  -5   5  11    7333    1144   1
  -4   5  11     659     601   1
  -3   5  11   68892    2027   1
  -2   5  11   23425    1422   1
  -1   5  11     224     296   1
   0  -5  11    6340     699  -2
   0   5  11    6340     699   1
  -1  -5  11   35986    1174  -2
   1   5  11   35986    1174   1
   2   5  11   86045    1966   1
   3   5  11   20205     920   1
   4   5  11   17920     907   1
   5   5  11   26581    1047   1
   6   5  11  233431    4171   1
   7   5  11   52045    2604   1
   8   5  11    3961     998   1
   9   5  11    6100    1348   1
 -10  -5  10     301     893  -2
  10   5  11     301     893   1
 -11  -5  10   31863    2698  -2
  11   5  11   31863    2698   1
  -7   6  11    2352    1397   1
  -6   6  11    6660    1271   1
  -5   6  11    6620    1094   1
  -4   6  11   34084    1814   1
  -3   6  11   19718    1311   1
  -2   6  11   92397    2208   1
  -1   6  11  145790    3018   1
   0   6  11    4837     642   1
  -1  -6  11   20160    1146  -2
   1   6  11   20160    1146   1
   2   6  11   27319    1195   1
   3   6  11   33398    1803   1
   4   6  11   23735    1096   1
   5   6  11   42652    1337   1
   6   6  11   28256    1473   1
   7   6  11   13849    1076   1
   8   6  11   20880    2086   1
   9   6  11   11164    1608   1
 -10  -6  10   15841    1945  -2
  10   6  11   15841    1945   1
 -11  -6  10    3667    1018  -2
  11   6  11    3667    1018   1
  -7   7  11    2823    1510   1
  -6   7  11   13016    2055   1
  -5   7  11    4966    1141   1
  -4   7  11    5643     979   1
  -3   7  11   10136    1025   1
  -2   7  11    1473     512   1
  -1   7  11   29957    1562   1
   0   7  11   45906    1681   1
  -1  -7  11   44653    1506  -2
   1   7  11   44653    1506   1
  -2  -7  11   14199     939  -2
   2   7  11   14199     939   1
   3   7  11    2026     474   1
   4   7  11   22699    1016   1
   5   7  11     580     651   1
   6   7  11   13297     808   1
   7   7  11    4592     839   1
   8   7  11    2952     688   1
   9   7  11    8100    1028   1
 -10  -7  10   19058    1646  -2
  10   7  11   19058    1646   1
 -11  -7  10   28830    1794  -2
  11   7  11   28830    1794   1
  -6   8  11    4092    2093   1
  -5   8  11    5821    1445   1
  -4   8  11     987    1096   1
  -3   8  11   10286    1147   1
  -2   8  11    6041     796   1
  -1   8  11   15465    1366   1
   0   8  11   93284    2615   1
  -1  -8  11    8555     836  -2
   1   8  11    8555     836   1
  -2  -8  11    8085     703  -2
   2   8  11    8085     703   1
   3   8  11   86070    2073   1
   4   8  11    5908     797   1
   5   8  11    -149     449   1
   6   8  11    1141     807   1
   7   8  11   23101    1377   1
   8   8  11    5011     785   1
   9   8  11    8731     952   1
 -10  -8  10    2696    1272  -2
  10   8  11    2696    1272   1
 -11  -8  10   14058    1694  -2
  11   8  11   14058    1694   1
  -5   9  11    5589    1657   1
  -4   9  11    1174    1003   1
  -3   9  11    7888    1209   1
  -2   9  11    -356    1110   1
  -1   9  11   25003    1609   1
   0   9  11   48847    1946   1
  -1  -9  11    5937     795  -2
   1   9  11    5937     795   1
  -2  -9  11   11984     913  -2
   2   9  11   11984     913   1
   3   9  11   31817    1511   1
   4   9  11    4540     702   1
   5   9  11    9568     776   1
   6   9  11    3853     744   1
   7   9  11   18898    1140   1
   8   9  11    -332     549   1
   9   9  11    1997     640   1
 -10  -9  10    4520    1000  -2
  10   9  11    4520    1000   1
 -11  -9  10    6534    1326  -2
  11   9  11    6534    1326   1
  -4  10  11    2908    1926   1
  -3  10  11   22956    1890   1
  -2  10  11   47724    3319   1
  -1  10  11   68169    3162   1
   0  10  11   39852    2301   1
  -1 -10  11   10747    1036  -2
   1  10  11   10747    1036   1
  -2 -10  11   17762    1287  -2
   2  10  11   17762    1287   1
   3  10  11   16653    1123   1
   4  10  11   78465    2222   1
   5  10  11   95493    2209   1
   6  10  11    8011    1102   1
   7  10  11   13961    1151   1
   8  10  11   15235    1358   1
   9  10  11    1511     717   1
  10  10  11    2026    1033   1
 -11 -10  10    3025    1374  -2
  11  10  11    3025    1374   1
  -3  11  11   24361    2079   1
  -2  11  11    -897    1445   1
  -1  11  11   27007    2460   1
   0  11  11   36329    2460   1
  -1 -11  11  150216    3583  -2
   1  11  11  150216    3583   1
  -2 -11  11    7480     993  -2
   2  11  11    7480     993   1
   3  11  11   13230    1260   1
   4  11  11     817     745   1
   5  11  11    4999    1216   1
   6  11  11   52789    2666   1
   7  11  11     993     620   1
   8  11  11    1627     706   1
   9  11  11    5592    1679   1
  10  11  11    1201    1581   1
  -2  12  11   16820    3026   1
  -1  12  11   14355    2346   1
   0  12  11    3254    1530   1
   1  12  11    6422    1384   1
  -2 -12  11   35197    2148  -2
   2  12  11   35197    2148   1
   3  12  11   21071    1992   1
   4  12  11     688     750   1
   5  12  11    -725     834   1
   6  12  11    1587    1246   1
   7  12  11    6743     836   1
   8  12  11    2888     878   1
   9  12  11    4587    1061   1
   0  13  11     133    1877   1
   1  13  11    1676    1381   1
  -2 -13  11    5666    1261  -2
   2  13  11    5666    1261   1
  -3 -13  11    5566    1248  -2
   3  13  11    5566    1248   1
   4  13  11    6491    1742   1
   5  13  11     997     849   1
   6  13  11   10454    1396   1
   7  13  11    1156    1540   1
   8  13  11   21325    2018   1
  -2 -14  11    5146    1428  -2
   2  14  11    5146    1428   1
  -3 -14  11    2313    1108  -2
   3  14  11    2313    1108   1
   4  14  11    1397    1125   1
   5  14  11     882    1401   1
   6  14  11     436    1004   1
   7  14  11   -1237    1380   1
  -4 -14  12    3085    1228   1
  -7 -13  12   26820    2327   1
  -6 -13  12    2004    1128   1
  -5 -13  12    2049    1164   1
  -4 -13  12    1341    1409   1
   3  13  12   12882    1836  -2
  -3 -13  12   12882    1836   1
   2  13  12   11547    1575  -2
  -2 -13  12   11547    1575   1
  -1 -13  12    6749    1360   1
   0 -13  12    3319    2673   1
  -8 -12  12    1299     933   1
  -7 -12  12    1055    1245   1
  -6 -12  12     740    1235   1
  -5 -12  12    8411    1418   1
  -4 -12  12   43182    2489   1
  -3 -12  12   30518    2287   1
   2  12  12   10717    1301  -2
  -2 -12  12   10717    1301   1
  -1 -12  12    1367     902   1
   0 -12  12    2990     990   1
   1 -12  12    1597    1203   1
   2 -12  12     982    1795   1
  -9 -11  12   31166    1939   1
  -8 -11  12   12035    1867   1
  -7 -11  12   36016    2415   1
  -6 -11  12    9269    1315   1
  -5 -11  12   30919    2394   1
  -4 -11  12   34477    2131   1
  -3 -11  12    3063     976   1
   2  11  12    -623     673  -2
  -2 -11  12    -623     673   1
   1  11  12   27992    1871  -2
  -1 -11  12   27992    1871   1
   0 -11  12    5880    1143   1
   1 -11  12    -776     931   1
   2 -11  12     283    1016   1
   3 -11  12      58    1407   1
 -10 -10  12   -1529    1529   1
  -9 -10  12    2236     964   1
  -8 -10  12   18778    1572   1
  -7 -10  12    3740    1015   1
  -6 -10  12    -215     665   1
  -5 -10  12    7802    1143   1
  -4 -10  12     128     604   1
  -3 -10  12   22521    1532   1
   2  10  12    3039     797  -2
  -2 -10  12    3039     797   1
   1  10  12    7178     997  -2
  -1 -10  12    7178     997   1
   0 -10  12   33484    2025   1
   1 -10  12   92562    3526   1
   2 -10  12   14442    1612   1
   3 -10  12   33360    2137   1
   4 -10  12    -691    1088   1
  10   9  13    6232    1290  -2
 -10  -9  12    6232    1290   1
  -9  -9  12   -1128    1128   1
  -8  -9  12    3668    1233   1
  -7  -9  12   20925    1884   1
  -6  -9  12    1598     660   1
  -5  -9  12    1497     711   1
  -4  -9  12     424     574   1
  -3  -9  12   27323    1457   1
   2   9  12   11989    1096  -2
  -2  -9  12   11989    1096   1
   1   9  12    4805     837  -2
  -1  -9  12    4805     837   1
   0  -9  12   11594    1025   1
   1  -9  12     397     668   1
   2  -9  12   13163    1300   1
   3  -9  12   19576    1552   1
   4  -9  12   25564    1813   1
   5  -9  12   16380    2077   1
  10   8  13     454    1011  -2
 -10  -8  12     454    1011   1
  -9  -8  12    -818     902   1
  -8  -8  12    1433     760   1
  -7  -8  12    3900     876   1
  -6  -8  12    2000     665   1
  -5  -8  12    4735     925   1
  -4  -8  12   36150    1849   1
  -3  -8  12   53804    1831   1
   2   8  12    7575     839  -2
  -2  -8  12    7575     839   1
   1   8  12   62904    1936  -2
  -1  -8  12   62904    1936   1
   0  -8  12     243     574   1
   1  -8  12    4397     875   1
   2  -8  12   39108    2020   1
   3  -8  12     245     606   1
   4  -8  12    3801     818   1
   5  -8  12    -579     772   1
   6  -8  12    6935    2314   1
  11   7  13   11975    7586  -2
 -11  -7  12   11975    7586   1
  10   7  13    8455    1506  -2
 -10  -7  12    8455    1506   1
  -9  -7  12    3066     912   1
  -8  -7  12    6282    1073   1
  -7  -7  12    -635     635   1
  -6  -7  12   27613    1677   1
  -5  -7  12  111580    3159   1
  -4  -7  12   32375    1810   1
  -3  -7  12    4808     859   1
   2   7  12  124118    2666  -2
  -2  -7  12  124118    2666   1
   1   7  12   28034    1330  -2
  -1  -7  12   28034    1330   1
   0  -7  12    6825     785   1
   1  -7  12   15173    1110   1
   2  -7  12    4729     759   1
   3  -7  12     274     699   1
   4  -7  12    -354     610   1
   5  -7  12    2603    1334   1
   6  -7  12    3881     970   1
   7  -7  12    8349    1517   1
  11   6  13    2930    1674  -2
 -11  -6  12    2930    1674   1
  10   6  13    7670    1242  -2
 -10  -6  12    7670    1242   1
  -9  -6  12   41535    2413   1
  -8  -6  12     776     673   1
  -7  -6  12   16067    1258   1
  -6  -6  12    9514    1135   1
  -5  -6  12   69186    2195   1
  -4  -6  12   74528    2294   1
  -3  -6  12  156721    3213   1
  -2  -6  12   48421    2161   1
   1   6  12   33757    1327  -2
  -1  -6  12   33757    1327   1
   0  -6  12    7750     708   1
   1  -6  12   15604    1282   1
   2  -6  12    3376     657   1
   3  -6  12      83     595   1
   4  -6  12   15324    1137   1
   5  -6  12   34102    2167   1
   6  -6  12    1859     769   1
   7  -6  12   10370    1379   1
  11   5  13    5386    1583  -2
 -11  -5  12    5386    1583   1
  10   5  13   11753    1518  -2
 -10  -5  12   11753    1518   1
  -9  -5  12    3376    1456   1
  -8  -5  12   13669    1370   1
  -7  -5  12   21889    1430   1
  -6  -5  12   18208    1394   1
  -5  -5  12     502     416   1
  -4  -5  12    3129     651   1
  -3  -5  12     944     761   1
  -2  -5  12   66649    1915   1
   1   5  12   57991    1833  -2
  -1  -5  12   57991    1833   1
   0  -5  12   15667     909   1
   1  -5  12   35733    1325   1
   2  -5  12   10926     942   1
   3  -5  12   13224    1016   1
   4  -5  12     567     668   1
   5  -5  12   46863    2130   1
   6  -5  12   37848    2332   1
   7  -5  12   38325    2294   1
  -8   5  11   39275    3192  -2
   8  -5  12   39275    3192   1
 -11  -4  12     139    1840   1
  10   4  13    2219    1113  -2
 -10  -4  12    2219    1113   1
  -9  -4  12   15310    2220   1
  -8  -4  12    5951    1234   1
  -7  -4  12   18892    1319   1
  -6  -4  12   23766    1477   1
  -5  -4  12  114668    2701   1
  -4  -4  12  161006    3105   1
  -3  -4  12   86875    2239   1
  -2  -4  12   54365    1785   1
   1   4  12    1359     455  -2
  -1  -4  12    1359     455   1
   0   4  12  146222    2701  -2
   0  -4  12  146222    2701   1
   1  -4  12   17974    1038   1
   2  -4  12    -269     354   1
   3  -4  12   11745     868   1
   4  -4  12     201     489   1
   5  -4  12    -463     463   1
   6  -4  12    4297     779   1
   7  -4  12    6868    1825   1
  -8   4  11     150     761  -2
   8  -4  12     150     761   1
  -9   4  11   42252    3349  -2
   9  -4  12   42252    3349   1
 -11  -3  12    7608    5146   1
  10   3  13    2766    1085  -2
 -10  -3  12    2766    1085   1
   9   3  13    5856    1114  -2
  -9  -3  12    5856    1114   1
  -8  -3  12   17144    1480   1
  -7  -3  12   22942    1465   1
  -6  -3  12    6429     816   1
  -5  -3  12   35292    1525   1
  -4  -3  12   51781    1738   1
  -3  -3  12   15908    1048   1
  -2  -3  12   11634     950   1
   1   3  12   41928    2089  -2
  -1  -3  12   41928    2089   1
   0   3  12   12767    1015  -2
   0  -3  12   12767    1015   1
   1  -3  12     863     480   1
   2  -3  12    2135     583   1
   3  -3  12    7701     751   1
   4  -3  12    2414     533   1
   5  -3  12   59056    1993   1
   6  -3  12   16129    1155   1
   7  -3  12    4589     764   1
  -8   3  11     644     647  -2
   8  -3  12     644     647   1
  -9   3  11    4262    1866  -2
   9  -3  12    4262    1866   1
  10   2  13    9550    1920  -2
 -10  -2  12    9550    1920   1
   9   2  13   11422    1793  -2
  -9  -2  12   11422    1793   1
  -8  -2  12   19941    1840   1
  -7  -2  12    4402     793   1
  -6  -2  12     596     545   1
  -5  -2  12    1695     519   1
  -4  -2  12   79112    2139   1
  -3  -2  12   91371    2137   1
  -2  -2  12   10057     803   1
   1   2  12   37578    1566  -2
  -1  -2  12   37578    1566   1
   0   2  12   41683    1586  -2
   0  -2  12   41683    1586   1
   1  -2  12   13871    1095   1
   2  -2  12   62464    1851   1
   3  -2  12    -115     435   1
   4  -2  12    8123     718   1
   5  -2  12    1235     441   1
   6  -2  12     -87     433   1
   7  -2  12   52206    1916   1
   8  -2  12     679     621   1
  -9   2  11   40668    2158  -2
   9  -2  12   40668    2158   1
  10  -2  12    -790    1379   1
  10   1  13   23682    2516  -2
 -10  -1  12   23682    2516   1
   9   1  13   32152    2704  -2
  -9  -1  12   32152    2704   1
  -8  -1  12    1661     819   1
  -7  -1  12   21545    1562   1
  -6  -1  12    8483    1295   1
  -5  -1  12   61160    2031   1
  -4  -1  12    8303     933   1
  -3  -1  12    3010     767   1
  -2  -1  12   25754    1352   1
  -1  -1  12   98236    2459   1
   0   1  12   53516    1754  -2
   0  -1  12   53516    1754   1
   1  -1  12    1428     397   1
   2  -1  12    9670     879   1
   3  -1  12  114124    2509   1
   4  -1  12      79     327   1
   5  -1  12    7399     647   1
   6  -1  12   44970    1733   1
   7  -1  12   76449    3089   1
   8  -1  12   29193    1565   1
  -9   1  11    7886    1117  -2
   9  -1  12    7886    1117   1
 -10   1  11    6872    1014  -2
  10  -1  12    6872    1014   1
  10   0  13    3035    2176  -2
 -10   0  12    3035    2176   1
   9   0  13   24575    2502  -2
  -9   0  12   24575    2502   1
  -8   0  12    8452    1385   1
  -7   0  12    2196     731   1
  -6   0  12   93016    2652   1
  -5   0  12   25464    1546   1
  -4   0  12    1427     538   1
  -3   0  12  122573    2735   1
  -2   0  12    2800     591   1
  -1   0  12  212246    3671   1
   0   0  12  103936    2308  -2
   0   0  12  103936    2308   1
   1   0  12  103257    2086   1
   2   0  12     556     419   1
   3   0  12     404     404   1
   4   0  12    1015     316   1
   5   0  12   20337    1095   1
   6   0  12   31033    2717   1
   7   0  12   24125    1400   1
   8   0  12   33341    1491   1
  -9   0  11   27198    2592  -2
   9   0  12   27198    2592   1
 -10   0  11   17895    1950  -2
  10   0  12   17895    1950   1
  10  -1  13    7009    3083  -2
 -10   1  12    7009    3083   1
   9  -1  13    4212    3100  -2
  -9   1  12    4212    3100   1
  -8   1  12    -540     919   1
  -7   1  12    -578     713   1
  -6   1  12    9953    1053   1
  -5   1  12    4303     741   1
  -4   1  12    3130     602   1
  -3   1  12  106479    2384   1
  -2   1  12   30380    1251   1
  -1   1  12    4710     703   1
   0  -1  12  132350    2643  -2
   0   1  12  132350    2643   1
   1   1  12  277852    3813   1
   2   1  12   66294    2372   1
   3   1  12   81480    1984   1
   4   1  12   24888     955   1
   5   1  12   30730    1274   1
   6   1  12    8533     694   1
   7   1  12    4950     854   1
   8   1  12   19213    1659   1
  -9  -1  11    4100     964  -2
   9   1  12    4100     964   1
 -10  -1  11    6981    1751  -2
  10   1  12    6981    1751   1
  11   1  12    6743    3105   1
   9  -2  13    3109    1202  -2
  -9   2  12    3109    1202   1
  -8   2  12    -990     990   1
  -7   2  12    5504     982   1
  -6   2  12     616     600   1
  -5   2  12     192     472   1
  -4   2  12   82420    2727   1
  -3   2  12    5815     700   1
  -2   2  12     370     580   1
  -1   2  12   19474     985   1
   0  -2  12  109595    2365  -2
   0   2  12  109595    2365   1
  -1  -2  12   13482     906  -2
   1   2  12   13482     906   1
   2   2  12    1133     451   1
   3   2  12    -236     541   1
   4   2  12  100821    2265   1
   5   2  12    2789     440   1
   6   2  12    -458     458   1
   7   2  12   11452    1129   1
   8   2  12   22598    1570   1
  -9  -2  11    2474    1529  -2
   9   2  12    2474    1529   1
 -10  -2  11    8152    1255  -2
  10   2  12    8152    1255   1
  11   2  12    3704    1166   1
   9  -3  13    2980    1919  -2
  -9   3  12    2980    1919   1
   8  -3  13    3581    1264  -2
  -8   3  12    3581    1264   1
  -7   3  12    3533     859   1
  -6   3  12    2033     712   1
  -5   3  12   36666    1702   1
  -4   3  12      80     412   1
  -3   3  12    2139     599   1
  -2   3  12  125950    2333   1
  -1   3  12     400     328   1
   0  -3  12   33785    1189  -2
   0   3  12   33785    1189   1
  -1  -3  12   25765    1246  -2
   1   3  12   25765    1246   1
   2   3  12     525     347   1
   3   3  12    6391     630   1
   4   3  12     935     508   1
   5   3  12   33707    1264   1
   6   3  12   25240    1537   1
   7   3  12   12990    1010   1
   8   3  12   14886    1131   1
  -9  -3  11   11162    1497  -2
   9   3  12   11162    1497   1
 -10  -3  11     528    1742  -2
  10   3  12     528    1742   1
  11   3  12    4589    1531   1
   8  -4  13   33079    3458  -2
  -8   4  12   33079    3458   1
  -7   4  12    9019    1611   1
  -6   4  12    2214    1166   1
  -5   4  12    1897     627   1
  -4   4  12    2128     731   1
  -3   4  12    -184     387   1
  -2   4  12    9981     901   1
  -1   4  12   15228     907   1
   0  -4  12  259940    3540  -2
   0   4  12  259940    3540   1
  -1  -4  12    4722     516  -2
   1   4  12    4722     516   1
   2   4  12   21990    1178   1
   3   4  12   31914    1325   1
   4   4  12    1543     443   1
   5   4  12   80398    1678   1
   6   4  12   54888    1828   1
   7   4  12   24000    2056   1
   8   4  12    8096    1646   1
   9   4  12   10327    1646   1
 -10  -4  11     515    1322  -2
  10   4  12     515    1322   1
  11   4  12    -976    1903   1
   8  -5  13    2030    1582  -2
  -8   5  12    2030    1582   1
  -7   5  12   52592    3679   1
  -6   5  12    -717     717   1
  -5   5  12   12831    1337   1
  -4   5  12      14     694   1
  -3   5  12   10405    1001   1
  -2   5  12   12465     900   1
  -1   5  12   15269     825   1
   0   5  12   64376    1801   1
  -1  -5  12  110412    2199  -2
   1   5  12  110412    2199   1
   2   5  12  111671    2311   1
   3   5  12   12839     930   1
   4   5  12   20643     875   1
   5   5  12    6721     640   1
   6   5  12    5117     767   1
   7   5  12   33669    2239   1
   8   5  12    4774    1066   1
   9   5  12   18565    2161   1
 -10  -5  11    8866    1663  -2
  10   5  12    8866    1663   1
 -11  -5  11    4147     994  -2
  11   5  12    4147     994   1
  -7   6  12   33422    3285   1
  -6   6  12   17248    2017   1
  -5   6  12   13366    1479   1
  -4   6  12    1630     985   1
  -3   6  12     533     709   1
  -2   6  12   15288    1168   1
  -1   6  12   66007    2128   1
   0   6  12   22698    1291   1
  -1  -6  12   13775     989  -2
   1   6  12   13775     989   1
   2   6  12   11746     842   1
   3   6  12  193010    3183   1
   4   6  12   69322    1651   1
   5   6  12   93825    2080   1
   6   6  12    -477     477   1
   7   6  12    5803     801   1
   8   6  12    1489     699   1
   9   6  12    2302     951   1
 -10  -6  11     629    1054  -2
  10   6  12     629    1054   1
 -11  -6  11    2139    1144  -2
  11   6  12    2139    1144   1
  -6   7  12    4596    1931   1
  -5   7  12    -637     898   1
  -4   7  12    1289     839   1
  -3   7  12    1164     591   1
  -2   7  12    1055     973   1
  -1   7  12   50723    1972   1
   0   7  12   19357    1296   1
  -1  -7  12   69759    1954  -2
   1   7  12   69759    1954   1
  -2  -7  12   65913    1860  -2
   2   7  12   65913    1860   1
   3   7  12    7385     719   1
   4   7  12   20146     998   1
   5   7  12   81076    3966   1
   6   7  12   32093    1128   1
   7   7  12   34263    2168   1
   8   7  12    1448     616   1
   9   7  12   17996    1891   1
 -10  -7  11    9734    1560  -2
  10   7  12    9734    1560   1
 -11  -7  11   10383    1713  -2
  11   7  12   10383    1713   1
  -6   8  12    3914    2308   1
  -5   8  12   30131    2440   1
  -4   8  12     195    1231   1
  -3   8  12   13541    1375   1
  -2   8  12   14318    1725   1
  -1   8  12   18213    1353   1
   0   8  12    3531     754   1
  -1  -8  12   64339    1839  -2
   1   8  12   64339    1839   1
  -2  -8  12   24138    1285  -2
   2   8  12   24138    1285   1
   3   8  12   26635    1910   1
   4   8  12    5209     678   1
   5   8  12    9439     706   1
   6   8  12    -810     810   1
   7   8  12    -324     635   1
   8   8  12    9694    1289   1
   9   8  12    1685     626   1
 -10  -8  11     657     693  -2
  10   8  12     657     693   1
 -11  -8  11    2470    1419  -2
  11   8  12    2470    1419   1
  -5   9  12    1807    1584   1
  -4   9  12   17970    2056   1
  -3   9  12    7957    1248   1
  -2   9  12     574    1032   1
  -1   9  12   22831    1857   1
   0   9  12   43372    2044   1
  -1  -9  12   11161     989  -2
   1   9  12   11161     989   1
  -2  -9  12   29813    1380  -2
   2   9  12   29813    1380   1
   3   9  12   28635    1411   1
   4   9  12    -212     459   1
   5   9  12   15910    1142   1
   6   9  12    2745     696   1
   7   9  12    6207     669   1
   8   9  12    1694     686   1
   9   9  12    2382    1329   1
 -10  -9  11    6270    1221  -2
  10   9  12    6270    1221   1
 -11  -9  11   19428    4281  -2
  11   9  12   19428    4281   1
  -4  10  12   13778    2807   1
  -3  10  12     197    1469   1
  -2  10  12   16019    2106   1
  -1  10  12   32614    2435   1
   0  10  12   95124    3396   1
  -1 -10  12   25574    1544  -2
   1  10  12   25574    1544   1
  -2 -10  12    6309     858  -2
   2  10  12    6309     858   1
   3  10  12    3182    1025   1
   4  10  12   29871    1612   1
   5  10  12    2896     692   1
   6  10  12    -156     785   1
   7  10  12     244    1007   1
   8  10  12    -675     675   1
   9  10  12    1365     801   1
  10  10  12   17949    1946   1
  -3  11  12   11409    3515   1
  -2  11  12   14169    2463   1
  -1  11  12    1183    1216   1
   0  11  12    8506    1506   1
  -1 -11  12    7908    1071  -2
   1  11  12    7908    1071   1
  -2 -11  12    -212    1424  -2
   2  11  12    -212    1424   1
   3  11  12     735     671   1
   4  11  12    1033     637   1
   5  11  12   33210    2306   1
   6  11  12   12095    1270   1
   7  11  12   10016    1137   1
   8  11  12   23298    1265   1
   9  11  12   15265    2297   1
  10  11  12   10411    3133   1
  -1  12  12   -1403    2088   1
   0  12  12    1536    1355   1
   1  12  12   -1056    1785   1
  -2 -12  12   12004    1304  -2
   2  12  12   12004    1304   1
   3  12  12    7358    1834   1
   4  12  12    1539     999   1
   5  12  12    1396     727   1
   6  12  12    4313     897   1
   7  12  12   14329    1773   1
   8  12  12    1185     818   1
   9  12  12   13139    3505   1
   0  13  12    6080    2901   1
   1  13  12   22992    2694   1
  -2 -13  12    7226    1640  -2
   2  13  12    7226    1640   1
  -3 -13  12    1251    1995  -2
   3  13  12    1251    1995   1
   4  13  12    7344    1338   1
   5  13  12     591     935   1
   6  13  12     673    1363   1
   7  13  12   11090    2103   1
   8  13  12   14161    1853   1
  -3 -14  12    6854    2972  -2
   3  14  12    6854    2972   1
   4  14  12    2505    1261   1
   5  14  12    3238    1511   1
  -6 -13  13    2694    1140   1
  -5 -13  13    4833    1949   1
  -4 -13  13    3632    1317   1
   3  13  13   12276    1939  -2
  -3 -13  13   12276    1939   1
   2  13  13    3287    1775  -2
  -2 -13  13    3287    1775   1
  -1 -13  13   14987    2210   1
  -8 -12  13    7009    2440   1
  -7 -12  13   14888    1921   1
  -6 -12  13    1964    2164   1
  -5 -12  13    2019    1015   1
  -4 -12  13    2045    1101   1
  -3 -12  13   33496    2227   1
   2  12  13   44476    2694  -2
  -2 -12  13   44476    2694   1
  -1 -12  13   38702    2380   1
   0 -12  13    -164    1324   1
   1 -12  13    -970    2635   1
  -8 -11  13    1458    1142   1
  -7 -11  13   10511    1540   1
  -6 -11  13    2122     945   1
  -5 -11  13   39892    2734   1
  -4 -11  13    2828    1056   1
  -3 -11  13    7540    1088   1
   2  11  13    2648     972  -2
  -2 -11  13    2648     972   1
   1  11  13   12818    1373  -2
  -1 -11  13   12818    1373   1
   0 -11  13   16635    1689   1
   1 -11  13    1577     975   1
   2 -11  13    1341    1875   1
  -9 -10  13    5583    1425   1
  -8 -10  13     841     871   1
  -7 -10  13    -268     841   1
  -6 -10  13    6041    1104   1
  -5 -10  13   30605    2099   1
  -4 -10  13  105527    5263   1
  -3 -10  13   61700    2324   1
   2  10  13   16386    1401  -2
  -2 -10  13   16386    1401   1
   1  10  13   15591    1374  -2
  -1 -10  13   15591    1374   1
   0 -10  13    4877     905   1
   1 -10  13   25917    2045   1
   2 -10  13    4768    1458   1
   3 -10  13    3496    1290   1
   4 -10  13    1872    1067   1
  10   9  14    5763    3155  -2
 -10  -9  13    5763    3155   1
  -9  -9  13    4658    1178   1
  -8  -9  13    1965     910   1
  -7  -9  13   12865    2171   1
  -6  -9  13   10851    1537   1
  -5  -9  13     800     653   1
  -4  -9  13    6227    1231   1
  -3  -9  13    2742     723   1
   2   9  13   12907    1247  -2
  -2  -9  13   12907    1247   1
   1   9  13   16688    1364  -2
  -1  -9  13   16688    1364   1
   0  -9  13   16242    1360   1
   1  -9  13    1745     840   1
   2  -9  13    7128    1116   1
   3  -9  13    -411     963   1
   4  -9  13    9696    1333   1
   5  -9  13    4316    1504   1
  10   8  14   12284    1641  -2
 -10  -8  13   12284    1641   1
  -9  -8  13     562     988   1
  -8  -8  13   14191    1526   1
  -7  -8  13      12     684   1
  -6  -8  13    -145     719   1
  -5  -8  13    1520     800   1
  -4  -8  13    4167     742   1
  -3  -8  13    1107     632   1
   2   8  13   82528    2224  -2
  -2  -8  13   82528    2224   1
   1   8  13   11988    1090  -2
  -1  -8  13   11988    1090   1
   0  -8  13    7423    1135   1
   1  -8  13   14104    1269   1
   2  -8  13   15192    1664   1
   3  -8  13    -611     611   1
   4  -8  13    4530     924   1
   5  -8  13     916    1479   1
  10   7  14   26429    2153  -2
 -10  -7  13   26429    2153   1
  -9  -7  13   42205    2525   1
  -8  -7  13    6578    1136   1
  -7  -7  13    -234     993   1
  -6  -7  13   18541    1581   1
  -5  -7  13     775     562   1
  -4  -7  13    2212     880   1
  -3  -7  13   46649    1978   1
  -2  -7  13   46707    2471   1
   1   7  13   37471    1568  -2
  -1  -7  13   37471    1568   1
   0  -7  13    8519     858   1
   1  -7  13   40569    1908   1
   2  -7  13    1808     644   1
   3  -7  13    -462     785   1
   4  -7  13    8381    1040   1
   5  -7  13    -825     825   1
   6  -7  13    -679    1048   1
  10   6  14    2562    1557  -2
 -10  -6  13    2562    1557   1
  -9  -6  13    6615    1242   1
  -8  -6  13    4816     996   1
  -7  -6  13   28773    1875   1
  -6  -6  13    1588     547   1
  -5  -6  13   67338    2232   1
  -4  -6  13   79823    2633   1
  -3  -6  13   54423    1986   1
  -2  -6  13   46086    1769   1
   1   6  13   47312    1560  -2
  -1  -6  13   47312    1560   1
   0  -6  13     599     474   1
   1  -6  13   64942    3523   1
   2  -6  13   50407    1694   1
   3  -6  13   14642    1237   1
   4  -6  13    5795     976   1
   5  -6  13   11960    2027   1
   6  -6  13    2234     861   1
   7  -6  13   16659    1593   1
  10   5  14   11232    1932  -2
 -10  -5  13   11232    1932   1
  -9  -5  13    2236    1212   1
  -8  -5  13     482     671   1
  -7  -5  13    1100     818   1
  -6  -5  13    3782     805   1
  -5  -5  13   35265    1909   1
  -4  -5  13    1443     593   1
  -3  -5  13     422     663   1
  -2  -5  13   17380    1107   1
   1   5  13  194707    3427  -2
  -1  -5  13  194707    3427   1
   0  -5  13   10603     828   1
   1  -5  13   39076    1421   1
   2  -5  13   65150    2175   1
   3  -5  13   62586    1734   1
   4  -5  13   24318    1674   1
   5  -5  13    7331    1086   1
   6  -5  13    3276     872   1
   7  -5  13   26145    1802   1
  -8   5  12    3555    1389  -2
   8  -5  13    3555    1389   1
  10   4  14    3143    1416  -2
 -10  -4  13    3143    1416   1
  -9  -4  13   52305    2882   1
  -8  -4  13    4619     940   1
  -7  -4  13    6002    1132   1
  -6  -4  13    -406     473   1
  -5  -4  13    1185     661   1
  -4  -4  13   32054    1611   1
  -3  -4  13    5436     863   1
  -2  -4  13   27001    1390   1
   1   4  13  107075    2318  -2
  -1  -4  13  107075    2318   1
   0   4  13   15851    1211  -2
   0  -4  13   15851    1211   1
   1  -4  13   46786    1612   1
   2  -4  13    9302     806   1
   3  -4  13    8923    1022   1
   4  -4  13    1170     508   1
   5  -4  13   65900    2257   1
   6  -4  13    1193     602   1
   7  -4  13     483     897   1
  -8   4  12   18423    2841  -2
   8  -4  13   18423    2841   1
  10   3  14   16441    2136  -2
 -10  -3  13   16441    2136   1
   9   3  14   26459    2312  -2
  -9  -3  13   26459    2312   1
  -8  -3  13    2461     798   1
  -7  -3  13    5591     887   1
  -6  -3  13       3     592   1
  -5  -3  13    3360     643   1
  -4  -3  13   40754    1768   1
  -3  -3  13   30722    1465   1
  -2  -3  13    4388     750   1
   1   3  13  110631    2726  -2
  -1  -3  13  110631    2726   1
   0   3  13   40000    1640  -2
   0  -3  13   40000    1640   1
   1  -3  13   21503    1462   1
   2  -3  13   22986    1141   1
   3  -3  13   44452    1556   1
   4  -3  13    -436     436   1
   5  -3  13    2128     583   1
   6  -3  13   89433    2283   1
   7  -3  13   31595    1612   1
  -8   3  12   17778    1304  -2
   8  -3  13   17778    1304   1
  -9   3  12    1510    1477  -2
   9  -3  13    1510    1477   1
  10   2  14     790    1553  -2
 -10  -2  13     790    1553   1
   9   2  14    2240    1201  -2
  -9  -2  13    2240    1201   1
  -8  -2  13   34461    2744   1
  -7  -2  13   23118    1579   1
  -6  -2  13   13434    1078   1
  -5  -2  13     225     539   1
  -4  -2  13   29169    1530   1
  -3  -2  13   22785    1713   1
  -2  -2  13    7438     917   1
   1   2  13   10326    1008  -2
  -1  -2  13   10326    1008   1
   0   2  13   12297    1044  -2
   0  -2  13   12297    1044   1
   1  -2  13   59482    1791   1
   2  -2  13   12427    1062   1
   3  -2  13   81999    2476   1
   4  -2  13    4212     574   1
   5  -2  13    -404     404   1
   6  -2  13   42265    1918   1
   7  -2  13    5352     921   1
   8  -2  13    3378     710   1
  -9   2  12    6352    1942  -2
   9  -2  13    6352    1942   1
  10   1  14     473    1692  -2
 -10  -1  13     473    1692   1
   9   1  14    2712    2628  -2
  -9  -1  13    2712    2628   1
  -8  -1  13    4895    1196   1
  -7  -1  13    4176     979   1
  -6  -1  13   44570    2072   1
  -5  -1  13   28432    1944   1
  -4  -1  13    4962     741   1
  -3  -1  13     511     409   1
  -2  -1  13    7197     796   1
  -1  -1  13    2325     613   1
   0   1  13   49703    1663  -2
   0  -1  13   49703    1663   1
   1  -1  13   30272    1240   1
   2  -1  13  240311    4301   1
   3  -1  13   30017    1356   1
   4  -1  13    -131     278   1
   5  -1  13   32532    1180   1
   6  -1  13   32846    1751   1
   7  -1  13     971     579   1
   8  -1  13    2601     688   1
  -9   1  12    9785    1709  -2
   9  -1  13    9785    1709   1
 -10   1  12    4301    2278  -2
  10  -1  13    4301    2278   1
   9   0  14   15300    1954  -2
  -9   0  13   15300    1954   1
  -8   0  13   46715    3336   1
  -7   0  13    9279    1291   1
  -6   0  13   27008    1682   1
  -5   0  13  109429    3075   1
  -4   0  13   10662     999   1
  -3   0  13   74687    2061   1
  -2   0  13    9515     741   1
  -1   0  13   11822    1011   1
   0   0  13   23196    1413  -2
   0   0  13   23196    1413   1
   1   0  13   36867    1303   1
   2   0  13    -441     483   1
   3   0  13    3342     601   1
   4   0  13   20260    1010   1
   5   0  13  156964    3051   1
   6   0  13   45267    1519   1
   7   0  13    -299     701   1
   8   0  13   23113    1729   1
  -9   0  12    8821    1438  -2
   9   0  13    8821    1438   1
 -10   0  12    3896    1563  -2
  10   0  13    3896    1563   1
   9  -1  14    4098    1487  -2
  -9   1  13    4098    1487   1
  -8   1  13    2369    1271   1
  -7   1  13    6353    1052   1
  -6   1  13     107     545   1
  -5   1  13   14979    1257   1
  -4   1  13    1935     623   1
  -3   1  13    4745     677   1
  -2   1  13   81833    2637   1
  -1   1  13   18075    1256   1
   0  -1  13   92552    2503  -2
   0   1  13   92552    2503   1
   1   1  13    9202     828   1
   2   1  13    5584     857   1
   3   1  13    2299     688   1
   4   1  13   51874    1307   1
   5   1  13   47866    1539   1
   6   1  13   29234    1418   1
   7   1  13  100089    3819   1
   8   1  13   16690    1618   1
  -9  -1  12   12643    1449  -2
   9   1  13   12643    1449   1
 -10  -1  12   15025    1836  -2
  10   1  13   15025    1836   1
   9  -2  14    8475    1921  -2
  -9   2  13    8475    1921   1
  -8   2  13    1300    1490   1
  -7   2  13     649    1088   1
  -6   2  13    5202     896   1
  -5   2  13   14878    1176   1
  -4   2  13     344     579   1
  -3   2  13     694     423   1
  -2   2  13   33973    1257   1
  -1   2  13  120769    2578   1
   0  -2  13   29206    1437  -2
   0   2  13   29206    1437   1
  -1  -2  13    7292     757  -2
   1   2  13    7292     757   1
   2   2  13    5960     687   1
   3   2  13  144081    2773   1
   4   2  13   11652    1174   1
   5   2  13    4315     610   1
   6   2  13   18353    1621   1
   7   2  13     273    1017   1
   8   2  13   11750    1182   1
  -9  -2  12   20862    1744  -2
   9   2  13   20862    1744   1
 -10  -2  12    6605    1270  -2
  10   2  13    6605    1270   1
   8  -3  14    2638    1546  -2
  -8   3  13    2638    1546   1
  -7   3  13    4291    1139   1
  -6   3  13    6822    1054   1
  -5   3  13    6283     984   1
  -4   3  13   22161    1339   1
  -3   3  13   46799    1581   1
  -2   3  13     191     353   1
  -1   3  13    2270     438   1
   0  -3  13   33396    1189  -2
   0   3  13   33396    1189   1
  -1  -3  13   59079    2089  -2
   1   3  13   59079    2089   1
   2   3  13   51068    1670   1
   3   3  13   12333     905   1
   4   3  13     428     541   1
   5   3  13   17736     935   1
   6   3  13    2642     733   1
   7   3  13    4970     765   1
   8   3  13   12209    1413   1
  -9  -3  12    2937     681  -2
   9   3  13    2937     681   1
 -10  -3  12    6855    1319  -2
  10   3  13    6855    1319   1
  11   3  13   -1090    1090   1
   8  -4  14    1002    1552  -2
  -8   4  13    1002    1552   1
  -7   4  13    2120    1268   1
  -6   4  13   26362    1999   1
  -5   4  13   36056    1856   1
  -4   4  13    9893    1104   1
  -3   4  13   11603     959   1
  -2   4  13   32215    1308   1
  -1   4  13    3809     679   1
   0  -4  13   43993    1393  -2
   0   4  13   43993    1393   1
  -1  -4  13  323738    4189  -2
   1   4  13  323738    4189   1
   2   4  13    5195     679   1
   3   4  13    1188     413   1
   4   4  13   10575     848   1
   5   4  13   26640    1026   1
   6   4  13     458     682   1
   7   4  13    -584     946   1
   8   4  13    1125     735   1
   9   4  13    4245    1162   1
 -10  -4  12    2009    1451  -2
  10   4  13    2009    1451   1
  11   4  13    9367    1324   1
  -7   5  13    5349    2334   1
  -6   5  13    4160    1386   1
  -5   5  13   38063    2268   1
  -4   5  13     121     555   1
  -3   5  13   79898    2049   1
  -2   5  13   51475    1707   1
  -1   5  13    3241     612   1
   0   5  13   41118    1522   1
  -1  -5  13   59236    2030  -2
   1   5  13   59236    2030   1
   2   5  13    4355     563   1
   3   5  13    7930     814   1
   4   5  13     690     366   1
   5   5  13    -227     388   1
   6   5  13   71647    2260   1
   7   5  13    6956     921   1
   8   5  13   25757    2230   1
   9   5  13   14260    2326   1
 -10  -5  12    5959    2229  -2
  10   5  13    5959    2229   1
 -11  -5  12   22162    2577  -2
  11   5  13   22162    2577   1
  -7   6  13    5881    1887   1
  -6   6  13    4207    2092   1
  -5   6  13     661     970   1
  -4   6  13     -22     705   1
  -3   6  13     984     649   1
  -2   6  13   70826    2016   1
  -1   6  13  111508    2779   1
   0   6  13    3228     648   1
  -1  -6  13   66153    1786  -2
   1   6  13   66153    1786   1
   2   6  13   47059    1775   1
   3   6  13   26615    1271   1
   4   6  13     477     448   1
   5   6  13    8777     942   1
   6   6  13    4642     910   1
   7   6  13   12673    1138   1
   8   6  13    1950     800   1
   9   6  13   10590    1806   1
 -10  -6  12    1723    1262  -2
  10   6  13    1723    1262   1
 -11  -6  12    2654    1123  -2
  11   6  13    2654    1123   1
  -6   7  13    3059    2192   1
  -5   7  13   45541    3039   1
  -4   7  13    7232    1257   1
  -3   7  13    1426     992   1
  -2   7  13    1915     609   1
  -1   7  13   53009    1987   1
   0   7  13   10512     968   1
  -1  -7  13  104815    2750  -2
   1   7  13  104815    2750   1
   2   7  13  175758    3876   1
   3   7  13    8742     850   1
   4   7  13    2228     515   1
   5   7  13    4967     817   1
   6   7  13    6780     687   1
   7   7  13    3216     994   1
   8   7  13   10191    1185   1
   9   7  13   33907    2455   1
 -10  -7  12    5230    1256  -2
  10   7  13    5230    1256   1
 -11  -7  12   21796    5334  -2
  11   7  13   21796    5334   1
  -5   8  13    7423    1902   1
  -4   8  13    8257    1377   1
  -3   8  13    1582     790   1
  -2   8  13    3168    1138   1
  -1   8  13    4996    1043   1
   0   8  13   57658    2049   1
  -1  -8  13   36820    1669  -2
   1   8  13   36820    1669   1
  -2  -8  13   29536    1482  -2
   2   8  13   29536    1482   1
   3   8  13     223     445   1
   4   8  13    1490     484   1
   5   8  13    7461    1081   1
   6   8  13    1435     776   1
   7   8  13   14208    1772   1
   8   8  13    1146     648   1
   9   8  13    4857     978   1
 -10  -8  12    3836    1360  -2
  10   8  13    3836    1360   1
  -4   9  13   12757    1929   1
  -3   9  13     404    1361   1
  -2   9  13   34689    2545   1
  -1   9  13    4528    1268   1
   0   9  13    3749     891   1
  -1  -9  13   11001    1105  -2
   1   9  13   11001    1105   1
  -2  -9  13   12794    1064  -2
   2   9  13   12794    1064   1
   3   9  13   29711    1589   1
   4   9  13    3211     627   1
   5   9  13     176     562   1
   6   9  13    -655     655   1
   7   9  13     113     810   1
   8   9  13    6342    1838   1
   9   9  13    2884    1000   1
 -10  -9  12   15096    1443  -2
  10   9  13   15096    1443   1
  -3  10  13   -1532    1532   1
  -2  10  13   17051    2530   1
  -1  10  13   21868    2074   1
   0  10  13    6719    1306   1
  -1 -10  13    2072     904  -2
   1  10  13    2072     904   1
  -2 -10  13    8334     868  -2
   2  10  13    8334     868   1
   3  10  13   14028    1213   1
   4  10  13    6750     890   1
   5  10  13    6614    1166   1
   6  10  13   13431    1256   1
   7  10  13    -139     770   1
   8  10  13    3440    1377   1
   9  10  13    6361    1093   1
  10  10  13    3551    1103   1
  -2  11  13    -352    1835   1
  -1  11  13    6137    1717   1
   0  11  13    9570    1558   1
  -1 -11  13   55828    2679  -2
   1  11  13   55828    2679   1
  -2 -11  13   18348    1435  -2
   2  11  13   18348    1435   1
   3  11  13   40567    2717   1
   4  11  13    9541    1190   1
   5  11  13   23553    2568   1
   6  11  13   26828    1497   1
   7  11  13    2344     825   1
   8  11  13     801     643   1
   9  11  13     503    1398   1
  -1  12  13    4259    3571   1
   0  12  13    -221    1528   1
   1  12  13    8075    1630   1
  -2 -12  13   31156    2237  -2
   2  12  13   31156    2237   1
   3  12  13   17626    1875   1
   4  12  13    -750     934   1
   5  12  13    7400    1125   1
   6  12  13    1752     745   1
   7  12  13   32196    1907   1
   8  12  13     504     722   1
  -2 -13  13    2298    1256  -2
   2  13  13    2298    1256   1
  -3 -13  13   15333    2224  -2
   3  13  13   15333    2224   1
   4  13  13    2478    1090   1
   5  13  13     692     932   1
   6  13  13    3132    1397   1
   7  13  13    3626    1214   1
  -6 -12  14   18271    1949   1
  -5 -12  14    5372    1373   1
  -4 -12  14   22407    2309   1
  -3 -12  14   19128    1732   1
   2  12  14   39397    2444  -2
  -2 -12  14   39397    2444   1
  -1 -12  14    3575    1054   1
   0 -12  14    3968    2005   1
  -8 -11  14    4398    1183   1
  -7 -11  14   -1012    1012   1
  -6 -11  14     858    1224   1
  -5 -11  14   18320    1846   1
  -4 -11  14    4066    1155   1
  -3 -11  14     954     829   1
   2  11  14   13149    1496  -2
  -2 -11  14   13149    1496   1
   1  11  14   29602    2198  -2
  -1 -11  14   29602    2198   1
   0 -11  14   16613    1861   1
   1 -11  14    5793    1486   1
   2 -11  14   -1959    1959   1
  -8 -10  14   37686    2661   1
  -7 -10  14    2443    1056   1
  -6 -10  14   -1040    1040   1
  -5 -10  14    1348     860   1
  -4 -10  14    1322     867   1
  -3 -10  14   12206    1617   1
   2  10  14     641     695  -2
  -2 -10  14     641     695   1
   1  10  14    7172    1081  -2
  -1 -10  14    7172    1081   1
   0 -10  14    3628     872   1
   1 -10  14   42528    2363   1
   2 -10  14    2938    1210   1
   3 -10  14    6256    1254   1
  -9  -9  14    4669    1357   1
  -8  -9  14    2244    1095   1
  -7  -9  14    -698    1049   1
  -6  -9  14    2500    1068   1
  -5  -9  14    8589    1331   1
  -4  -9  14     802     736   1
  -3  -9  14   12586    1268   1
   2   9  14    8600    1031  -2
  -2  -9  14    8600    1031   1
   1   9  14   28438    1879  -2
  -1  -9  14   28438    1879   1
   0  -9  14    1053     782   1
   1  -9  14   19136    1607   1
   2  -9  14   28977    1916   1
   3  -9  14     184     872   1
   4  -9  14   16987    1626   1
  -9  -8  14    -331    1022   1
  -8  -8  14    2595    1207   1
  -7  -8  14   31881    2131   1
  -6  -8  14    1136     940   1
  -5  -8  14    1495    1081   1
  -4  -8  14    7530    1031   1
  -3  -8  14   35518    2102   1
   2   8  14    3412    1016  -2
  -2  -8  14    3412    1016   1
   1   8  14    -623     623  -2
  -1  -8  14    -623     623   1
   0  -8  14    2569     766   1
   1  -8  14    9172    1068   1
   2  -8  14    -193     639   1
   3  -8  14    3290     896   1
   4  -8  14    5048    1036   1
   5  -8  14   19965    2017   1
  10   7  15    6410    5434  -2
 -10  -7  14    6410    5434   1
  -9  -7  14    5859    1961   1
  -8  -7  14    3535     983   1
  -7  -7  14   12066    1294   1
  -6  -7  14    6423    1103   1
  -5  -7  14    6887    1202   1
  -4  -7  14   33831    1887   1
  -3  -7  14   14209    1359   1
  -2  -7  14    5377     804   1
   1   7  14    6159     776  -2
  -1  -7  14    6159     776   1
   0  -7  14   15936    1162   1
   1  -7  14    9258    1006   1
   2  -7  14    3001     752   1
   3  -7  14   39313    2421   1
   4  -7  14   16661    1667   1
   5  -7  14     931    1015   1
   6  -7  14    2746    1081   1
  10   6  15    3691    1485  -2
 -10  -6  14    3691    1485   1
  -9  -6  14   60961    3202   1
  -8  -6  14   56443    3093   1
  -7  -6  14   46246    2504   1
  -6  -6  14    9973    1267   1
  -5  -6  14    5379     910   1
  -4  -6  14   49075    2091   1
  -3  -6  14   52694    1973   1
  -2  -6  14   43495    1821   1
   1   6  14   16253    1224  -2
  -1  -6  14   16253    1224   1
   0  -6  14    6295     826   1
   1  -6  14    4258     663   1
   2  -6  14    2425     675   1
   3  -6  14   21294    1887   1
   4  -6  14   19800    1570   1
   5  -6  14    5698    1409   1
   6  -6  14   10941    1859   1
   7  -6  14   27090    2321   1
  10   5  15   24530    2792  -2
 -10  -5  14   24530    2792   1
  -9  -5  14   13510    1698   1
  -8  -5  14    2617     920   1
  -7  -5  14    4259    1014   1
  -6  -5  14   59815    2278   1
  -5  -5  14    1660     609   1
  -4  -5  14    2522     921   1
  -3  -5  14   22460    1982   1
  -2  -5  14   27597    2578   1
   1   5  14   25213    1329  -2
  -1  -5  14   25213    1329   1
   0  -5  14    7298     942   1
   1  -5  14   56644    1815   1
   2  -5  14   15836    1093   1
   3  -5  14    7744    1129   1
   4  -5  14     224     578   1
   5  -5  14     402     714   1
   6  -5  14     458     682   1
   7  -5  14   39645    2449   1
  10   4  15    2647    1320  -2
 -10  -4  14    2647    1320   1
  -9  -4  14     239     899   1
  -8  -4  14    5783    1190   1
  -7  -4  14    1735     986   1
  -6  -4  14    5361     881   1
  -5  -4  14   31469    1872   1
  -4  -4  14    1692     666   1
  -3  -4  14   11206     950   1
  -2  -4  14   18608    1116   1
   1   4  14     903     646  -2
  -1  -4  14     903     646   1
   0   4  14  167599    3453  -2
   0  -4  14  167599    3453   1
   1  -4  14    7879     889   1
   2  -4  14    7667     888   1
   3  -4  14     722     587   1
   4  -4  14   74997    2151   1
   5  -4  14   25130    1566   1
   6  -4  14    2261     811   1
   7  -4  14    3965     887   1
  -8   4  13     154    1799  -2
   8  -4  14     154    1799   1
  10   3  15    2207    1283  -2
 -10  -3  14    2207    1283   1
   9   3  15    5318    1361  -2
  -9  -3  14    5318    1361   1
  -8  -3  14   12057    1548   1
  -7  -3  14   21874    1650   1
  -6  -3  14    7561    1013   1
  -5  -3  14    3817     708   1
  -4  -3  14     494     536   1
  -3  -3  14   49435    1737   1
  -2  -3  14    7282     942   1
   1   3  14   33289    1740  -2
  -1  -3  14   33289    1740   1
   0   3  14   29736    1760  -2
   0  -3  14   29736    1760   1
   1  -3  14   20743    1519   1
   2  -3  14   43015    1544   1
   3  -3  14    4482    1065   1
   4  -3  14   34620    1415   1
   5  -3  14   54690    1780   1
   6  -3  14   23105    1800   1
   7  -3  14    9441    1839   1
  -8   3  13   15832    1473  -2
   8  -3  14   15832    1473   1
   9   2  15    4873    1291  -2
  -9  -2  14    4873    1291   1
  -8  -2  14   31937    2275   1
  -7  -2  14    1427     943   1
  -6  -2  14   10549    1080   1
  -5  -2  14    7256     955   1
  -4  -2  14   30073    1833   1
  -3  -2  14   88892    2289   1
  -2  -2  14   43804    2499   1
   1   2  14   75118    2261  -2
  -1  -2  14   75118    2261   1
   0   2  14    2085     650  -2
   0  -2  14    2085     650   1
   1  -2  14   34400    1396   1
   2  -2  14  120524    2951   1
   3  -2  14    8854     910   1
   4  -2  14     924     935   1
   5  -2  14    3071     550   1
   6  -2  14    9931     940   1
   7  -2  14     731     707   1
   8  -2  14     102     671   1
  -9   2  13   17444    1489  -2
   9  -2  14   17444    1489   1
   9   1  15    2911    1576  -2
  -9  -1  14    2911    1576   1
  -8  -1  14    -902     902   1
  -7  -1  14    4559    1565   1
  -6  -1  14     987     773   1
  -5  -1  14   29549    1667   1
  -4  -1  14    7847     840   1
  -3  -1  14   55342    2406   1
  -2  -1  14   12686    1153   1
  -1  -1  14   66661    2240   1
   0   1  14   15786    1167  -2
   0  -1  14   15786    1167   1
   1  -1  14   22843    1221   1
   2  -1  14   15317    1193   1
   3  -1  14   71932    2096   1
   4  -1  14    6130     734   1
   5  -1  14   28424    1249   1
   6  -1  14     372     633   1
   7  -1  14   32423    1880   1
   8  -1  14    6556     996   1
  -9   1  13    9882    1128  -2
   9  -1  14    9882    1128   1
   9   0  15    8207    1941  -2
  -9   0  14    8207    1941   1
  -8   0  14     637    1515   1
  -7   0  14   18087    1769   1
  -6   0  14     113     699   1
  -5   0  14     216     685   1
  -4   0  14     459     466   1
  -3   0  14   16627    1041   1
  -2   0  14   16230    1322   1
  -1   0  14   84689    2346   1
   0   0  14  205885    3739  -2
   0   0  14  205885    3739   1
   1   0  14   55102    1642   1
   2   0  14    1327     541   1
   3   0  14    6855     766   1
   4   0  14   24457    1138   1
   5   0  14   20965    1075   1
   6   0  14    3234     667   1
   7   0  14    6283     714   1
   8   0  14   10669    1139   1
  -9   0  13    5913    1177  -2
   9   0  14    5913    1177   1
   9  -1  15     615    1350  -2
  -9   1  14     615    1350   1
  -8   1  14   11649    2011   1
  -7   1  14    1092     852   1
  -6   1  14     221     686   1
  -5   1  14   19662    1440   1
  -4   1  14   10482     962   1
  -3   1  14   51878    1635   1
  -2   1  14   18010    1114   1
  -1   1  14   14048    1139   1
   0  -1  14   37958    1701  -2
   0   1  14   37958    1701   1
   1   1  14  138266    2751   1
   2   1  14   54277    2036   1
   3   1  14  289777    4414   1
   4   1  14    2652     461   1
   5   1  14     566     579   1
   6   1  14     256     621   1
   7   1  14     718     675   1
   8   1  14    6092    1030   1
  -9  -1  13   12344    1394  -2
   9   1  14   12344    1394   1
 -10  -1  13     980    1011  -2
  10   1  14     980    1011   1
  -8   2  14    1761    1478   1
  -7   2  14   15140    1563   1
  -6   2  14    5519     980   1
  -5   2  14    5828     892   1
  -4   2  14    8213     893   1
  -3   2  14   20828    1252   1
  -2   2  14    4696     776   1
  -1   2  14   51549    1855   1
   0  -2  14    7752     915  -2
   0   2  14    7752     915   1
  -1  -2  14   19443    1218  -2
   1   2  14   19443    1218   1
   2   2  14   76030    2216   1
   3   2  14    1296     422   1
   4   2  14   63666    2653   1
   5   2  14     947     472   1
   6   2  14    6515    1526   1
   7   2  14    1230     738   1
   8   2  14   14516    1886   1
  -9  -2  13    4210     968  -2
   9   2  14    4210     968   1
 -10  -2  13    5843    1758  -2
  10   2  14    5843    1758   1
   8  -3  15    2613    1434  -2
  -8   3  14    2613    1434   1
  -7   3  14    8061    1704   1
  -6   3  14     300     715   1
  -5   3  14   44378    1995   1
  -4   3  14    9910     982   1
  -3   3  14    9212     931   1
  -2   3  14    5396     631   1
  -1   3  14    5452     606   1
   0  -3  14   15507    1128  -2
   0   3  14   15507    1128   1
  -1  -3  14  113128    2481  -2
   1   3  14  113128    2481   1
   2   3  14    9277    1021   1
   3   3  14     388     465   1
   4   3  14   11551    1173   1
   5   3  14    1457     499   1
   6   3  14    -509     509   1
   7   3  14    -369     533   1
   8   3  14    7504    1053   1
  -9  -3  13   19577    1487  -2
   9   3  14   19577    1487   1
 -10  -3  13    6510    1266  -2
  10   3  14    6510    1266   1
  -7   4  14     458    1368   1
  -6   4  14    1817    1032   1
  -5   4  14   35117    2091   1
  -4   4  14   23564    1542   1
  -3   4  14   16343    1233   1
  -2   4  14   21042    1209   1
  -1   4  14    4330     771   1
   0  -4  14  211634    3327  -2
   0   4  14  211634    3327   1
  -1  -4  14    6754     625  -2
   1   4  14    6754     625   1
   2   4  14    9441     839   1
   3   4  14    1867     852   1
   4   4  14   39686    1642   1
   5   4  14   16791     887   1
   6   4  14     -26     556   1
   7   4  14     891     850   1
   8   4  14    1033     605   1
   9   4  14   12782    2683   1
 -10  -4  13    2978    1760  -2
  10   4  14    2978    1760   1
  -7   5  14   12772    2178   1
  -6   5  14    4576    1519   1
  -5   5  14    4245    1483   1
  -4   5  14    2866     873   1
  -3   5  14   11784    1046   1
  -2   5  14    1716     512   1
  -1   5  14    5194    1272   1
   0   5  14   17672    1012   1
  -1  -5  14   43796    1378  -2
   1   5  14   43796    1378   1
   2   5  14  117902    2715   1
   3   5  14   75262    1942   1
   4   5  14   40690    1083   1
   5   5  14    3611     787   1
   6   5  14   10690    1057   1
   7   5  14   31876    2475   1
   8   5  14    5395    1688   1
   9   5  14    7216    1502   1
 -10  -5  13   13423    2824  -2
  10   5  14   13423    2824   1
  -6   6  14   26274    3007   1
  -5   6  14   12743    1513   1
  -4   6  14   26829    1910   1
  -3   6  14    2475     858   1
  -2   6  14   20225    1312   1
  -1   6  14   20058    1398   1
   0   6  14    2254     675   1
  -1  -6  14   10670     857  -2
   1   6  14   10670     857   1
   2   6  14   25240    1574   1
   3   6  14   42606    1924   1
   4   6  14   13191    1057   1
   5   6  14   31908    1503   1
   6   6  14     171     588   1
   7   6  14   10160    1040   1
   8   6  14   23298    2585   1
   9   6  14    4677    1500   1
 -10  -6  13    -762     904  -2
  10   6  14    -762     904   1
  -5   7  14     -40    1729   1
  -4   7  14   21971    1835   1
  -3   7  14   43091    2105   1
  -2   7  14    -234     799   1
  -1   7  14    2373     747   1
   0   7  14    3603     690   1
  -1  -7  14   27079    1406  -2
   1   7  14   27079    1406   1
   2   7  14   10557    1001   1
   3   7  14    1050     800   1
   4   7  14   19914    1313   1
   5   7  14    8489    1070   1
   6   7  14    5358    1476   1
   7   7  14    1090     829   1
   8   7  14   15461    1290   1
   9   7  14   11432    1528   1
 -10  -7  13    7833    1440  -2
  10   7  14    7833    1440   1
  -5   8  14   23893    3129   1
  -4   8  14   21807    2134   1
  -3   8  14    5849    1080   1
  -2   8  14   26244    2295   1
  -1   8  14    4125    1618   1
   0   8  14    -644     644   1
  -1  -8  14    2215     786  -2
   1   8  14    2215     786   1
  -2  -8  14   10108    1140  -2
   2   8  14   10108    1140   1
   3   8  14   24920    1321   1
   4   8  14    2070     589   1
   5   8  14   25506    1572   1
   6   8  14    5814    1238   1
   7   8  14   21139    1990   1
   8   8  14   13598    1710   1
   9   8  14    -695     733   1
 -10  -8  13    4847    1155  -2
  10   8  14    4847    1155   1
  -4   9  14   -1316    1316   1
  -3   9  14    2428    1715   1
  -2   9  14   13341    1833   1
  -1   9  14   23637    2068   1
   0   9  14   25526    1912   1
  -1  -9  14    9718    1162  -2
   1   9  14    9718    1162   1
  -2  -9  14   15429    1411  -2
   2   9  14   15429    1411   1
   3   9  14   25729    1620   1
   4   9  14    8106     972   1
   5   9  14   27947    1447   1
   6   9  14   13032    1340   1
   7   9  14    6113    1397   1
   8   9  14    4916    1181   1
   9   9  14   20743    1847   1
  -3  10  14     998    3993   1
  -2  10  14    4101    1710   1
  -1  10  14    9628    2384   1
   0  10  14    8006    1657   1
  -1 -10  14    1931     960  -2
   1  10  14    1931     960   1
  -2 -10  14    -648    1387  -2
   2  10  14    -648    1387   1
   3  10  14     335     636   1
   4  10  14   11928    1195   1
   5  10  14    3651     841   1
   6  10  14    2950     755   1
   7  10  14    1766     969   1
   8  10  14   13637    1858   1
   9  10  14   15197    1536   1
  -1  11  14   16216    2528   1
   0  11  14    1932    1301   1
  -1 -11  14   12449    1596  -2
   1  11  14   12449    1596   1
  -2 -11  14   12558    2237  -2
   2  11  14   12558    2237   1
   3  11  14    2070    1033   1
   4  11  14    -881     881   1
   5  11  14   12428    1389   1
   6  11  14     426    1071   1
   7  11  14    4619    1007   1
   8  11  14    1370    1357   1
   0  12  14   -2994    2994   1
   1  12  14     354    1870   1
  -2 -12  14   11936    2089  -2
   2  12  14   11936    2089   1
   3  12  14    7348    1807   1
   4  12  14     425    1378   1
   5  12  14   10848    1834   1
   6  12  14   41894    2804   1
   7  12  14   31682    2417   1
   4  13  14   13092    2031   1
   5  13  14    6211    3216   1
  -5 -12  15    -642    1089   1
  -4 -12  15    2445    1344   1
  -3 -12  15     386    1559   1
   2  12  15   19280    1855  -2
  -2 -12  15   19280    1855   1
  -7 -11  15    3280    1777   1
  -6 -11  15    3675    1214   1
  -5 -11  15   28583    2639   1
  -4 -11  15     426     967   1
  -3 -11  15   10731    1631   1
   2  11  15    -683     841  -2
  -2 -11  15    -683     841   1
   1  11  15   13905    1557  -2
  -1 -11  15   13905    1557   1
   0 -11  15   -1143    1241   1
   1 -11  15    4368    3183   1
  -8 -10  15    4050    1534   1
  -7 -10  15    -949    1285   1
  -6 -10  15    2089    1458   1
  -5 -10  15     231     861   1
  -4 -10  15   12740    1774   1
  -3 -10  15   28977    2211   1
   2  10  15   10246    1364  -2
  -2 -10  15   10246    1364   1
   1  10  15   39494    2170  -2
  -1 -10  15   39494    2170   1
   0 -10  15    8081    1359   1
   1 -10  15    5512    1328   1
   2 -10  15    2586    1476   1
  -8  -9  15   -1209    1209   1
  -7  -9  15   26012    2574   1
  -6  -9  15    9540    1909   1
  -5  -9  15   13745    1576   1
  -4  -9  15    9238    1473   1
  -3  -9  15   10961    1387   1
   2   9  15   12925    1467  -2
  -2  -9  15   12925    1467   1
   1   9  15   20336    1528  -2
  -1  -9  15   20336    1528   1
   0  -9  15   43164    2639   1
   1  -9  15    5151    1010   1
   2  -9  15   43329    2246   1
   3  -9  15    4750    1267   1
  -9  -8  15    3277    1253   1
  -8  -8  15   23505    2950   1
  -7  -8  15   15834    1868   1
  -6  -8  15    -577     987   1
  -5  -8  15    1505     945   1
  -4  -8  15    1996     831   1
  -3  -8  15    7233    1224   1
   2   8  15    7523    1147  -2
  -2  -8  15    7523    1147   1
   1   8  15    3997     791  -2
  -1  -8  15    3997     791   1
   0  -8  15     994     743   1
   1  -8  15    4717     946   1
   2  -8  15     501     722   1
   3  -8  15    9820    1170   1
   4  -8  15    7509    1370   1
  -9  -7  15   16051    2031   1
  -8  -7  15   12884    1735   1
  -7  -7  15    2380    1113   1
  -6  -7  15   14768    1700   1
  -5  -7  15    -723     723   1
  -4  -7  15   14329    1453   1
  -3  -7  15      38     666   1
  -2  -7  15    3003     734   1
   1   7  15   19165    1939  -2
  -1  -7  15   19165    1939   1
   0  -7  15   14988    1299   1
   1  -7  15    6313    1225   1
   2  -7  15   30206    1851   1
   3  -7  15   15520    2105   1
   4  -7  15    8606    1620   1
   5  -7  15    3731    1023   1
  -9  -6  15    6548    1511   1
  -8  -6  15   12249    1867   1
  -7  -6  15   27732    2048   1
  -6  -6  15    5840    1173   1
  -5  -6  15    2925    1065   1
  -4  -6  15   10078    1117   1
  -3  -6  15   -1087    1087   1
  -2  -6  15    2419     694   1
   1   6  15    3340     924  -2
  -1  -6  15    3340     924   1
   0  -6  15   50365    2147   1
   1  -6  15   30032    1758   1
   2  -6  15   35654    1806   1
   3  -6  15   11354    1063   1
   4  -6  15   20440    1661   1
   5  -6  15     249     744   1
   6  -6  15   17855    1648   1
  -9  -5  15    1984    1405   1
  -8  -5  15    4124    1343   1
  -7  -5  15    1382     843   1
  -6  -5  15   34795    1964   1
  -5  -5  15    1892     731   1
  -4  -5  15   63155    2306   1
  -3  -5  15   20230    1331   1
  -2  -5  15   11377    1326   1
   1   5  15   19203    1742  -2
  -1  -5  15   19203    1742   1
   0  -5  15    2191     657   1
   1  -5  15  100705    2703   1
   2  -5  15   37781    1717   1
   3  -5  15   86279    2637   1
   4  -5  15   21122    1598   1
   5  -5  15   20740    1641   1
   6  -5  15    -229     777   1
   7  -5  15   18849    1543   1
  -9  -4  15   16804    2203   1
  -8  -4  15    2682    1708   1
  -7  -4  15   51199    2853   1
  -6  -4  15    6555    1013   1
  -5  -4  15   10651    1152   1
  -4  -4  15   15295    1570   1
  -3  -4  15    4817     958   1
  -2  -4  15     427     693   1
   1   4  15   35984    1995  -2
  -1  -4  15   35984    1995   1
   0   4  15   27443    1784  -2
   0  -4  15   27443    1784   1
   1  -4  15    -105     459   1
   2  -4  15    1140     579   1
   3  -4  15    1447     797   1
   4  -4  15    4802    1006   1
   5  -4  15   87835    2636   1
   6  -4  15   -1063    1063   1
   7  -4  15    4062    1502   1
   9   3  16   16669    2260  -2
  -9  -3  15   16669    2260   1
  -8  -3  15    8875    1767   1
  -7  -3  15    1832    1042   1
  -6  -3  15    3464     780   1
  -5  -3  15   11608    1092   1
  -4  -3  15     493     689   1
  -3  -3  15    8495     891   1
  -2  -3  15   24357    1642   1
   1   3  15    2603     746  -2
  -1  -3  15    2603     746   1
   0   3  15    5708     883  -2
   0  -3  15    5708     883   1
   1  -3  15   90079    3044   1
   2  -3  15    1214     564   1
   3  -3  15   23033    1486   1
   4  -3  15    3793     899   1
   5  -3  15   11266    1032   1
   6  -3  15    6932     869   1
   7  -3  15   13686    1926   1
  -8   3  14   12722    1888  -2
   8  -3  15   12722    1888   1
   9   2  16    2260    1203  -2
  -9  -2  15    2260    1203   1
  -8  -2  15   50257    3184   1
  -7  -2  15   12715    1699   1
  -6  -2  15    2369     864   1
  -5  -2  15    8783    1120   1
  -4  -2  15    -508     508   1
  -3  -2  15   56385    2432   1
  -2  -2  15   14233    1274   1
   1   2  15    4043     795  -2
  -1  -2  15    4043     795   1
   0   2  15     450     483  -2
   0  -2  15     450     483   1
   1  -2  15   59259    1795   1
   2  -2  15    1519     791   1
   3  -2  15   15317    1181   1
   4  -2  15    9844     987   1
   5  -2  15   53963    1806   1
   6  -2  15     787     465   1
   7  -2  15    1779     740   1
   8  -2  15    2047    1329   1
   9   1  16    2899    1764  -2
  -9  -1  15    2899    1764   1
  -8  -1  15    -289    1325   1
  -7  -1  15   16275    1931   1
  -6  -1  15    7240    1111   1
  -5  -1  15    -676     676   1
  -4  -1  15     823     446   1
  -3  -1  15   17905    1086   1
  -2  -1  15    6528    1016   1
  -1  -1  15    1108     562   1
   0   1  15   27416    1570  -2
   0  -1  15   27416    1570   1
   1  -1  15    3264     577   1
   2  -1  15  175390    3633   1
   3  -1  15   94764    2635   1
   4  -1  15   36332    1786   1
   5  -1  15   18194    1040   1
   6  -1  15   18102    1137   1
   7  -1  15    4943     965   1
   8  -1  15    1421     631   1
  -9   1  14    2828    1046  -2
   9  -1  15    2828    1046   1
  -8   0  15   11295    1906   1
  -7   0  15    1948    1121   1
  -6   0  15   21958    1853   1
  -5   0  15   44797    2351   1
  -4   0  15   39021    1668   1
  -3   0  15   11010     873   1
  -2   0  15    8036    1387   1
  -1   0  15   95048    2551   1
   0   0  15    2185     648  -2
   0   0  15    2185     648   1
   1   0  15   68650    1936   1
   2   0  15   26831    1474   1
   3   0  15    3784     626   1
   4   0  15   28697    1687   1
   5   0  15   11524    1280   1
   6   0  15   39184    1385   1
   7   0  15    -623     821   1
   8   0  15    3924     936   1
  -9   0  14    6340    1577  -2
   9   0  15    6340    1577   1
  -8   1  15    4578    2491   1
  -7   1  15   11763    1582   1
  -6   1  15    -649     649   1
  -5   1  15     494     636   1
  -4   1  15   75922    2157   1
  -3   1  15   58554    2461   1
  -2   1  15   96433    2309   1
  -1   1  15    2379     717   1
   0  -1  15   45257    1837  -2
   0   1  15   45257    1837   1
   1   1  15    2560     774   1
   2   1  15   86452    2340   1
   3   1  15      33     540   1
   4   1  15    4230    1015   1
   5   1  15   31373    1740   1
   6   1  15    8535     903   1
   7   1  15   41878    1970   1
   8   1  15    1515    1017   1
  -9  -1  14    2699    1329  -2
   9   1  15    2699    1329   1
  -8   2  15   -1260    1663   1
  -7   2  15    -292    1285   1
  -6   2  15     861     841   1
  -5   2  15    5540     874   1
  -4   2  15   38531    1914   1
  -3   2  15    2985     692   1
  -2   2  15    6431     789   1
  -1   2  15   10632    1076   1
   0  -2  15    1335     579  -2
   0   2  15    1335     579   1
  -1  -2  15    7111     931  -2
   1   2  15    7111     931   1
   2   2  15     616     448   1
   3   2  15   92836    2772   1
   4   2  15   14225    1299   1
   5   2  15    4211     923   1
   6   2  15   31370    1476   1
   7   2  15   10580    2257   1
   8   2  15   30904    2778   1
  -9  -2  14    3758    1137  -2
   9   2  15    3758    1137   1
  -7   3  15    -873    1953   1
  -6   3  15    1640     872   1
  -5   3  15    -112     875   1
  -4   3  15   42613    2825   1
  -3   3  15    1405     540   1
  -2   3  15   14537    1071   1
  -1   3  15    8115    1281   1
   0  -3  15   14666    1246  -2
   0   3  15   14666    1246   1
  -1  -3  15   11927    1093  -2
   1   3  15   11927    1093   1
   2   3  15   10695    1100   1
   3   3  15   12550     948   1
   4   3  15   21116    1557   1
   5   3  15     -40     558   1
   6   3  15   24211    1564   1
   7   3  15    1496    1091   1
   8   3  15    1477     670   1
  -9  -3  14    8883    1367  -2
   9   3  15    8883    1367   1
 -10  -3  14    3709    1101  -2
  10   3  15    3709    1101   1
  -7   4  15    1685    1457   1
  -6   4  15    7924    1591   1
  -5   4  15   64267    2566   1
  -4   4  15   42542    1953   1
  -3   4  15    4986     811   1
  -2   4  15    -508     578   1
  -1   4  15     950     442   1
   0  -4  15    8162     893  -2
   0   4  15    8162     893   1
  -1  -4  15   43458    2265  -2
   1   4  15   43458    2265   1
   2   4  15     135     630   1
   3   4  15   47108    1601   1
   4   4  15     149     675   1
   5   4  15   29950    1283   1
   6   4  15    1645     587   1
   7   4  15   16966    1383   1
   8   4  15    1667     674   1
   9   4  15    3712     781   1
 -10  -4  14    2378    1189  -2
  10   4  15    2378    1189   1
  -6   5  15    1973    1332   1
  -5   5  15    3028    1157   1
  -4   5  15    -829     829   1
  -3   5  15  113166    3264   1
  -2   5  15   77228    2390   1
  -1   5  15   55901    2599   1
   0   5  15    6509     824   1
  -1  -5  15   13402     977  -2
   1   5  15   13402     977   1
   2   5  15    2316    1188   1
   3   5  15    4940     872   1
   4   5  15   27422    1295   1
   5   5  15    1578     460   1
   6   5  15    4280    1049   1
   7   5  15    -651    1028   1
   8   5  15    1019     947   1
   9   5  15    3073    1112   1
 -10  -5  14    8360    1557  -2
  10   5  15    8360    1557   1
  -5   6  15    2910    1227   1
  -4   6  15   14445    1775   1
  -3   6  15   26261    1830   1
  -2   6  15   19072    1708   1
  -1   6  15   40044    1986   1
   0   6  15   36334    1824   1
  -1  -6  15    8963     867  -2
   1   6  15    8963     867   1
   2   6  15    8918     920   1
   3   6  15    4230     837   1
   4   6  15    1768     409   1
   5   6  15   20153    1588   1
   6   6  15    2222     993   1
   7   6  15   82421    2595   1
   8   6  15   42141    2171   1
   9   6  15   26192    4506   1
 -10  -6  14    7865    2262  -2
  10   6  15    7865    2262   1
  -5   7  15   28994    2487   1
  -4   7  15   15738    2100   1
  -3   7  15    3989    1131   1
  -2   7  15    2753     971   1
  -1   7  15    4710    1031   1
   0   7  15    8487    1226   1
  -1  -7  15   12586    1135  -2
   1   7  15   12586    1135   1
   2   7  15    9559    1386   1
   3   7  15     957     512   1
   4   7  15   16073    1108   1
   5   7  15    2323     698   1
   6   7  15    7801    1421   1
   7   7  15   20328    1892   1
   8   7  15    6625    1266   1
   9   7  15   23074    4359   1
  -4   8  15     -55    2232   1
  -3   8  15    -317    1411   1
  -2   8  15    6761    1593   1
  -1   8  15    4164    1101   1
   0   8  15     556    1110   1
  -1  -8  15   11143    1101  -2
   1   8  15   11143    1101   1
  -2  -8  15    3719     866  -2
   2   8  15    3719     866   1
   3   8  15   11457    1062   1
   4   8  15    -204     887   1
   5   8  15   13809    1306   1
   6   8  15    3223     904   1
   7   8  15    4971    1705   1
   8   8  15   17906    1812   1
   9   8  15    1856    1535   1
  -3   9  15    1542    2088   1
  -2   9  15   65966    3300   1
  -1   9  15    3395    1499   1
   0   9  15   20526    1786   1
  -1  -9  15   30759    2278  -2
   1   9  15   30759    2278   1
  -2  -9  15    3291    1500  -2
   2   9  15    3291    1500   1
   3   9  15   12372    1161   1
   4   9  15   20003    1577   1
   5   9  15    1372     899   1
   6   9  15    8510    1256   1
   7   9  15    2429    1498   1
   8   9  15    9775    1311   1
   9   9  15    6973    1419   1
  -2  10  15    3672    1709   1
  -1  10  15    -811    1729   1
   0  10  15    1555    1117   1
  -1 -10  15    9303    1313  -2
   1  10  15    9303    1313   1
  -2 -10  15    7366    1506  -2
   2  10  15    7366    1506   1
   3  10  15   14952    1407   1
   4  10  15    1651     765   1
   5  10  15    4636    1116   1
   6  10  15    5745    1204   1
   7  10  15    2301     700   1
   8  10  15   30553    2159   1
   0  11  15      76    2328   1
  -1 -11  15   51209    3688  -2
   1  11  15   51209    3688   1
  -2 -11  15     926    1309  -2
   2  11  15     926    1309   1
   3  11  15   24934    1958   1
   4  11  15    1451     997   1
   5  11  15   21362    2054   1
   6  11  15   37105    3106   1
   7  11  15    5400    1425   1
  -2 -12  15   25405    3724  -2
   2  12  15   25405    3724   1
   3  12  15   11270    1720   1
   4  12  15    3666    1190   1
   5  12  15     783    1512   1
   6  12  15     688    1469   1
  -5 -11  16     629    1082   1
  -4 -11  16     299    1401   1
  -3 -11  16    6527    1638   1
   2  11  16   12811    1703  -2
  -2 -11  16   12811    1703   1
   1  11  16   20991    2127  -2
  -1 -11  16   20991    2127   1
  -6 -10  16   28378    4107   1
  -5 -10  16    7274    1304   1
  -4 -10  16     758    1262   1
  -3 -10  16   28863    2210   1
   2  10  16    5568    1336  -2
  -2 -10  16    5568    1336   1
   1  10  16     -48     870  -2
  -1 -10  16     -48     870   1
   0 -10  16    2329    1567   1
   1 -10  16    9822    1660   1
  -7  -9  16     302    1833   1
  -6  -9  16    1871    1322   1
  -5  -9  16    8721    2202   1
  -4  -9  16    1637     830   1
  -3  -9  16     997     873   1
   2   9  16    4439    1351  -2
  -2  -9  16    4439    1351   1
   1   9  16    8566    1466  -2
  -1  -9  16    8566    1466   1
   0  -9  16     489     870   1
   1  -9  16   24379    1848   1
   2  -9  16   39534    2893   1
  -8  -8  16     950    1192   1
  -7  -8  16    5297    1870   1
  -6  -8  16   17016    1915   1
  -5  -8  16    2033    1175   1
  -4  -8  16    1154    1030   1
  -3  -8  16    -667     667   1
   2   8  16    2615     844  -2
  -2  -8  16    2615     844   1
   1   8  16    -942     942  -2
  -1  -8  16    -942     942   1
   0  -8  16     315    1077   1
   1  -8  16     134     877   1
   2  -8  16    -667     787   1
   3  -8  16    2945    1790   1
   4  -8  16    -816     816   1
  -8  -7  16     966    1147   1
  -7  -7  16   19395    2896   1
  -6  -7  16    -967     967   1
  -5  -7  16    1280     907   1
  -4  -7  16    -739     739   1
  -3  -7  16    2450     852   1
  -2  -7  16   18644    1510   1
   1   7  16     -34     790  -2
  -1  -7  16     -34     790   1
   0  -7  16    2211    1245   1
   1  -7  16    1079     827   1
   2  -7  16     707     724   1
   3  -7  16   22747    1484   1
   4  -7  16   18186    1876   1
   5  -7  16   10342    1679   1
  -8  -6  16    8062    1929   1
  -7  -6  16   12277    1650   1
  -6  -6  16    1146     939   1
  -5  -6  16   15622    1679   1
  -4  -6  16    2890    1148   1
  -3  -6  16   35643    2162   1
  -2  -6  16   28752    1728   1
   1   6  16   31614    2243  -2
  -1  -6  16   31614    2243   1
   0  -6  16    6346    1095   1
   1  -6  16   16192    2314   1
   2  -6  16    3911     736   1
   3  -6  16   26680    2435   1
   4  -6  16    1788     875   1
   5  -6  16    3845    1021   1
  -9  -5  16    5634    5545   1
  -8  -5  16   12080    1892   1
  -7  -5  16    4591    1522   1
  -6  -5  16   40003    2580   1
  -5  -5  16   25677    1893   1
  -4  -5  16   12536    1610   1
  -3  -5  16   40105    1960   1
  -2  -5  16   63046    2501   1
   1   5  16  107483    3052  -2
  -1  -5  16  107483    3052   1
   0  -5  16   14795    1277   1
   1  -5  16    2607     934   1
   2  -5  16   19023    1492   1
   3  -5  16   19880    2180   1
   4  -5  16    1019    1248   1
   5  -5  16    -612     987   1
   6  -5  16    2786     927   1
  -9  -4  16    -320    4702   1
  -8  -4  16    -327    1757   1
  -7  -4  16     658    1187   1
  -6  -4  16     665     812   1
  -5  -4  16    6737    1128   1
  -4  -4  16     766     570   1
  -3  -4  16   29662    2111   1
  -2  -4  16      74     749   1
   1   4  16   52492    2424  -2
  -1  -4  16   52492    2424   1
   0   4  16   39565    2138  -2
   0  -4  16   39565    2138   1
   1  -4  16   10907    1136   1
   2  -4  16    -556     556   1
   3  -4  16    3228    1086   1
   4  -4  16  104052    3399   1
   5  -4  16   20872    1424   1
   6  -4  16   12660    2909   1
   7  -4  16    5425    1180   1
  -9  -3  16   -3216    4880   1
  -8  -3  16    8969    1719   1
  -7  -3  16    2232    1010   1
  -6  -3  16    -540     741   1
  -5  -3  16    4419     840   1
  -4  -3  16   23488    1614   1
  -3  -3  16   27424    1812   1
  -2  -3  16    6352    1163   1
   1   3  16    1936     746  -2
  -1  -3  16    1936     746   1
   0   3  16   12861    1167  -2
   0  -3  16   12861    1167   1
   1  -3  16    6323     964   1
   2  -3  16   35950    1928   1
   3  -3  16    2760    1255   1
   4  -3  16   24004    1782   1
   5  -3  16   18345    2195   1
   6  -3  16    1018    1129   1
   7  -3  16    2508     986   1
  -8  -2  16    5894    1572   1
  -7  -2  16    3391    1152   1
  -6  -2  16   17737    1750   1
  -5  -2  16    9199    1164   1
  -4  -2  16   15905    1381   1
  -3  -2  16   30136    2008   1
  -2  -2  16   12334    1258   1
   1   2  16    5910     894  -2
  -1  -2  16    5910     894   1
   0   2  16   30525    1681  -2
   0  -2  16   30525    1681   1
   1  -2  16   12381    1650   1
   2  -2  16   12652    1227   1
   3  -2  16     996     752   1
   4  -2  16    7492     932   1
   5  -2  16    2119     805   1
   6  -2  16      75     701   1
   7  -2  16     150     636   1
   8  -2  16    -535     685   1
  -8  -1  16    4738    1682   1
  -7  -1  16    4131    1133   1
  -6  -1  16    3174     926   1
  -5  -1  16    3337     744   1
  -4  -1  16    1726     623   1
  -3  -1  16   23936    1688   1
  -2  -1  16   47312    2172   1
  -1  -1  16   28804    1817   1
   0   1  16   41167    1880  -2
   0  -1  16   41167    1880   1
   1  -1  16     917     527   1
   2  -1  16   20003    1409   1
   3  -1  16     679     540   1
   4  -1  16    1401     703   1
   5  -1  16   18503    1082   1
   6  -1  16    1075     686   1
   7  -1  16    1515     970   1
   8  -1  16   11015    1006   1
  -8   0  16    2826    2366   1
  -7   0  16    5015    1316   1
  -6   0  16    9370    1383   1
  -5   0  16    2986     778   1
  -4   0  16    2751     654   1
  -3   0  16      55     521   1
  -2   0  16   12859    1276   1
  -1   0  16   70183    2371   1
   0   0  16   31689    1743  -2
   0   0  16   31689    1743   1
   1   0  16  126626    3528   1
   2   0  16   31413    1659   1
   3   0  16    -469     732   1
   4   0  16    -977     977   1
   5   0  16   11800    1630   1
   6   0  16     714     674   1
   7   0  16   21632    1276   1
   8   0  16    5356     986   1
  -8   1  16    -447    1460   1
  -7   1  16    3526    1169   1
  -6   1  16   10483    1298   1
  -5   1  16   19561    1605   1
  -4   1  16   22037    1588   1
  -3   1  16   70526    1871   1
  -2   1  16   35390    1971   1
  -1   1  16    -317     512   1
   0  -1  16   21640    1524  -2
   0   1  16   21640    1524   1
   1   1  16    5993     868   1
   2   1  16   10905    1047   1
   3   1  16   88175    2356   1
   4   1  16     383     844   1
   5   1  16   18714    1443   1
   6   1  16    3728    1406   1
   7   1  16     -89     548   1
   8   1  16    4063    1105   1
  -9  -1  15    4462    1127  -2
   9   1  16    4462    1127   1
  -7   2  16    1203    1802   1
  -6   2  16     419     771   1
  -5   2  16   14497    1475   1
  -4   2  16   21924    1792   1
  -3   2  16    2064     710   1
  -2   2  16    7034     798   1
  -1   2  16   90008    2885   1
   0  -2  16   11553    1154  -2
   0   2  16   11553    1154   1
  -1  -2  16   23642    1493  -2
   1   2  16   23642    1493   1
   2   2  16    8940    1051   1
   3   2  16     615     485   1
   4   2  16   22458    1845   1
   5   2  16    -554     554   1
   6   2  16    3919    1352   1
   7   2  16   23552    1406   1
   8   2  16    3364     807   1
  -9  -2  15    3618    1093  -2
   9   2  16    3618    1093   1
  -7   3  16    2603    1452   1
  -6   3  16    -913     913   1
  -5   3  16   10554    1383   1
  -4   3  16    1421     881   1
  -3   3  16   51131    1974   1
  -2   3  16   35307    1855   1
  -1   3  16   60979    2189   1
   0  -3  16    3603     718  -2
   0   3  16    3603     718   1
  -1  -3  16    2384     618  -2
   1   3  16    2384     618   1
   2   3  16   16405    1231   1
   3   3  16    3470     980   1
   4   3  16   17444    1947   1
   5   3  16    9941     980   1
   6   3  16    2952    1405   1
   7   3  16    4720     866   1
   8   3  16    1636     755   1
  -9  -3  15   21898    1694  -2
   9   3  16   21898    1694   1
  -6   4  16    2621    1413   1
  -5   4  16    -182    1038   1
  -4   4  16   20959    1592   1
  -3   4  16   50163    1983   1
  -2   4  16    5382     853   1
  -1   4  16    4110     616   1
   0  -4  16   26297    1482  -2
   0   4  16   26297    1482   1
  -1  -4  16   22116    1394  -2
   1   4  16   22116    1394   1
   2   4  16    1025     500   1
   3   4  16     973     496   1
   4   4  16   31296    2382   1
   5   4  16   23618    1498   1
   6   4  16   19646    2048   1
   7   4  16     233     687   1
   8   4  16    9200    1153   1
   9   4  16   16073    1307   1
  -6   5  16    6816    1559   1
  -5   5  16    1387    1268   1
  -4   5  16    8998    1345   1
  -3   5  16    9197    1055   1
  -2   5  16    -448     793   1
  -1   5  16     835     550   1
   0   5  16   10258    1032   1
  -1  -5  16   42349    1704  -2
   1   5  16   42349    1704   1
   2   5  16   47415    2791   1
   3   5  16    7102    1379   1
   4   5  16   21527    1280   1
   5   5  16   19514    1087   1
   6   5  16   41426    1635   1
   7   5  16   38570    1875   1
   8   5  16    8964    1076   1
   9   5  16     606    1542   1
  -5   6  16    8209    1629   1
  -4   6  16     -73    1050   1
  -3   6  16    2075    1105   1
  -2   6  16   21528    1880   1
  -1   6  16     765     857   1
   0   6  16   26140    1735   1
  -1  -6  16    9609    1230  -2
   1   6  16    9609    1230   1
   2   6  16   39008    1816   1
   3   6  16   76919    2483   1
   4   6  16    -339     495   1
   5   6  16   18018    1291   1
   6   6  16    -536     768   1
   7   6  16     159     596   1
   8   6  16   11838    1181   1
   9   6  16   10233    1570   1
  -4   7  16    2302    1378   1
  -3   7  16   13068    1703   1
  -2   7  16   21855    2263   1
  -1   7  16   10521    1370   1
   0   7  16    1507     817   1
  -1  -7  16    -138     856  -2
   1   7  16    -138     856   1
   2   7  16    6527    1019   1
   3   7  16    5969    1207   1
   4   7  16   22368    1196   1
   5   7  16    5116     869   1
   6   7  16   26009    1825   1
   7   7  16    -355     863   1
   8   7  16   18349    1478   1
   9   7  16    2083     851   1
  -3   8  16    8435    1659   1
  -2   8  16    6595    1528   1
  -1   8  16    4296    1133   1
   0   8  16     516     875   1
  -1  -8  16     287     876  -2
   1   8  16     287     876   1
  -2  -8  16    1402    1818  -2
   2   8  16    1402    1818   1
   3   8  16     708    1073   1
   4   8  16   20884    1430   1
   5   8  16      36     621   1
   6   8  16    1745     762   1
   7   8  16   32411    2380   1
   8   8  16    5330    2300   1
  -2   9  16    -300    1383   1
  -1   9  16    9418    1529   1
   0   9  16    -153    1142   1
  -1  -9  16    3481    1425  -2
   1   9  16    3481    1425   1
  -2  -9  16     -27    1600  -2
   2   9  16     -27    1600   1
   3   9  16    4914    1114   1
   4   9  16   20936    1779   1
   5   9  16   13525    1598   1
   6   9  16     405     747   1
   7   9  16    -138    1351   1
   8   9  16   11560    2039   1
  -1  10  16     939    2367   1
   0  10  16    6313    1672   1
  -1 -10  16    -969     969  -2
   1  10  16    -969     969   1
  -2 -10  16   14451    1729  -2
   2  10  16   14451    1729   1
   3  10  16   26979    2111   1
   4  10  16   10642    1241   1
   5  10  16    2908     976   1
   6  10  16    1919    1651   1
   7  10  16    7222    1251   1
  -1 -11  16   21227    2536  -2
   1  11  16   21227    2536   1
  -2 -11  16   20493    3147  -2
   2  11  16   20493    3147   1
   3  11  16    2020    1276   1
   4  11  16     879    1257   1
   5  11  16   37939    3192   1
   6  11  16    5388    1136   1
  -5 -10  17    4073    1313   1
  -4 -10  17   15888    1822   1
  -3 -10  17     700    1466   1
   2  10  17     112    1049  -2
  -2 -10  17     112    1049   1
   1  10  17    2131    1646  -2
  -1 -10  17    2131    1646   1
   0 -10  17    1809    1411   1
  -6  -9  17    9794    1563   1
  -5  -9  17   13345    1638   1
  -4  -9  17    -340     940   1
  -3  -9  17   40004    2721   1
   2   9  17    8685    1380  -2
  -2  -9  17    8685    1380   1
   1   9  17   20676    2071  -2
  -1  -9  17   20676    2071   1
   0  -9  17    7698    1611   1
   1  -9  17    3432    1262   1
  -7  -8  17     105    1209   1
  -6  -8  17    2505    1680   1
  -5  -8  17     446    1018   1
  -4  -8  17     160     891   1
  -3  -8  17    7741    1098   1
   2   8  17   14521    1456  -2
  -2  -8  17   14521    1456   1
   1   8  17    3252    1236  -2
  -1  -8  17    3252    1236   1
   0  -8  17   10451    1586   1
   1  -8  17   19379    1649   1
   2  -8  17    3059     948   1
   3  -8  17    2668    1120   1
  -7  -7  17    3249    2203   1
  -6  -7  17   24658    2291   1
  -5  -7  17     302    1562   1
  -4  -7  17   11550    1496   1
  -3  -7  17    2013    1224   1
  -2  -7  17   31977    2423   1
   1   7  17   57020    2833  -2
  -1  -7  17   57020    2833   1
   0  -7  17    3341    1045   1
   1  -7  17    3171    1178   1
   2  -7  17   26073    1997   1
   3  -7  17    -899     957   1
   4  -7  17     442    1084   1
  -8  -6  17   14211    1877   1
  -7  -6  17   14093    2028   1
  -6  -6  17   -1020    1020   1
  -5  -6  17    1777    1387   1
  -4  -6  17    4776    1155   1
  -3  -6  17     443     711   1
  -2  -6  17   25692    2315   1
   1   6  17    2836     902  -2
  -1  -6  17    2836     902   1
   0  -6  17    2658     921   1
   1  -6  17   18342    1623   1
   2  -6  17   48742    2346   1
   3  -6  17     658    1019   1
   4  -6  17     -54     760   1
   5  -6  17   -1133    1147   1
  -8  -5  17    7948    1530   1
  -7  -5  17    -846    1968   1
  -6  -5  17    -388     881   1
  -5  -5  17    3733    1856   1
  -4  -5  17   11484    1356   1
  -3  -5  17   11307    1827   1
  -2  -5  17   34842    2569   1
   1   5  17   31152    2361  -2
  -1  -5  17   31152    2361   1
   0  -5  17    6500    1259   1
   1  -5  17    5723    1059   1
   2  -5  17     439     783   1
   3  -5  17   48339    3185   1
   4  -5  17    2518    1553   1
   5  -5  17    -331     805   1
  -8  -4  17     274    1941   1
  -7  -4  17     444    1175   1
  -6  -4  17    1432     882   1
  -5  -4  17     134    1250   1
  -4  -4  17   19987    1521   1
  -3  -4  17    -761    1313   1
  -2  -4  17    3371     890   1
   1   4  17   35567    2196  -2
  -1  -4  17   35567    2196   1
   0   4  17   94684    3040  -2
   0  -4  17   94684    3040   1
   1  -4  17    6522     991   1
   2  -4  17   33473    2356   1
   3  -4  17    -607     607   1
   4  -4  17    2260     913   1
   5  -4  17    4891    1398   1
   6  -4  17      28     755   1
  -8  -3  17    4188    1489   1
  -7  -3  17    6512    1297   1
  -6  -3  17     351     846   1
  -5  -3  17    -445    1681   1
  -4  -3  17    5739     926   1
  -3  -3  17   14070    1609   1
  -2  -3  17    1927     937   1
   1   3  17   24878    1876  -2
  -1  -3  17   24878    1876   1
   0   3  17   23846    1807  -2
   0  -3  17   23846    1807   1
   1  -3  17    -678     678   1
   2  -3  17     635     679   1
   3  -3  17   37761    1999   1
   4  -3  17     451     722   1
   5  -3  17     252     767   1
   6  -3  17     912    1187   1
   7  -3  17     984     708   1
  -8  -2  17   13018    1962   1
  -7  -2  17    2395    1176   1
  -6  -2  17     490    1444   1
  -5  -2  17    2155     875   1
  -4  -2  17     369     685   1
  -3  -2  17   16905    1916   1
  -2  -2  17   25790    1861   1
   1   2  17   27181    1822  -2
  -1  -2  17   27181    1822   1
   0   2  17    1897     785  -2
   0  -2  17    1897     785   1
   1  -2  17   29203    1676   1
   2  -2  17    5503     961   1
   3  -2  17    1311     893   1
   4  -2  17    6281     968   1
   5  -2  17   24502    1786   1
   6  -2  17    -553     720   1
   7  -2  17   10606    1497   1
  -8  -1  17    5190    4791   1
  -7  -1  17   20592    1936   1
  -6  -1  17   45490    2390   1
  -5  -1  17   23445    1718   1
  -4  -1  17    2157     879   1
  -3  -1  17   40439    2603   1
  -2  -1  17    3999     917   1
  -1  -1  17    2596    1030   1
   0   1  17    1112     700  -2
   0  -1  17    1112     700   1
   1  -1  17   15924    1830   1
   2  -1  17   41518    2357   1
   3  -1  17    1285     777   1
   4  -1  17   33234    1970   1
   5  -1  17    2602     884   1
   6  -1  17    -808     808   1
   7  -1  17   24552    1897   1
   8  -1  17    2927     845   1
  -7   0  17    2366    1084   1
  -6   0  17    2046    1018   1
  -5   0  17   52794    2227   1
  -4   0  17   17229    1375   1
  -3   0  17   20735    1899   1
  -2   0  17   16525    1696   1
  -1   0  17   14840    1362   1
   0   0  17   28305    1777  -2
   0   0  17   28305    1777   1
   1   0  17   25142    1679   1
   2   0  17     272     516   1
   3   0  17   11675    1066   1
   4   0  17   15410    1330   1
   5   0  17   32371    2698   1
   6   0  17    6976    1088   1
   7   0  17     917    1188   1
   8   0  17     806     732   1
  -7   1  17   16272    3241   1
  -6   1  17    5535    1247   1
  -5   1  17    2410     889   1
  -4   1  17    8192     959   1
  -3   1  17    5998    1256   1
  -2   1  17  103570    3201   1
  -1   1  17   11536    1266   1
   0  -1  17    4171    1080  -2
   0   1  17    4171    1080   1
   1   1  17     708     818   1
   2   1  17    4999     838   1
   3   1  17    5150     779   1
   4   1  17   11584     881   1
   5   1  17   28924    1623   1
   6   1  17   14867    2031   1
   7   1  17   27735    3013   1
   8   1  17    4163    1303   1
  -7   2  17      20    3062   1
  -6   2  17    1438    1864   1
  -5   2  17    1855    1051   1
  -4   2  17    6299     961   1
  -3   2  17   20550    1639   1
  -2   2  17   10489    1302   1
  -1   2  17    5326     956   1
   0  -2  17     368     624  -2
   0   2  17     368     624   1
  -1  -2  17   24054    1766  -2
   1   2  17   24054    1766   1
   2   2  17    1689     684   1
   3   2  17    4430     712   1
   4   2  17    1493     887   1
   5   2  17    1602     797   1
   6   2  17    7993    1687   1
   7   2  17    2380    1748   1
   8   2  17   65049    4438   1
  -6   3  17    4240    1568   1
  -5   3  17    3685    1864   1
  -4   3  17    7754    1052   1
  -3   3  17     831     837   1
  -2   3  17   19632    1293   1
  -1   3  17    1084     909   1
   0  -3  17   10831    1398  -2
   0   3  17   10831    1398   1
  -1  -3  17   11649    1689  -2
   1   3  17   11649    1689   1
   2   3  17   28926    1588   1
   3   3  17    2782     761   1
   4   3  17    5935    1148   1
   5   3  17    1176    1699   1
   6   3  17    1242    1162   1
   7   3  17     233     898   1
   8   3  17    2588    1560   1
  -5   4  17     297     865   1
  -4   4  17   29080    1885   1
  -3   4  17    2650    1063   1
  -2   4  17    3828     921   1
  -1   4  17   33164    1473   1
   0  -4  17   27962    2203  -2
   0   4  17   27962    2203   1
  -1  -4  17   11697    1522  -2
   1   4  17   11697    1522   1
   2   4  17    7821    1423   1
   3   4  17    -602     653   1
   4   4  17   18961    1677   1
   5   4  17     598    1189   1
   6   4  17    2982     907   1
   7   4  17    8164    1972   1
   8   4  17    4393     952   1
  -5   5  17   -1125    1125   1
  -4   5  17    2673    1081   1
  -3   5  17   53934    3985   1
  -2   5  17   66892    2383   1
  -1   5  17   27902    1475   1
   0   5  17   12616    1175   1
  -1  -5  17   14947    2113  -2
   1   5  17   14947    2113   1
   2   5  17   40200    2380   1
   3   5  17    5537     921   1
   4   5  17    -286     455   1
   5   5  17    6817     927   1
   6   5  17   13384    1463   1
   7   5  17    8644    1218   1
   8   5  17    1085    1781   1
  -4   6  17    1611    1147   1
  -3   6  17   -1048    1048   1
  -2   6  17   18149    1851   1
  -1   6  17    9114    1191   1
   0   6  17    4181    1141   1
  -1  -6  17   10203    1368  -2
   1   6  17   10203    1368   1
   2   6  17   23638    2150   1
   3   6  17    4150    1040   1
   4   6  17     886     799   1
   5   6  17    7069    1540   1
   6   6  17    1065    2057   1
   7   6  17   34473    3123   1
   8   6  17   42927    2246   1
  -3   7  17    3145    1957   1
  -2   7  17    2992    1309   1
  -1   7  17    2555     959   1
   0   7  17     913     928   1
  -1  -7  17   23879    2008  -2
   1   7  17   23879    2008   1
   2   7  17    8267    1109   1
   3   7  17   41479    2534   1
   4   7  17    4179     910   1
   5   7  17   10566    1259   1
   6   7  17   14913    4608   1
   7   7  17   16097    1713   1
   8   7  17    3700     852   1
  -2   8  17    8509    2410   1
  -1   8  17    2797    1079   1
   0   8  17    2219     914   1
  -1  -8  17   11491    1564  -2
   1   8  17   11491    1564   1
  -2  -8  17   25317    2466  -2
   2   8  17   25317    2466   1
   3   8  17   39102    2915   1
   4   8  17    8711    1486   1
   5   8  17    1523     810   1
   6   8  17    2462     845   1
   7   8  17    3007    1332   1
   8   8  17    -946    1572   1
  -1   9  17    4525    2128   1
   0   9  17    3998    1364   1
  -1  -9  17   21072    4813  -2
   1   9  17   21072    4813   1
  -2  -9  17    1717    1385  -2
   2   9  17    1717    1385   1
   3   9  17   46067    2580   1
   4   9  17    1891    1442   1
   5   9  17     958    1345   1
   6   9  17    2129     760   1
   7   9  17    1090    1170   1
  -1 -10  17    -132    1776  -2
   1  10  17    -132    1776   1
  -2 -10  17    -223    1630  -2
   2  10  17    -223    1630   1
   3  10  17    1230    1162   1
   4  10  17   38955    3485   1
   5  10  17    9748    2670   1
   6  10  17    1300    1314   1
  -5  -9  18    4273    5135   1
  -4  -9  18    5110    1282   1
  -3  -9  18    3915    2046   1
   2   9  18    2956    1437  -2
  -2  -9  18    2956    1437   1
   1   9  18     551    1832  -2
  -1  -9  18     551    1832   1
   0  -9  18    6336    1913   1
  -6  -8  18   -1382    1382   1
  -5  -8  18    5063    1622   1
  -4  -8  18    2529     984   1
  -3  -8  18    2131    1267   1
   2   8  18    9160    1499  -2
  -2  -8  18    9160    1499   1
   1   8  18    7572    1537  -2
  -1  -8  18    7572    1537   1
   0  -8  18   12987    1703   1
   1  -8  18    -352     981   1
  -6  -7  18    6778    1430   1
  -5  -7  18   11737    1611   1
  -4  -7  18    7025    1475   1
  -3  -7  18     452    1010   1
  -2  -7  18   15939    1800   1
   1   7  18    1143    1110  -2
  -1  -7  18    1143    1110   1
   0  -7  18    1262    1013   1
   1  -7  18   11498    1480   1
   2  -7  18     981    1392   1
   3  -7  18   -2187    2235   1
  -7  -6  18    3311    1341   1
  -6  -6  18   12384    1642   1
  -5  -6  18    9553    1525   1
  -4  -6  18   15945    1524   1
  -3  -6  18   17447    2019   1
  -2  -6  18    8374    1607   1
   1   6  18    3207    1027  -2
  -1  -6  18    3207    1027   1
   0  -6  18    6941    1418   1
   1  -6  18   70370    2796   1
   2  -6  18    1950    1573   1
   3  -6  18   -1155    1155   1
   4  -6  18     529    1540   1
  -7  -5  18   25860    2668   1
  -6  -5  18   32358    2632   1
  -5  -5  18     332     844   1
  -4  -5  18    6208    1680   1
  -3  -5  18    3095    1544   1
  -2  -5  18    3762    1158   1
   1   5  18   72866    5143  -2
  -1  -5  18   72866    5143   1
   0  -5  18   20584    1755   1
   1  -5  18    -256     851   1
   2  -5  18    9799    1573   1
   3  -5  18   13179    1616   1
   4  -5  18     949     997   1
   5  -5  18    3754    1380   1
  -7  -4  18     408    1585   1
  -6  -4  18     410    1629   1
  -5  -4  18   24302    2061   1
  -4  -4  18    3826    1595   1
  -3  -4  18    2796    1193   1
  -2  -4  18    4211    1239   1
   1   4  18   16897    1840  -2
  -1  -4  18   16897    1840   1
   0   4  18   31196    2302  -2
   0  -4  18   31196    2302   1
   1  -4  18     481     660   1
   2  -4  18     151    1214   1
   3  -4  18   -1012    1012   1
   4  -4  18   11558    1819   1
   5  -4  18    -407     842   1
  -7  -3  18    -144    1789   1
  -6  -3  18     -94     847   1
  -5  -3  18   14745    1435   1
  -4  -3  18    1706    1245   1
  -3  -3  18   20129    2045   1
  -2  -3  18    3497    1003   1
   1   3  18   15057    1539  -2
  -1  -3  18   15057    1539   1
   0   3  18     252     959  -2
   0  -3  18     252     959   1
   1  -3  18    9623    1333   1
   2  -3  18    8373    1217   1
   3  -3  18    1182     736   1
   4  -3  18    1864    1078   1
   5  -3  18    7138    1288   1
   6  -3  18    1805    1233   1
  -7  -2  18    -384    1454   1
  -6  -2  18    4563    1030   1
  -5  -2  18    1847    1666   1
  -4  -2  18   27127    2864   1
  -3  -2  18   13641    1602   1
  -2  -2  18     879    1052   1
   1   2  18    5436    1061  -2
  -1  -2  18    5436    1061   1
   0   2  18   28320    2072  -2
   0  -2  18   28320    2072   1
   1  -2  18   13137    1816   1
   2  -2  18    -178     717   1
   3  -2  18     634     926   1
   4  -2  18     743    1003   1
   5  -2  18    1281    1490   1
   6  -2  18    5978    2583   1
  -7  -1  18   35946    2795   1
  -6  -1  18    1603    1045   1
  -5  -1  18    -303    1253   1
  -4  -1  18    -827     827   1
  -3  -1  18    6416    1222   1
  -2  -1  18   54955    2582   1
  -1  -1  18   30816    1997   1
   0   1  18   66821    2569  -2
   0  -1  18   66821    2569   1
   1  -1  18    1364    1565   1
   2  -1  18   17170    1589   1
   3  -1  18    7362    1006   1
   4  -1  18    5245    1289   1
   5  -1  18    3573    1502   1
   6  -1  18    9315    2355   1
   7  -1  18    1017    1156   1
  -7   0  18    4835    4968   1
  -6   0  18   15505    1608   1
  -5   0  18    1365     823   1
  -4   0  18   14308    1144   1
  -3   0  18    -328     974   1
  -2   0  18    4864    1016   1
  -1   0  18   11040    1303   1
   0   0  18    5084     998  -2
   0   0  18    5084     998   1
   1   0  18   22667    2599   1
   2   0  18    -830     863   1
   3   0  18    1075     768   1
   4   0  18    2505    1034   1
   5   0  18     548    1756   1
   6   0  18    5973    1048   1
   7   0  18    2377    1692   1
  -6   1  18    8489    1506   1
  -5   1  18    2890     895   1
  -4   1  18    -687    1394   1
  -3   1  18   21614    1967   1
  -2   1  18   30924    2169   1
  -1   1  18    2896     858   1
   0  -1  18   38093    1971  -2
   0   1  18   38093    1971   1
   1   1  18    7822    1138   1
   2   1  18   26627    2862   1
   3   1  18    1603    1054   1
   4   1  18   10906     935   1
   5   1  18    4345    1485   1
   6   1  18    3924     867   1
   7   1  18    7604    2884   1
  -6   2  18   20177    2334   1
  -5   2  18     473     859   1
  -4   2  18     805    1515   1
  -3   2  18     459     617   1
  -2   2  18   15211    1622   1
  -1   2  18   22240    1894   1
   0  -2  18   10097    1071  -2
   0   2  18   10097    1071   1
  -1  -2  18   23214    1952  -2
   1   2  18   23214    1952   1
   2   2  18   22236    1677   1
   3   2  18   32217    1772   1
   4   2  18   64209    2620   1
   5   2  18     574     663   1
   6   2  18   11887    1975   1
   7   2  18   12391    2062   1
   8   2  18    3118    1163   1
  -5   3  18    3818    1042   1
  -4   3  18   -1147    1397   1
  -3   3  18    2650     867   1
  -2   3  18    -849     849   1
  -1   3  18   40614    3071   1
   0  -3  18    -189     606  -2
   0   3  18    -189     606   1
  -1  -3  18   17444    2306  -2
   1   3  18   17444    2306   1
   2   3  18    2106     982   1
   3   3  18   11312    1348   1
   4   3  18    8945    1218   1
   5   3  18   13876    1277   1
   6   3  18    2228     944   1
   7   3  18    9167    2620   1
   8   3  18    3881    2759   1
  -5   4  18    1544    1391   1
  -4   4  18    1164     962   1
  -3   4  18    1191     892   1
  -2   4  18     790     802   1
  -1   4  18     492    1865   1
   0  -4  18   48563    2062  -2
   0   4  18   48563    2062   1
  -1  -4  18    3871     905  -2
   1   4  18    3871     905   1
[truncated: 16,268 more chars]
