# Supplementary material for: Metathesis Reactions of a NHC‐Stabilized Phosphaborene
Source: Angew Chem Int Ed Engl. 2022 Jun 23;61(31):e202203345. doi: 10.1002/anie.202203345 (PMC9401048; doi:10.1002/anie.202203345)
Supplement: Supplementary file 2 — Supporting Information [file ANIE-61-0-s004.cif]

 
data_4708_a
 
_audit_creation_method            'SHELXL-2018/3'
_shelx_SHELXL_version_number      '2018/3'
_chemical_name_systematic         ?
_chemical_name_common             ?
_chemical_melting_point           ?
_chemical_formula_moiety          'C35 H70 B Cl N2 P2 Si4'
_chemical_formula_sum
 'C35 H70 B Cl N2 P2 Si4' 
_chemical_formula_weight          739.49

loop_
 _atom_type_symbol
 _atom_type_description
 _atom_type_scat_dispersion_real
 _atom_type_scat_dispersion_imag
 _atom_type_scat_source
 'C'  'C'   0.0033   0.0016
 'International Tables Vol C Tables 4.2.6.8 and 6.1.1.4'
 'H'  'H'   0.0000   0.0000
 'International Tables Vol C Tables 4.2.6.8 and 6.1.1.4'
 'B'  'B'   0.0013   0.0007
 'International Tables Vol C Tables 4.2.6.8 and 6.1.1.4'
 'N'  'N'   0.0061   0.0033
 'International Tables Vol C Tables 4.2.6.8 and 6.1.1.4'
 'Si'  'Si'   0.0817   0.0704
 'International Tables Vol C Tables 4.2.6.8 and 6.1.1.4'
 'P'  'P'   0.1023   0.0942
 'International Tables Vol C Tables 4.2.6.8 and 6.1.1.4'
 'Cl'  'Cl'   0.1484   0.1585
 'International Tables Vol C Tables 4.2.6.8 and 6.1.1.4'
 
_space_group_crystal_system       monoclinic
_space_group_IT_number            15
_space_group_name_H-M_alt         'C 2/c'
_space_group_name_Hall            '-C 2yc'
 
_shelx_space_group_comment
;
The symmetry employed for this shelxl refinement is uniquely defined
by the following loop, which should always be used as a source of
symmetry information in preference to the above space-group names.
They are only intended as comments.
;
 
loop_
 _space_group_symop_operation_xyz
 'x, y, z'
 '-x, y, -z+1/2'
 'x+1/2, y+1/2, z'
 '-x+1/2, y+1/2, -z+1/2'
 '-x, -y, -z'
 'x, -y, z-1/2'
 '-x+1/2, -y+1/2, -z'
 'x+1/2, -y+1/2, z-1/2'
 
_cell_length_a                    49.249(4)
_cell_length_b                    10.0362(7)
_cell_length_c                    18.7530(12)
_cell_angle_alpha                 90
_cell_angle_beta                  96.529(4)
_cell_angle_gamma                 90
_cell_volume                      9208.9(11)
_cell_formula_units_Z             8
_cell_measurement_temperature     133(2)
_cell_measurement_reflns_used     9230
_cell_measurement_theta_min       2.32
_cell_measurement_theta_max       27.72
 
_exptl_crystal_description        'cuboid'
_exptl_crystal_colour             'yellow'
_exptl_crystal_density_meas       'not measured'
_exptl_crystal_density_method     ?
_exptl_crystal_density_diffrn     1.067          
_exptl_crystal_F_000              3216
_exptl_transmission_factor_min    ?
_exptl_transmission_factor_max    ?
_exptl_crystal_size_max           0.261
_exptl_crystal_size_mid           0.185
_exptl_crystal_size_min           0.122
_exptl_absorpt_coefficient_mu     0.281
_shelx_estimated_absorpt_T_min    0.930
_shelx_estimated_absorpt_T_max    0.967
_exptl_absorpt_correction_type    'multi-scan'
_exptl_absorpt_correction_T_min   0.6992
_exptl_absorpt_correction_T_max   0.7456
_exptl_absorpt_process_details    
;
 SADABS 2016/2: Krause, L., Herbst-Irmer, R., Sheldrick G.M. & Stalke D.,
 J. Appl. Cryst. 48 (2015) 3-10
;
_exptl_absorpt_special_details    ?
_diffrn_ambient_temperature       133(2)
_diffrn_radiation_wavelength      0.71073
_diffrn_radiation_type            MoK\a
_diffrn_source                    'INCOATEC IµS microfocus sealed tube' 
_diffrn_measurement_device_type   'Bruker AXS D8 Venture, Photon II'
_diffrn_measurement_method        '\f and \w scans'
_diffrn_detector_area_resol_mean  ?
_diffrn_reflns_number             91640
_diffrn_reflns_av_unetI/netI      0.0267
_diffrn_reflns_av_R_equivalents   0.0558
_diffrn_reflns_limit_h_min        -62
_diffrn_reflns_limit_h_max        62
_diffrn_reflns_limit_k_min        -12
_diffrn_reflns_limit_k_max        12
_diffrn_reflns_limit_l_min        -24
_diffrn_reflns_limit_l_max        23
_diffrn_reflns_theta_min          2.071
_diffrn_reflns_theta_max          27.103
_diffrn_reflns_theta_full         25.242
_diffrn_measured_fraction_theta_max   1.000
_diffrn_measured_fraction_theta_full  1.000
_diffrn_reflns_Laue_measured_fraction_max    1.000
_diffrn_reflns_Laue_measured_fraction_full   1.000
_diffrn_reflns_point_group_measured_fraction_max   1.000
_diffrn_reflns_point_group_measured_fraction_full  1.000
_reflns_number_total              10147
_reflns_number_gt                 8305
_reflns_threshold_expression      'I > 2\s(I)'
_reflns_Friedel_coverage          0.000
_reflns_Friedel_fraction_max      .
_reflns_Friedel_fraction_full     .
 
_reflns_special_details
;
 Reflections were merged by SHELXL according to the crystal
 class for the calculation of statistics and refinement.
 
 _reflns_Friedel_fraction is defined as the number of unique
 Friedel pairs measured divided by the number that would be
 possible theoretically, ignoring centric projections and
 systematic absences.
;
 
_computing_data_collection        'APEX 3 (Bruker Nano, Inc., 2019)' 	
_computing_cell_refinement        'SAINT V8.40A (Bruker Nano, Inc., 2019)'
_computing_data_reduction         'SAINT V8.40A (Bruker Nano, Inc., 2019)'
_computing_structure_solution     'SHELXT 2018/2 (Sheldrick, 2018)'
_computing_structure_refinement 
;
SHELXL-2018/3 (Sheldrick, 2018),                                              
SHELXLe Rev 1000 (Huebschle et al., 2011)
;
_computing_molecular_graphics     '?'
_computing_publication_material   'SHELXL-2018/3 (Sheldrick, 2018)'
_refine_special_details           ?
_refine_ls_structure_factor_coef  Fsqd
_refine_ls_matrix_type            full
_refine_ls_weighting_scheme       calc
_refine_ls_weighting_details
'w=1/[\s^2^(Fo^2^)+(0.0302P)^2^+9.7168P] where P=(Fo^2^+2Fc^2^)/3'
_atom_sites_solution_primary      direct
_atom_sites_solution_secondary    difmap
_atom_sites_solution_hydrogens    geom
_refine_ls_hydrogen_treatment     constr
_refine_ls_extinction_method      none
_refine_ls_extinction_coef        .
_refine_ls_number_reflns          10147
_refine_ls_number_parameters      418
_refine_ls_number_restraints      0
_refine_ls_R_factor_all           0.0475
_refine_ls_R_factor_gt            0.0339
_refine_ls_wR_factor_ref          0.0827
_refine_ls_wR_factor_gt           0.0751
_refine_ls_goodness_of_fit_ref    1.042
_refine_ls_restrained_S_all       1.042
_refine_ls_shift/su_max           0.001
_refine_ls_shift/su_mean          0.000
 
loop_
 _atom_site_label
 _atom_site_type_symbol
 _atom_site_fract_x
 _atom_site_fract_y
 _atom_site_fract_z
 _atom_site_U_iso_or_equiv
 _atom_site_adp_type
 _atom_site_occupancy
 _atom_site_site_symmetry_order  
 _atom_site_calc_flag
 _atom_site_refinement_flags_posn
 _atom_site_refinement_flags_adp
 _atom_site_refinement_flags_occupancy
 _atom_site_disorder_assembly
 _atom_site_disorder_group
Cl1 Cl 0.30921(2) 0.08052(4) 0.58787(2) 0.02756(9) Uani 1 1 d . . . . .
P1 P 0.36751(2) 0.19275(4) 0.53271(2) 0.02346(9) Uani 1 1 d . . . . .
P2 P 0.32595(2) 0.25802(4) 0.54773(2) 0.01844(8) Uani 1 1 d . . . . .
Si1 Si 0.42894(2) 0.28695(4) 0.58207(2) 0.02249(10) Uani 1 1 d . . . . .
Si2 Si 0.45629(2) 0.47727(5) 0.60747(3) 0.03011(11) Uani 1 1 d . . . . .
Si3 Si 0.44352(2) 0.11686(5) 0.66490(3) 0.03052(11) Uani 1 1 d . . . . .
Si4 Si 0.43773(2) 0.20702(5) 0.46837(3) 0.03080(11) Uani 1 1 d . . . . .
N1 N 0.36836(3) 0.44960(12) 0.68442(7) 0.0211(3) Uani 1 1 d . . . . .
N2 N 0.36864(3) 0.56452(12) 0.58709(7) 0.0205(3) Uani 1 1 d . . . . .
C1 C 0.37564(3) 0.44534(14) 0.61737(8) 0.0181(3) Uani 1 1 d . . . . .
C2 C 0.35580(3) 0.57112(16) 0.69614(9) 0.0262(3) Uani 1 1 d . . . . .
C3 C 0.35589(3) 0.64296(16) 0.63527(9) 0.0256(3) Uani 1 1 d . . . . .
C4 C 0.34434(4) 0.77924(17) 0.61907(11) 0.0378(4) Uani 1 1 d . . . . .
H4A H 0.333200 0.778289 0.572316 0.057 Uiso 1 1 calc R U . . .
H4B H 0.359317 0.843233 0.617944 0.057 Uiso 1 1 calc R U . . .
H4C H 0.332961 0.805285 0.656348 0.057 Uiso 1 1 calc R U . . .
C5 C 0.34498(4) 0.6103(2) 0.76444(10) 0.0423(5) Uani 1 1 d . . . . .
H5A H 0.335989 0.697344 0.758250 0.063 Uiso 1 1 calc R U . . .
H5B H 0.360097 0.615725 0.803107 0.063 Uiso 1 1 calc R U . . .
H5C H 0.331744 0.543609 0.776742 0.063 Uiso 1 1 calc R U . . .
C6 C 0.37316(4) 0.33538(17) 0.73410(9) 0.0300(4) Uani 1 1 d . . . . .
H6 H 0.382964 0.266081 0.708495 0.036 Uiso 1 1 calc R U . . .
C7 C 0.39206(4) 0.3738(2) 0.80090(9) 0.0404(5) Uani 1 1 d . . . . .
H7A H 0.408587 0.415675 0.786663 0.061 Uiso 1 1 calc R U . . .
H7B H 0.397092 0.293739 0.829321 0.061 Uiso 1 1 calc R U . . .
H7C H 0.382655 0.436550 0.829709 0.061 Uiso 1 1 calc R U . . .
C8 C 0.34637(4) 0.2733(2) 0.75033(10) 0.0439(5) Uani 1 1 d . . . . .
H8A H 0.334721 0.256671 0.705273 0.066 Uiso 1 1 calc R U . . .
H8B H 0.337027 0.334198 0.780291 0.066 Uiso 1 1 calc R U . . .
H8C H 0.350099 0.188862 0.775861 0.066 Uiso 1 1 calc R U . . .
C9 C 0.37391(3) 0.59703(15) 0.51274(8) 0.0232(3) Uani 1 1 d . . . . .
H9 H 0.387441 0.530436 0.498694 0.028 Uiso 1 1 calc R U . . .
C10 C 0.38675(4) 0.73441(17) 0.50748(10) 0.0328(4) Uani 1 1 d . . . . .
H10A H 0.395157 0.740792 0.462684 0.049 Uiso 1 1 calc R U . . .
H10B H 0.400746 0.747795 0.548352 0.049 Uiso 1 1 calc R U . . .
H10C H 0.372600 0.802935 0.508031 0.049 Uiso 1 1 calc R U . . .
C11 C 0.34802(3) 0.58011(18) 0.46119(9) 0.0303(4) Uani 1 1 d . . . . .
H11A H 0.351489 0.607997 0.412974 0.046 Uiso 1 1 calc R U . . .
H11B H 0.333429 0.635087 0.477236 0.046 Uiso 1 1 calc R U . . .
H11C H 0.342441 0.486335 0.460128 0.046 Uiso 1 1 calc R U . . .
C12 C 0.30567(3) 0.26130(14) 0.45812(8) 0.0171(3) Uani 1 1 d . . . . .
C13 C 0.28731(3) 0.37081(14) 0.44537(8) 0.0171(3) Uani 1 1 d . . . . .
C14 C 0.27154(3) 0.38101(14) 0.37907(8) 0.0197(3) Uani 1 1 d . . . . .
H14 H 0.259471 0.454605 0.370645 0.024 Uiso 1 1 calc R U . . .
C15 C 0.27277(3) 0.28766(14) 0.32472(8) 0.0206(3) Uani 1 1 d . . . . .
C16 C 0.29065(3) 0.18121(14) 0.33844(8) 0.0204(3) Uani 1 1 d . . . . .
H16 H 0.291829 0.116691 0.301848 0.024 Uiso 1 1 calc R U . . .
C17 C 0.30693(3) 0.16526(14) 0.40366(8) 0.0187(3) Uani 1 1 d . . . . .
C18 C 0.32455(3) 0.04059(14) 0.41219(8) 0.0215(3) Uani 1 1 d . . . . .
H18 H 0.333590 0.038561 0.462700 0.026 Uiso 1 1 calc R U . . .
C19 C 0.30715(4) -0.08566(15) 0.40019(10) 0.0321(4) Uani 1 1 d . . . . .
H19A H 0.297768 -0.085596 0.351211 0.048 Uiso 1 1 calc R U . . .
H19B H 0.293590 -0.087834 0.434593 0.048 Uiso 1 1 calc R U . . .
H19C H 0.318946 -0.164304 0.407082 0.048 Uiso 1 1 calc R U . . .
C20 C 0.34707(3) 0.04424(17) 0.36231(9) 0.0307(4) Uani 1 1 d . . . . .
H20A H 0.338788 0.043095 0.312262 0.046 Uiso 1 1 calc R U . . .
H20B H 0.358942 -0.033707 0.371457 0.046 Uiso 1 1 calc R U . . .
H20C H 0.357904 0.125669 0.371279 0.046 Uiso 1 1 calc R U . . .
C21 C 0.28266(3) 0.47069(14) 0.50415(8) 0.0189(3) Uani 1 1 d . . . . .
H21 H 0.300541 0.485144 0.534125 0.023 Uiso 1 1 calc R U . . .
C22 C 0.26271(3) 0.41072(16) 0.55257(9) 0.0260(3) Uani 1 1 d . . . . .
H22A H 0.244988 0.395312 0.524366 0.039 Uiso 1 1 calc R U . . .
H22B H 0.260398 0.472591 0.591859 0.039 Uiso 1 1 calc R U . . .
H22C H 0.270002 0.325979 0.572408 0.039 Uiso 1 1 calc R U . . .
C23 C 0.27219(3) 0.60636(15) 0.47588(9) 0.0265(3) Uani 1 1 d . . . . .
H23A H 0.283330 0.637385 0.439077 0.040 Uiso 1 1 calc R U . . .
H23B H 0.273428 0.670567 0.515491 0.040 Uiso 1 1 calc R U . . .
H23C H 0.253105 0.598067 0.454967 0.040 Uiso 1 1 calc R U . . .
C24 C 0.25407(3) 0.29781(15) 0.25473(8) 0.0252(3) Uani 1 1 d . . . . .
H24 H 0.245849 0.389027 0.252399 0.030 Uiso 1 1 calc R U . . .
C25 C 0.23071(3) 0.19745(17) 0.25395(9) 0.0316(4) Uani 1 1 d . . . . .
H25A H 0.218886 0.204433 0.208405 0.047 Uiso 1 1 calc R U . . .
H25B H 0.220027 0.216452 0.293788 0.047 Uiso 1 1 calc R U . . .
H25C H 0.238224 0.107115 0.259169 0.047 Uiso 1 1 calc R U . . .
C26 C 0.26917(4) 0.2803(2) 0.18871(9) 0.0386(4) Uani 1 1 d . . . . .
H26A H 0.256449 0.294533 0.145276 0.058 Uiso 1 1 calc R U . . .
H26B H 0.276690 0.189983 0.188235 0.058 Uiso 1 1 calc R U . . .
H26C H 0.284084 0.345310 0.190204 0.058 Uiso 1 1 calc R U . . .
C27 C 0.45592(4) 0.5858(2) 0.52568(12) 0.0432(5) Uani 1 1 d . . . . .
H27A H 0.437068 0.611469 0.509016 0.065 Uiso 1 1 calc R U . . .
H27B H 0.466846 0.666005 0.537756 0.065 Uiso 1 1 calc R U . . .
H27C H 0.463669 0.536599 0.487640 0.065 Uiso 1 1 calc R U . . .
C28 C 0.49284(4) 0.4316(2) 0.63671(12) 0.0441(5) Uani 1 1 d . . . . .
H28A H 0.493742 0.374804 0.679416 0.066 Uiso 1 1 calc R U . . .
H28B H 0.500343 0.383417 0.597933 0.066 Uiso 1 1 calc R U . . .
H28C H 0.503520 0.512823 0.648049 0.066 Uiso 1 1 calc R U . . .
C29 C 0.44376(4) 0.5785(2) 0.68153(12) 0.0459(5) Uani 1 1 d . . . . .
H29A H 0.424663 0.604008 0.667853 0.069 Uiso 1 1 calc R U . . .
H29B H 0.445095 0.525447 0.725653 0.069 Uiso 1 1 calc R U . . .
H29C H 0.454976 0.658928 0.689683 0.069 Uiso 1 1 calc R U . . .
C30 C 0.41607(4) -0.0112(2) 0.66766(13) 0.0501(5) Uani 1 1 d . . . . .
H30A H 0.410811 -0.045816 0.619186 0.075 Uiso 1 1 calc R U . . .
H30B H 0.422888 -0.084447 0.699357 0.075 Uiso 1 1 calc R U . . .
H30C H 0.400135 0.029419 0.685893 0.075 Uiso 1 1 calc R U . . .
C31 C 0.47481(4) 0.0313(2) 0.63861(13) 0.0548(6) Uani 1 1 d . . . . .
H31A H 0.489497 0.096645 0.636815 0.082 Uiso 1 1 calc R U . . .
H31B H 0.480703 -0.037683 0.674038 0.082 Uiso 1 1 calc R U . . .
H31C H 0.470563 -0.009868 0.591254 0.082 Uiso 1 1 calc R U . . .
C32 C 0.45273(4) 0.1792(2) 0.75869(11) 0.0469(5) Uani 1 1 d . . . . .
H32A H 0.467116 0.246750 0.758937 0.070 Uiso 1 1 calc R U . . .
H32B H 0.436567 0.218736 0.776360 0.070 Uiso 1 1 calc R U . . .
H32C H 0.459321 0.104870 0.789825 0.070 Uiso 1 1 calc R U . . .
C33 C 0.41907(4) 0.3131(2) 0.39649(10) 0.0459(5) Uani 1 1 d . . . . .
H33A H 0.424519 0.406393 0.404169 0.069 Uiso 1 1 calc R U . . .
H33B H 0.423609 0.283719 0.349431 0.069 Uiso 1 1 calc R U . . .
H33C H 0.399338 0.304673 0.398279 0.069 Uiso 1 1 calc R U . . .
C34 C 0.47518(4) 0.2167(2) 0.45797(12) 0.0497(5) Uani 1 1 d . . . . .
H34A H 0.485492 0.161965 0.494961 0.075 Uiso 1 1 calc R U . . .
H34B H 0.478278 0.183625 0.410382 0.075 Uiso 1 1 calc R U . . .
H34C H 0.481306 0.309423 0.463127 0.075 Uiso 1 1 calc R U . . .
C35 C 0.42666(4) 0.0296(2) 0.45141(11) 0.0414(5) Uani 1 1 d . . . . .
H35A H 0.436156 -0.028002 0.488394 0.062 Uiso 1 1 calc R U . . .
H35B H 0.406882 0.022628 0.452924 0.062 Uiso 1 1 calc R U . . .
H35C H 0.431152 0.001674 0.404075 0.062 Uiso 1 1 calc R U . . .
B1 B 0.38810(3) 0.32172(17) 0.58056(9) 0.0191(3) Uani 1 1 d . . . . .
 
loop_
 _atom_site_aniso_label
 _atom_site_aniso_U_11
 _atom_site_aniso_U_22
 _atom_site_aniso_U_33
 _atom_site_aniso_U_23
 _atom_site_aniso_U_13
 _atom_site_aniso_U_12
Cl1 0.0285(2) 0.02548(19) 0.0280(2) 0.00774(15) 0.00021(16) -0.00094(15)
P1 0.01584(18) 0.0250(2) 0.0284(2) -0.00901(16) -0.00225(15) 0.00210(15)
P2 0.01653(18) 0.01965(18) 0.01827(18) -0.00100(14) -0.00172(14) 0.00142(14)
Si1 0.01540(19) 0.0252(2) 0.0264(2) -0.00221(17) 0.00016(16) 0.00034(16)
Si2 0.0199(2) 0.0313(2) 0.0386(3) -0.0026(2) 0.00093(19) -0.00557(18)
Si3 0.0238(2) 0.0297(2) 0.0360(3) 0.0010(2) -0.00563(19) 0.00430(18)
Si4 0.0240(2) 0.0376(3) 0.0319(3) -0.0060(2) 0.00786(19) 0.00057(19)
N1 0.0234(6) 0.0231(6) 0.0166(6) -0.0006(5) 0.0015(5) 0.0018(5)
N2 0.0214(6) 0.0196(6) 0.0207(6) 0.0005(5) 0.0034(5) 0.0004(5)
C1 0.0151(7) 0.0209(7) 0.0177(7) -0.0006(6) -0.0011(5) -0.0026(5)
C2 0.0269(8) 0.0276(8) 0.0243(8) -0.0055(6) 0.0033(6) 0.0041(6)
C3 0.0248(8) 0.0231(8) 0.0292(9) -0.0036(6) 0.0042(6) 0.0036(6)
C4 0.0415(10) 0.0262(9) 0.0469(11) 0.0000(8) 0.0109(9) 0.0094(8)
C5 0.0487(12) 0.0502(12) 0.0294(10) -0.0078(9) 0.0105(9) 0.0147(9)
C6 0.0405(10) 0.0315(9) 0.0176(8) 0.0056(7) 0.0021(7) 0.0049(7)
C7 0.0345(10) 0.0620(13) 0.0234(9) 0.0065(9) -0.0023(7) 0.0072(9)
C8 0.0562(13) 0.0480(11) 0.0264(9) 0.0101(8) -0.0007(9) -0.0171(10)
C9 0.0226(8) 0.0251(8) 0.0223(8) 0.0049(6) 0.0049(6) -0.0010(6)
C10 0.0365(9) 0.0266(9) 0.0362(10) 0.0069(7) 0.0082(8) -0.0059(7)
C11 0.0283(8) 0.0367(9) 0.0255(9) 0.0095(7) 0.0004(7) -0.0029(7)
C12 0.0153(6) 0.0179(7) 0.0175(7) 0.0006(5) 0.0001(5) -0.0022(5)
C13 0.0169(7) 0.0164(7) 0.0183(7) 0.0013(5) 0.0026(5) -0.0015(5)
C14 0.0198(7) 0.0176(7) 0.0209(7) 0.0025(6) -0.0003(6) 0.0014(5)
C15 0.0231(7) 0.0196(7) 0.0184(7) 0.0034(6) -0.0011(6) -0.0021(6)
C16 0.0243(7) 0.0189(7) 0.0174(7) -0.0024(6) 0.0010(6) -0.0011(6)
C17 0.0173(7) 0.0176(7) 0.0208(7) 0.0004(6) 0.0007(6) -0.0012(5)
C18 0.0209(7) 0.0186(7) 0.0236(8) -0.0039(6) -0.0036(6) 0.0024(6)
C19 0.0343(9) 0.0176(7) 0.0414(10) -0.0020(7) -0.0085(8) 0.0006(7)
C20 0.0283(8) 0.0317(9) 0.0319(9) -0.0068(7) 0.0024(7) 0.0076(7)
C21 0.0191(7) 0.0177(7) 0.0196(7) -0.0010(6) 0.0013(6) 0.0005(5)
C22 0.0273(8) 0.0262(8) 0.0258(8) -0.0027(6) 0.0081(7) -0.0010(6)
C23 0.0339(9) 0.0194(7) 0.0255(8) -0.0027(6) 0.0010(7) 0.0049(6)
C24 0.0324(9) 0.0217(7) 0.0194(8) 0.0012(6) -0.0064(6) 0.0030(6)
C25 0.0303(9) 0.0341(9) 0.0277(9) 0.0029(7) -0.0086(7) -0.0019(7)
C26 0.0425(10) 0.0527(11) 0.0192(8) 0.0058(8) -0.0026(7) -0.0031(9)
C27 0.0305(10) 0.0424(11) 0.0571(13) 0.0097(9) 0.0067(9) -0.0073(8)
C28 0.0231(9) 0.0523(12) 0.0550(13) 0.0015(10) -0.0037(8) -0.0071(8)
C29 0.0405(11) 0.0407(11) 0.0567(13) -0.0152(10) 0.0067(10) -0.0110(9)
C30 0.0473(12) 0.0337(10) 0.0650(15) 0.0122(10) -0.0128(11) -0.0048(9)
C31 0.0429(12) 0.0606(14) 0.0589(14) 0.0023(11) -0.0025(10) 0.0268(11)
C32 0.0453(11) 0.0543(13) 0.0373(11) 0.0030(9) -0.0110(9) 0.0043(10)
C33 0.0483(12) 0.0596(13) 0.0304(10) 0.0018(9) 0.0067(9) 0.0004(10)
C34 0.0317(10) 0.0619(14) 0.0590(14) -0.0107(11) 0.0201(10) 0.0004(9)
C35 0.0367(10) 0.0422(11) 0.0464(12) -0.0153(9) 0.0090(9) 0.0018(8)
B1 0.0181(8) 0.0226(8) 0.0162(8) 0.0017(6) 0.0002(6) 0.0017(6)
 
_geom_special_details
;
 All esds (except the esd in the dihedral angle between two l.s. planes)
 are estimated using the full covariance matrix.  The cell esds are taken
 into account individually in the estimation of esds in distances, angles
 and torsion angles; correlations between esds in cell parameters are only
 used when they are defined by crystal symmetry.  An approximate (isotropic)
 treatment of cell esds is used for estimating esds involving l.s. planes.
;
 
loop_
 _geom_bond_atom_site_label_1
 _geom_bond_atom_site_label_2
 _geom_bond_distance
 _geom_bond_site_symmetry_2
 _geom_bond_publ_flag
Cl1 P2 2.1357(5) . ?
P1 B1 1.8170(18) . ?
P1 P2 2.1974(5) . ?
P2 C12 1.8550(15) . ?
Si1 B1 2.0387(17) . ?
Si1 Si2 2.3544(6) . ?
Si1 Si4 2.3636(7) . ?
Si1 Si3 2.3640(7) . ?
Si2 C28 1.8779(19) . ?
Si2 C27 1.880(2) . ?
Si2 C29 1.881(2) . ?
Si3 C30 1.870(2) . ?
Si3 C32 1.873(2) . ?
Si3 C31 1.879(2) . ?
Si4 C33 1.874(2) . ?
Si4 C35 1.879(2) . ?
Si4 C34 1.8789(19) . ?
N1 C1 1.3469(19) . ?
N1 C2 1.396(2) . ?
N1 C6 1.479(2) . ?
N2 C1 1.3518(19) . ?
N2 C3 1.3998(19) . ?
N2 C9 1.4833(19) . ?
C1 B1 1.578(2) . ?
C2 C3 1.351(2) . ?
C2 C5 1.495(2) . ?
C3 C4 1.499(2) . ?
C6 C8 1.521(3) . ?
C6 C7 1.522(2) . ?
C9 C11 1.520(2) . ?
C9 C10 1.525(2) . ?
C12 C17 1.411(2) . ?
C12 C13 1.4259(19) . ?
C13 C14 1.393(2) . ?
C13 C21 1.5264(19) . ?
C14 C15 1.391(2) . ?
C15 C16 1.390(2) . ?
C15 C24 1.519(2) . ?
C16 C17 1.393(2) . ?
C17 C18 1.521(2) . ?
C18 C20 1.531(2) . ?
C18 C19 1.532(2) . ?
C21 C23 1.529(2) . ?
C21 C22 1.535(2) . ?
C24 C26 1.525(2) . ?
C24 C25 1.528(2) . ?
 
loop_
 _geom_angle_atom_site_label_1
 _geom_angle_atom_site_label_2
 _geom_angle_atom_site_label_3
 _geom_angle
 _geom_angle_site_symmetry_1
 _geom_angle_site_symmetry_3
 _geom_angle_publ_flag
B1 P1 P2 101.53(6) . . ?
C12 P2 Cl1 98.29(5) . . ?
C12 P2 P1 107.62(5) . . ?
Cl1 P2 P1 101.49(2) . . ?
B1 Si1 Si2 113.88(5) . . ?
B1 Si1 Si4 109.10(5) . . ?
Si2 Si1 Si4 107.37(2) . . ?
B1 Si1 Si3 110.98(5) . . ?
Si2 Si1 Si3 109.20(2) . . ?
Si4 Si1 Si3 105.94(2) . . ?
C28 Si2 C27 107.44(9) . . ?
C28 Si2 C29 107.48(10) . . ?
C27 Si2 C29 108.41(10) . . ?
C28 Si2 Si1 111.62(7) . . ?
C27 Si2 Si1 110.67(7) . . ?
C29 Si2 Si1 111.07(6) . . ?
C30 Si3 C32 107.60(11) . . ?
C30 Si3 C31 108.05(11) . . ?
C32 Si3 C31 106.31(10) . . ?
C30 Si3 Si1 110.38(7) . . ?
C32 Si3 Si1 113.49(7) . . ?
C31 Si3 Si1 110.77(8) . . ?
C33 Si4 C35 107.90(10) . . ?
C33 Si4 C34 107.63(10) . . ?
C35 Si4 C34 107.51(9) . . ?
C33 Si4 Si1 109.32(7) . . ?
C35 Si4 Si1 113.26(7) . . ?
C34 Si4 Si1 111.03(7) . . ?
C1 N1 C2 110.14(13) . . ?
C1 N1 C6 121.53(13) . . ?
C2 N1 C6 128.31(13) . . ?
C1 N2 C3 109.77(12) . . ?
C1 N2 C9 121.73(12) . . ?
C3 N2 C9 128.48(13) . . ?
N1 C1 N2 106.37(12) . . ?
N1 C1 B1 126.26(13) . . ?
N2 C1 B1 127.26(13) . . ?
C3 C2 N1 106.82(13) . . ?
C3 C2 C5 128.26(16) . . ?
N1 C2 C5 124.92(15) . . ?
C2 C3 N2 106.86(13) . . ?
C2 C3 C4 128.38(15) . . ?
N2 C3 C4 124.75(15) . . ?
N1 C6 C8 111.30(14) . . ?
N1 C6 C7 111.18(15) . . ?
C8 C6 C7 113.71(14) . . ?
N2 C9 C11 110.45(12) . . ?
N2 C9 C10 112.21(13) . . ?
C11 C9 C10 112.59(14) . . ?
C17 C12 C13 118.97(13) . . ?
C17 C12 P2 125.47(11) . . ?
C13 C12 P2 115.56(10) . . ?
C14 C13 C12 119.01(13) . . ?
C14 C13 C21 118.82(13) . . ?
C12 C13 C21 121.97(13) . . ?
C15 C14 C13 122.56(13) . . ?
C16 C15 C14 117.50(14) . . ?
C16 C15 C24 121.38(13) . . ?
C14 C15 C24 121.02(13) . . ?
C15 C16 C17 122.68(14) . . ?
C16 C17 C12 119.26(13) . . ?
C16 C17 C18 116.83(13) . . ?
C12 C17 C18 123.88(13) . . ?
C17 C18 C20 111.13(13) . . ?
C17 C18 C19 111.22(12) . . ?
C20 C18 C19 111.24(13) . . ?
C13 C21 C23 114.01(12) . . ?
C13 C21 C22 109.18(12) . . ?
C23 C21 C22 109.93(12) . . ?
C15 C24 C26 112.96(14) . . ?
C15 C24 C25 110.25(13) . . ?
C26 C24 C25 110.65(14) . . ?
C1 B1 P1 123.59(11) . . ?
C1 B1 Si1 124.12(11) . . ?
P1 B1 Si1 112.28(8) . . ?
 
loop_
 _geom_torsion_atom_site_label_1
 _geom_torsion_atom_site_label_2
 _geom_torsion_atom_site_label_3
 _geom_torsion_atom_site_label_4
 _geom_torsion
 _geom_torsion_site_symmetry_1
 _geom_torsion_site_symmetry_2
 _geom_torsion_site_symmetry_3
 _geom_torsion_site_symmetry_4
 _geom_torsion_publ_flag
C2 N1 C1 N2 1.92(16) . . . . ?
C6 N1 C1 N2 -179.55(13) . . . . ?
C2 N1 C1 B1 -174.54(14) . . . . ?
C6 N1 C1 B1 4.0(2) . . . . ?
C3 N2 C1 N1 -2.09(16) . . . . ?
C9 N2 C1 N1 179.29(12) . . . . ?
C3 N2 C1 B1 174.33(14) . . . . ?
C9 N2 C1 B1 -4.3(2) . . . . ?
C1 N1 C2 C3 -1.02(18) . . . . ?
C6 N1 C2 C3 -179.42(15) . . . . ?
C1 N1 C2 C5 179.69(16) . . . . ?
C6 N1 C2 C5 1.3(3) . . . . ?
N1 C2 C3 N2 -0.28(18) . . . . ?
C5 C2 C3 N2 178.98(17) . . . . ?
N1 C2 C3 C4 178.54(16) . . . . ?
C5 C2 C3 C4 -2.2(3) . . . . ?
C1 N2 C3 C2 1.49(18) . . . . ?
C9 N2 C3 C2 179.99(14) . . . . ?
C1 N2 C3 C4 -177.39(15) . . . . ?
C9 N2 C3 C4 1.1(3) . . . . ?
C1 N1 C6 C8 -113.19(17) . . . . ?
C2 N1 C6 C8 65.1(2) . . . . ?
C1 N1 C6 C7 118.94(16) . . . . ?
C2 N1 C6 C7 -62.8(2) . . . . ?
C1 N2 C9 C11 100.12(16) . . . . ?
C3 N2 C9 C11 -78.23(19) . . . . ?
C1 N2 C9 C10 -133.37(15) . . . . ?
C3 N2 C9 C10 48.3(2) . . . . ?
Cl1 P2 C12 C17 -64.43(12) . . . . ?
P1 P2 C12 C17 40.49(13) . . . . ?
Cl1 P2 C12 C13 114.98(10) . . . . ?
P1 P2 C12 C13 -140.10(9) . . . . ?
C17 C12 C13 C14 -1.2(2) . . . . ?
P2 C12 C13 C14 179.40(10) . . . . ?
C17 C12 C13 C21 173.61(13) . . . . ?
P2 C12 C13 C21 -5.83(17) . . . . ?
C12 C13 C14 C15 0.6(2) . . . . ?
C21 C13 C14 C15 -174.33(13) . . . . ?
C13 C14 C15 C16 -0.2(2) . . . . ?
C13 C14 C15 C24 176.42(14) . . . . ?
C14 C15 C16 C17 0.3(2) . . . . ?
C24 C15 C16 C17 -176.28(14) . . . . ?
C15 C16 C17 C12 -0.9(2) . . . . ?
C15 C16 C17 C18 177.27(13) . . . . ?
C13 C12 C17 C16 1.3(2) . . . . ?
P2 C12 C17 C16 -179.33(11) . . . . ?
C13 C12 C17 C18 -176.72(13) . . . . ?
P2 C12 C17 C18 2.7(2) . . . . ?
C16 C17 C18 C20 67.58(17) . . . . ?
C12 C17 C18 C20 -114.38(16) . . . . ?
C16 C17 C18 C19 -56.95(18) . . . . ?
C12 C17 C18 C19 121.10(16) . . . . ?
C14 C13 C21 C23 -28.59(19) . . . . ?
C12 C13 C21 C23 156.63(13) . . . . ?
C14 C13 C21 C22 94.78(15) . . . . ?
C12 C13 C21 C22 -79.99(17) . . . . ?
C16 C15 C24 C26 -50.6(2) . . . . ?
C14 C15 C24 C26 132.91(16) . . . . ?
C16 C15 C24 C25 73.72(19) . . . . ?
C14 C15 C24 C25 -102.73(17) . . . . ?
N1 C1 B1 P1 86.89(18) . . . . ?
N2 C1 B1 P1 -88.84(18) . . . . ?
N1 C1 B1 Si1 -92.37(17) . . . . ?
N2 C1 B1 Si1 91.89(17) . . . . ?
P2 P1 B1 C1 -2.31(13) . . . . ?
P2 P1 B1 Si1 177.03(6) . . . . ?
 
_refine_diff_density_max    0.303
_refine_diff_density_min   -0.288
_refine_diff_density_rms    0.046

_shelx_res_file
;
TITL 4708_a.res in C2/c
    4708_a.res
    created by SHELXL-2018/3 at 11:54:00 on 29-Sep-2021
REM Old TITL 4708 in C2/c
REM SHELXT solution in C2/c: R1 0.125, Rweak 0.004, Alpha 0.022
REM <I/s>   0.435 for  561 systematic absences,  Orientation as input
REM Formula found by SHELXT:  C36 N2 P5 Cl2
CELL  0.71073  49.2486  10.0362  18.7530   90.000   96.529   90.000
ZERR   8.000   0.0035   0.0007   0.0012    0.000    0.004    0.000
LATT  7
SYMM -X, Y, 1/2-Z
SFAC C H B N SI P CL
UNIT 280 560 8 16 32 16 8
TEMP -140.150
SIZE 0.122 0.185 0.261
L.S. 10
BOND
ACTA
CONF
SHEL 10000 0.78
CONF
LIST 4
FMAP 2
PLAN 20
WGHT    0.030200    9.716800
FVAR       0.18541
CL1   7    0.309208    0.080521    0.587867    11.00000    0.02848    0.02548 =
         0.02802    0.00774    0.00021   -0.00094
P1    6    0.367513    0.192755    0.532713    11.00000    0.01584    0.02505 =
         0.02840   -0.00901   -0.00225    0.00210
P2    6    0.325954    0.258024    0.547731    11.00000    0.01653    0.01965 =
         0.01827   -0.00100   -0.00172    0.00142
SI1   5    0.428945    0.286951    0.582066    11.00000    0.01540    0.02518 =
         0.02638   -0.00221    0.00016    0.00034
SI2   5    0.456293    0.477267    0.607466    11.00000    0.01992    0.03125 =
         0.03862   -0.00258    0.00093   -0.00557
SI3   5    0.443515    0.116865    0.664902    11.00000    0.02382    0.02965 =
         0.03600    0.00098   -0.00563    0.00430
SI4   5    0.437735    0.207023    0.468371    11.00000    0.02397    0.03760 =
         0.03192   -0.00599    0.00786    0.00057
N1    4    0.368359    0.449598    0.684424    11.00000    0.02338    0.02308 =
         0.01662   -0.00058    0.00152    0.00183
N2    4    0.368639    0.564517    0.587091    11.00000    0.02141    0.01959 =
         0.02066    0.00055    0.00335    0.00037
C1    1    0.375637    0.445342    0.617369    11.00000    0.01511    0.02092 =
         0.01767   -0.00060   -0.00106   -0.00257
C2    1    0.355805    0.571116    0.696145    11.00000    0.02693    0.02759 =
         0.02431   -0.00548    0.00329    0.00409
C3    1    0.355886    0.642957    0.635265    11.00000    0.02482    0.02308 =
         0.02919   -0.00356    0.00422    0.00359
C4    1    0.344342    0.779237    0.619066    11.00000    0.04154    0.02622 =
         0.04689    0.00002    0.01091    0.00940
AFIX 137
H4A   2    0.333200    0.778289    0.572316    11.00000   -1.50000
H4B   2    0.359317    0.843233    0.617944    11.00000   -1.50000
H4C   2    0.332961    0.805285    0.656348    11.00000   -1.50000
AFIX   0
C5    1    0.344976    0.610325    0.764443    11.00000    0.04870    0.05015 =
         0.02937   -0.00782    0.01050    0.01474
AFIX 137
H5A   2    0.335989    0.697344    0.758250    11.00000   -1.50000
H5B   2    0.360097    0.615725    0.803107    11.00000   -1.50000
H5C   2    0.331744    0.543609    0.776742    11.00000   -1.50000
AFIX   0
C6    1    0.373165    0.335384    0.734105    11.00000    0.04049    0.03153 =
         0.01763    0.00558    0.00214    0.00485
AFIX  13
H6    2    0.382964    0.266081    0.708495    11.00000   -1.20000
AFIX   0
C7    1    0.392058    0.373755    0.800899    11.00000    0.03448    0.06205 =
         0.02340    0.00647   -0.00233    0.00716
AFIX 137
H7A   2    0.408587    0.415675    0.786663    11.00000   -1.50000
H7B   2    0.397092    0.293739    0.829321    11.00000   -1.50000
H7C   2    0.382655    0.436550    0.829709    11.00000   -1.50000
AFIX   0
C8    1    0.346370    0.273253    0.750325    11.00000    0.05621    0.04795 =
         0.02644    0.01005   -0.00073   -0.01711
AFIX 137
H8A   2    0.334721    0.256671    0.705273    11.00000   -1.50000
H8B   2    0.337027    0.334198    0.780291    11.00000   -1.50000
H8C   2    0.350099    0.188862    0.775861    11.00000   -1.50000
AFIX   0
C9    1    0.373913    0.597033    0.512745    11.00000    0.02261    0.02514 =
         0.02228    0.00488    0.00491   -0.00101
AFIX  13
H9    2    0.387441    0.530436    0.498694    11.00000   -1.20000
AFIX   0
C10   1    0.386751    0.734407    0.507483    11.00000    0.03646    0.02657 =
         0.03623    0.00690    0.00824   -0.00592
AFIX 137
H10A  2    0.395157    0.740792    0.462684    11.00000   -1.50000
H10B  2    0.400746    0.747795    0.548352    11.00000   -1.50000
H10C  2    0.372600    0.802935    0.508031    11.00000   -1.50000
AFIX   0
C11   1    0.348019    0.580111    0.461194    11.00000    0.02825    0.03672 =
         0.02545    0.00954    0.00036   -0.00288
AFIX 137
H11A  2    0.351489    0.607997    0.412974    11.00000   -1.50000
H11B  2    0.333429    0.635087    0.477236    11.00000   -1.50000
H11C  2    0.342441    0.486335    0.460128    11.00000   -1.50000
AFIX   0
C12   1    0.305669    0.261298    0.458124    11.00000    0.01531    0.01792 =
         0.01751    0.00060    0.00007   -0.00217
C13   1    0.287314    0.370812    0.445367    11.00000    0.01686    0.01639 =
         0.01826    0.00125    0.00259   -0.00153
C14   1    0.271541    0.381012    0.379070    11.00000    0.01985    0.01756 =
         0.02095    0.00247   -0.00027    0.00136
AFIX  43
H14   2    0.259471    0.454605    0.370645    11.00000   -1.20000
AFIX   0
C15   1    0.272775    0.287657    0.324724    11.00000    0.02309    0.01962 =
         0.01842    0.00341   -0.00113   -0.00209
C16   1    0.290655    0.181209    0.338438    11.00000    0.02435    0.01894 =
         0.01745   -0.00237    0.00096   -0.00113
AFIX  43
H16   2    0.291829    0.116691    0.301848    11.00000   -1.20000
AFIX   0
C17   1    0.306927    0.165258    0.403657    11.00000    0.01730    0.01756 =
         0.02078    0.00040    0.00070   -0.00122
C18   1    0.324548    0.040591    0.412190    11.00000    0.02090    0.01861 =
         0.02364   -0.00394   -0.00358    0.00242
AFIX  13
H18   2    0.333590    0.038561    0.462700    11.00000   -1.20000
AFIX   0
C19   1    0.307146   -0.085657    0.400188    11.00000    0.03433    0.01757 =
         0.04139   -0.00201   -0.00848    0.00062
AFIX 137
H19A  2    0.297768   -0.085596    0.351211    11.00000   -1.50000
H19B  2    0.293590   -0.087834    0.434593    11.00000   -1.50000
H19C  2    0.318946   -0.164304    0.407082    11.00000   -1.50000
AFIX   0
C20   1    0.347071    0.044240    0.362312    11.00000    0.02827    0.03173 =
         0.03190   -0.00682    0.00236    0.00757
AFIX 137
H20A  2    0.338788    0.043095    0.312262    11.00000   -1.50000
H20B  2    0.358942   -0.033707    0.371457    11.00000   -1.50000
H20C  2    0.357904    0.125669    0.371279    11.00000   -1.50000
AFIX   0
C21   1    0.282660    0.470689    0.504145    11.00000    0.01910    0.01774 =
         0.01958   -0.00097    0.00135    0.00051
AFIX  13
H21   2    0.300541    0.485144    0.534125    11.00000   -1.20000
AFIX   0
C22   1    0.262709    0.410725    0.552570    11.00000    0.02728    0.02616 =
         0.02584   -0.00266    0.00814   -0.00097
AFIX 137
H22A  2    0.244988    0.395312    0.524366    11.00000   -1.50000
H22B  2    0.260398    0.472591    0.591859    11.00000   -1.50000
H22C  2    0.270002    0.325979    0.572408    11.00000   -1.50000
AFIX   0
C23   1    0.272191    0.606359    0.475882    11.00000    0.03388    0.01944 =
         0.02554   -0.00269    0.00103    0.00493
AFIX 137
H23A  2    0.283330    0.637385    0.439077    11.00000   -1.50000
H23B  2    0.273428    0.670567    0.515491    11.00000   -1.50000
H23C  2    0.253105    0.598067    0.454967    11.00000   -1.50000
AFIX   0
C24   1    0.254074    0.297813    0.254734    11.00000    0.03242    0.02173 =
         0.01935    0.00125   -0.00637    0.00304
AFIX  13
H24   2    0.245849    0.389027    0.252399    11.00000   -1.20000
AFIX   0
C25   1    0.230707    0.197454    0.253954    11.00000    0.03034    0.03409 =
         0.02771    0.00295   -0.00860   -0.00189
AFIX 137
H25A  2    0.218886    0.204433    0.208405    11.00000   -1.50000
H25B  2    0.220027    0.216452    0.293788    11.00000   -1.50000
H25C  2    0.238224    0.107115    0.259169    11.00000   -1.50000
AFIX   0
C26   1    0.269173    0.280349    0.188713    11.00000    0.04249    0.05267 =
         0.01919    0.00578   -0.00261   -0.00312
AFIX 137
H26A  2    0.256449    0.294533    0.145276    11.00000   -1.50000
H26B  2    0.276690    0.189983    0.188235    11.00000   -1.50000
H26C  2    0.284084    0.345310    0.190204    11.00000   -1.50000
AFIX   0
C27   1    0.455925    0.585825    0.525684    11.00000    0.03046    0.04236 =
         0.05708    0.00970    0.00670   -0.00732
AFIX  33
H27A  2    0.437068    0.611469    0.509016    11.00000   -1.50000
H27B  2    0.466846    0.666005    0.537756    11.00000   -1.50000
H27C  2    0.463669    0.536599    0.487640    11.00000   -1.50000
AFIX   0
C28   1    0.492844    0.431621    0.636712    11.00000    0.02309    0.05227 =
         0.05496    0.00154   -0.00373   -0.00714
AFIX  33
H28A  2    0.493742    0.374804    0.679416    11.00000   -1.50000
H28B  2    0.500343    0.383417    0.597933    11.00000   -1.50000
H28C  2    0.503520    0.512823    0.648049    11.00000   -1.50000
AFIX   0
C29   1    0.443755    0.578541    0.681534    11.00000    0.04051    0.04068 =
         0.05666   -0.01520    0.00667   -0.01097
AFIX  33
H29A  2    0.424663    0.604008    0.667853    11.00000   -1.50000
H29B  2    0.445095    0.525447    0.725653    11.00000   -1.50000
H29C  2    0.454976    0.658928    0.689683    11.00000   -1.50000
AFIX   0
C30   1    0.416071   -0.011241    0.667663    11.00000    0.04727    0.03366 =
         0.06496    0.01216   -0.01281   -0.00480
AFIX  33
H30A  2    0.410811   -0.045816    0.619186    11.00000   -1.50000
H30B  2    0.422888   -0.084447    0.699357    11.00000   -1.50000
H30C  2    0.400135    0.029419    0.685893    11.00000   -1.50000
AFIX   0
C31   1    0.474813    0.031250    0.638607    11.00000    0.04293    0.06062 =
         0.05888    0.00229   -0.00245    0.02680
AFIX  33
H31A  2    0.489497    0.096645    0.636815    11.00000   -1.50000
H31B  2    0.480703   -0.037683    0.674038    11.00000   -1.50000
H31C  2    0.470563   -0.009868    0.591254    11.00000   -1.50000
AFIX   0
C32   1    0.452728    0.179242    0.758687    11.00000    0.04530    0.05435 =
         0.03729    0.00302   -0.01099    0.00427
AFIX  33
H32A  2    0.467116    0.246750    0.758937    11.00000   -1.50000
H32B  2    0.436567    0.218736    0.776360    11.00000   -1.50000
H32C  2    0.459321    0.104870    0.789825    11.00000   -1.50000
AFIX   0
C33   1    0.419074    0.313108    0.396487    11.00000    0.04827    0.05963 =
         0.03040    0.00184    0.00673    0.00038
AFIX  33
H33A  2    0.424519    0.406393    0.404169    11.00000   -1.50000
H33B  2    0.423609    0.283719    0.349431    11.00000   -1.50000
H33C  2    0.399338    0.304673    0.398279    11.00000   -1.50000
AFIX   0
C34   1    0.475182    0.216662    0.457966    11.00000    0.03167    0.06186 =
         0.05900   -0.01069    0.02008    0.00035
AFIX  33
H34A  2    0.485492    0.161965    0.494961    11.00000   -1.50000
H34B  2    0.478278    0.183625    0.410382    11.00000   -1.50000
H34C  2    0.481306    0.309423    0.463127    11.00000   -1.50000
AFIX   0
C35   1    0.426656    0.029614    0.451413    11.00000    0.03673    0.04224 =
         0.04635   -0.01526    0.00898    0.00179
AFIX  33
H35A  2    0.436156   -0.028002    0.488394    11.00000   -1.50000
H35B  2    0.406882    0.022628    0.452924    11.00000   -1.50000
H35C  2    0.431152    0.001674    0.404075    11.00000   -1.50000
AFIX   0
B1    3    0.388099    0.321719    0.580562    11.00000    0.01814    0.02259 =
         0.01623    0.00174    0.00016    0.00171
HKLF 4


REM  4708_a.res in C2/c
REM wR2 = 0.082663, GooF = S = 1.04205, Restrained GooF = 1.04205 for all data
REM R1 = 0.033946 for 8305 Fo > 4sig(Fo) and 0.047497 for all 10147 data
REM 418 parameters refined using 0 restraints

END

WGHT      0.0302      9.7099

REM Highest difference peak  0.303,  deepest hole -0.288,  1-sigma level  0.046
Q1    1   0.4071  0.3022  0.5875  11.00000  0.05    0.30
Q2    1   0.2753  0.3411  0.3463  11.00000  0.05    0.27
Q3    1   0.2731  0.4432  0.5276  11.00000  0.05    0.26
Q4    1   0.4389  0.1981  0.6217  11.00000  0.05    0.26
Q5    1   0.4576  0.2192  0.4602  11.00000  0.05    0.25
Q6    1   0.3766  0.2741  0.5580  11.00000  0.05    0.25
Q7    1   0.4412  0.3837  0.6001  11.00000  0.05    0.25
Q8    1   0.2448  0.2482  0.2587  11.00000  0.05    0.24
Q9    1   0.3067  0.2235  0.4265  11.00000  0.05    0.24
Q10   1   0.2807  0.2369  0.3339  11.00000  0.05    0.24
Q11   1   0.3625  0.5114  0.6946  11.00000  0.05    0.24
Q12   1   0.2998  0.3338  0.4429  11.00000  0.05    0.23
Q13   1   0.2855  0.4179  0.4738  11.00000  0.05    0.23
Q14   1   0.2637  0.2700  0.2298  11.00000  0.05    0.23
Q15   1   0.3494  0.5906  0.7216  11.00000  0.05    0.23
Q16   1   0.3722  0.5091  0.6035  11.00000  0.05    0.23
Q17   1   0.3708  0.5767  0.5516  11.00000  0.05    0.22
Q18   1   0.4334  0.1056  0.4534  11.00000  0.05    0.22
Q19   1   0.3155  0.1066  0.4118  11.00000  0.05    0.22
Q20   1   0.3378  0.0401  0.3957  11.00000  0.05    0.22
;
_shelx_res_checksum   54944

_shelx_hkl_file
;
  -1  -1   0  873.01   15.30
  -1  -1   0  873.21   16.60
  -1  -1   0  779.92   15.20
   1   1   0  685.53   18.10
   1   1   0  755.12   15.00
  -2  -2   0  988.80   18.80
  -2  -2   0  985.00   19.90
  -2  -2   0  976.40   19.80
   2   2   0  957.10   18.80
   2   2   0  980.80   19.60
   2   2   0  954.90   19.70
  -3  -3   0  623.24   14.70
  -3  -3   0  621.24   15.90
   3   3   0  621.34   14.90
   3   3   0  596.64   15.80
  -4  -4   0   95.59    8.20
  -4  -4   0   90.39    5.90
   4   4   0   97.49    6.50
   4   4   0   90.19    6.90
   4   4   0   92.69    6.60
  -5  -5   0  272.87   12.70
  -5  -5   0  286.07   12.70
  -5  -5   0  282.37   11.20
   5   5   0  286.07   12.40
   5   5   0  283.37   12.30
   5   5   0  270.77   12.60
  -6  -6   0  491.95   18.50
  -6  -6   0  507.35   19.10
  -6  -6   0  534.95   17.10
   6   6   0  528.75   17.60
   6   6   0  511.55   18.30
   6   6   0  510.75   18.60
  -7  -7   0   16.00    4.30
  -7  -7   0    7.80    3.90
  -7  -7   0    4.20    4.20
   7   7   0   11.30    4.30
   7   7   0    9.90    4.50
   7   7   0    4.90    4.20
  -8  -8   0  312.27   14.90
  -8  -8   0  314.67   17.40
  -8  -8   0  293.37   16.60
   8   8   0  307.47   16.50
   8   8   0  295.77   15.70
  -9  -9   0    8.30    6.10
  -9  -9   0    4.30    3.90
  -9  -9   0    7.00    5.60
   9   9   0   10.00    5.60
   9   9   0   15.40    5.90
   9   9   0    4.00    5.00
 -10 -10   0  121.59   13.60
 -10 -10   0  114.69   13.20
 -10 -10   0   86.99   10.30
  10  10   0  107.29   12.30
  10  10   0   97.89   11.80
 -11 -11   0   11.30    8.00
 -11 -11   0    0.90    6.90
 -11 -11   0    5.60    6.00
 -11 -11   0   -3.90    5.00
  11  11   0    9.30    6.60
  11  11   0   17.60    7.60
 -12 -12   0   -3.80    5.90
 -12 -12   0   11.30    7.70
  12  12   0   -0.90    6.80
  12  12   0   -4.50    7.40
  12  12  -1   13.00    8.60
  12  12  -1    6.80    7.30
 -12 -12   1    2.10    5.20
  11  11  -1  235.78   18.00
  11  11  -1  219.18   18.00
  11  11  -1  189.98   16.90
 -11 -11   1  188.38   15.30
 -11 -11   1  198.98   18.60
 -11 -11   1  217.78   18.60
 -11 -11   1  205.88   18.60
  10  10  -1    0.60    5.20
  10  10  -1    5.10    5.80
  10  10  -1   18.70    6.60
 -10 -10   1   -3.60    5.40
 -10 -10   1    8.20    5.30
 -10 -10   1    1.80    6.20
   9   9  -1   15.00    6.30
   9   9  -1   15.00    6.10
   9   9  -1   12.10    5.60
  -9  -9   1    4.40    4.90
  -9  -9   1   10.00    4.90
   8   8  -1    0.30    4.10
   8   8  -1   -3.20    4.00
   8   8  -1    2.50    4.10
  -8  -8   1    4.70    4.50
  -8  -8   1    3.40    3.60
  -8  -8   1    4.90    4.50
   7   7  -1   -1.50    3.40
   7   7  -1   -0.80    3.40
   7   7  -1   -2.50    2.50
  -7  -7   1   -0.90    2.90
  -7  -7   1    2.90    3.80
  -7  -7   1   -3.20    2.70
   6   6  -1  164.38   10.40
   6   6  -1  157.28   10.60
   6   6  -1  138.29    9.50
  -6  -6   1  158.08    9.30
  -6  -6   1  164.68   10.70
  -6  -6   1  156.58   10.80
   5   5  -1  214.48   10.80
   5   5  -1  230.78   11.30
   5   5  -1  222.18   11.60
  -5  -5   1  242.38   12.00
  -5  -5   1  247.48   10.70
  -5  -5   1  228.28   11.60
   4   4  -1  233.58    9.80
   4   4  -1  243.78   10.40
   4   4  -1  223.38   12.00
  -4  -4   1  238.58    9.50
   3   3  -1  341.67   11.40
   3   3  -1  350.56   10.80
   3   3  -1  361.06   11.40
  -3  -3   1  345.47   11.40
  -3  -3   1  330.37   12.10
  -3  -3   1  345.67   11.40
   2   2  -1 2039.50   37.30
   2   2  -1 2114.49   36.90
   2   2  -1 2096.29   37.60
  -2  -2   1 2167.78   37.90
  -2  -2   1 2048.30   37.50
  -2  -2   1 2102.29   36.70
   1   1  -1 7348.46  175.08
  -1  -1   1 7781.82  176.58
  -1  -1  -1 1214.98   19.50
  -1  -1  -1 1167.48   20.40
   1   1   1 1165.98   20.20
   1   1   1 1181.78   20.40
  -2  -2  -1 2027.90   33.80
  -2  -2  -1 1954.00   35.10
   2   2   1 2017.70   34.00
   2   2   1 2018.10   35.10
   2   2   1 1944.31   35.00
  -3  -3  -1 2196.78   42.00
  -3  -3  -1 2248.48   41.80
   3   3   1 2261.57   41.40
   3   3   1 2286.47   41.70
   3   3   1 2300.97   40.20
  -4  -4  -1    5.30    2.80
  -4  -4  -1    3.30    2.20
  -4  -4  -1   12.10    3.40
   4   4   1    7.10    2.90
   4   4   1    7.40    3.10
   4   4   1    6.90    2.90
  -5  -5  -1  200.48   10.70
  -5  -5  -1  198.88   10.60
  -5  -5  -1  195.18    9.00
   5   5   1  188.68   10.40
   5   5   1  183.28    9.90
   5   5   1  187.68    9.70
  -6  -6  -1   22.10    5.10
  -6  -6  -1   32.50    6.10
  -6  -6  -1   28.60    4.70
   6   6   1   24.70    5.10
   6   6   1   30.70    5.60
   6   6   1   33.40    5.50
  -7  -7  -1  503.85   20.00
  -7  -7  -1  522.25   17.70
  -7  -7  -1  531.95   20.90
   7   7   1  505.05   19.50
   7   7   1  532.65   18.80
   7   7   1  524.35   19.90
  -8  -8  -1   33.50    7.00
  -8  -8  -1   25.90    6.40
  -8  -8  -1   29.60    5.70
   8   8   1   35.40    7.00
   8   8   1   28.60    6.50
   8   8   1   37.00    7.10
  -9  -9  -1   53.49    9.10
  -9  -9  -1   37.90    8.10
  -9  -9  -1   40.00    7.80
   9   9   1   54.29    8.60
   9   9   1   39.50    7.70
   9   9   1   53.39    8.70
 -10 -10  -1    2.50    5.90
 -10 -10  -1    5.60    4.00
 -10 -10  -1   -7.00    4.00
  10  10   1   -5.90    4.50
  10  10   1    6.60    5.20
  10  10   1    4.50    5.80
 -11 -11  -1    8.20    6.20
 -11 -11  -1   -7.60    6.30
 -11 -11  -1    3.60    6.20
 -11 -11  -1    8.80    6.10
  11  11   1    0.10    5.30
  11  11   1    3.10    6.60
 -12 -12  -1   48.50   10.60
  12  12   1   51.29   11.10
  12  12   1   42.60   12.90
  12  12  -2    2.80    7.50
  12  12  -2    3.30    7.00
  12  12  -2   -8.10    5.50
 -12 -12   2    3.90    6.80
 -12 -12   2    9.60    7.30
  11  11  -2   77.39   12.00
  11  11  -2   88.29   12.60
  11  11  -2   70.39   11.50
 -11 -11   2   69.19   11.50
 -11 -11   2   78.49   11.20
 -11 -11   2  102.19   14.00
 -11 -11   2   65.79   11.90
  10  10  -2    4.70    5.30
  10  10  -2    8.70    6.50
  10  10  -2    0.00    5.20
 -10 -10   2    1.80    4.80
 -10 -10   2   -0.90    5.40
 -10 -10   2    8.50    6.20
 -10 -10   2    3.40    4.30
   9   9  -2   32.50    7.40
   9   9  -2   19.60    6.70
   9   9  -2   41.00    8.20
  -9  -9   2   33.20    7.80
  -9  -9   2   32.30    6.60
  -9  -9   2   13.10    9.20
   8   8  -2   96.39   10.60
   8   8  -2  101.39   10.50
   8   8  -2   87.19    9.70
  -8  -8   2  102.99   11.00
  -8  -8   2   91.69    9.80
  -8  -8   2   81.99   10.10
   7   7  -2  287.17   15.30
   7   7  -2  284.07   14.80
   7   7  -2  278.17   14.30
  -7  -7   2  274.67   15.00
  -7  -7   2  283.07   13.70
  -7  -7   2  268.07   15.20
   6   6  -2   13.20    4.60
   6   6  -2   12.10    4.20
   6   6  -2    9.70    3.80
  -6  -6   2    6.30    3.90
  -6  -6   2    9.40    4.10
  -6  -6   2   11.90    3.70
   5   5  -2  562.84   18.50
   5   5  -2  544.65   17.70
   5   5  -2  558.14   18.80
  -5  -5   2  549.25   17.30
  -5  -5   2  573.94   19.20
   4   4  -2  205.68   10.30
   4   4  -2  198.18    9.70
   4   4  -2  201.18    9.60
  -4  -4   2  205.08    9.20
  -4  -4   2  192.78    9.90
   3   3  -2  776.52   19.20
   3   3  -2  786.12   19.50
   3   3  -2  790.12   18.70
  -3  -3   2  775.02   19.50
  -3  -3   2  806.12   18.60
   2   2  -2 2109.69   38.20
   2   2  -2 2123.29   37.70
  -2  -2   2 2081.69   38.30
   1   1  -2  499.35   10.80
   1   1  -2  480.05   10.80
   1   1  -2  489.65   11.00
  -1  -1   2  486.45   10.70
  -1  -1   2  500.85   11.10
  -1  -1   2  505.85   10.80
   0   0  -2 5406.46  122.69
   0   0   2 5133.49  121.29
  -1  -1  -2  386.96    8.20
  -1  -1  -2  391.36    8.00
  -2  -2  -2 1320.87   24.20
  -2  -2  -2 1249.47   24.20
  -2  -2  -2 1314.57   22.60
   2   2   2 1355.76   22.90
   2   2   2 1279.07   24.00
   2   2   2 1267.17   24.00
  -3  -3  -2   29.90    4.30
  -3  -3  -2   29.30    3.70
  -3  -3  -2   32.60    3.00
   3   3   2   30.60    3.80
   3   3   2   23.70    3.40
   3   3   2   28.60    3.30
  -4  -4  -2  728.13   16.90
  -4  -4  -2  740.73   19.40
  -4  -4  -2  721.23   19.10
   4   4   2  696.63   18.70
   4   4   2  729.73   17.60
   4   4   2  734.03   18.80
  -5  -5  -2 1052.69   26.60
  -5  -5  -2  978.60   26.00
  -5  -5  -2 1039.90   23.50
   5   5   2 1040.30   25.70
   5   5   2 1069.79   24.50
   5   5   2 1020.30   25.80
  -6  -6  -2  224.68   12.20
  -6  -6  -2  229.08   12.40
  -6  -6  -2  205.38    9.90
   6   6   2  235.08   11.40
   6   6   2  207.18   11.50
   6   6   2  229.88   11.60
  -7  -7  -2    4.00    2.80
  -7  -7  -2    2.00    3.40
  -7  -7  -2   -2.00    2.80
   7   7   2    4.10    3.60
   7   7   2   -0.20    3.10
   7   7   2    3.10    3.60
  -8  -8  -2   31.00    6.90
  -8  -8  -2   45.50    6.30
  -8  -8  -2   44.50    7.70
   8   8   2   45.40    7.30
   8   8   2   47.20    7.70
   8   8   2   40.20    7.20
  -9  -9  -2   75.59   10.90
  -9  -9  -2   74.79    8.40
  -9  -9  -2   84.19   10.80
   9   9   2   84.89   10.00
   9   9   2   96.39   10.60
   9   9   2   79.69   10.00
 -10 -10  -2  154.48   14.50
 -10 -10  -2  164.48   15.70
 -10 -10  -2  180.38   12.60
  10  10   2  170.38   15.00
  10  10   2  174.58   14.60
 -11 -11  -2    1.60    5.10
 -11 -11  -2    2.60    6.30
 -11 -11  -2    1.70    5.50
 -11 -11  -2    5.50    6.10
  11  11   2    4.50    5.70
  11  11   2    4.60    6.10
 -12 -12  -2   42.90   10.00
 -12 -12  -2   80.99   11.30
  12  12   2   65.99   11.90
  12  12   2   48.20   10.30
  12  12  -3    6.40    7.10
  12  12  -3   -8.80    6.40
  12  12  -3    4.40    7.20
 -12 -12   3   -2.30    6.10
 -12 -12   3    6.50    8.30
  11  11  -3   40.90    9.60
  11  11  -3   38.60    9.10
 -11 -11   3   47.20   11.00
 -11 -11   3   33.30    9.00
 -11 -11   3   57.99   11.20
 -11 -11   3   39.90    9.10
  10  10  -3   23.50    7.50
  10  10  -3   13.10    6.40
  10  10  -3   25.60    7.70
 -10 -10   3    8.90    6.80
 -10 -10   3   35.60    7.40
 -10 -10   3   26.00    7.50
 -10 -10   3   11.60    6.80
   9   9  -3  452.25   22.40
   9   9  -3  462.65   21.90
   9   9  -3  461.45   22.10
  -9  -9   3  446.56   20.40
  -9  -9   3  455.85   22.40
  -9  -9   3  458.55   24.40
   8   8  -3  130.39   11.80
   8   8  -3  122.69   11.70
   8   8  -3  124.89   11.40
  -8  -8   3  120.99   10.50
  -8  -8   3  109.69   11.50
  -8  -8   3  106.09   11.20
   7   7  -3   17.90    5.60
   7   7  -3   31.30    6.70
   7   7  -3   21.90    5.30
  -7  -7   3   29.50    6.50
  -7  -7   3   24.70    6.10
  -7  -7   3   19.70    5.10
   6   6  -3  124.29    9.50
   6   6  -3  106.69    9.40
   6   6  -3  137.99    9.90
  -6  -6   3  118.09    9.90
  -6  -6   3  127.09    9.80
  -6  -6   3  122.69    8.80
   5   5  -3 1045.80   27.70
   5   5  -3 1054.09   28.10
   5   5  -3 1062.19   27.20
  -5  -5   3 1103.69   28.90
  -5  -5   3 1046.00   26.60
   4   4  -3   -1.20    2.60
   4   4  -3   -1.80    2.40
   4   4  -3    0.60    2.80
  -4  -4   3   -2.60    2.30
  -4  -4   3    1.10    2.60
   3   3  -3  645.84   16.80
   3   3  -3  638.84   17.20
   3   3  -3  579.84   16.80
  -3  -3   3  646.04   17.50
  -3  -3   3  629.64   17.00
  -3  -3   3  664.53   16.70
   2   2  -3  173.68    7.30
   2   2  -3  180.48    7.40
   2   2  -3  179.88    7.10
  -2  -2   3  172.68    7.20
  -2  -2   3  168.88    6.90
  -2  -2   3  170.38    7.30
   1   1  -3    1.50    1.50
   1   1  -3    1.70    1.40
   1   1  -3    1.50    1.50
  -1  -1   3    0.80    1.50
  -1  -1   3    2.90    1.60
  -1  -1   3    0.60    1.30
   0   0  -3    1.20    0.90
   0   0  -3    1.00    1.20
   0   0  -3    1.70    1.00
   0   0   3    1.70    1.00
   1   1   3  638.54   14.10
  -2  -2  -3 1038.50   20.80
  -2  -2  -3 1087.59   20.70
   2   2   3 1059.19   20.00
   2   2   3 1086.69   20.40
  -3  -3  -3  144.09    6.90
  -3  -3  -3  145.19    6.80
   3   3   3  137.09    7.60
   3   3   3  138.99    6.30
  -4  -4  -3  533.75   13.20
  -4  -4  -3  532.65   15.90
  -4  -4  -3  542.15   15.90
   4   4   3  517.65   13.90
   4   4   3  529.65   15.20
   4   4   3  529.85   15.30
  -5  -5  -3   15.30    3.10
  -5  -5  -3   15.90    4.20
  -5  -5  -3   12.40    3.90
   5   5   3   18.30    5.00
   5   5   3   16.30    4.00
   5   5   3   11.50    3.90
  -6  -6  -3  256.07   10.50
  -6  -6  -3  249.38   12.70
  -6  -6  -3  258.97   13.00
   6   6   3  249.28   12.30
   6   6   3  264.67   12.40
  -7  -7  -3  213.88   10.60
  -7  -7  -3  197.88   12.60
  -7  -7  -3  199.68   12.90
   7   7   3  224.68   11.90
   7   7   3  211.58   12.30
   7   7   3  237.88   12.80
  -8  -8  -3   52.89    8.60
  -8  -8  -3   50.89    6.60
  -8  -8  -3   79.39    9.50
   8   8   3   59.49    8.30
   8   8   3   68.09    8.70
  -9  -9  -3    1.80    5.20
  -9  -9  -3    2.90    5.00
  -9  -9  -3    4.40    4.30
   9   9   3   13.70    5.50
   9   9   3   -0.70    4.50
 -10 -10  -3    6.60    5.90
 -10 -10  -3   25.50    5.90
 -10 -10  -3   20.70    7.90
  10  10   3   17.40    6.40
  10  10   3   18.30    7.00
 -11 -11  -3  245.18   18.50
 -11 -11  -3  201.88   18.60
 -11 -11  -3  243.38   15.60
 -11 -11  -3  243.78   20.30
  11  11   3  212.58   17.30
  11  11   3  233.58   18.00
 -12 -12  -3   40.00    9.70
 -12 -12  -3   64.89   10.50
  12  12   3   61.39   11.40
  12  12   3   73.09   12.70
  12  12  -4   -4.60    6.30
  12  12  -4   -2.70    6.50
 -12 -12   4   -7.00    6.30
 -12 -12   4    9.40    8.40
  11  11  -4   17.30    8.40
  11  11  -4    5.70    6.40
  11  11  -4   16.80    7.50
 -11 -11   4   32.60    8.60
 -11 -11   4   11.90    8.70
 -11 -11   4   13.50    7.60
 -11 -11   4   25.50    8.30
  10  10  -4  388.16   21.90
  10  10  -4  376.16   22.20
  10  10  -4  417.66   22.60
 -10 -10   4  395.86   20.70
 -10 -10   4  413.76   23.50
 -10 -10   4  382.06   21.80
 -10 -10   4  431.36   23.70
   9   9  -4   23.60    6.60
   9   9  -4   16.40    6.80
  -9  -9   4   11.90    5.40
  -9  -9   4   12.90    6.20
  -9  -9   4   18.20    6.50
   8   8  -4  217.78   14.50
   8   8  -4  250.67   15.30
   8   8  -4  242.18   15.80
  -8  -8   4  216.98   15.50
  -8  -8   4  228.68   15.00
  -8  -8   4  217.38   13.80
   7   7  -4   72.19    9.00
   7   7  -4   44.00    8.90
   7   7  -4   63.99    8.90
  -7  -7   4   46.00    7.60
  -7  -7   4   63.29    7.60
   6   6  -4   46.60    7.00
   6   6  -4   44.20    7.10
   6   6  -4   47.00    7.10
  -6  -6   4   57.89    6.90
  -6  -6   4   46.50    7.20
  -6  -6   4   40.60    6.60
   5   5  -4   26.10    5.10
   5   5  -4   17.30    5.00
   5   5  -4   21.70    4.80
  -5  -5   4   25.60    5.50
  -5  -5   4   13.80    3.90
   4   4  -4   16.50    4.30
   4   4  -4   10.50    3.60
   4   4  -4   14.60    3.90
  -4  -4   4   14.10    4.00
  -4  -4   4   13.00    3.80
   3   3  -4  297.07   10.90
   3   3  -4  297.87   11.30
   3   3  -4  299.17   11.40
  -3  -3   4  291.77   10.80
  -3  -3   4  304.97   11.50
  -3  -3   4  295.77   11.10
   2   2  -4  464.55   12.90
   2   2  -4  461.75   13.00
   2   2  -4  481.65   13.50
  -2  -2   4  452.75   13.10
  -2  -2   4  464.15   14.70
  -2  -2   4  484.15   12.90
   1   1  -4   70.39    4.20
   1   1  -4   65.99    4.50
   1   1  -4   63.49    4.10
  -1  -1   4   71.19    4.40
  -1  -1   4   72.69    4.10
  -1  -1   4   72.19    4.30
   0   0  -4    4.90    1.70
   0   0  -4    5.20    1.50
   0   0  -4    4.50    1.40
   0   0   4    4.80    1.50
  -1  -1  -4   23.60    3.10
  -2  -2  -4 2363.96   40.70
  -2  -2  -4 2364.16   41.30
   2   2   4 2395.66   44.20
  -3  -3  -4   12.80    3.00
  -3  -3  -4   17.10    3.20
   3   3   4   15.40    2.90
   3   3   4   14.20    2.60
  -4  -4  -4   10.90    3.50
  -4  -4  -4   10.60    3.50
   4   4   4    5.50    3.30
   4   4   4    8.80    3.00
  -5  -5  -4  678.53   19.10
  -5  -5  -4  741.63   21.00
  -5  -5  -4  714.63   20.60
   5   5   4  714.53   19.60
   5   5   4  747.23   20.10
  -6  -6  -4   26.00    5.30
  -6  -6  -4   24.50    5.20
  -6  -6  -4   26.90    4.00
   6   6   4   16.80    4.40
   6   6   4   25.00    4.80
  -7  -7  -4    2.60    3.60
  -7  -7  -4    4.20    2.60
  -7  -7  -4    3.50    3.80
   7   7   4   10.50    4.10
   7   7   4    4.20    3.50
  -8  -8  -4   60.69    8.90
  -8  -8  -4   74.79    9.60
  -8  -8  -4   77.19    7.40
   8   8   4   77.09    8.90
   8   8   4   68.89    9.00
  -9  -9  -4    7.90    6.00
  -9  -9  -4    5.90    3.70
  -9  -9  -4    2.50    5.20
   9   9   4   -1.10    6.90
   9   9   4   -2.50    3.70
 -10 -10  -4   -4.00    4.60
 -10 -10  -4    1.30    5.20
  10  10   4    5.80    5.30
  10  10   4   15.60    6.50
 -11 -11  -4   19.80    7.20
 -11 -11  -4   22.40    8.70
 -11 -11  -4   10.10    6.30
 -11 -11  -4    6.40    7.00
  11  11   4   29.20    9.10
  11  11   4    7.50    6.90
 -12 -12  -4   46.40    9.50
 -12 -12  -4   30.30    8.60
  12  12   4   44.60   11.00
  12  12   4   40.40    9.60
  12  12  -5   -9.50    6.00
  12  12  -5   -5.20    6.10
  11  11  -5  -11.60    5.30
  11  11  -5    6.00    6.60
  11  11  -5    1.90    5.90
 -11 -11   5    2.00    5.10
 -11 -11   5   10.10    7.00
 -11 -11   5    2.20    6.80
  10  10  -5   -7.00    4.60
  10  10  -5    6.70    6.20
  10  10  -5    6.40    5.80
 -10 -10   5   -4.80    5.30
 -10 -10   5    3.40    5.30
 -10 -10   5    9.30    5.90
 -10 -10   5   -0.10    5.60
   9   9  -5  364.16   20.40
   9   9  -5  427.56   21.70
   9   9  -5  448.76   22.70
  -9  -9   5  426.66   21.20
  -9  -9   5  408.76   20.30
  -9  -9   5  422.56   21.60
  -9  -9   5  417.96   22.50
   8   8  -5   52.69    8.80
   8   8  -5   47.50    8.60
   8   8  -5   61.29    9.30
  -8  -8   5   36.70    7.80
  -8  -8   5   55.79    8.90
  -8  -8   5   41.40    7.30
   7   7  -5  357.06   17.20
   7   7  -5  346.17   17.50
   7   7  -5  353.76   17.60
  -7  -7   5  350.26   18.00
  -7  -7   5  331.37   17.80
  -7  -7   5  336.17   19.50
   6   6  -5   20.60    5.00
   6   6  -5   24.40    5.20
   6   6  -5   16.50    4.80
  -6  -6   5   13.30    4.80
  -6  -6   5   24.50    5.10
  -6  -6   5   19.80    5.10
   5   5  -5   23.10    5.10
   5   5  -5   17.70    4.40
   5   5  -5   13.30    4.20
  -5  -5   5   20.70    4.60
  -5  -5   5   17.20    4.80
   4   4  -5    1.00    2.70
   4   4  -5   -3.30    2.70
   4   4  -5    0.80    2.80
  -4  -4   5   -1.30    2.90
  -4  -4   5    0.80    2.50
   3   3  -5  157.68    8.60
   3   3  -5  159.98    8.70
  -3  -3   5  155.18    8.30
  -3  -3   5  163.08    8.30
  -3  -3   5  162.38    8.90
   2   2  -5  508.55   14.10
   2   2  -5  494.75   16.40
   2   2  -5  504.55   14.10
  -2  -2   5  494.85   13.70
  -2  -2   5  502.45   14.40
  -2  -2   5  525.75   14.20
   1   1  -5   64.59    4.30
   1   1  -5   70.79    4.40
  -1  -1   5   69.59    4.50
  -1  -1   5   59.49    3.90
  -1  -1   5   61.59    4.40
   0   0  -5    6.50    1.70
   0   0  -5    6.60    1.70
   0   0  -5    8.90    2.10
   0   0   5    8.30    1.80
  -1  -1  -5  969.90   20.60
   1   1   5  933.31   20.30
  -2  -2  -5 1114.99   22.30
  -2  -2  -5 1130.59   21.90
   2   2   5 1139.09   25.10
  -3  -3  -5   35.80    4.40
  -3  -3  -5   32.00    4.10
  -4  -4  -5  191.48    9.30
  -4  -4  -5  188.88    9.20
   4   4   5  188.48    9.50
   4   4   5  171.98    7.90
  -5  -5  -5  365.06   14.00
  -5  -5  -5  391.46   14.50
   5   5   5  382.26   13.20
   5   5   5  353.26   12.60
  -6  -6  -5   45.60    6.60
  -6  -6  -5   47.60    6.80
  -6  -6  -5   42.20    4.60
   6   6   5   48.60    6.10
   6   6   5   48.60    6.20
  -7  -7  -5  241.78   10.30
  -7  -7  -5  235.88   13.90
  -7  -7  -5  238.58   13.70
   7   7   5  230.68   12.20
   7   7   5  236.78   12.60
  -8  -8  -5  214.98   14.40
  -8  -8  -5  227.48   15.20
  -8  -8  -5  213.18   10.70
   8   8   5  200.78   12.90
   8   8   5  231.08   13.20
  -9  -9  -5    2.30    3.60
  -9  -9  -5   -6.10    5.10
  -9  -9  -5    4.10    4.50
   9   9   5    5.50    4.80
   9   9   5    8.60    5.80
 -10 -10  -5   71.29   11.50
 -10 -10  -5   67.09    8.30
 -10 -10  -5   74.69   11.10
  10  10   5   89.19   11.40
  10  10   5   58.39    9.50
 -11 -11  -5   38.10    7.60
 -11 -11  -5   58.69   11.30
 -11 -11  -5   29.50    9.70
 -11 -11  -5   25.40    7.80
  11  11   5   32.50    8.00
  11  11   5   21.00    8.00
 -12 -12  -5   -0.30    6.20
 -12 -12  -5   -8.30    5.20
  12  12   5    4.20    7.00
  12  12  -6   41.20   10.00
  12  12  -6   51.09   11.30
 -12 -12   6   32.50   16.30
 -12 -12   6   59.69   17.50
  11  11  -6    0.30    6.00
  11  11  -6    4.70    6.70
 -11 -11   6    4.00    7.50
 -11 -11   6    2.10    6.90
 -11 -11   6    1.40    6.30
 -11 -11   6    5.60    6.00
  10  10  -6  214.88   17.50
  10  10  -6  214.68   17.60
  10  10  -6  219.28   17.60
 -10 -10   6  232.18   18.60
 -10 -10   6  235.08   18.30
 -10 -10   6  233.38   16.60
 -10 -10   6  220.08   16.10
   9   9  -6  401.36   21.10
   9   9  -6  394.06   21.80
   9   9  -6  404.16   22.00
  -9  -9   6  411.26   21.60
  -9  -9   6  399.96   20.50
  -9  -9   6  396.46   22.30
  -9  -9   6  404.96   21.00
   8   8  -6   90.89   10.50
   8   8  -6   84.69   10.70
   8   8  -6   94.79   11.10
  -8  -8   6   77.09    9.30
  -8  -8   6   82.19   10.60
  -8  -8   6  102.79   11.20
  -8  -8   6   65.09    9.90
   7   7  -6  225.28   14.60
   7   7  -6  235.48   14.50
   7   7  -6  189.98   13.60
  -7  -7   6  218.18   14.00
  -7  -7   6  222.38   14.70
  -7  -7   6  200.38   12.90
   6   6  -6  560.64   21.40
   6   6  -6  557.84   20.70
   6   6  -6  539.95   20.60
  -6  -6   6  565.74   20.70
  -6  -6   6  579.44   21.90
  -6  -6   6  545.85   20.00
   5   5  -6   -1.80    2.60
   5   5  -6    3.90    3.60
   5   5  -6    4.90    3.20
  -5  -5   6    3.40    3.40
  -5  -5   6    2.80    3.00
   4   4  -6  776.92   22.20
   4   4  -6  770.92   22.60
   4   4  -6  777.72   22.70
  -4  -4   6  792.12   23.10
  -4  -4   6  736.53   21.50
   3   3  -6    8.60    3.40
   3   3  -6    4.10    3.50
   3   3  -6    7.00    3.50
  -3  -3   6   10.10    3.50
  -3  -3   6    7.00    3.20
  -3  -3   6    7.80    3.30
   2   2  -6 1064.19   24.20
   2   2  -6 1071.09   24.80
   2   2  -6 1124.39   24.70
  -2  -2   6 1080.59   24.70
  -2  -2   6 1116.29   24.50
   1   1  -6   18.50    3.90
   1   1  -6   19.20    3.20
   1   1  -6   18.30    2.90
  -1  -1   6   16.90    3.30
  -1  -1   6   14.60    2.80
  -1  -1   6   15.90    2.60
   0   0  -6  547.95   12.60
   0   0  -6  556.34   12.60
   0   0   6  535.55   12.70
  -1  -1  -6  301.97   10.20
   1   1   6  300.57   10.00
  -2  -2  -6    8.60    2.40
  -2  -2  -6   10.80    2.40
   2   2   6   10.00    3.10
  -3  -3  -6  653.63   16.80
  -3  -3  -6  651.03   17.80
  -4  -4  -6  794.82   20.70
  -4  -4  -6  805.62   20.60
  -5  -5  -6   60.09    6.40
  -5  -5  -6   55.59    6.40
   5   5   6   61.19    5.60
   5   5   6   62.09    5.80
  -6  -6  -6   15.30    4.40
  -6  -6  -6   10.50    4.30
   6   6   6   15.10    4.00
   6   6   6    7.00    4.20
  -7  -7  -6   61.19    8.40
  -7  -7  -6   66.69    5.70
  -7  -7  -6   72.99    9.20
   7   7   6   80.39    7.80
   7   7   6   60.89    7.50
  -8  -8  -6   28.10    6.60
  -8  -8  -6   27.70    7.20
  -8  -8  -6   34.20    5.10
   8   8   6   39.20    7.10
   8   8   6   39.90    6.70
  -9  -9  -6  446.96   22.80
  -9  -9  -6  405.06   21.70
   9   9   6  455.05   19.30
   9   9   6  425.66   19.50
 -10 -10  -6  154.08   14.30
 -10 -10  -6  178.68   16.30
  10  10   6  122.29   12.00
 -11 -11  -6   36.60   10.70
 -11 -11  -6   26.20    8.60
  11  11   6   45.70    9.60
  11  11   6   48.70    8.80
 -12 -12  -6   44.70   11.10
  12  12   6   67.99   11.60
  12  12   6   56.59   12.30
  12  12  -7   51.89   10.90
 -12 -12   7   26.70   12.30
 -12 -12   7   35.50    9.60
  11  11  -7   12.30    6.70
  11  11  -7   -3.20    6.10
  11  11  -7   -6.80    5.90
 -11 -11   7    9.60    6.90
 -11 -11   7    5.90    6.50
 -11 -11   7    9.80    7.40
 -11 -11   7    7.00    8.20
  10  10  -7   80.19   12.40
  10  10  -7   76.69   12.30
 -10 -10   7   92.69   11.80
 -10 -10   7   90.49   11.40
 -10 -10   7   86.99   16.30
 -10 -10   7   68.79   11.80
   9   9  -7  155.68   14.20
   9   9  -7  164.38   15.20
   9   9  -7  173.58   15.10
  -9  -9   7  159.58   14.80
  -9  -9   7  164.18   13.90
  -9  -9   7  174.18   13.90
  -9  -9   7  177.38   15.40
   8   8  -7    3.20    5.00
   8   8  -7    1.60    4.80
   8   8  -7    6.70    5.10
  -8  -8   7    5.60    4.50
  -8  -8   7    5.10    4.60
  -8  -8   7    7.10    5.10
   7   7  -7  366.66   18.80
   7   7  -7  371.36   18.50
   7   7  -7  385.46   18.50
  -7  -7   7  375.66   19.10
  -7  -7   7  383.76   18.60
  -7  -7   7  379.06   17.70
  -7  -7   7  345.07   16.10
   6   6  -7   21.30    5.40
   6   6  -7   20.20    5.60
   6   6  -7   17.30    4.90
  -6  -6   7   21.30    5.60
  -6  -6   7   21.10    5.90
  -6  -6   7   20.60    5.60
   5   5  -7   39.30    6.70
   5   5  -7   27.70    5.70
   5   5  -7   31.30    6.10
  -5  -5   7   35.00    5.90
  -5  -5   7   33.30    6.30
  -5  -5   7   27.70    5.30
   4   4  -7  348.57   14.40
   4   4  -7  352.46   14.80
   4   4  -7  346.67   14.80
  -4  -4   7  321.47   13.80
  -4  -4   7  345.57   14.90
   3   3  -7 1054.09   26.40
   3   3  -7 1096.29   26.50
   3   3  -7 1037.10   26.40
  -3  -3   7 1052.79   26.00
  -3  -3   7 1050.39   27.00
   2   2  -7 1474.35   31.40
   2   2  -7 1514.35   31.90
   2   2  -7 1517.55   32.30
  -2  -2   7 1493.45   30.60
  -2  -2   7 1483.95   31.50
  -2  -2   7 1470.75   31.40
   1   1  -7 1760.32   33.90
   1   1  -7 1786.72   33.80
   1   1  -7 1717.53   34.60
  -1  -1   7 1734.93   33.00
  -1  -1   7 1747.83   33.90
  -1  -1   7 1734.83   31.80
   0   0  -7   12.00    2.70
   0   0  -7   14.10    2.50
   0   0  -7    6.70    1.90
   0   0   7    9.70    2.70
  -1  -1  -7  155.88    7.80
  -2  -2  -7   63.79    4.90
   2   2   7   68.89    6.40
  -3  -3  -7  142.99    7.60
   3   3   7  135.79    9.30
  -4  -4  -7  206.48   10.10
  -4  -4  -7  199.18    9.60
   4   4   7  214.38   12.40
  -5  -5  -7   39.20    5.80
  -5  -5  -7   47.50    6.00
  -6  -6  -7   82.69    8.40
  -6  -6  -7  106.49    8.90
   6   6   7  102.69    7.40
  -7  -7  -7   37.00    6.70
  -7  -7  -7   40.40    7.50
   7   7   7   46.70    6.70
   7   7   7   43.30    6.00
  -8  -8  -7  262.97   16.30
  -8  -8  -7  242.08   15.40
   8   8   7  241.18   13.40
   8   8   7  266.77   13.30
  -9  -9  -7   30.10    8.60
  -9  -9  -7   51.39    9.20
   9   9   7   58.19    8.00
   9   9   7   54.99    8.50
 -10 -10  -7   31.30    8.50
 -10 -10  -7   20.10    9.40
  10  10   7   39.00    7.60
  10  10   7   32.20    7.40
 -11 -11  -7   65.69   11.00
 -11 -11  -7   56.09   12.10
  11  11   7   58.09    9.10
  11  11   7   53.29    9.50
 -12 -12  -7   11.20   10.10
  12  12   7   18.80    8.70
  12  12   7   25.90    7.90
  12  12  -8    5.60    7.50
 -12 -12   8  -13.00    6.80
 -12 -12   8    9.80    7.40
  11  11  -8    5.10    6.40
  11  11  -8   -3.80    6.40
 -11 -11   8    0.10    6.40
 -11 -11   8    7.80    6.90
  10  10  -8  144.69   14.90
  10  10  -8  161.08   15.90
  10  10  -8  160.08   16.20
 -10 -10   8  178.38   15.50
 -10 -10   8  175.78   16.80
   9   9  -8   58.29   10.40
   9   9  -8   59.29   10.20
  -9  -9   8   68.99   10.10
  -9  -9   8   63.79   10.60
  -9  -9   8   55.29    9.80
  -9  -9   8   72.99   11.30
   8   8  -8   46.10    9.00
   8   8  -8   27.20    6.70
   8   8  -8   41.40   13.70
  -8  -8   8   43.50    8.60
  -8  -8   8   49.60    8.20
  -8  -8   8   41.90    8.50
  -8  -8   8   37.20    7.40
   7   7  -8  277.97   16.20
   7   7  -8  275.57   16.60
   7   7  -8  302.57   17.00
  -7  -7   8  295.67   16.60
  -7  -7   8  252.97   13.80
  -7  -7   8  272.67   16.90
  -7  -7   8  258.77   15.20
   6   6  -8   83.29   12.00
   6   6  -8  109.59   10.00
   6   6  -8   85.09    9.40
  -6  -6   8   96.09    8.20
  -6  -6   8   90.79    9.70
  -6  -6   8   97.49    9.30
   5   5  -8  201.78   12.30
   5   5  -8  198.38   12.10
   5   5  -8  191.48   11.90
  -5  -5   8  190.68   12.30
  -5  -5   8  221.28   10.10
  -5  -5   8  186.18   11.40
  -5  -5   8  190.08   11.30
   4   4  -8 1665.23   38.80
   4   4  -8 1651.83   38.30
   4   4  -8 1596.74   38.10
  -4  -4   8 1655.03   38.00
  -4  -4   8 1669.13   38.90
   3   3  -8  142.69    9.10
   3   3  -8  145.79    9.30
   3   3  -8  125.59    8.80
  -3  -3   8  152.38    9.10
   2   2  -8  163.68    8.80
   2   2  -8  146.99    8.60
   2   2  -8  163.18    9.10
  -2  -2   8  165.48    8.70
  -2  -2   8  156.98    8.60
   1   1  -8  270.47   11.30
   1   1  -8  268.97   10.10
   1   1  -8  272.17   10.10
  -1  -1   8  262.67   10.00
   0   0  -8   31.10    3.80
   0   0  -8   31.50    4.70
   0   0  -8   31.80    4.00
   0   0   8   24.00    3.70
   1   1   8   -1.80   28.80
   1   1   8    4.60   30.50
   2   2   8   34.30    6.90
  -3  -3  -8   38.40    4.90
  -3  -3  -8   43.80    5.10
   3   3   8   46.10    6.50
  -4  -4  -8  779.42   20.70
  -4  -4  -8  766.02   21.40
   4   4   8  821.62   24.90
  -5  -5  -8   94.19    7.90
  -5  -5  -8   90.99    7.70
   5   5   8   93.69    9.70
  -6  -6  -8    0.00    3.50
  -6  -6  -8   -1.30    3.10
   6   6   8    2.70    4.80
  -7  -7  -8  480.15   20.20
  -7  -7  -8  461.05   19.50
  -8  -8  -8   48.20    8.40
  -8  -8  -8   39.40    7.50
  -9  -9  -8   29.90    8.10
 -10 -10  -8  118.49   13.50
 -10 -10  -8  151.68   15.50
 -11 -11  -8    4.10    6.60
 -11 -11  -8   -2.10    7.90
  12  12   8   55.29   13.00
  12  12  -9   -6.60    5.30
  12  12  -9   -9.90    7.10
 -12 -12   9   33.20   10.50
 -12 -12   9   -6.70    6.80
  11  11  -9   -3.50    7.40
  11  11  -9    3.10    6.30
 -11 -11   9   -4.40    6.20
 -11 -11   9   -8.20    5.50
  10  10  -9    8.20    6.00
  10  10  -9   10.10    6.50
  10  10  -9   25.10    7.60
 -10 -10   9   16.80    7.50
 -10 -10   9   23.20    8.90
 -10 -10   9   13.30    6.90
 -10 -10   9   11.30    7.40
   9   9  -9    5.30    5.60
   9   9  -9   15.80    6.60
   9   9  -9    2.30    4.80
  -9  -9   9   -2.10    5.20
  -9  -9   9    0.10    5.20
  -9  -9   9    8.00    5.50
  -9  -9   9    5.70    6.10
   8   8  -9   22.80    7.10
   8   8  -9   17.20    5.90
   8   8  -9   15.70    6.70
  -8  -8   9    7.30    4.90
  -8  -8   9   29.90    7.30
  -8  -8   9   17.20    6.50
  -8  -8   9   16.50    5.70
   7   7  -9  309.57   17.70
   7   7  -9  315.87   17.60
   7   7  -9  309.17   18.00
  -7  -7   9  309.37   15.00
  -7  -7   9  327.67   18.50
  -7  -7   9  314.27   17.10
  -7  -7   9  337.87   17.60
   6   6  -9   39.70    7.50
   6   6  -9   39.50    7.70
   6   6  -9   35.40    6.90
  -6  -6   9   35.30    6.50
  -6  -6   9   44.40    7.50
  -6  -6   9   40.00    5.90
  -6  -6   9   57.89    9.00
   5   5  -9  261.37   14.30
   5   5  -9  282.97   14.60
   5   5  -9  283.27   14.60
  -5  -5   9  282.47   15.00
  -5  -5   9  273.87   13.50
  -5  -5   9  274.17   14.00
   4   4  -9  187.28   11.20
   4   4  -9  171.48   10.80
   4   4  -9  169.58   10.80
  -4  -4   9  176.58   11.10
  -4  -4   9  161.38    9.80
  -4  -4   9  151.48   10.00
   3   3  -9  509.15   17.30
   3   3  -9  498.45   17.10
   3   3  -9  473.15   17.10
  -3  -3   9  487.85   16.90
  -3  -3   9  443.56   18.60
   2   2  -9   12.20    3.80
   2   2  -9    9.30    3.60
  -2  -2   9    7.40    3.20
  -2  -2   9    0.30    2.80
   1   1  -9 1336.87   30.10
   1   1  -9 1390.66   29.60
   1   1  -9 1376.06   29.30
  -1  -1   9 1379.66   29.60
   0   0  -9    1.40    2.70
   0   0  -9   -0.40    2.30
   0   0  -9    2.20    2.30
   0   0  -9    0.10    2.20
   0   0   9    2.00    2.10
  -1  -1  -9   89.09    7.40
  -2  -2  -9  823.22   22.30
   2   2   9  779.02   25.10
  -3  -3  -9  856.71   21.50
  -3  -3  -9  872.71   21.30
   3   3   9  920.41   25.00
  -4  -4  -9  302.67   12.00
   4   4   9  297.57   14.50
  -5  -5  -9  166.78   10.20
  -5  -5  -9  181.28   10.40
   5   5   9  175.38   12.50
  -6  -6  -9    1.90    3.30
  -6  -6  -9    6.60    4.20
   6   6   9   14.70    5.80
  -7  -7  -9   65.69    9.00
  -7  -7  -9   62.19    8.50
   7   7   9   67.49   10.80
  -8  -8  -9   79.89   10.20
  -8  -8  -9   66.89   10.00
   8   8   9   75.79   12.70
  -9  -9  -9  387.46   22.20
  -9  -9  -9  339.67   29.90
   9   9   9  383.86   24.40
 -10 -10  -9   -0.90    7.70
 -10 -10  -9   25.00    8.90
 -10 -10  -9   12.70    6.70
  10  10   9    9.70    7.40
 -11 -11  -9   -4.60    8.30
 -11 -11  -9    2.00    5.00
  11  11   9    4.90    8.40
  11  11 -10    2.80    6.30
  11  11 -10    6.10    6.40
 -11 -11  10   -4.90    5.40
 -11 -11  10    8.20    6.30
  10  10 -10   25.80    8.50
  10  10 -10   18.60    7.30
  10  10 -10   28.30    8.20
 -10 -10  10   27.60    8.50
 -10 -10  10   20.00    7.80
 -10 -10  10   11.80    6.80
 -10 -10  10    5.50    6.00
   9   9 -10    6.10    6.30
   9   9 -10   -0.10    5.00
   9   9 -10   -1.00    4.90
  -9  -9  10   -7.60    5.10
  -9  -9  10    4.90    5.90
  -9  -9  10    7.80    5.70
  -9  -9  10   11.80    5.30
   8   8 -10  209.08   16.10
   8   8 -10  169.08   14.40
   8   8 -10  192.38   15.60
  -8  -8  10  179.68   12.90
  -8  -8  10  165.28   13.60
  -8  -8  10  199.58   14.90
  -8  -8  10  179.08   15.60
   7   7 -10   -3.70    3.70
   7   7 -10    9.40    5.20
   7   7 -10    7.80    4.80
  -7  -7  10    7.00    4.90
  -7  -7  10    6.20    4.40
  -7  -7  10    4.60    5.20
  -7  -7  10   -2.80    3.30
   6   6 -10   16.10    5.60
   6   6 -10    4.00    4.10
   6   6 -10    5.60    4.40
  -6  -6  10    4.10    4.60
  -6  -6  10    1.80    3.80
  -6  -6  10   10.60    5.10
   5   5 -10   24.10    6.10
   5   5 -10   27.20    6.20
   5   5 -10   22.90    5.60
  -5  -5  10   23.70    5.80
  -5  -5  10   25.80    6.20
  -5  -5  10   21.50    5.30
   4   4 -10  248.98   13.40
   4   4 -10  289.77   14.10
   4   4 -10  264.27   13.50
  -4  -4  10  263.07   13.60
  -4  -4  10  273.87   12.40
  -4  -4  10  252.57   13.00
   3   3 -10   69.19    7.20
   3   3 -10   61.79    6.90
   3   3 -10   61.99    6.90
  -3  -3  10   55.79    6.50
  -3  -3  10   64.19    6.70
  -3  -3  10   65.39    6.20
   2   2 -10   49.00    6.20
   2   2 -10   56.19    6.90
   2   2 -10   53.99    6.70
  -2  -2  10   49.60    6.70
  -2  -2  10   47.50    6.00
   1   1 -10  724.23   19.20
   1   1 -10  699.83   19.90
   1   1 -10  713.03   22.10
  -1  -1  10  676.53   18.90
   0   0 -10   55.89    6.20
   0   0 -10   39.00    4.80
   0   0 -10   40.60    4.60
   0   0  10   42.80    5.10
  -1  -1 -10  705.23   17.50
  -1  -1 -10  633.14   22.60
   1   1  10  685.03   16.30
  -2  -2 -10  456.75   16.20
  -3  -3 -10   53.49    5.50
  -3  -3 -10   61.29    5.80
   3   3  10   66.49    7.20
  -4  -4 -10    0.60    2.60
  -4  -4 -10    3.00    2.80
   4   4  10   -1.10    3.00
  -5  -5 -10  250.97   12.50
  -5  -5 -10  264.87   12.60
   5   5  10  253.37   15.00
  -6  -6 -10  144.89   10.50
  -6  -6 -10  143.99   10.70
   6   6  10  146.69   12.90
  -7  -7 -10  103.79   10.00
  -7  -7 -10  114.59   10.90
   7   7  10  114.09   13.00
  -8  -8 -10  341.97   19.10
  -8  -8 -10  360.36   18.60
  -9  -9 -10  -13.60    5.30
  -9  -9 -10    5.20    5.40
   9   9  10    1.60    6.40
 -10 -10 -10  279.77   20.20
 -10 -10 -10  252.47   18.50
 -10 -10 -10  270.57   21.60
  10  10  10  272.37   22.20
 -11 -11 -10   36.60   11.30
  11  11  10   18.50    8.40
  11  11 -11   19.60    9.30
 -11 -11  11    9.20    7.20
 -11 -11  11    8.10    7.10
  10  10 -11   36.70   10.40
  10  10 -11   45.50   10.20
  10  10 -11   30.40   11.40
 -10 -10  11   24.50    8.20
 -10 -10  11   38.70    9.70
 -10 -10  11   46.30    9.90
 -10 -10  11   45.80    9.30
   9   9 -11  113.99   16.70
   9   9 -11  120.59   13.90
   9   9 -11  106.29   13.50
  -9  -9  11  124.19   12.10
  -9  -9  11  107.19   13.80
  -9  -9  11  146.79   14.40
  -9  -9  11  136.69   16.20
   8   8 -11   21.90    6.40
   8   8 -11   14.60    6.70
   8   8 -11   13.30    6.60
  -8  -8  11   12.70    5.70
  -8  -8  11   27.40    6.40
  -8  -8  11   16.70    6.50
   7   7 -11   61.59    9.60
   7   7 -11   46.80    9.00
  -7  -7  11   60.99   10.20
  -7  -7  11   61.59    9.60
  -7  -7  11   61.09    7.90
  -7  -7  11   54.69    8.80
   6   6 -11   98.89   10.90
   6   6 -11  121.89   11.70
   6   6 -11  107.99   10.60
  -6  -6  11  108.39   10.60
  -6  -6  11  106.09   10.30
  -6  -6  11  121.69   11.80
   5   5 -11    1.90    3.90
   5   5 -11   -5.10    2.30
   5   5 -11   -2.20    3.10
  -5  -5  11    2.70    3.60
  -5  -5  11    2.10    3.80
  -5  -5  11    0.00    3.20
   4   4 -11  247.28   13.50
   4   4 -11  241.68   13.50
   4   4 -11  238.48   13.40
  -4  -4  11  242.28   12.00
  -4  -4  11  248.08   13.20
  -4  -4  11  264.87   13.60
   3   3 -11  134.09    9.70
   3   3 -11  138.89    9.60
   3   3 -11  124.39    9.20
  -3  -3  11  131.49    9.20
  -3  -3  11  121.79    7.80
  -3  -3  11  135.49    9.10
   2   2 -11    9.50    3.70
   2   2 -11    6.10    3.40
   2   2 -11    6.30    3.40
  -2  -2  11   11.10    3.80
  -2  -2  11    6.50    2.90
   1   1 -11 1350.66   31.60
   1   1 -11 1392.06   30.60
  -1  -1  11 1299.97   30.30
   0   0 -11    1.40    2.60
   0   0 -11    4.20    2.70
   0   0 -11    2.80    2.40
   0   0 -11   -1.50    2.00
   0   0  11    1.40    2.00
  -1  -1 -11   35.60    5.70
  -1  -1 -11   34.40    5.00
  -1  -1 -11   39.80    4.80
  -2  -2 -11  201.38    9.50
  -2  -2 -11  198.88   10.80
  -3  -3 -11   27.50    4.70
  -3  -3 -11   19.00    4.30
   3   3  11   30.60    5.90
  -4  -4 -11   17.70    4.40
  -4  -4 -11   28.00    5.00
   4   4  11   27.90    6.10
  -5  -5 -11   55.79    7.40
  -5  -5 -11   68.09    7.50
   5   5  11   63.39    9.00
  -6  -6 -11   34.40    6.60
  -6  -6 -11   33.80    6.20
   6   6  11   34.90    7.40
  -7  -7 -11   38.30    6.90
  -7  -7 -11   50.39    8.80
   7   7  11   23.80    7.40
  -8  -8 -11    8.20    5.60
  -8  -8 -11   10.70    5.50
   8   8  11   -0.70    5.20
  -9  -9 -11  458.55   23.10
  -9  -9 -11  479.05   25.70
   9   9  11  499.15   28.00
 -10 -10 -11   30.50    9.60
 -10 -10 -11   18.70    7.40
 -10 -10 -11   16.50    8.10
  10  10  11   29.10   10.70
 -11 -11 -11   15.90    6.40
  11  11  11   12.80   10.40
  11  11 -12   20.30    8.30
  11  11 -12    7.40    6.00
 -11 -11  12   10.20    6.90
 -11 -11  12    8.40    7.30
  10  10 -12    4.90    5.50
  10  10 -12    9.40    6.40
 -10 -10  12    5.20    6.60
 -10 -10  12    4.60    5.90
 -10 -10  12    1.60    6.50
   9   9 -12    7.00    5.90
   9   9 -12   10.00    6.50
   9   9 -12   11.90    7.00
  -9  -9  12    6.10    5.50
  -9  -9  12    8.30    6.50
  -9  -9  12    6.50    6.30
  -9  -9  12   18.30    6.10
   8   8 -12  216.38   17.00
   8   8 -12  215.48   17.00
   8   8 -12  213.98   16.30
  -8  -8  12  219.78   16.20
  -8  -8  12  207.28   15.70
  -8  -8  12  188.68   13.10
  -8  -8  12  193.58   19.10
   7   7 -12    8.20    5.50
   7   7 -12   13.40    6.00
   7   7 -12    2.40    4.90
  -7  -7  12   15.80    5.90
  -7  -7  12    2.00    4.60
  -7  -7  12    2.30    4.20
   6   6 -12   47.40    8.30
   6   6 -12   47.70    8.60
   6   6 -12   36.80    8.00
  -6  -6  12   40.10    7.60
  -6  -6  12   43.20    8.20
  -6  -6  12   41.80    9.10
   5   5 -12  312.67   17.00
   5   5 -12  336.87   17.50
   5   5 -12  355.16   17.80
  -5  -5  12  371.26   17.60
  -5  -5  12  345.67   17.20
  -5  -5  12  354.66   15.80
   4   4 -12    2.30    3.80
   4   4 -12    6.30    4.40
   4   4 -12   13.80    4.90
  -4  -4  12    8.80    3.90
  -4  -4  12   11.80    4.20
  -4  -4  12    8.40    4.00
   3   3 -12   79.29    8.10
   3   3 -12   89.09    8.50
   3   3 -12   99.09    8.60
  -3  -3  12   85.49    7.70
  -3  -3  12   87.69    7.00
  -3  -3  12   83.49    8.00
   2   2 -12  712.03   21.40
   2   2 -12  717.93   22.30
   2   2 -12  669.63   21.00
  -2  -2  12  672.43   20.90
   1   1 -12  138.39    8.40
   1   1 -12  137.19    8.60
   1   1 -12  136.29    9.10
  -1  -1  12  122.69    8.00
   0   0 -12   64.99    6.10
   0   0 -12   61.19    6.40
   0   0 -12   59.29    6.80
   0   0 -12   67.49    6.60
   0   0  12   70.19    5.70
  -1  -1 -12    3.60    2.80
  -1  -1 -12    0.90    2.80
  -1  -1 -12    0.80    2.20
  -2  -2 -12   56.09    6.00
  -2  -2 -12   64.19    7.10
  -3  -3 -12  173.68    9.60
   3   3  12  172.68   11.10
  -4  -4 -12   77.89    7.40
  -4  -4 -12   87.49    7.70
   4   4  12   86.19    9.20
  -5  -5 -12  163.68   10.90
  -5  -5 -12  162.78   10.70
   5   5  12  177.98   13.10
  -6  -6 -12  106.59    9.90
  -6  -6 -12  116.09   10.50
   6   6  12   92.49   12.10
  -7  -7 -12  148.59   12.20
   7   7  12  126.59   13.70
  -8  -8 -12   11.60    5.70
  -8  -8 -12    8.10    6.50
   8   8  12    9.40    7.00
  -9  -9 -12   14.70    7.60
  -9  -9 -12    4.80    5.00
   9   9  12    1.80    6.60
 -10 -10 -12   -7.20    6.60
  10  10  12   -5.20    6.70
 -11 -11 -12   49.50   10.50
  11  11 -13   19.20    8.10
  11  11 -13   50.59   11.40
 -11 -11  13   41.10   10.40
 -11 -11  13   -2.30    8.40
  10  10 -13    6.80    7.20
  10  10 -13   19.20    7.70
 -10 -10  13   13.90    8.30
 -10 -10  13   16.90    7.20
 -10 -10  13   12.20    7.60
   9   9 -13   98.59   13.80
   9   9 -13   76.89   12.50
   9   9 -13   81.49   12.30
  -9  -9  13   82.49   12.30
  -9  -9  13  102.39   13.40
  -9  -9  13   88.89   13.40
   8   8 -13   31.30    8.10
   8   8 -13   53.99   10.50
   8   8 -13   33.60    8.80
  -8  -8  13   34.80    8.30
  -8  -8  13   34.50    8.10
  -8  -8  13   33.80    8.60
   7   7 -13  100.09   11.80
   7   7 -13  116.69   12.80
   7   7 -13  118.69   12.60
  -7  -7  13  109.79   11.70
  -7  -7  13  111.29   12.40
  -7  -7  13  114.59   11.60
   6   6 -13    9.90    5.30
   6   6 -13    9.40    5.50
   6   6 -13    6.80    5.10
  -6  -6  13    5.20    4.80
  -6  -6  13   10.80    4.60
   5   5 -13   -5.70    3.30
   5   5 -13   -0.50    3.80
   5   5 -13    0.80    3.90
  -5  -5  13    2.40    3.80
  -5  -5  13   -1.10    3.70
  -5  -5  13    3.70    4.00
   4   4 -13  103.09   10.00
   4   4 -13   97.79    9.60
   4   4 -13  117.49   10.40
  -4  -4  13  103.19   12.30
  -4  -4  13  124.19    8.80
  -4  -4  13   96.09    9.00
   3   3 -13  127.69   10.10
   3   3 -13  130.09   10.00
   3   3 -13  126.99   10.10
  -3  -3  13  129.19    9.90
  -3  -3  13  127.59    8.10
  -3  -3  13  143.19    9.80
   2   2 -13   -3.20    2.70
   2   2 -13    0.10    2.80
   2   2 -13    2.30    3.10
  -2  -2  13    2.20    2.90
   1   1 -13    1.10    2.80
   1   1 -13    0.90    2.90
   1   1 -13    4.20    2.80
  -1  -1  13    1.20    2.60
   0   0 -13   -2.60    2.30
   0   0 -13    1.70    2.90
   0   0 -13   -3.70    1.80
   0   0 -13    3.50    3.10
   0   0  13    1.20    2.30
  -1  -1 -13   32.80    5.80
  -1  -1 -13   25.50    4.90
  -2  -2 -13   93.79    8.50
  -2  -2 -13   89.39    7.60
  -3  -3 -13  203.98   10.90
  -3  -3 -13  162.38   10.60
  -4  -4 -13  161.68   10.50
  -4  -4 -13  146.89   10.00
   4   4  13  174.08   12.10
  -5  -5 -13    9.70    4.40
  -5  -5 -13   13.40    5.00
   5   5  13    6.00    5.00
  -6  -6 -13  156.78   11.60
  -6  -6 -13  150.88   12.10
   6   6  13  148.69   13.40
  -7  -7 -13  146.29   12.10
  -7  -7 -13  149.49   12.80
   7   7  13  125.79   13.90
  -8  -8 -13   10.20    6.00
  -8  -8 -13   26.00    7.40
  -8  -8 -13   11.60    5.70
   8   8  13   -5.80    6.00
  -9  -9 -13   41.60    9.50
  -9  -9 -13   39.90    9.20
  -9  -9 -13   39.40    8.90
   9   9  13   33.70    9.90
 -10 -10 -13   46.30   10.10
 -10 -10 -13   32.30    8.40
  10  10  13   26.40    9.40
  10  10 -14  118.19   20.20
 -10 -10  14  152.28   17.50
 -10 -10  14  174.58   17.90
 -10 -10  14  129.39   14.80
   9   9 -14   -4.60    5.00
   9   9 -14   16.60    7.80
   9   9 -14   13.00    7.10
  -9  -9  14   -2.00    6.60
  -9  -9  14   15.40    7.00
   8   8 -14  300.47   20.20
   8   8 -14  288.37   20.10
   8   8 -14  337.27   25.90
  -8  -8  14  293.57   19.90
  -8  -8  14  334.27   19.70
  -8  -8  14  255.77   18.60
   7   7 -14    3.00    5.60
   7   7 -14   -7.40    4.00
   7   7 -14    7.80    5.50
  -7  -7  14    1.00    4.80
  -7  -7  14    8.40    5.50
  -7  -7  14   -0.80    4.60
   6   6 -14  217.38   15.70
   6   6 -14  216.38   15.30
   6   6 -14  204.88   19.70
  -6  -6  14  193.38   14.70
  -6  -6  14  236.38   15.60
   5   5 -14  366.66   18.90
   5   5 -14  400.86   19.60
   5   5 -14  383.06   19.40
  -5  -5  14  383.26   16.70
  -5  -5  14  378.16   18.00
  -5  -5  14  358.16   18.50
   4   4 -14   17.20    5.70
   4   4 -14   12.30    5.00
  -4  -4  14   31.30    6.10
  -4  -4  14   21.90    5.20
  -4  -4  14   24.10    6.20
   3   3 -14   37.10    7.00
   3   3 -14   60.79    9.10
   3   3 -14   37.10    7.00
  -3  -3  14   41.30    7.10
   2   2 -14  410.06   17.60
   2   2 -14  404.76   16.80
   2   2 -14  425.26   17.00
  -2  -2  14  443.06   17.30
   1   1 -14    2.90    3.10
   1   1 -14    2.30    3.20
   1   1 -14   12.50    4.30
  -1  -1  14    3.30    2.90
   0   0 -14 2003.80   42.90
   0   0 -14 2048.90   41.50
   0   0 -14 2060.79   45.10
   0   0 -14 1986.00   44.20
   0   0  14 1968.00   41.70
  -1  -1 -14   81.89    7.80
  -1  -1 -14   73.89    7.00
  -1  -1 -14   75.39    7.70
  -1  -1 -14   72.09    6.00
   1   1  14   86.39    6.40
  -2  -2 -14   73.79    7.70
  -2  -2 -14   72.89    8.10
  -2  -2 -14   86.69    7.70
  -3  -3 -14   46.20    6.70
  -3  -3 -14   56.49    6.70
  -3  -3 -14   60.39    7.40
  -4  -4 -14   66.69    8.30
  -4  -4 -14   75.29    8.00
   4   4  14   76.19    9.30
  -5  -5 -14   10.90    4.80
  -5  -5 -14    5.20    3.80
   5   5  14    5.20    4.80
  -6  -6 -14   10.30    5.00
  -6  -6 -14   21.70    6.00
   6   6  14    9.20    5.60
  -7  -7 -14    4.60    5.10
  -7  -7 -14   -5.40    4.50
  -7  -7 -14    4.10    4.60
   7   7  14    6.40    5.90
  -8  -8 -14   19.30    7.50
  -8  -8 -14   25.00    7.10
  -8  -8 -14   13.70    7.00
   8   8  14   26.50    9.10
  -9  -9 -14   22.90    7.80
  -9  -9 -14   20.90    7.70
  -9  -9 -14   39.80   10.00
   9   9  14   41.30   10.60
 -10 -10 -14  -12.00    8.60
 -10 -10 -14  -10.60    6.00
  10  10  14  -10.80    7.20
  10  10 -15   -3.30    6.20
  10  10 -15    2.70    6.70
 -10 -10  15    6.00    7.60
 -10 -10  15   -1.20    6.90
   9   9 -15   73.49   12.50
   9   9 -15   70.49   12.00
  -9  -9  15   73.79   12.50
  -9  -9  15   78.89   12.20
   8   8 -15   54.19   10.20
   8   8 -15   71.79   12.00
   8   8 -15   55.99   10.80
  -8  -8  15   65.09   10.30
  -8  -8  15   66.29   11.50
  -8  -8  15   48.60    9.80
   7   7 -15   89.89   12.60
   7   7 -15   64.19   10.60
   7   7 -15   76.49   11.70
  -7  -7  15  107.69   11.80
  -7  -7  15   78.69   11.90
  -7  -7  15   75.39   11.00
   6   6 -15  493.55   23.70
   6   6 -15  481.85   23.30
   6   6 -15  495.25   23.80
  -6  -6  15  481.95   22.90
  -6  -6  15  467.35   29.20
  -6  -6  15  506.65   22.50
   5   5 -15    3.40    4.50
   5   5 -15   -3.50    4.50
   5   5 -15    6.90    4.40
  -5  -5  15    6.70    4.60
  -5  -5  15    5.20    4.60
  -5  -5  15    9.40    5.00
   4   4 -15    4.40    4.40
   4   4 -15   11.30    5.00
  -4  -4  15   11.40    4.20
  -4  -4  15   10.90    4.60
  -4  -4  15   11.80    4.90
   3   3 -15  177.48   12.70
   3   3 -15  184.88   12.50
   3   3 -15  168.68   12.00
   2   2 -15   48.70    7.80
   2   2 -15   67.59    9.30
   2   2 -15   48.00    7.50
  -2  -2  15   53.29    7.80
   1   1 -15  421.46   16.80
   1   1 -15  415.06   17.60
   1   1 -15  391.26   15.90
  -1  -1  15  396.96   16.00
   0   0 -15    3.90    3.70
   0   0 -15    2.80    3.00
   0   0 -15   10.60    4.20
   0   0 -15   -1.90    2.80
   0   0  15   -0.40    2.60
  -1  -1 -15  716.43   21.80
  -1  -1 -15  698.73   22.40
  -1  -1 -15  710.93   23.40
  -2  -2 -15   44.70    7.20
  -2  -2 -15   49.30    6.90
  -2  -2 -15   50.09    6.90
  -3  -3 -15    6.90    3.80
  -3  -3 -15    2.60    4.20
  -4  -4 -15   62.49    8.40
  -4  -4 -15   49.60    7.40
  -5  -5 -15   43.60    7.30
  -5  -5 -15   46.00    7.70
  -5  -5 -15   39.30    6.80
   5   5  15   33.00    6.90
  -6  -6 -15    2.50    4.50
  -6  -6 -15    5.00    4.50
  -6  -6 -15    1.90    5.20
   6   6  15    1.70    5.30
  -7  -7 -15    2.50    5.10
  -7  -7 -15   12.60    5.70
  -7  -7 -15    2.60    4.60
   7   7  15   15.60   10.50
  -8  -8 -15   38.90    9.10
  -8  -8 -15   70.79   11.20
   8   8  15   58.29   11.30
  -9  -9 -15   77.19   13.30
  -9  -9 -15   61.89   11.80
  -9  -9 -15   60.19    9.90
   9   9  15   49.70   11.10
 -10 -10 -15   28.50   11.70
 -10 -10 -15   48.70    9.90
  10  10  15   34.10   11.20
  10  10 -16   31.60    8.90
 -10 -10  16   22.40    8.70
   9   9 -16   20.20    7.30
  -9  -9  16   13.10    9.20
  -9  -9  16    9.60    6.70
   8   8 -16    9.50    6.30
   8   8 -16   -0.50    5.10
   8   8 -16   -5.50    5.50
  -8  -8  16    8.90    6.60
  -8  -8  16    0.70    5.70
  -8  -8  16    9.10    6.10
   7   7 -16   20.20    7.50
   7   7 -16    9.50    7.20
   7   7 -16    9.50    5.80
  -7  -7  16   19.60    6.70
  -7  -7  16   13.90    6.60
  -7  -7  16   25.90    6.30
   6   6 -16    6.00    5.20
   6   6 -16    0.20    4.10
   6   6 -16    1.80    4.70
  -6  -6  16    0.10    4.40
  -6  -6  16   -3.20    4.40
   5   5 -16   35.80    7.80
   5   5 -16   39.70    8.10
   5   5 -16   51.99    9.30
  -5  -5  16   54.29    8.40
  -5  -5  16   50.69    7.80
  -5  -5  16   39.30    8.20
   4   4 -16  222.88   14.80
   4   4 -16  206.98   14.40
   4   4 -16  219.98   14.60
  -4  -4  16  213.28   14.40
   3   3 -16  245.08   14.70
   3   3 -16  225.48   14.30
  -3  -3  16  211.28   13.60
   2   2 -16  169.48   12.00
   2   2 -16  189.08   12.80
   2   2 -16  174.98   12.00
  -2  -2  16  197.68   12.10
   1   1 -16   77.69    9.00
   1   1 -16   69.99    7.80
   1   1 -16   80.49    8.70
   1   1 -16   91.59    8.80
  -1  -1  16   66.79    7.60
   0   0 -16  246.88   11.90
   0   0 -16  242.18   12.90
   0   0 -16  237.88   13.50
   0   0 -16  204.38   12.80
   0   0  16  215.08   11.50
  -1  -1 -16  163.78   10.60
  -1  -1 -16  149.69   11.00
  -1  -1 -16  184.18   12.10
  -2  -2 -16   59.39    7.90
  -2  -2 -16   47.70    7.80
  -2  -2 -16   54.19    8.30
  -3  -3 -16   24.50    5.60
  -3  -3 -16   23.60    6.00
  -4  -4 -16  252.77   13.70
  -4  -4 -16  255.07   14.40
  -4  -4 -16  244.68   13.30
  -5  -5 -16   -3.10    3.60
  -5  -5 -16   -4.50    3.20
  -5  -5 -16   16.60    5.50
  -6  -6 -16   23.20    6.90
  -6  -6 -16    7.00    5.00
   6   6  16   25.10    7.80
  -7  -7 -16   13.70    5.70
  -7  -7 -16    3.80    6.20
  -7  -7 -16   20.90    6.90
   7   7  16    5.10    6.60
  -8  -8 -16   17.00    8.40
  -8  -8 -16    6.50    6.40
  -8  -8 -16    7.60    5.80
   8   8  16    2.30    7.00
  -9  -9 -16   13.60    7.60
  -9  -9 -16   17.00    9.50
  -9  -9 -16   25.90    7.70
   9   9  16   12.00    8.80
   9   9 -17   -2.60    5.60
   9   9 -17   -7.60    4.70
  -9  -9  17    3.40    6.90
   8   8 -17   85.49   13.20
   8   8 -17   83.49   12.80
  -8  -8  17  112.69   13.30
  -8  -8  17   94.59   12.20
   7   7 -17   85.39   13.30
   7   7 -17   82.99   12.80
   7   7 -17   58.49   10.40
  -7  -7  17   56.39   10.20
  -7  -7  17   86.99   10.90
  -7  -7  17   69.09   10.50
   6   6 -17    4.60    4.90
   6   6 -17    1.80    4.20
   6   6 -17    0.80    5.10
  -6  -6  17   -3.70    3.60
  -6  -6  17   -2.00    4.40
   5   5 -17   65.19   10.20
   5   5 -17   58.99   10.40
   5   5 -17   70.79   10.70
  -5  -5  17   69.49    8.30
  -5  -5  17   65.49   10.50
  -5  -5  17   70.09    9.00
   4   4 -17    1.10    4.10
   4   4 -17   -1.90    4.10
   4   4 -17    0.90    3.70
  -4  -4  17   -3.70    3.80
   3   3 -17  125.79   11.60
   3   3 -17  128.79   11.60
   3   3 -17  126.09   11.50
  -3  -3  17  129.19   11.20
   2   2 -17  666.93   23.50
   2   2 -17  670.03   24.70
   2   2 -17  667.13   24.10
  -2  -2  17  547.25   26.40
   1   1 -17    7.90    4.40
   1   1 -17    8.30    4.30
   1   1 -17    6.70    3.90
   1   1 -17   -1.70    3.80
  -1  -1  17    0.00    2.90
   0   0 -17   -5.90    3.10
   0   0 -17    6.00    4.40
   0   0 -17    5.70    3.40
   0   0 -17   -3.70    2.60
   0   0  17    4.60    3.40
  -1  -1 -17   -1.20    3.00
  -1  -1 -17    7.40    4.60
  -1  -1 -17   -1.50    3.70
  -2  -2 -17  211.38   12.40
  -2  -2 -17  194.98   12.80
  -3  -3 -17  431.56   18.00
  -3  -3 -17  463.65   19.40
  -4  -4 -17  208.08   12.80
  -4  -4 -17  185.68   13.20
  -5  -5 -17    4.50    4.30
  -5  -5 -17   -2.50    4.70
  -5  -5 -17   -1.70    4.30
  -6  -6 -17   12.80    5.90
  -6  -6 -17   13.80    6.70
  -6  -6 -17   18.90    6.30
   6   6  17   12.50    6.70
  -7  -7 -17   12.00    7.10
  -7  -7 -17    8.50    6.40
  -7  -7 -17    8.20    6.20
   7   7  17   11.30    6.30
  -8  -8 -17   71.59   12.00
  -8  -8 -17   67.19   10.40
  -8  -8 -17   86.19   12.90
   8   8  17   50.69   10.50
  -9  -9 -17   77.09   11.30
  -9  -9 -17   66.69   14.70
   9   9  17   96.79   14.20
   9   9 -18  109.59   15.70
   9   9 -18  121.49   15.40
  -9  -9  18   78.39   12.50
   8   8 -18   -5.20    4.80
   8   8 -18    4.60    5.40
  -8  -8  18    3.40    6.00
  -8  -8  18    6.40    6.50
   7   7 -18    1.70    5.10
   7   7 -18    6.70    5.00
   7   7 -18    2.90    5.20
  -7  -7  18   -9.50    5.00
  -7  -7  18    3.50    4.90
  -7  -7  18    9.40    5.80
   6   6 -18   13.20    6.30
   6   6 -18    5.70    5.70
   6   6 -18    8.10    5.40
  -6  -6  18   11.00    7.10
  -6  -6  18    8.20    5.10
  -6  -6  18   27.80    7.10
   5   5 -18   18.50    6.80
   5   5 -18   12.90    5.60
   5   5 -18    7.10    5.60
  -5  -5  18   13.90    6.10
   4   4 -18   30.30    7.20
   4   4 -18   26.20    7.20
   4   4 -18   42.00    8.50
  -4  -4  18   33.10    7.30
   3   3 -18  115.99   11.40
   3   3 -18  100.59   11.10
   3   3 -18   89.09   10.40
  -3  -3  18  111.79   10.80
   2   2 -18   75.29    9.60
   2   2 -18   88.89    9.70
   2   2 -18   89.19   10.00
  -2  -2  18   70.49    8.80
   1   1 -18    2.80    4.20
   1   1 -18   -1.70    3.40
   1   1 -18   -1.90    3.50
   1   1 -18    4.90    4.40
  -1  -1  18    4.40    3.50
   0   0 -18  277.07   13.30
   0   0 -18  277.67   14.60
   0   0 -18  276.87   15.20
   0   0 -18  263.57   14.80
   0   0  18  252.97   13.20
  -1  -1 -18   16.00    5.50
  -1  -1 -18   11.30    4.80
  -1  -1 -18   12.10    5.40
  -2  -2 -18  178.38   11.90
  -2  -2 -18  183.08   12.90
  -3  -3 -18   67.59    9.10
  -3  -3 -18   83.19   10.60
  -4  -4 -18   10.80    5.30
  -4  -4 -18   -2.30    3.50
  -5  -5 -18   54.89   13.90
  -5  -5 -18   64.89   13.50
  -5  -5 -18   51.89    8.20
  -6  -6 -18   34.90    8.60
  -6  -6 -18   15.80    5.90
  -6  -6 -18   21.20    6.80
  -7  -7 -18   10.70    6.10
  -7  -7 -18    2.30    6.40
  -7  -7 -18   -3.00    6.70
   7   7  18    2.20    5.70
  -8  -8 -18   59.59   11.70
  -8  -8 -18   44.60    8.90
  -8  -8 -18   33.20    9.90
   8   8  18   36.20    9.40
   8   8 -19    6.10    6.70
   8   8 -19   12.60    7.90
  -8  -8  19    1.00    6.60
  -8  -8  19    9.20    7.10
   7   7 -19   12.00    6.00
   7   7 -19    5.60    4.80
  -7  -7  19    5.50    5.10
  -7  -7  19    1.20    5.70
   6   6 -19   -3.10    4.00
   6   6 -19   -3.90    4.40
   6   6 -19    2.90    5.40
  -6  -6  19   -8.30    4.00
   5   5 -19   34.20    8.30
   5   5 -19   41.20    9.20
   5   5 -19   29.20    8.90
  -5  -5  19   24.50    7.40
   4   4 -19    0.40    3.90
   4   4 -19    4.90    4.10
   4   4 -19    3.60    4.60
  -4  -4  19    2.40    4.00
   3   3 -19   67.49   10.40
   3   3 -19   72.29   11.00
   3   3 -19   44.60    8.50
  -3  -3  19   49.40    9.00
   2   2 -19    6.40    4.70
   2   2 -19   10.90    5.10
   2   2 -19    1.20    4.40
   2   2 -19   18.40    6.10
  -2  -2  19   13.00    5.50
   1   1 -19   22.20    7.20
   1   1 -19   13.30    5.20
   1   1 -19   11.50    4.90
   1   1 -19    1.60    4.00
  -1  -1  19   12.30    4.50
   0   0 -19   -6.80    3.90
   0   0 -19    5.60    3.60
   0   0 -19    0.90    3.60
   0   0 -19    3.50    3.70
   0   0  19   -0.70    3.10
  -1  -1 -19   24.60    5.80
  -1  -1 -19   22.20    5.80
  -1  -1 -19   28.10    6.80
  -2  -2 -19   52.09    8.00
  -2  -2 -19   71.09    9.70
  -3  -3 -19  151.48   12.10
  -3  -3 -19  159.08   13.20
  -4  -4 -19   14.00    7.00
  -4  -4 -19   29.10    6.80
  -5  -5 -19   -2.00    5.90
  -5  -5 -19   12.10    5.30
  -6  -6 -19   12.10    8.00
  -6  -6 -19    2.70    5.50
  -6  -6 -19    6.90    5.30
  -7  -7 -19   13.30    6.90
  -7  -7 -19   -4.00    5.50
  -7  -7 -19    5.60    8.20
   7   7 -20   18.90    7.90
   7   7 -20   26.70    9.20
   6   6 -20  277.57   19.50
   6   6 -20  242.78   19.30
   6   6 -20  260.77   18.90
  -6  -6  20  249.18   19.00
   5   5 -20    4.50    4.90
   5   5 -20    7.50    5.50
  -5  -5  20    5.90    6.00
   4   4 -20   30.20    7.50
   4   4 -20   35.80    8.70
   4   4 -20   21.80    7.70
  -4  -4  20   24.90    7.30
   3   3 -20   29.30    7.60
   3   3 -20   33.60    8.10
   3   3 -20   25.80   10.70
  -3  -3  20   25.10    7.30
   2   2 -20    4.10    4.20
   2   2 -20    6.60    4.70
   2   2 -20    1.10    4.60
   2   2 -20    4.30    4.10
  -2  -2  20    6.60    4.00
   1   1 -20    6.60    4.30
   1   1 -20   -4.40    3.50
   1   1 -20   -2.10    3.50
   1   1 -20    4.50    5.00
  -1  -1  20   -0.70    3.40
   0   0 -20   29.80    7.40
   0   0 -20   34.00    7.30
   0   0 -20   46.40    6.90
   0   0 -20   35.50    7.40
   0   0  20   30.70    6.10
  -1  -1 -20   23.30    5.90
  -1  -1 -20   19.90    7.80
  -1  -1 -20    5.00    4.60
  -2  -2 -20  201.08   13.50
  -2  -2 -20  211.78   14.70
  -3  -3 -20   52.29    8.70
  -3  -3 -20   56.09   15.70
  -4  -4 -20   -3.60    5.60
  -4  -4 -20   19.90    6.10
  -5  -5 -20   18.30    6.20
  -5  -5 -20   15.70    8.10
  -6  -6 -20    0.40    5.40
  -6  -6 -20    0.40    5.40
  -7  -7 -20   29.10    8.30
  -7  -7 -20   36.80    8.70
  -7  -7 -20   60.49   11.90
   6   6 -21    4.60    5.60
   6   6 -21    9.70    5.50
   5   5 -21   16.40    5.50
   5   5 -21    2.60    5.30
   5   5 -21   13.00    7.00
  -5  -5  21    8.00    6.80
   4   4 -21   36.80    8.50
   4   4 -21   33.10    7.90
   4   4 -21   31.50    8.70
  -4  -4  21   45.50    9.10
   3   3 -21    5.70    4.90
   3   3 -21   16.90    6.60
   3   3 -21    6.90    5.70
  -3  -3  21    5.30    4.60
   2   2 -21   16.20    7.70
   2   2 -21    9.20    5.90
   2   2 -21   17.50    5.80
   2   2 -21   27.90    7.80
  -2  -2  21   20.10    6.00
   1   1 -21    0.70    4.30
   1   1 -21    6.80    4.80
   1   1 -21    3.20    4.30
   1   1 -21    1.00    3.80
  -1  -1  21    3.70    4.00
   0   0 -21    9.50    5.00
   0   0 -21   -3.30    3.90
   0   0 -21    8.00    4.50
  -1  -1 -21   88.49   11.10
  -1  -1 -21   97.09   12.10
  -1  -1 -21   79.19    9.60
  -2  -2 -21   63.69   10.20
  -2  -2 -21   57.59    9.20
  -3  -3 -21   44.50    8.50
  -3  -3 -21   63.99   10.20
  -4  -4 -21    9.30    5.80
  -4  -4 -21   15.90    7.60
  -5  -5 -21  -10.20    6.10
  -5  -5 -21    1.00    5.40
  -6  -6 -21   14.30    6.20
  -6  -6 -21   14.70    8.70
  -6  -6 -21   13.70    7.30
   6   6 -22   68.49   12.00
   5   5 -22   76.69   11.70
   5   5 -22   98.59   12.30
   5   5 -22   87.69   13.60
  -5  -5  22   77.39   13.10
   4   4 -22   19.10    6.50
   4   4 -22    8.20    5.20
   4   4 -22    9.80    7.50
  -4  -4  22    6.30    5.60
   3   3 -22   12.60    6.20
   3   3 -22   25.50    7.80
   3   3 -22    7.50    5.20
   3   3 -22    5.60    5.40
  -3  -3  22   19.00    6.40
   2   2 -22   22.70    8.10
   2   2 -22   29.20    8.00
   2   2 -22   19.30    6.70
   2   2 -22   21.10    8.00
  -2  -2  22   27.10    6.90
   1   1 -22   54.99    9.20
   1   1 -22   58.49    9.00
   1   1 -22   50.49    9.40
  -1  -1  22   50.19    8.90
   0   0 -22  137.79   13.10
   0   0 -22  129.99   12.30
  -1  -1 -22   44.00    8.00
  -1  -1 -22   24.10    7.00
  -2  -2 -22   -0.90    4.50
  -2  -2 -22  -10.30    5.30
  -3  -3 -22   12.20    5.90
  -3  -3 -22   12.80    6.60
  -4  -4 -22   -1.30    5.00
  -4  -4 -22   32.50    8.00
  -5  -5 -22   -3.10    7.80
   4   4 -23   67.99   11.60
   4   4 -23   61.29   10.60
   4   4 -23   48.00   10.80
  -4  -4  23   40.50    9.00
   3   3 -23   11.60    5.60
   3   3 -23   -4.30    5.40
   3   3 -23    8.30    4.70
  -3  -3  23    1.60    5.10
   2   2 -23    9.90    6.60
   2   2 -23    5.90    5.60
   2   2 -23   18.70    6.40
   2   2 -23   15.50    6.20
  -2  -2  23   21.50    6.10
   1   1 -23   15.60    7.10
   1   1 -23   21.60    6.30
   1   1 -23   27.30    6.80
  -1  -1  23    7.10    5.60
   0   0 -23    6.70    5.70
  -1  -1 -23  143.39   15.60
  -1  -1 -23  186.18   14.70
  -2  -2 -23   40.90    8.90
  -2  -2 -23   29.00    8.50
  -3  -3 -23    5.30    7.30
  -3  -3 -23   17.90    6.80
   3   3 -24  -12.20    4.70
   3   3 -24   -1.90    4.80
  -3  -3  24    8.70    5.60
   2   2 -24    1.40    5.00
   2   2 -24    4.60    5.20
   2   2 -24   -1.20    5.30
  -2  -2  24   -0.60    4.80
   1   1 -24   59.49    9.50
   1   1 -24   62.69   10.30
   1   1 -24   61.29   10.70
   1   1 -24   52.29   11.50
  -1  -1  24   49.50    8.80
   0   0 -24  160.38   14.40
   0   0 -24  213.58   17.20
  -1  -1 -24    4.30    6.90
  -1  -1 -24    2.60    4.60
  -2  -2 -24   16.00    7.70
  -2  -2 -24   15.40    6.50
   0  -2 -24   59.29   10.50
   0  -2 -24   90.69   13.30
   1  -1 -24   59.89   11.20
   1  -1 -24   53.69    9.80
   2   0 -24   65.09   11.00
   2   0 -24   52.69    9.40
  -3  -1  24   -3.50    4.70
   3   1 -24    1.60    5.70
   3   1 -24    1.60    4.90
   3   1 -24   -5.50    6.00
  -4  -2  24   14.20    5.60
   4   2 -24   16.10    6.10
   4   2 -24   20.20    6.60
   4   2 -24    6.00    6.10
  -5  -3  24   31.20    8.20
   5   3 -24   38.50    8.50
   5   3 -24   33.20    9.40
   5   3 -24   33.90    7.90
  -2  -4 -23   79.69   12.40
  -2  -4 -23   67.69   10.20
  -1  -3 -23   35.20    8.40
  -1  -3 -23   16.50    9.70
   0  -2 -23   -5.60    6.60
   1  -1 -23   22.40    7.50
   2   0 -23   -1.10    5.40
   2   0 -23   12.60    5.00
  -3  -1  23   -0.30    4.70
   3   1 -23    2.50    4.40
   3   1 -23    2.90    5.50
   3   1 -23    6.40    4.80
  -4  -2  23   33.70    7.40
   4   2 -23   36.30    9.10
   4   2 -23   32.90    7.60
   4   2 -23   31.60    7.90
   4   2 -23   20.60    7.70
  -5  -3  23    1.50    4.90
   5   3 -23   -1.10    6.40
   5   3 -23   -1.50    4.40
   5   3 -23    4.90    5.50
   5   3 -23   -0.60    4.90
  -6  -4  23  116.79   13.10
   6   4 -23   91.79   13.10
   6   4 -23   94.19   13.50
  -3  -5 -22  129.99   12.70
  -3  -5 -22  118.39   14.90
  -2  -4 -22   -2.50    5.40
  -1  -3 -22   36.70    8.10
  -1  -3 -22   50.29    9.80
   0  -2 -22    0.00    4.20
   0  -2 -22  -13.00    5.70
   1  -1 -22   70.19   11.20
   1  -1 -22   56.39   10.10
  -2   0  22   20.90    5.50
   2   0 -22   18.90    7.40
   2   0 -22   25.50    6.00
   2   0 -22   24.10    6.70
  -3  -1  22    7.30    5.10
   3   1 -22    5.80    4.70
   3   1 -22    9.50    5.80
   3   1 -22    9.20    6.20
  -4  -2  22   30.60    6.70
   4   2 -22   31.30    8.00
   4   2 -22   19.40    7.40
   4   2 -22   21.60    6.50
   4   2 -22   28.00    7.80
  -5  -3  22   42.90    8.60
   5   3 -22   50.19    8.80
   5   3 -22   36.20    8.50
   5   3 -22   64.69   10.90
   5   3 -22   42.90    8.70
  -6  -4  22   84.49   14.00
   6   4 -22   79.49   12.60
   6   4 -22   87.09   14.00
   6   4 -22   81.89   12.10
  -7  -5  22   -2.50    6.20
   7   5 -22   18.30    6.30
   7   5 -22    7.70    5.90
   7   5 -22  -18.50    9.60
  -4  -6 -21   31.40    7.90
  -4  -6 -21   18.50    9.10
  -4  -6 -21   26.00    7.10
  -3  -5 -21    1.50    5.40
  -2  -4 -21  174.28   15.40
  -2  -4 -21  176.38   14.20
  -1  -3 -21   13.90    6.20
  -1  -3 -21    9.30    5.40
   0  -2 -21   -4.30    5.00
   0  -2 -21   -6.60    4.60
   1  -1 -21   18.40    6.10
   1  -1 -21    7.10    4.50
  -2   0  21    1.10    3.50
   2   0 -21    3.40    5.00
   2   0 -21   -4.20    3.40
  -3  -1  21    3.40    3.80
   3   1 -21    3.80    5.50
   3   1 -21    8.60    4.70
   3   1 -21    9.70    4.60
  -4  -2  21   38.00    8.00
   4   2 -21   44.50    8.10
   4   2 -21   49.20    8.50
   4   2 -21   40.90    9.20
   4   2 -21   52.79    9.50
  -5  -3  21   12.50    6.10
   5   3 -21   19.70    6.60
   5   3 -21   15.70    6.50
   5   3 -21   10.40    6.20
  -6  -4  21   48.30    9.10
   6   4 -21   35.90    8.80
   6   4 -21   53.19    9.90
   6   4 -21   46.90    9.40
  -7  -5  21   66.19   11.30
   7   5 -21   34.70    9.10
   7   5 -21   57.79   11.70
   7   5 -21   43.40    9.70
   8   6 -21    6.50    5.60
   8   6 -21    0.50    5.20
  -5  -7 -20   25.30   10.80
  -5  -7 -20    9.10    6.80
  -4  -6 -20    8.60    6.40
  -4  -6 -20   16.00    7.80
  -3  -5 -20   25.60    7.10
  -3  -5 -20   21.80    8.60
  -2  -4 -20   -0.30    4.50
  -2  -4 -20  -12.20    5.00
  -1  -3 -20   -2.20    3.80
  -1  -3 -20    4.60    5.50
   0  -2 -20    4.40    4.20
   0  -2 -20   -3.20    5.80
   1  -1 -20   -4.50    3.70
   1  -1 -20   -0.20    3.80
   1  -1 -20    5.00    5.10
  -2   0  20   33.00    6.20
   2   0 -20   47.70    8.50
   2   0 -20   13.90   10.20
   2   0 -20   41.80    7.90
   2   0 -20   46.80    7.30
  -3  -1  20   29.60    6.70
   3   1 -20   52.29    8.10
   3   1 -20   47.20    8.60
   3   1 -20   27.00    7.30
   3   1 -20   49.80    8.00
  -4  -2  20   -2.40    3.10
   4   2 -20    7.60    4.70
   4   2 -20   -4.70    4.10
   4   2 -20   -4.20    3.00
   4   2 -20    6.20    5.10
  -5  -3  20   88.79   10.70
   5   3 -20   90.19   10.90
   5   3 -20   86.99   12.10
   5   3 -20   93.89   11.30
  -6  -4  20    3.30    4.80
   6   4 -20   11.40    5.60
   6   4 -20   10.00    5.10
   6   4 -20    6.50    4.90
  -7  -5  20   12.70    7.20
   7   5 -20   17.60    6.40
   7   5 -20   13.50    6.00
  -8  -6  20   -1.10    5.70
   8   6 -20  -13.30    5.70
   8   6 -20    8.10    5.20
   8   6 -20   -4.80    4.40
  -9  -7  20    0.80    5.70
   9   7 -20   -9.90    4.60
   9   7 -20   11.40    7.20
   6   8  19   36.90    9.90
  -6  -8 -19   73.29   11.80
  -6  -8 -19   37.20   11.90
  -6  -8 -19   50.99    9.80
  -5  -7 -19   -0.60    7.20
  -5  -7 -19    4.30    6.60
  -5  -7 -19   12.30    6.20
  -4  -6 -19   -9.50    6.60
  -4  -6 -19   14.50    6.00
  -4  -6 -19    0.60    5.20
  -3  -5 -19   -6.20    4.70
  -3  -5 -19    4.20    5.70
  -2  -4 -19   25.10    6.50
  -1  -3 -19   17.20    6.80
  -1  -3 -19   27.40    6.40
   0  -2 -19    2.20    4.10
   0  -2 -19   -1.90    4.00
   1  -1 -19   13.30    5.90
   1  -1 -19    6.50    4.60
  -2   0  19    1.40    2.70
   2   0 -19   -0.80    6.80
   2   0 -19    1.20    3.00
   2   0 -19   -1.70    3.70
   2   0 -19    3.60    4.10
  -3  -1  19   -1.00    3.00
   3   1 -19   -0.60    3.30
   3   1 -19    0.20    4.30
   3   1 -19   -4.40    3.30
   3   1 -19    2.20    3.20
  -4  -2  19   79.49    9.30
   4   2 -19   87.39    9.80
   4   2 -19   97.09   12.50
   4   2 -19   93.19   10.50
   4   2 -19   78.09    9.20
  -5  -3  19   91.99   10.50
   5   3 -19  102.09   11.30
   5   3 -19   99.39   11.00
   5   3 -19  125.19   12.10
  -6  -4  19   90.69   10.50
   6   4 -19   86.29   10.80
   6   4 -19   79.79   11.60
   6   4 -19   89.19   11.20
  -7  -5  19    1.90    5.10
   7   5 -19    7.70    5.40
   7   5 -19   12.90    6.50
   7   5 -19    3.10    5.00
  -8  -6  19  214.28   14.80
  -8  -6  19  207.78   17.00
   8   6 -19  212.58   17.60
   8   6 -19  209.08   17.20
   8   6 -19  210.98   17.10
  -9  -7  19   20.90    7.20
  -9  -7  19   14.70    7.30
   9   7 -19   15.20    6.60
   9   7 -19   35.50    8.80
 -10  -8  19   60.29   10.80
 -10  -8  19   90.19   11.70
  10   8 -19   38.80    9.80
  10   8 -19   63.79   11.30
   6   8  18   12.40    6.60
  -6  -8 -18    1.90    7.90
  -6  -8 -18    3.60    6.20
   5   7  18   -0.40    5.40
  -5  -7 -18   -7.70    6.70
  -5  -7 -18   11.50    7.10
  -4  -6 -18    9.00    7.10
  -4  -6 -18   14.60    6.40
  -4  -6 -18    7.60    5.40
  -3  -5 -18    7.30    4.70
  -3  -5 -18    4.40    5.20
  -3  -5 -18   18.10    7.20
  -2  -4 -18   23.30    7.20
  -2  -4 -18   31.70    6.70
  -1  -3 -18   13.50    5.30
  -1  -3 -18   30.30    6.70
   0  -2 -18   96.59   10.30
   0  -2 -18   93.49    9.50
   1  -1 -18    5.20    3.80
   1  -1 -18    7.00    4.00
   1  -1 -18    8.90    4.70
  -2   0  18   18.70    4.90
   2   0 -18   20.00    5.60
   2   0 -18   21.60    5.30
   2   0 -18   25.40    6.50
  -3  -1  18  110.79    9.60
   3   1 -18  122.99   11.90
   3   1 -18  116.09   10.10
   3   1 -18  128.39   11.00
   3   1 -18  130.79   10.60
  -4  -2  18   56.79    8.80
   4   2 -18   91.19   11.40
   4   2 -18   63.69   10.10
   4   2 -18   64.19    9.70
  -5  -3  18   14.80    5.40
   5   3 -18   10.00    5.20
   5   3 -18   17.20    6.40
   5   3 -18   10.40    5.50
  -6  -4  18   43.60    8.30
   6   4 -18   41.00    8.70
   6   4 -18   37.40    8.30
  -7  -5  18  207.18   15.10
   7   5 -18  189.48   15.50
   7   5 -18  197.88   15.80
   7   5 -18  203.78   15.90
  -8  -6  18    4.90    4.60
  -8  -6  18    6.40    5.40
  -8  -6  18   -0.30    6.30
   8   6 -18    4.40    5.00
   8   6 -18    1.00    4.50
  -9  -7  18   -1.10    5.40
  -9  -7  18    5.80    5.20
  -9  -7  18    1.70    5.00
   9   7 -18   -0.40    4.00
   9   7 -18   -3.20    5.30
   9   7 -18   -0.20    4.90
 -10  -8  18  111.99   13.30
 -10  -8  18   75.29   11.80
  10   8 -18   84.69   13.20
  10   8 -18   59.69   11.60
   7   9  17   -0.50    7.50
  -7  -9 -17   17.00    7.30
  -7  -9 -17   13.40    8.30
  -7  -9 -17   10.00   12.10
   6   8  17   10.10    7.30
  -6  -8 -17   19.80    7.30
  -6  -8 -17   16.40    7.70
  -6  -8 -17   22.50    6.90
   5   7  17    3.60    6.90
  -5  -7 -17   -8.60    5.00
  -5  -7 -17    9.30    7.60
  -5  -7 -17   12.80    6.80
   4   6  17   38.10    8.00
  -4  -6 -17   46.50    8.20
  -4  -6 -17   42.40    8.00
  -4  -6 -17   45.30    9.00
  -3  -5 -17   17.80    5.70
  -3  -5 -17   21.40    6.30
  -2  -4 -17  106.19   10.20
  -2  -4 -17  112.09   11.10
  -1  -3 -17  255.97   14.30
  -1  -3 -17  258.87   15.10
   0  -2 -17   13.40    4.70
   0  -2 -17   13.70    5.30
   1  -1 -17    1.00    4.00
   1  -1 -17    2.20    3.70
  -2   0  17    1.10    2.90
   2   0 -17    4.20    4.00
   2   0 -17    3.20    3.40
   2   0 -17   -7.10    2.90
   2   0 -17   -3.20    2.80
  -3  -1  17   75.79    7.80
   3   1 -17   76.59    9.70
   3   1 -17   70.39    8.20
   3   1 -17   83.79   11.00
   3   1 -17   63.99    8.20
  -4  -2  17  318.17   17.10
   4   2 -17  303.97   16.40
   4   2 -17  326.97   16.30
  -5  -3  17  100.29   10.20
   5   3 -17   85.89   10.60
   5   3 -17  115.49   11.10
   5   3 -17  109.09   11.20
  -6  -4  17   43.50    8.10
   6   4 -17   67.79   10.80
   6   4 -17   51.89    9.20
   6   4 -17   44.80    8.60
  -7  -5  17    3.90    4.50
  -7  -5  17    3.30    4.10
  -7  -5  17   -4.70    3.70
   7   5 -17    8.30    4.60
   7   5 -17    5.00    5.20
   7   5 -17    9.40    5.70
  -8  -6  17  266.37   15.70
  -8  -6  17  261.97   16.70
  -8  -6  17  288.97   18.40
   8   6 -17  246.98   17.80
   8   6 -17  283.97   19.30
   8   6 -17  277.27   18.70
  -9  -7  17    8.60    5.80
  -9  -7  17   11.10    6.20
  -9  -7  17   15.80    6.60
   9   7 -17    7.40    6.00
   9   7 -17    9.80    6.60
   9   7 -17   19.90    6.80
 -10  -8  17   -0.70    5.20
 -10  -8  17    6.00    5.60
  10   8 -17   -4.30    5.40
  10   8 -17    3.50    5.50
 -11  -9  17    2.00    6.80
 -11  -9  17    3.20    6.60
  11   9 -17   10.30    6.50
  11   9 -17   -6.40    5.50
   7   9  16   15.50    8.40
  -7  -9 -16    1.20    7.40
  -7  -9 -16   31.50    8.60
  -7  -9 -16   21.90   10.50
   6   8  16    6.50    6.80
  -6  -8 -16   13.40    5.80
  -6  -8 -16    3.20    7.50
  -6  -8 -16   16.80    7.80
  -5  -7 -16   24.10    7.40
  -5  -7 -16   30.30    8.50
  -5  -7 -16   36.50    8.20
   4   6  16    6.90    5.80
  -4  -6 -16   10.10    5.60
  -4  -6 -16    8.50    5.30
  -4  -6 -16    2.70    4.30
  -3  -5 -16   55.69    7.90
  -3  -5 -16   52.89    8.10
  -3  -5 -16   52.79    8.60
  -2  -4 -16   98.89    9.60
  -2  -4 -16  102.79   10.60
  -1  -3 -16  233.28   13.80
  -1  -3 -16  207.48   12.60
   0  -2 -16   32.30    6.10
   0  -2 -16   35.50    7.00
   1  -1 -16   67.69    8.00
   1  -1 -16   66.89    8.40
   1  -1 -16   71.79    8.20
  -2   0  16  243.58   11.90
   2   0 -16  242.28   13.30
   2   0 -16  266.87   13.60
   2   0 -16  243.28   12.00
   2   0 -16  264.07   14.50
  -3  -1  16  236.88   12.60
   3   1 -16  279.57   14.50
   3   1 -16  270.57   14.00
   3   1 -16  285.37   15.50
   3   1 -16  282.37   13.80
  -4  -2  16  135.29   10.40
   4   2 -16  145.49   11.70
   4   2 -16  166.58   12.00
   4   2 -16  147.09   11.20
  -5  -3  16   77.99    8.90
   5   3 -16   82.69   10.10
   5   3 -16   79.89    9.70
   5   3 -16   77.19   10.30
  -6  -4  16   12.60    4.70
  -6  -4  16   14.20    4.70
  -6  -4  16   11.70    5.40
   6   4 -16    8.50    5.00
   6   4 -16    9.40    5.10
   6   4 -16    4.30    4.60
  -7  -5  16  243.08   15.80
  -7  -5  16  227.18   14.70
  -7  -5  16  257.17   14.20
   7   5 -16  251.77   16.50
   7   5 -16  232.38   16.40
  -8  -6  16   58.99   10.50
  -8  -6  16   68.79    9.50
  -8  -6  16   58.19   10.00
   8   6 -16   48.50    9.50
   8   6 -16   60.89   10.30
   8   6 -16   49.90    9.20
  -9  -7  16   12.70    6.90
  -9  -7  16   17.70    6.60
  -9  -7  16    7.60    6.20
   9   7 -16   13.00    5.70
   9   7 -16    7.80    5.20
 -10  -8  16    6.30    6.20
 -10  -8  16   30.30    9.10
 -10  -8  16   13.90    7.10
  10   8 -16   14.70    6.50
  10   8 -16    9.20    6.30
 -11  -9  16   10.40    6.80
 -11  -9  16   17.40    8.60
  11   9 -16    2.10    6.30
   8  10  15   -0.30    9.20
  -8 -10 -15   10.50    8.90
  -8 -10 -15   -5.70    5.70
   7   9  15   12.00    8.10
  -7  -9 -15   18.00    7.70
  -7  -9 -15   13.00    8.30
  -7  -9 -15   28.10    8.90
   6   8  15  210.68   18.30
  -6  -8 -15  207.98   17.10
  -6  -8 -15  210.68   18.00
  -6  -8 -15  217.78   20.20
   5   7  15   15.80    7.20
  -5  -7 -15   15.80    6.00
  -5  -7 -15   22.40    7.70
  -5  -7 -15   11.70    6.10
   4   6  15   39.00    8.40
  -4  -6 -15   30.90    6.90
  -4  -6 -15   23.40    6.40
  -4  -6 -15   38.50    9.80
   3   5  15   34.40    7.20
  -3  -5 -15   31.40    6.60
  -3  -5 -15   41.00    7.70
  -3  -5 -15   30.70    6.50
  -2  -4 -15   37.90    6.90
  -2  -4 -15   40.90    6.30
  -2  -4 -15   55.29    8.00
  -1  -3 -15  168.98   11.70
  -1  -3 -15  167.38   11.10
   0  -2 -15   20.30    4.80
   0  -2 -15   14.20    4.80
   1  -1 -15  385.86   15.90
   1  -1 -15  398.86   16.30
   1  -1 -15  407.16   17.00
  -2   0  15   -1.90    2.30
   2   0 -15    3.70    3.00
   2   0 -15    5.50    3.50
   2   0 -15    4.70    4.00
   2   0 -15   -1.00    3.20
  -3  -1  15   36.30    6.10
   3   1 -15   34.10    6.60
   3   1 -15   51.69    7.30
   3   1 -15   56.29    8.90
  -4  -2  15  112.99    9.30
   4   2 -15  104.09   10.00
   4   2 -15  108.79    9.60
   4   2 -15  119.39    9.80
   5   3 -15  342.27   17.20
   5   3 -15  378.96   17.50
   5   3 -15  332.57   17.40
  -6  -4  15  136.99    9.90
  -6  -4  15  144.19   11.70
  -6  -4  15  124.09   10.20
   6   4 -15  138.09   11.90
   6   4 -15  156.98   12.40
   6   4 -15  137.39   11.80
  -7  -5  15  288.27   15.00
  -7  -5  15  264.07   15.90
  -7  -5  15  270.87   16.60
   7   5 -15  290.07   17.60
   7   5 -15  284.37   17.30
   7   5 -15  281.07   17.10
  -8  -6  15   25.90    7.30
  -8  -6  15   38.60    7.60
  -8  -6  15   40.60    8.50
   8   6 -15   36.80    8.30
   8   6 -15   48.10    9.50
   8   6 -15   31.20    8.00
  -9  -7  15   67.89   11.20
  -9  -7  15   64.29   10.30
  -9  -7  15   56.79    9.70
   9   7 -15   40.30    8.50
   9   7 -15   44.00    9.50
   9   7 -15   62.79   11.00
 -10  -8  15   55.89   10.10
 -10  -8  15   44.20    9.70
 -10  -8  15   28.80    8.10
  10   8 -15   29.50    7.90
  10   8 -15   41.40    9.50
  10   8 -15   43.00    9.70
 -11  -9  15   62.69   11.70
  11   9 -15   51.69   10.60
  11   9 -15   52.39   11.10
 -12 -10  15   26.00    9.10
  12  10 -15   24.50    9.10
  12  10 -15   26.50    9.40
   8  10  14    4.50    7.90
  -8 -10 -14    6.20    6.00
  -8 -10 -14   18.50    8.80
   7   9  14   13.30    8.40
  -7  -9 -14   32.90    9.80
  -7  -9 -14   25.90    8.30
  -7  -9 -14   22.40    7.80
   6   8  14    6.10    6.80
  -6  -8 -14   -5.00    5.80
  -6  -8 -14   -4.00    4.80
  -6  -8 -14    3.00    5.60
   5   7  14    4.80    6.00
  -5  -7 -14   -4.10    4.10
  -5  -7 -14   -3.50    5.20
  -5  -7 -14   -4.50    4.90
   4   6  14    5.50    4.90
  -4  -6 -14   -0.70    4.50
  -4  -6 -14   -3.10    4.10
  -4  -6 -14  -10.20    3.80
   3   5  14    1.30    4.00
  -3  -5 -14   -0.20    4.20
  -3  -5 -14    2.50    3.90
  -3  -5 -14   -4.50    3.10
   2   4  14   79.99    9.10
  -2  -4 -14   90.29    9.30
  -2  -4 -14   83.99    8.50
  -2  -4 -14   75.29    8.50
  -1  -3 -14  754.12   22.90
  -1  -3 -14  704.83   22.70
   0  -2 -14  263.37   13.10
   0  -2 -14  276.07   12.80
   1  -1 -14    3.10    3.50
   1  -1 -14    3.00    3.10
   1  -1 -14    7.00    3.30
  -2   0  14   66.79    6.40
   2   0 -14   63.49    7.10
   2   0 -14   57.49    6.20
   2   0 -14   66.99    7.30
   2   0 -14   68.49    8.10
  -3  -1  14    2.60    2.70
   3   1 -14    0.50    2.70
   3   1 -14    4.20    3.50
   3   1 -14    1.50    2.80
  -4  -2  14  304.87   14.00
   4   2 -14  283.17   14.80
   4   2 -14  283.17   13.80
   4   2 -14  299.67   14.70
  -5  -3  14  151.68    9.90
  -5  -3  14  154.18   10.80
  -5  -3  14  131.99    8.70
   5   3 -14  141.49   10.90
   5   3 -14  124.99   10.80
   5   3 -14  149.69   11.10
  -6  -4  14    9.60    4.00
  -6  -4  14    9.20    4.20
  -6  -4  14    6.40    4.10
   6   4 -14    2.90    3.80
   6   4 -14    6.60    4.20
   6   4 -14    0.80    4.10
  -7  -5  14  143.79   12.00
  -7  -5  14  148.09   12.10
  -7  -5  14  139.59   11.20
   7   5 -14  119.09   11.70
   7   5 -14  140.09   12.70
   7   5 -14  149.69   12.80
  -8  -6  14   34.20    7.70
  -8  -6  14   56.59    9.30
  -8  -6  14   49.90    8.40
   8   6 -14   52.59   10.00
   8   6 -14   47.70    9.00
  -9  -7  14   10.40    5.30
  -9  -7  14   14.90    6.40
  -9  -7  14   19.80    6.80
   9   7 -14   25.50    7.70
   9   7 -14   11.00    6.00
   9   7 -14   16.60    6.10
 -10  -8  14  118.29   13.20
 -10  -8  14  101.19   12.20
 -10  -8  14  124.89   13.90
  10   8 -14  110.19   13.40
  10   8 -14  109.29   13.50
  10   8 -14  120.89   13.50
 -11  -9  14    6.30    7.30
 -11  -9  14    3.70    5.40
  11   9 -14   -6.40    5.20
  11   9 -14   -1.90    5.80
 -12 -10  14    0.00    6.40
 -12 -10  14   17.10    8.10
 -12 -10  14  -17.90    7.10
  12  10 -14    1.60    7.50
  12  10 -14   11.90    7.90
   8  10  13   39.40   11.50
  -8 -10 -13   58.19   10.30
  -8 -10 -13   33.90    9.90
   7   9  13   28.40    9.60
  -7  -9 -13   44.50   10.20
  -7  -9 -13   32.90   11.80
  -7  -9 -13   43.00    9.00
   6   8  13  108.99   14.10
  -6  -8 -13  131.29   14.20
  -6  -8 -13   98.99   11.70
  -6  -8 -13  120.99   13.50
   5   7  13    0.50    5.20
  -5  -7 -13    7.90    5.40
  -5  -7 -13    1.40    5.30
  -5  -7 -13    2.70    4.70
   4   6  13  206.78   15.00
  -4  -6 -13  197.18   13.10
  -4  -6 -13  199.08   13.80
  -4  -6 -13  199.38   14.10
   3   5  13   92.69   10.20
  -3  -5 -13   93.39    9.50
  -3  -5 -13   88.39    9.10
  -3  -5 -13  103.79    9.60
   2   4  13  593.74   21.50
  -2  -4 -13  581.44   19.80
  -2  -4 -13  576.24   19.80
  -2  -4 -13  558.64   20.00
  -1  -3 -13   83.59    8.10
  -1  -3 -13   72.19    7.30
   0  -2 -13  171.68   10.20
   0  -2 -13  170.28    9.90
   1  -1 -13    1.20    2.90
   1  -1 -13   -4.20    2.20
   1  -1 -13   -0.80    2.90
  -2   0  13    2.00    2.30
   2   0 -13    1.90    2.90
   2   0 -13    0.60    2.30
   2   0 -13    1.50    3.10
   2   0 -13   -1.10    2.10
  -3  -1  13   21.30    4.70
   3   1 -13   27.70    5.40
   3   1 -13   36.80    6.00
   3   1 -13   32.60    6.10
  -4  -2  13  172.68   10.40
   4   2 -13  183.58   11.60
   4   2 -13  177.68   10.70
   4   2 -13  170.18   10.80
  -5  -3  13   30.10    5.90
  -5  -3  13   38.30    5.70
  -5  -3  13   30.20    5.70
   5   3 -13   30.60    6.00
   5   3 -13   25.60    6.20
   5   3 -13   26.80    6.10
  -6  -4  13    2.90    4.30
  -6  -4  13   -3.10    3.20
  -6  -4  13   -7.20    2.60
   6   4 -13    5.20    3.70
   6   4 -13    1.00    3.40
   6   4 -13   -0.40    3.50
  -7  -5  13   25.70    6.00
  -7  -5  13   14.00    5.40
  -7  -5  13   28.10    6.80
   7   5 -13   13.50    5.30
   7   5 -13   15.00    5.60
   7   5 -13   20.60    6.30
  -8  -6  13  518.65   22.60
  -8  -6  13  488.25   20.70
  -8  -6  13  471.95   22.20
   8   6 -13  480.15   22.70
   8   6 -13  478.15   24.40
   8   6 -13  505.65   23.40
  -9  -7  13  121.19   12.10
  -9  -7  13  133.79   13.50
  -9  -7  13  105.69   11.40
   9   7 -13  100.09   11.30
   9   7 -13  121.19   13.10
   9   7 -13  118.59   12.50
 -10  -8  13   17.20    7.90
 -10  -8  13    6.60    5.90
 -10  -8  13   19.10    6.80
  10   8 -13    4.60    5.10
  10   8 -13    7.20    6.20
  10   8 -13   10.40    6.20
 -11  -9  13  165.48   16.60
 -11  -9  13  176.78   16.30
 -11  -9  13  127.39   14.20
  11   9 -13  188.88   16.40
  11   9 -13  152.38   15.70
  11   9 -13  172.78   16.50
 -12 -10  13   20.30    7.10
 -12 -10  13   -5.00    5.70
 -12 -10  13    3.20    7.30
  12  10 -13   -2.00    5.50
  12  10 -13   10.80    8.00
 -13 -11  13   -2.60    7.10
  13  11 -13   21.80    8.00
  13  11 -13   17.90    8.40
  -9 -11 -12    7.10    6.70
   8  10  12    7.20    7.90
  -8 -10 -12   11.10    6.40
  -8 -10 -12   -0.40    6.40
   7   9  12   -0.90    6.00
  -7  -9 -12  -12.40    5.30
  -7  -9 -12   -2.60    5.20
  -7  -9 -12    9.10    6.40
   6   8  12   12.40    8.40
  -6  -8 -12   10.40    6.40
  -6  -8 -12    0.80    5.60
  -6  -8 -12    2.70    5.00
   5   7  12  293.97   18.70
  -5  -7 -12  253.67   15.50
  -5  -7 -12  273.07   17.50
  -5  -7 -12  296.37   17.90
   4   6  12   15.80    6.40
  -4  -6 -12   17.70    5.70
  -4  -6 -12   16.80    5.10
   3   5  12  176.28   13.00
  -3  -5 -12  165.08   11.20
  -3  -5 -12  193.08   11.90
   2   4  12    1.90    4.00
  -2  -4 -12   -1.40    3.30
  -2  -4 -12    7.30    3.50
   1   3  12    5.10    3.50
  -1  -3 -12   -2.80    2.70
  -1  -3 -12   -2.10    2.70
  -1  -3 -12   -2.90    2.30
   0  -2 -12   59.09    6.60
   1  -1 -12  129.59    8.60
   1  -1 -12  120.09    9.10
   1  -1 -12  131.79    8.70
  -2   0  12  219.98    9.50
   2   0 -12  216.58   11.10
   2   0 -12  215.88   10.60
   2   0 -12  204.88    9.70
   2   0 -12  218.38   10.50
  -3  -1  12   50.19    6.40
   3   1 -12   48.40    7.00
   3   1 -12   34.30    5.60
   3   1 -12   49.10    6.50
  -4  -2  12  279.07   12.70
   4   2 -12  297.87   14.20
   4   2 -12  289.77   13.50
   4   2 -12  302.17   13.50
  -5  -3  12  311.17   14.30
  -5  -3  12  317.97   14.20
   5   3 -12  310.77   14.70
   5   3 -12  340.77   15.70
   5   3 -12  317.97   14.90
  -6  -4  12  200.18   12.40
  -6  -4  12  220.38   11.70
  -6  -4  12  215.48   12.90
   6   4 -12  203.58   12.70
   6   4 -12  211.58   13.20
   6   4 -12  190.68   12.70
  -7  -5  12  384.16   18.20
  -7  -5  12  401.56   17.20
  -7  -5  12  404.26   18.90
   7   5 -12  395.36   19.10
   7   5 -12  405.06   19.10
   7   5 -12  393.16   18.90
  -8  -6  12    4.90    4.20
  -8  -6  12   -1.00    4.40
  -8  -6  12   -1.50    3.80
   8   6 -12    1.50    4.60
   8   6 -12   -1.10    4.10
   8   6 -12   -4.40    3.40
  -9  -7  12   25.70    7.40
  -9  -7  12   28.10    7.00
  -9  -7  12   40.80    8.10
   9   7 -12   28.20    7.20
   9   7 -12   37.30    9.00
   9   7 -12   13.30    5.90
 -10  -8  12   61.59   10.10
 -10  -8  12   52.39    9.40
 -10  -8  12   72.19    8.90
 -10  -8  12   68.39   11.70
  10   8 -12   77.19   12.20
  10   8 -12   62.29   10.40
  10   8 -12   65.79   10.40
 -11  -9  12   -0.60    5.90
 -11  -9  12   31.10    7.40
 -11  -9  12   11.20    6.80
 -11  -9  12   16.10    7.00
  11   9 -12   16.40    7.10
  11   9 -12   14.00    7.30
  11   9 -12    8.90    6.80
 -12 -10  12    1.80    6.60
 -12 -10  12   -9.00    5.50
 -12 -10  12   -8.00    5.20
  12  10 -12   -3.90    5.60
  12  10 -12    4.20    5.40
 -13 -11  12   28.00   10.00
 -13 -11  12   27.80    9.60
  13  11 -12   19.40    9.00
  13  11 -12   38.50   10.20
   9  11  11   19.30    9.80
  -9 -11 -11   15.40    7.10
   8  10  11   -3.70    6.40
  -8 -10 -11    2.40    6.80
  -8 -10 -11  -13.80    6.10
  -8 -10 -11   -7.10    5.30
   7   9  11    7.50    6.80
  -7  -9 -11   14.40    6.40
  -7  -9 -11    6.50    7.20
  -7  -9 -11    8.00    5.80
   6   8  11    9.20    7.30
  -6  -8 -11    0.90    4.50
  -6  -8 -11   -6.20    4.50
  -6  -8 -11    1.30    5.50
   5   7  11    6.50    5.80
  -5  -7 -11    5.50    4.60
   4   6  11   58.09    9.00
  -4  -6 -11   60.49    8.40
  -4  -6 -11   55.69    8.30
   3   5  11  166.98   12.40
  -3  -5 -11  155.58   10.60
  -3  -5 -11  182.88   11.20
   2   4  11  183.28   11.60
  -2  -4 -11  181.38   10.30
  -2  -4 -11  184.18   10.50
   1   3  11   47.70    6.30
  -1  -3 -11   49.30    6.10
   0  -2 -11   56.59    5.80
   0  -2 -11   54.09    5.90
   1  -1 -11 1317.87   29.60
   1  -1 -11 1340.07   30.70
  -2   0  11    0.90    2.00
   2   0 -11   -2.90    1.90
   2   0 -11   -1.40    2.70
   2   0 -11    2.80    2.50
  -3  -1  11   31.30    5.10
   3   1 -11   26.20    5.40
   3   1 -11   28.50    5.10
   3   1 -11   44.10    5.80
  -4  -2  11  667.73   19.70
  -4  -2  11  689.13   20.50
   4   2 -11  731.13   21.20
   4   2 -11  680.23   20.90
   4   2 -11  655.63   21.40
  -5  -3  11  245.18   12.30
  -5  -3  11  227.18   11.90
   5   3 -11  219.18   12.50
   5   3 -11  254.27   12.90
   5   3 -11  245.88   12.80
  -6  -4  11    0.40    3.10
  -6  -4  11    1.10    3.10
   6   4 -11   -5.80    2.30
   6   4 -11   -2.00    2.80
   6   4 -11   -0.40    2.80
  -7  -5  11  104.49   10.50
  -7  -5  11  125.19    9.80
  -7  -5  11  104.49    9.60
   7   5 -11  110.29   10.60
   7   5 -11  117.19   10.60
  -8  -6  11   15.10    5.30
  -8  -6  11   22.50    6.50
   8   6 -11   16.00    6.20
   8   6 -11    5.50    4.60
   8   6 -11   12.00    5.20
  -9  -7  11  134.79   13.20
  -9  -7  11  115.19   11.50
  -9  -7  11  130.39   10.30
  -9  -7  11  122.09   12.00
   9   7 -11  120.79   22.00
   9   7 -11  132.79   12.50
   9   7 -11  132.99   22.50
 -10  -8  11   22.80    7.80
 -10  -8  11   19.00    5.90
 -10  -8  11   12.50    5.80
 -10  -8  11   22.10    7.10
  10   8 -11   14.20    6.20
  10   8 -11    8.60    5.50
  10   8 -11   17.40    7.00
 -11  -9  11   -1.30    4.70
 -11  -9  11    0.70    5.60
 -11  -9  11   13.00    6.50
 -11  -9  11    9.60    5.90
  11   9 -11    1.50    4.90
  11   9 -11    0.70    5.10
  11   9 -11    4.90    5.50
 -12 -10  11  121.09   13.20
 -12 -10  11  141.19   16.40
 -12 -10  11  107.09   16.70
 -12 -10  11   96.09   14.60
  12  10 -11  136.59   15.40
  12  10 -11   86.09   12.80
 -13 -11  11   22.00    8.40
 -13 -11  11   30.00    9.80
  13  11 -11   33.20   10.10
   9  11  10   40.70   10.60
  -9 -11 -10   49.30   12.00
  -9 -11 -10   54.09    9.60
   8  10  10   29.20    9.60
  -8 -10 -10   37.20    8.50
  -8 -10 -10   39.00    9.90
  -8 -10 -10   33.10    9.60
   7   9  10   31.10    9.40
  -7  -9 -10   42.10    8.50
  -7  -9 -10   45.10    9.30
  -7  -9 -10   41.80    9.00
   6   8  10   60.09   10.90
  -6  -8 -10   93.29   11.20
  -6  -8 -10   69.99    9.60
   5   7  10  106.69   12.50
  -5  -7 -10  104.59   10.30
  -5  -7 -10  117.19   11.30
   4   6  10    2.70    4.50
  -4  -6 -10    6.10    4.20
  -4  -6 -10   -1.50    3.30
   3   5  10   68.39    9.10
  -3  -5 -10   67.79    7.50
  -3  -5 -10   76.79    7.90
   2   4  10  210.28   12.30
  -2  -4 -10  217.18   10.90
  -2  -4 -10  198.28   10.50
   1   3  10  109.79    8.20
  -1  -3 -10  102.19    7.30
  -1  -3 -10  103.89    7.40
   0  -2 -10 1577.44   33.40
   0  -2 -10 1562.14   33.10
   1  -1 -10  684.73   19.00
   1  -1 -10  676.13   19.10
   1  -1 -10  718.13   18.60
  -2   0  10  545.05   15.10
   2   0 -10  568.14   15.30
   2   0 -10  547.75   17.00
   2   0 -10  577.14   16.70
   2   0 -10  568.34   16.40
  -3  -1  10   25.10    4.60
   3   1 -10   26.60    5.40
   3   1 -10   18.00    4.70
   3   1 -10   17.00    4.90
  -4  -2  10 1066.59   26.90
  -4  -2  10 1119.29   25.30
  -4  -2  10 1108.59   27.00
   4   2 -10 1123.89   27.90
   4   2 -10 1116.29   27.60
   4   2 -10 1092.49   28.50
  -5  -3  10  346.37   14.40
  -5  -3  10  352.86   14.80
  -5  -3  10  367.06   13.80
   5   3 -10  385.26   15.50
   5   3 -10  375.16   15.30
   5   3 -10  356.06   15.30
  -6  -4  10  722.43   23.00
  -6  -4  10  704.93   23.50
   6   4 -10  714.03   23.60
   6   4 -10  697.13   23.10
   6   4 -10  730.13   23.90
  -7  -5  10  176.18   11.90
  -7  -5  10  185.98   12.70
   7   5 -10  186.18   12.50
   7   5 -10  179.08   12.30
   7   5 -10  170.88   12.20
  -8  -6  10  136.69    9.30
  -8  -6  10  149.19   12.50
  -8  -6  10  149.79   13.60
  -8  -6  10  150.58   11.60
   8   6 -10  166.68   12.50
   8   6 -10  154.78   12.50
   8   6 -10  144.79   12.50
  -9  -7  10  190.98   14.10
  -9  -7  10  161.78   11.40
  -9  -7  10  198.08   15.30
  -9  -7  10  177.88   13.20
   9   7 -10  177.38   14.40
   9   7 -10  168.08   14.20
   9   7 -10  169.48   13.80
 -10  -8  10   35.40    8.30
 -10  -8  10   27.80    6.60
 -10  -8  10   20.70    6.40
  10   8 -10   30.20    7.50
  10   8 -10   45.10    8.70
  10   8 -10   28.80    7.60
 -11  -9  10    4.50    5.10
 -11  -9  10    4.50    5.70
 -11  -9  10    6.80    6.00
 -11  -9  10    6.30    5.30
  11   9 -10    6.10    5.80
  11   9 -10    0.80    4.90
  11   9 -10   -4.30    4.40
 -12 -10  10    2.70    5.90
 -12 -10  10   -3.90    5.90
 -12 -10  10   -4.20    5.50
 -12 -10  10   -7.00    5.30
  12  10 -10   -9.40    4.60
  12  10 -10   -6.50    5.20
  12  10 -10    6.60    6.20
 -13 -11  10    6.00    6.90
 -13 -11  10    5.00    6.60
  13  11 -10   -4.80    6.10
  13  11 -10   -1.70    6.60
  10  12   9   -9.10    7.80
 -10 -12  -9   11.60    8.70
   9  11   9   35.90   11.80
  -9 -11  -9   54.49    9.60
  -9 -11  -9   81.19   13.80
   8  10   9    2.90    7.10
  -8 -10  -9    7.40    5.40
  -8 -10  -9   17.50    7.80
  -8 -10  -9   -0.10    6.80
  -7  -9  -9  122.19   13.20
  -7  -9  -9  108.29   12.80
  -7  -9  -9   85.49   14.70
   6   8   9  254.07   18.80
  -6  -8  -9  207.98   15.30
  -6  -8  -9  214.68   14.80
   5   7   9   14.90    6.40
  -5  -7  -9   15.60    5.80
  -5  -7  -9   12.10    5.20
   4   6   9    9.20    5.40
  -4  -6  -9    9.50    4.30
  -4  -6  -9    1.40    3.80
   3   5   9   52.09    8.00
  -3  -5  -9   51.49    7.10
  -3  -5  -9   38.30    6.10
   2   4   9   96.39    8.80
  -2  -4  -9   95.99    7.40
  -2  -4  -9   92.79    7.60
   1   3   9   58.89    7.30
  -1  -3  -9   90.09    6.80
  -1  -3  -9   83.79    6.70
   0   2   9    2.90    3.10
   0  -2  -9    1.80    2.90
   0  -2  -9    4.50    2.80
   1  -1  -9 1373.16   28.80
  -2   0   9    1.80    2.40
   2   0  -9   -1.60    2.10
   2   0  -9    1.20    2.60
   2   0  -9    0.10    2.30
  -3  -1   9  351.76   11.90
  -3  -1   9  372.46   12.40
  -3  -1   9  362.06   11.00
   3   1  -9  353.16   12.40
   3   1  -9  350.86   12.70
   3   1  -9  362.06   13.60
  -4  -2   9 1123.39   27.50
  -4  -2   9 1132.09   25.80
  -4  -2   9 1113.09   27.10
   4   2  -9 1175.38   28.10
   4   2  -9 1175.58   28.90
   4   2  -9 1200.28   28.00
  -5  -3   9  770.82   23.20
  -5  -3   9  775.42   22.40
  -5  -3   9  793.92   21.60
   5   3  -9  811.52   23.30
   5   3  -9  806.72   23.60
   5   3  -9  816.52   23.40
  -6  -4   9  380.46   15.60
  -6  -4   9  374.86   16.40
   6   4  -9  388.76   16.50
   6   4  -9  378.36   16.40
   6   4  -9  397.56   16.40
  -7  -5   9  233.88   10.30
  -7  -5   9  240.08   14.00
  -7  -5   9  219.08   12.50
   7   5  -9  205.18   13.00
   7   5  -9  213.88   13.10
   7   5  -9  233.98   13.40
  -8  -6   9   13.00    4.50
  -8  -6   9   32.70    6.90
  -8  -6   9   25.70    5.00
  -8  -6   9   29.00    6.90
   8   6  -9   18.10    5.20
   8   6  -9   11.80    5.00
   8   6  -9   26.10    6.50
  -9  -7   9   15.80    4.90
  -9  -7   9   23.20    7.30
  -9  -7   9   16.80    5.40
  -9  -7   9   21.70    6.70
   9   7  -9   17.90    6.60
   9   7  -9   22.10    7.10
   9   7  -9   21.50    5.80
 -10  -8   9   42.60    8.90
 -10  -8   9   43.90    7.90
 -10  -8   9   42.30    7.60
 -10  -8   9   38.10    9.20
  10   8  -9   45.60    8.90
  10   8  -9   32.80    7.40
  10   8  -9   43.50    8.90
 -11  -9   9  555.44   25.10
 -11  -9   9  518.85   25.00
 -11  -9   9  494.65   25.80
 -11  -9   9  506.25   23.40
  11   9  -9  492.75   25.70
  11   9  -9  559.54   26.30
  11   9  -9  483.55   24.80
 -12 -10   9   46.00    9.30
 -12 -10   9   35.20    9.60
 -12 -10   9   37.10    8.80
 -12 -10   9   32.40    9.40
  12  10  -9   38.90    9.30
  12  10  -9   20.30    7.70
  12  10  -9   55.59   11.00
 -13 -11   9   -9.30    5.80
 -13 -11   9   -8.00    5.30
  13  11  -9   -4.70    5.10
  13  11  -9   -9.50    5.90
 -14 -12   9    8.10    8.90
 -14 -12   9  -15.10    5.40
  14  12  -9  -10.20    6.60
  14  12  -9   -1.90    6.90
   9  11   8   63.09    9.30
   9  11   8   50.99   12.80
  -9 -11  -8   99.99   14.10
  -9 -11  -8   67.09   11.40
   8  10   8   -0.80    5.60
   8  10   8  -10.00    4.20
  -8 -10  -8   -3.60    4.50
  -8 -10  -8    5.70    7.10
  -8 -10  -8    2.50    5.80
   7   9   8   14.20    5.60
   7   9   8    9.40    4.80
   6   8   8   36.80    6.30
   6   8   8   28.60    6.10
  -6  -8  -8   39.70    8.10
  -6  -8  -8   37.10    7.20
   5   7   8  309.27   13.00
   5   7   8  315.17   13.80
  -5  -7  -8  301.77   16.30
  -5  -7  -8  327.77   16.30
  -4  -6  -8   88.99    8.80
  -4  -6  -8   90.99    8.70
   3   5   8   11.60    4.90
  -3  -5  -8   14.60    4.30
  -3  -5  -8   12.30    4.00
   2   4   8   12.10    4.50
  -2  -4  -8   17.10    6.90
  -2  -4  -8   12.60    3.90
  -1  -3  -8  205.28    9.40
  -1  -3  -8  198.08    9.30
   0   2   8  143.09    8.20
   0  -2  -8  142.09    7.70
   0  -2  -8  132.59    7.30
   1  -1  -8  258.67   10.00
   1  -1  -8  266.37    9.60
   1  -1  -8  265.27   10.10
  -2   0   8  128.89    6.10
   2   0  -8  125.79    6.80
   2   0  -8  117.29    7.10
   2   0  -8  122.09    6.10
  -3  -1   8  493.55   14.30
  -3  -1   8  515.95   13.50
  -3  -1   8  501.65   14.40
   3   1  -8  498.85   14.50
   3   1  -8  496.15   15.50
   3   1  -8  499.95   14.80
  -4  -2   8    6.00    3.10
  -4  -2   8    4.90    3.00
  -4  -2   8    7.00    3.10
   4   2  -8    8.50    5.80
   4   2  -8    6.60    3.30
   4   2  -8    5.50    3.20
  -5  -3   8  275.67   13.10
  -5  -3   8  274.17   11.80
  -5  -3   8  282.77   12.20
   5   3  -8  290.87   13.00
   5   3  -8  287.27   12.70
   5   3  -8  269.17   12.50
  -6  -4   8  121.89    8.80
  -6  -4   8  114.79    9.40
  -6  -4   8  134.39    9.20
   6   4  -8  118.39    9.30
   6   4  -8  113.39    8.90
   6   4  -8  119.49    9.30
  -7  -5   8    5.10    3.80
  -7  -5   8    2.00    2.80
   7   5  -8   -1.90    2.80
   7   5  -8    0.20    2.80
   7   5  -8    4.20    3.50
  -8  -6   8   76.99    9.00
  -8  -6   8   43.80    9.20
   8   6  -8   57.09    8.80
   8   6  -8   45.80    7.60
  -9  -7   8  392.46   19.00
  -9  -7   8  388.26   18.60
  -9  -7   8  398.96   20.40
   9   7  -8  384.56   19.30
   9   7  -8  391.86   19.60
   9   7  -8  401.46   20.20
 -10  -8   8   64.39    9.30
 -10  -8   8   63.29   10.30
 -10  -8   8   64.69   10.20
  10   8  -8   58.49    8.90
  10   8  -8   69.29   13.10
 -11  -9   8  152.08   15.00
 -11  -9   8  114.59   12.20
 -11  -9   8  155.08   14.40
 -11  -9   8  129.69   12.70
  11   9  -8  134.29   14.10
  11   9  -8  113.49   13.50
  11   9  -8  141.39   13.60
 -12 -10   8   25.00    8.40
 -12 -10   8   17.90    7.60
 -12 -10   8   38.40    9.90
 -12 -10   8   20.10    7.30
  12  10  -8   16.40    6.90
  12  10  -8   42.10    9.90
  12  10  -8   42.60    9.50
 -13 -11   8    2.70    6.30
 -13 -11   8    0.20    7.20
 -13 -11   8    0.40    8.20
  13  11  -8    6.40    7.50
  13  11  -8   11.40    7.20
 -14 -12   8    8.60    7.30
  14  12  -8    2.20    7.10
  14  12  -8  -11.40    5.70
  10  12   7   82.09   13.10
  10  12   7   60.19   10.50
 -10 -12  -7   83.89   13.90
   9  11   7  113.09   12.30
   9  11   7  103.69   12.70
  -9 -11  -7   94.59   14.90
  -9 -11  -7   84.89   12.60
   8  10   7  221.88   14.90
  -8 -10  -7  219.28   17.10
  -8 -10  -7  296.97   20.50
  -8 -10  -7  227.68   23.30
   7   9   7  102.29   10.40
   7   9   7   90.89   10.30
  -7  -9  -7   76.09   12.20
  -7  -9  -7  105.99   12.70
   6   8   7  144.39   10.30
   6   8   7  116.09   10.30
  -6  -8  -7  163.48   13.50
  -6  -8  -7  146.89   12.30
   5   7   7    8.10    4.50
   5   7   7   12.00    3.90
  -5  -7  -7    5.80    4.30
  -5  -7  -7    5.90    4.70
   4   6   7  191.78   14.80
   4   6   7  171.58    9.60
  -4  -6  -7  168.68   11.10
  -4  -6  -7  168.18   10.80
   3   5   7  108.29    7.10
  -3  -5  -7   94.69    7.90
  -3  -5  -7   98.19    8.00
   2   4   7 3951.30   73.99
  -2  -4  -7 3724.73   76.99
  -2  -4  -7 3955.70   70.09
   1   3   7    0.20    3.10
  -1  -3  -7    0.20    2.40
  -1  -3  -7    1.60    2.70
   0   2   7   12.30    3.50
   0  -2  -7   13.70    3.10
   0  -2  -7   11.20    3.00
   1  -1  -7 1737.23   33.20
   1  -1  -7 1770.52   33.90
   1  -1  -7 1791.32   37.90
   2   0  -7    0.70    1.50
   2   0  -7    1.90    1.80
   2   0  -7    2.50    2.10
  -3  -1   7 1158.18   23.80
  -3  -1   7 1146.39   24.50
  -3  -1   7 1132.29   24.90
   3   1  -7 1157.28   25.10
   3   1  -7 1193.28   24.90
   3   1  -7 1146.69   29.30
  -4  -2   7   98.79    7.20
  -4  -2   7   87.99    6.40
  -4  -2   7   93.19    6.50
   4   2  -7   88.69    6.90
   4   2  -7   89.99    6.80
   4   2  -7  106.99    7.10
  -5  -3   7   57.69    6.30
  -5  -3   7   60.29    7.20
  -5  -3   7   66.29    6.40
   5   3  -7   58.09    6.60
   5   3  -7   64.19    6.80
   5   3  -7   64.39    6.90
  -6  -4   7  260.27   12.30
  -6  -4   7  286.57   13.80
  -6  -4   7  290.67   12.90
   6   4  -7  269.47   13.10
   6   4  -7  249.48   12.70
   6   4  -7  283.77   13.10
  -7  -5   7   65.89    8.00
  -7  -5   7   56.49    6.90
   7   5  -7   57.39    7.60
   7   5  -7   61.99    7.40
   7   5  -7   51.59    7.30
  -8  -6   7  205.38   13.50
  -8  -6   7  207.78   12.30
   8   6  -7  198.58   12.70
   8   6  -7  208.48   13.20
   8   6  -7  213.58   13.50
  -9  -7   7  338.77   17.00
  -9  -7   7  343.07   18.60
  -9  -7   7  340.87   17.50
   9   7  -7  331.77   18.20
   9   7  -7  353.56   18.20
   9   7  -7  315.77   17.10
 -10  -8   7   63.19   10.40
 -10  -8   7   79.29    9.80
 -10  -8   7   68.79   10.20
  10   8  -7   76.09   10.70
  10   8  -7   81.89   10.50
  10   8  -7   83.79   11.60
 -11  -9   7  243.28   17.80
 -11  -9   7  253.07   16.60
 -11  -9   7  242.68   16.30
 -11  -9   7  213.68   16.30
  11   9  -7  264.07   18.20
  11   9  -7  235.98   17.10
  11   9  -7  236.98   17.30
 -12 -10   7    7.80    6.10
 -12 -10   7   20.10    6.90
 -12 -10   7   13.20    6.50
  12  10  -7   20.00    8.10
  12  10  -7   27.80    8.00
 -13 -11   7    2.80    6.00
  13  11  -7   10.90    7.90
  13  11  -7    4.80    6.30
  13  11  -7    6.90    6.60
 -14 -12   7   52.99   10.30
  14  12  -7   74.19   13.30
  10  12   6   17.90    9.80
  10  12   6   38.60    9.80
 -10 -12  -6   18.60    8.00
   9  11   6  118.59   14.00
   9  11   6  106.09   12.20
  -9 -11  -6  119.39   15.70
  -9 -11  -6   98.59   13.10
  -9 -11  -6   89.79   14.50
  -9 -11  -6  109.49   10.80
   8  10   6   22.90    7.10
   8  10   6   21.00    6.40
  -8 -10  -6   26.60    9.50
  -8 -10  -6   24.50    5.80
  -8 -10  -6   19.10    6.80
  -8 -10  -6   22.20    8.00
   7   9   6  252.17   15.60
   7   9   6  281.97   15.30
  -7  -9  -6  278.67   12.80
  -7  -9  -6  257.27   17.30
  -7  -9  -6  271.87   17.90
   6   8   6    0.20    4.10
   6   8   6    9.80    4.50
  -6  -8  -6    7.70    5.20
  -6  -8  -6   12.90    5.40
  -6  -8  -6    9.80    3.40
   5   7   6  594.84   20.30
   5   7   6  611.94   19.80
  -5  -7  -6  574.24   21.80
  -5  -7  -6  599.24   22.20
   4   6   6   20.00    4.40
   4   6   6   18.10    4.10
  -4  -6  -6   14.60    4.50
  -4  -6  -6   18.10    4.80
   3   5   6  304.87   11.50
   3   5   6  319.27   12.20
  -3  -5  -6  313.77   13.30
  -3  -5  -6  310.47   13.20
   2   4   6  341.07   11.10
  -2  -4  -6  330.27   13.00
  -2  -4  -6  335.87   12.70
   1   3   6  397.16   14.30
  -1  -3  -6  382.16   12.50
  -1  -3  -6  395.96   12.80
   0   2   6  271.77   10.00
   0  -2  -6  275.07    9.30
  -1   1   6   15.00    2.90
   1  -1  -6   11.30    2.40
   1  -1  -6   11.90    2.60
   1  -1  -6   17.00    2.90
  -2   0   6  947.21   19.20
  -2   0   6  963.30   18.70
  -2   0   6  968.70   19.50
   2   0  -6  979.50   21.00
   2   0  -6  978.60   20.20
   2   0  -6  964.50   19.30
  -3  -1   6  731.13   17.50
  -3  -1   6  717.83   17.90
   3   1  -6  744.73   17.60
   3   1  -6  731.23   17.20
   3   1  -6  708.83   18.10
  -4  -2   6  110.59    6.50
  -4  -2   6  106.79    6.40
  -4  -2   6   99.29    6.90
   4   2  -6  103.79    6.70
   4   2  -6   95.59    6.70
   4   2  -6  111.59    6.70
  -5  -3   6  398.56   13.70
  -5  -3   6  380.46   13.60
   5   3  -6  382.26   14.00
   5   3  -6  353.66   13.70
   5   3  -6  386.06   14.10
  -6  -4   6  640.34   20.80
  -6  -4   6  625.24   19.60
  -6  -4   6  619.84   19.30
   6   4  -6  636.34   20.30
   6   4  -6  635.14   20.30
   6   4  -6  646.04   20.10
  -7  -5   6   23.40    5.50
  -7  -5   6   30.60    5.40
  -7  -5   6   24.00    5.30
   7   5  -6   23.70    5.40
   7   5  -6   22.40    5.00
   7   5  -6   30.40    5.50
  -8  -6   6    1.80    3.40
  -8  -6   6    4.60    3.30
   8   6  -6    4.50    4.00
   8   6  -6    0.70    3.20
   8   6  -6    8.30    3.90
  -9  -7   6   20.00    5.30
  -9  -7   6   14.20    5.70
  -9  -7   6   20.90    6.00
   9   7  -6   11.70    4.70
   9   7  -6   21.90    6.20
   9   7  -6   20.90    6.10
 -10  -8   6  337.67   18.70
 -10  -8   6  341.57   19.40
 -10  -8   6  347.57   17.90
  10   8  -6  355.06   19.70
  10   8  -6  360.26   19.00
  10   8  -6  346.77   19.00
 -11  -9   6    3.40    5.60
 -11  -9   6    0.80    4.90
 -11  -9   6   11.00    6.20
  11   9  -6    9.20    5.00
  11   9  -6   12.90    6.30
  11   9  -6    1.20    5.40
 -12 -10   6   21.00    9.90
 -12 -10   6   25.70    7.60
 -12 -10   6   18.80    6.80
 -12 -10   6   28.10    7.50
  12  10  -6   24.20    8.00
  12  10  -6   17.80    7.60
  12  10  -6   18.20    7.10
 -13 -11   6    5.30    5.90
 -13 -11   6    4.70    7.60
 -13 -11   6    9.30    6.10
  13  11  -6   -2.20    5.60
  13  11  -6   -5.20    4.80
  13  11  -6    5.00    6.70
 -14 -12   6   12.10    8.90
  14  12  -6   22.80    9.10
  14  12  -6   17.70    7.80
  10  12   5   72.39   12.50
  10  12   5   58.59   10.60
 -10 -12  -5   52.99    9.00
 -10 -12  -5   46.90   10.20
   9  11   5  329.47   20.10
   9  11   5  317.07   19.30
  -9 -11  -5  304.37   16.60
  -9 -11  -5  318.17   22.60
  -9 -11  -5  273.07   20.40
  -9 -11  -5  322.37   23.60
   8  10   5   88.19   11.70
   8  10   5   69.69    9.90
  -8 -10  -5   69.69   11.40
  -8 -10  -5   72.69   11.50
  -8 -10  -5   80.79    8.80
  -8 -10  -5   67.59   10.50
   7   9   5   18.30    6.20
   7   9   5   21.70    5.70
  -7  -9  -5   26.10    7.60
  -7  -9  -5   22.00    5.00
  -7  -9  -5   12.40    5.90
   6   8   5  165.68   11.80
   6   8   5  184.58   12.20
  -6  -8  -5  183.28   13.30
  -6  -8  -5  181.48   13.70
  -6  -8  -5  180.18    9.80
   5   7   5    1.20    3.40
   5   7   5    6.00    3.80
  -5  -7  -5    0.60    2.20
  -5  -7  -5    3.90    4.20
  -5  -7  -5    2.10    3.80
   4   6   5  844.52   23.40
   4   6   5  867.11   23.90
  -4  -6  -5  833.42   25.00
  -4  -6  -5  850.21   20.00
  -4  -6  -5  903.41   25.70
   3   5   5   16.70    4.10
   3   5   5   17.20    3.80
  -3  -5  -5   12.70    3.90
  -3  -5  -5   12.30    4.00
   2   4   5 1142.19   25.10
   2   4   5 1079.69   24.00
  -2  -4  -5 1089.29   25.80
  -2  -4  -5 1083.29   25.90
   1   3   5    8.10    2.40
  -1  -3  -5    8.80    2.90
   0   2   5  231.98    8.90
   0  -2  -5  209.58    7.70
   0  -2  -5  209.28    7.80
  -1   1   5   61.29    4.10
   1  -1  -5   61.19    4.00
   1  -1  -5   57.49    4.10
   1  -1  -5   55.29    4.10
  -2   0   5   -3.60    1.30
  -2   0   5   -0.50    1.20
  -2   0   5   -0.90    1.30
   2   0  -5    0.50    1.40
   2   0  -5    1.50    1.90
   2   0  -5    0.50    1.30
  -3  -1   5 6567.64  104.29
  -3  -1   5 6291.57  104.99
  -3  -1   5 6440.36  104.09
   3   1  -5 6218.68  108.29
   3   1  -5 6594.84  104.49
   3   1  -5 6480.35  104.69
  -4  -2   5  880.21   20.30
  -4  -2   5  874.81   21.30
  -4  -2   5  887.01   22.40
   4   2  -5  845.92   21.00
   4   2  -5  890.91   20.60
   4   2  -5  874.51   20.70
  -5  -3   5   18.90    3.70
  -5  -3   5   25.20    4.40
  -5  -3   5   22.30    4.40
   5   3  -5   17.30    4.80
   5   3  -5   20.40    4.10
  -6  -4   5   45.10    6.00
  -6  -4   5   46.50    6.80
  -6  -4   5   47.70    6.00
   6   4  -5   46.20    6.50
   6   4  -5   52.09    6.40
   6   4  -5   54.09    6.60
  -7  -5   5  503.35   19.10
  -7  -5   5  527.65   18.20
  -7  -5   5  522.35   18.80
   7   5  -5  519.55   19.00
   7   5  -5  538.25   18.90
   7   5  -5  521.05   18.90
  -8  -6   5  745.43   23.30
  -8  -6   5  738.33   25.10
   8   6  -5  709.63   24.40
   8   6  -5  729.83   24.20
   8   6  -5  715.43   23.90
  -9  -7   5  139.69   11.90
  -9  -7   5  145.59   11.60
   9   7  -5  149.79   12.20
   9   7  -5  147.89   11.80
   9   7  -5  147.39   11.50
 -10  -8   5   69.69   10.10
 -10  -8   5   77.99   11.10
 -10  -8   5   75.49    9.40
  10   8  -5   85.89   10.30
  10   8  -5   80.59   10.80
  10   8  -5   77.39   10.50
 -11  -9   5   80.59   11.30
 -11  -9   5  103.39   11.40
 -11  -9   5  109.79   12.80
  11   9  -5  104.89   11.70
  11   9  -5  102.29   14.20
  11   9  -5  112.19   13.00
 -12 -10   5    3.10    4.90
 -12 -10   5    5.20    5.90
 -12 -10   5   -0.60    5.60
 -12 -10   5   12.10    6.40
  12  10  -5    0.30    5.50
  12  10  -5    3.80    5.30
  12  10  -5    3.10    6.10
 -13 -11   5    1.30    6.60
 -13 -11   5    1.60    5.60
 -13 -11   5   -5.10    6.30
 -13 -11   5    0.30    6.80
  13  11  -5    6.50    6.40
  13  11  -5   -6.00    5.80
  13  11  -5    7.60    6.00
 -14 -12   5   12.60   10.20
  14  12  -5   40.80    9.70
  14  12  -5   41.50   11.00
  10  12   4   86.29   12.80
  10  12   4   89.89   13.40
 -10 -12  -4  109.29   13.60
 -10 -12  -4   73.89   12.50
   9  11   4   44.80   10.10
  -9 -11  -4   38.50   11.10
  -9 -11  -4   48.00    9.90
  -9 -11  -4   25.00    9.30
  -9 -11  -4   43.70    8.30
   8  10   4   93.99   11.70
   8  10   4   96.19   12.30
  -8 -10  -4  118.39   13.80
  -8 -10  -4   95.39   12.30
  -8 -10  -4   98.39   10.00
  -8 -10  -4  110.19   13.10
   7   9   4  239.38   18.00
   7   9   4  237.38   14.90
  -7  -9  -4  229.98   12.20
  -7  -9  -4  257.07   17.00
  -7  -9  -4  230.78   16.00
   6   8   4   41.20    7.20
   6   8   4   35.40    6.60
  -6  -8  -4   42.30    8.10
  -6  -8  -4   34.70    5.50
  -6  -8  -4   33.50    7.00
   5   7   4  940.91   24.40
   5   7   4  880.61   26.20
   5   7   4  895.81   26.00
  -5  -7  -4  861.91   27.40
  -5  -7  -4  866.11   22.50
  -5  -7  -4  894.31   27.70
   4   6   4  205.88   11.00
   4   6   4  211.28   11.20
   4   6   4  209.28    9.90
  -4  -6  -4  224.38    9.20
  -4  -6  -4  207.48   11.90
  -4  -6  -4  223.38   12.30
   3   5   4    3.40    3.20
   3   5   4    7.60    3.00
  -3  -5  -4    9.70    3.80
  -3  -5  -4    1.30    2.90
  -3  -5  -4    1.00    2.20
   2   4   4   40.10    5.20
   2   4   4   47.70    5.40
  -2  -4  -4   46.30    5.90
  -2  -4  -4   35.90    5.00
   1   3   4  200.78    7.70
   1   3   4  211.88    8.20
  -1  -3  -4  199.08    8.30
   0   2   4 4788.42   77.59
   0   2   4 4834.42   78.39
   0  -2  -4 4804.02   79.29
   0  -2  -4 4821.72   78.99
  -1   1   4   61.29    3.50
  -1   1   4   69.19    4.00
   1  -1  -4   63.29    3.90
   1  -1  -4   65.09    4.00
  -2   0   4 1021.70   18.80
  -2   0   4 1015.10   18.60
  -2   0   4 1012.70   19.40
   2   0  -4  999.20   18.60
   2   0  -4  982.20   19.90
   2   0  -4 1032.00   19.50
  -3  -1   4 7152.08  113.59
  -3  -1   4 7084.09  114.09
  -3  -1   4 6942.31  114.49
   3   1  -4 7176.38  113.89
   3   1  -4 7112.79  114.89
   3   1  -4 7171.58  114.19
  -4  -2   4   24.30    3.80
  -4  -2   4   24.20    3.90
  -4  -2   4   23.90    4.20
   4   2  -4   20.20    3.30
   4   2  -4   19.80    3.30
  -5  -3   4   56.39    5.60
  -5  -3   4   60.29    5.80
  -5  -3   4   63.29    5.30
   5   3  -4   59.89    5.50
   5   3  -4   55.29    5.40
   5   3  -4   53.29    5.60
  -6  -4   4  138.99    8.40
  -6  -4   4  130.19    8.90
  -6  -4   4  136.89    9.20
   6   4  -4  142.89    9.00
   6   4  -4  152.58    9.50
   6   4  -4  157.48    9.30
  -7  -5   4    9.00    4.00
  -7  -5   4    9.60    4.10
  -7  -5   4   18.70    5.20
   7   5  -4   14.90    4.50
   7   5  -4    8.90    4.10
   7   5  -4    7.20    4.00
  -8  -6   4    4.20    3.30
  -8  -6   4    2.70    3.40
   8   6  -4    2.90    3.40
   8   6  -4   -1.50    2.90
   8   6  -4    0.60    3.10
  -9  -7   4    1.00    3.30
  -9  -7   4   -0.50    3.60
  -9  -7   4    0.10    3.60
   9   7  -4    5.50    4.60
   9   7  -4    0.60    3.80
 -10  -8   4 1058.99   34.90
 -10  -8   4 1027.20   33.50
 -10  -8   4 1095.19   32.20
  10   8  -4 1020.70   33.00
  10   8  -4 1063.79   33.20
  10   8  -4 1081.19   34.40
 -11  -9   4  107.39   11.30
 -11  -9   4   96.79   12.30
 -11  -9   4  127.39   12.80
  11   9  -4  112.39   12.10
  11   9  -4   92.49   11.70
 -12 -10   4    6.10    5.30
 -12 -10   4    8.00    6.30
 -12 -10   4   11.00    6.30
  12  10  -4   11.30    5.90
  12  10  -4    1.80    5.90
  12  10  -4    5.50    5.90
 -13 -11   4   15.60    8.10
 -13 -11   4    4.30    6.10
 -13 -11   4   -4.20    7.00
 -13 -11   4   14.20    7.30
  13  11  -4    8.20    6.70
  13  11  -4   -1.70    6.40
  13  11  -4    5.10    6.20
 -14 -12   4    0.60    6.90
  14  12  -4    4.80    7.30
  14  12  -4   -9.80    6.10
  10  12   3    4.50    7.10
  10  12   3   16.50    8.60
 -10 -12  -3    6.10    5.10
 -10 -12  -3   11.50    7.20
   9  11   3    2.90    6.60
   9  11   3   15.00    6.30
  -9 -11  -3    9.20    7.20
  -9 -11  -3    0.80    5.40
  -9 -11  -3    6.30    5.70
  -9 -11  -3   -9.10    5.90
   8  10   3  356.06   19.70
   8  10   3  346.47   19.80
  -8 -10  -3  348.97   20.70
  -8 -10  -3  357.56   21.30
  -8 -10  -3  365.06   20.30
  -8 -10  -3  335.87   20.70
   7   9   3   -0.20    4.10
   7   9   3    1.30    4.10
   7   9   3    4.90    4.50
  -7  -9  -3    1.20    3.60
  -7  -9  -3   -7.30    3.70
  -7  -9  -3   -3.20    5.00
   6   8   3  178.38   12.30
   6   8   3  183.08   11.80
   6   8   3  174.18   12.40
  -6  -8  -3  165.18   10.10
  -6  -8  -3  172.28   12.90
  -6  -8  -3  187.18   13.70
   5   7   3  464.75   16.60
   5   7   3  455.15   17.90
   5   7   3  442.86   17.90
  -5  -7  -3  423.06   18.50
  -5  -7  -3  478.75   15.70
  -5  -7  -3  432.86   18.60
   4   6   3 1141.89   27.30
   4   6   3 1103.59   28.80
   4   6   3 1130.19   28.90
  -4  -6  -3 1112.39   25.50
  -4  -6  -3 1096.79   29.70
  -4  -6  -3 1104.29   29.60
   3   5   3   52.69    5.60
   3   5   3   51.59    6.20
   3   5   3   57.29    6.70
  -3  -5  -3   60.19    6.60
  -3  -5  -3   55.99    6.80
  -3  -5  -3   51.59    4.80
   2   4   3   78.29    6.20
   2   4   3   77.69    5.30
   2   4   3   70.19    6.10
  -2  -4  -3   68.39    6.40
  -2  -4  -3   77.99    6.40
   1   3   3 1800.82   34.20
   1   3   3 1822.42   34.50
  -1  -3  -3 1823.62   35.00
   0   2   3    6.70    2.10
   0   2   3   15.90    2.30
   0  -2  -3    9.20    2.30
   0  -2  -3   10.90    2.40
  -1   1   3    4.10    1.60
  -1   1   3    5.40    1.50
  -1   1   3    5.80    1.50
   1  -1  -3    5.20    1.70
   1  -1  -3    5.70    1.70
  -2   0   3    2.60    1.10
  -2   0   3    2.30    1.20
  -2   0   3    2.60    1.40
   2   0  -3    1.40    1.20
   2   0  -3    1.20    1.40
   2   0  -3    1.00    1.00
  -3  -1   3   22.00    2.60
  -3  -1   3   23.90    3.00
  -3  -1   3   24.50    2.90
   3   1  -3   25.00    3.00
   3   1  -3   25.80    3.30
   3   1  -3   19.90    2.70
  -4  -2   3  140.19    6.40
  -4  -2   3  141.69    6.70
  -4  -2   3  134.89    6.80
   4   2  -3  136.29    6.70
   4   2  -3  141.69    6.50
   4   2  -3  127.69    6.50
  -5  -3   3 1481.95   31.40
  -5  -3   3 1481.35   31.90
  -5  -3   3 1511.65   30.70
   5   3  -3 1489.05   31.50
   5   3  -3 1515.95   31.70
   5   3  -3 1486.65   31.00
  -6  -4   3   22.70    4.00
  -6  -4   3   15.00    4.00
  -6  -4   3   15.60    4.10
   6   4  -3   17.30    4.60
   6   4  -3   17.20    4.30
   6   4  -3   18.30    4.50
  -7  -5   3    2.20    3.50
  -7  -5   3   -2.50    2.90
  -7  -5   3    0.80    2.60
   7   5  -3    4.90    3.50
   7   5  -3    3.00    3.40
   7   5  -3    2.50    2.90
  -8  -6   3 1031.90   29.90
  -8  -6   3  975.10   27.10
   8   6  -3 1047.50   28.50
   8   6  -3 1000.90   29.00
   8   6  -3  997.40   28.50
  -9  -7   3  295.77   16.30
  -9  -7   3  280.77   14.10
   9   7  -3  281.27   15.00
   9   7  -3  304.27   15.90
   9   7  -3  291.47   15.20
 -10  -8   3  535.25   21.10
 -10  -8   3  552.94   24.00
 -10  -8   3  532.85   22.90
  10   8  -3  529.45   22.30
  10   8  -3  506.65   21.90
  10   8  -3  526.05   22.90
 -11  -9   3    8.70    5.60
 -11  -9   3    9.00    5.60
 -11  -9   3    7.90    4.70
  11   9  -3   22.00    7.00
  11   9  -3   18.40    5.80
  11   9  -3    8.80    5.70
 -12 -10   3    4.30    5.80
 -12 -10   3    2.80    4.80
 -12 -10   3   14.10    7.20
  12  10  -3   -0.90    4.90
  12  10  -3   -3.80    4.60
  12  10  -3   -8.00    4.00
 -13 -11   3   20.00    7.70
 -13 -11   3    9.60    6.90
 -13 -11   3   15.60    8.40
 -13 -11   3   26.50    8.10
  13  11  -3   13.10    7.40
  13  11  -3   30.60    8.40
 -14 -12   3    2.60    7.70
 -14 -12   3   21.30    9.80
  14  12  -3    3.00    8.80
  14  12  -3    9.10    6.90
  10  12   2    7.70    8.20
  10  12   2   -4.40    6.00
 -10 -12  -2    5.70    5.30
 -10 -12  -2    0.20    5.80
   9  11   2   -2.40    5.50
   9  11   2    9.70    7.10
  -9 -11  -2    1.90    6.40
  -9 -11  -2    2.00    5.70
  -9 -11  -2   -1.50    6.10
  -9 -11  -2  -12.00    5.10
   8  10   2   26.00    7.60
   8  10   2   16.30    6.30
   8  10   2   20.20    6.60
  -8 -10  -2   31.60    8.00
  -8 -10  -2   36.40    6.70
  -8 -10  -2   24.50    7.30
  -8 -10  -2   44.90    9.30
   7   9   2   -0.80    4.40
   7   9   2    5.10    4.30
   7   9   2    6.30    5.10
  -7  -9  -2   -4.80    3.90
  -7  -9  -2    8.90    5.20
  -7  -9  -2    0.20    3.50
   6   8   2  326.07   15.50
   6   8   2  320.67   16.30
   6   8   2  345.97   16.90
  -6  -8  -2  309.97   14.10
  -6  -8  -2  304.87   17.10
  -6  -8  -2  313.97   17.20
   5   7   2   32.10    6.10
   5   7   2   23.20    5.30
   5   7   2   19.70    4.90
  -5  -7  -2   24.00    4.60
  -5  -7  -2   15.80    4.70
  -5  -7  -2   20.80    5.50
   4   6   2  187.78   10.00
   4   6   2  187.98   11.00
   4   6   2  204.68   11.30
  -4  -6  -2  185.18   11.40
  -4  -6  -2  193.98    9.30
  -4  -6  -2  214.58   11.90
   3   5   2   95.09    8.00
   3   5   2   77.99    7.20
   3   5   2   91.79    6.70
  -3  -5  -2   89.79    6.10
  -3  -5  -2   87.49    7.80
  -3  -5  -2   87.79    7.60
   2   4   2 1115.19   25.40
   2   4   2 1101.89   23.00
   2   4   2 1087.89   25.20
  -2  -4  -2 1063.29   25.30
  -2  -4  -2 1137.69   25.90
  -2  -4  -2 1072.89   22.50
   1   3   2  521.95   13.90
   1   3   2  543.15   14.20
   1   3   2  535.65   12.20
  -1  -3  -2  549.25   12.10
  -1  -3  -2  515.95   14.10
   0   2   2   78.99    4.50
   0   2   2   75.29    4.30
   0  -2  -2   71.29    4.40
   0  -2  -2   71.79    4.50
  -1   1   2  483.55   10.20
  -1   1   2  476.55   10.00
   1  -1  -2  472.95   10.20
   1  -1  -2  469.95   10.10
  -2   0   2 4496.45   71.69
   2   0  -2 4524.75   71.79
  -3  -1   2   19.60    2.40
  -3  -1   2   16.40    2.40
  -3  -1   2   18.90    2.30
   3   1  -2   17.60    2.30
   3   1  -2   18.50    2.30
   3   1  -2   19.10    2.50
  -4  -2   2   90.39    5.40
  -4  -2   2   77.69    5.10
  -4  -2   2   79.39    4.90
   4   2  -2   80.39    4.90
   4   2  -2   83.19    5.20
   4   2  -2   87.79    5.30
  -5  -3   2    9.00    2.80
  -5  -3   2   12.50    3.00
  -5  -3   2   11.50    2.70
   5   3  -2    4.20    2.30
   5   3  -2   10.10    2.80
   5   3  -2    8.10    2.60
  -6  -4   2    6.60    3.20
  -6  -4   2    5.90    3.40
  -6  -4   2    1.40    2.40
   6   4  -2   -0.30    2.20
   6   4  -2    2.20    2.90
  -7  -5   2  662.03   19.30
  -7  -5   2  638.74   20.80
  -7  -5   2  651.33   20.70
   7   5  -2  644.94   20.60
   7   5  -2  664.93   20.10
   7   5  -2  638.04   20.00
  -8  -6   2   45.90    7.20
  -8  -6   2   30.70    5.30
   8   6  -2   51.59    7.50
   8   6  -2   28.80    5.80
   8   6  -2   41.70    6.30
  -9  -7   2    1.20    3.70
  -9  -7   2   -1.90    3.20
  -9  -7   2    3.50    3.40
   9   7  -2    1.00    3.20
   9   7  -2    1.70    3.40
   9   7  -2    1.90    3.60
 -10  -8   2  528.55   22.70
 -10  -8   2  513.25   23.00
  10   8  -2  527.65   22.50
  10   8  -2  535.55   22.00
  10   8  -2  544.05   22.20
 -11  -9   2   65.09   10.10
 -11  -9   2   53.19    8.40
 -11  -9   2   59.79   10.80
  11   9  -2   65.89    9.90
  11   9  -2   46.70    8.80
  11   9  -2   62.19    9.80
 -12 -10   2   72.59   11.20
 -12 -10   2   93.79   10.60
 -12 -10   2   73.09   11.40
  12  10  -2   87.59   12.10
  12  10  -2   76.29   11.00
 -13 -11   2   33.70    8.60
 -13 -11   2   32.30    8.40
 -13 -11   2   29.30   10.30
 -13 -11   2   37.10    9.50
  13  11  -2   42.00    9.80
  13  11  -2   33.90    8.80
  13  11  -2   25.40    8.00
 -14 -12   2  375.06   21.90
 -14 -12   2  285.97   23.40
  14  12  -2  313.77   22.10
  14  12  -2  333.67   23.40
  10  12   1  -17.50    6.70
  10  12   1    3.20    6.20
 -10 -12  -1    1.50    6.50
 -10 -12  -1    0.70    6.20
   9  11   1  210.18   17.30
   9  11   1  238.48   17.80
   9  11   1  219.38   16.90
  -9 -11  -1  231.28   16.60
  -9 -11  -1  241.38   19.80
  -9 -11  -1  219.08   18.30
  -9 -11  -1  229.48   18.60
   8  10   1  127.09   12.60
   8  10   1  104.19   12.20
   8  10   1  106.99   12.20
  -8 -10  -1  115.49   13.20
  -8 -10  -1  125.29   10.60
  -8 -10  -1  128.19   13.90
  -8 -10  -1  112.09   13.20
   7   9   1  215.18   15.00
   7   9   1  223.38   14.50
   7   9   1  232.48   15.40
  -7  -9  -1  217.88   15.70
  -7  -9  -1  222.58   15.90
  -7  -9  -1  204.58   12.40
   6   8   1    9.00    4.80
   6   8   1    8.00    4.60
   6   8   1    4.20    4.60
  -6  -8  -1    2.40    4.40
  -6  -8  -1    8.10    3.80
  -6  -8  -1   16.20    5.90
   5   7   1   52.49    7.50
   5   7   1   46.70    7.10
   5   7   1   67.79    7.70
  -5  -7  -1   49.90    7.90
  -5  -7  -1   49.60    6.20
  -5  -7  -1   51.29    7.80
   4   6   1  264.37   11.90
   4   6   1  245.98   12.60
   4   6   1  268.67   13.00
  -4  -6  -1  273.97   13.50
  -4  -6  -1  262.37   11.20
  -4  -6  -1  256.77   13.10
   3   5   1    7.00    3.40
   3   5   1    7.20    3.80
   3   5   1    9.30    3.50
  -3  -5  -1   10.50    3.20
  -3  -5  -1    6.40    3.50
  -3  -5  -1    8.50    3.70
   2   4   1  495.85   15.30
   2   4   1  491.45   15.00
   2   4   1  496.05   13.60
  -2  -4  -1  513.95   15.90
  -2  -4  -1  467.95   15.00
  -2  -4  -1  500.55   15.30
   1   3   1  337.07    9.40
   1   3   1  316.27   10.50
   1   3   1  339.97   12.40
  -1  -3  -1  339.97   10.90
  -1  -3  -1  354.96    9.50
   0   2   1  415.46   10.60
   0  -2  -1  419.16   10.80
   0  -2  -1  420.66   10.80
   0  -2  -1  414.26    9.30
   1  -1  -1 7365.76  172.78
  -3  -1   1 1022.60   18.30
  -3  -1   1  983.70   18.50
   3   1  -1  964.50   18.40
   3   1  -1 1013.00   18.30
   3   1  -1  959.10   18.40
  -4  -2   1  175.38    8.20
  -4  -2   1  200.88    7.40
  -4  -2   1  198.28    6.90
   4   2  -1  184.78    7.20
   4   2  -1  193.18    7.00
   4   2  -1  215.28    8.60
  -5  -3   1  621.54   16.70
  -5  -3   1  633.44   16.70
   5   3  -1  648.34   16.20
   5   3  -1  663.73   16.70
   5   3  -1  632.94   16.60
  -6  -4   1  116.79    7.80
  -6  -4   1  106.89    6.80
  -6  -4   1  110.89    8.00
   6   4  -1  104.49    7.10
   6   4  -1  108.09    7.30
  -7  -5   1 1063.49   25.60
  -7  -5   1 1046.50   27.60
   7   5  -1 1023.20   26.60
   7   5  -1 1038.50   27.20
   7   5  -1 1041.00   26.20
  -8  -6   1  487.25   16.80
  -8  -6   1  449.86   18.30
   8   6  -1  486.35   17.50
   8   6  -1  489.75   18.00
   8   6  -1  454.85   17.80
  -9  -7   1  701.73   24.70
  -9  -7   1  701.63   22.20
  -9  -7   1  657.83   23.50
   9   7  -1  688.33   23.80
   9   7  -1  660.53   23.10
   9   7  -1  698.93   23.10
 -10  -8   1  310.67   17.60
 -10  -8   1  293.27   17.00
 -10  -8   1  316.97   15.40
  10   8  -1  331.47   17.10
  10   8  -1  341.57   17.60
  10   8  -1  317.47   16.70
 -11  -9   1  114.59   12.30
 -11  -9   1   84.69    9.70
  11   9  -1  102.99   11.80
  11   9  -1   74.49   10.50
  11   9  -1  115.69   11.60
 -12 -10   1   -1.20    4.60
 -12 -10   1    3.30    6.10
 -12 -10   1   -1.30    6.30
  12  10  -1    3.10    5.90
  12  10  -1   -4.80    5.10
  12  10  -1    8.80    5.80
 -13 -11   1  518.15   27.40
 -13 -11   1  480.25   24.10
 -13 -11   1  455.55   26.70
  13  11  -1  528.05   26.20
  13  11  -1  474.75   25.60
 -14 -12   1    0.30    7.30
 -14 -12   1    0.80    7.90
  14  12  -1   11.70    8.70
  14  12  -1   -7.60    6.40
  11  13   0   28.40   10.50
 -11 -13   0   26.50    8.80
 -11 -13   0   11.10   10.20
  10  12   0  224.88   19.20
  10  12   0  215.68   18.70
 -10 -12   0  174.68   17.60
 -10 -12   0  254.27   18.10
   9  11   0   34.10    8.70
   9  11   0   32.30    8.30
   9  11   0   27.30    8.60
  -9 -11   0   15.70    7.40
  -9 -11   0   29.90    9.10
  -9 -11   0    6.80    7.20
  -9 -11   0   25.70    7.40
   8  10   0   12.60    7.10
   8  10   0   13.80    6.50
   8  10   0   14.00    6.50
  -8 -10   0   19.10    7.70
  -8 -10   0   10.70    6.20
  -8 -10   0   15.90    6.70
  -8 -10   0   13.90    6.00
   7   9   0  149.79   12.80
   7   9   0  134.19   12.00
   7   9   0  162.98   13.50
  -7  -9   0  146.89   13.60
  -7  -9   0  160.18   11.80
  -7  -9   0  153.88   13.90
   6   8   0   -4.80    3.90
   6   8   0    1.90    4.00
   6   8   0    3.70    4.20
  -6  -8   0    6.10    3.60
  -6  -8   0   -1.50    3.60
  -6  -8   0    2.90    4.00
   5   7   0  239.58   13.30
   5   7   0  211.48   13.10
   5   7   0  235.88   12.40
  -5  -7   0  226.58   13.40
  -5  -7   0  238.88   13.90
  -5  -7   0  228.38   11.70
   4   6   0   27.30    5.30
   4   6   0   22.90    5.00
   4   6   0   19.90    4.50
  -4  -6   0   25.40    5.30
  -4  -6   0   17.60    5.00
  -4  -6   0   20.10    4.00
   3   5   0   46.50    6.20
   3   5   0   34.40    5.70
  -3  -5   0   46.40    6.20
  -3  -5   0   46.10    6.40
  -3  -5   0   46.40    5.30
   2   4   0  318.87   10.80
   2   4   0  297.07   11.50
   2   4   0  301.97   11.90
  -2  -4   0  316.97   10.60
  -2  -4   0  308.27   11.90
  -2  -4   0  308.57   14.10
   1   3   0    6.30    2.40
   1   3   0   12.20    2.40
  -1  -3   0   10.40    2.70
  -1  -3   0   13.00    2.30
  -1  -3   0   17.30    3.10
   0   2   0  701.43   14.30
   0   2   0  701.93   15.30
   0  -2   0  679.03   15.20
   0  -2   0  687.73   15.30
   0  -2   0  704.83   14.30
  -1   1   0  898.81   16.00
  -1   1   0  840.92   17.10
   1  -1   0  836.92   16.90
   1  -1   0  858.41   16.30
   1  -1   0  886.71   16.00
  -3  -1   0  200.98    5.20
  -3  -1   0  185.78    5.10
   3   1   0  191.48    5.10
   3   1   0  186.18    5.20
   3   1   0  198.28    5.30
  -4  -2   0   59.89    4.30
  -4  -2   0   66.59    4.30
  -4  -2   0   64.39    4.00
   4   2   0   65.39    4.30
   4   2   0   62.89    4.30
   4   2   0   63.69    4.00
  -5  -3   0  176.98    7.10
  -5  -3   0  169.98    7.70
  -5  -3   0  161.48    7.60
   5   3   0  171.78    7.70
   5   3   0  181.98    7.40
  -6  -4   0   13.90    3.80
  -6  -4   0    9.40    2.80
   6   4   0   13.10    3.50
   6   4   0   19.20    4.00
   6   4   0   16.40    3.80
  -7  -5   0 1559.54   35.50
  -7  -5   0 1488.45   32.50
   7   5   0 1515.45   33.60
   7   5   0 1490.85   34.50
   7   5   0 1528.15   34.30
  -8  -6   0  168.58    9.50
  -8  -6   0  169.28   11.00
   8   6   0  175.18   10.60
   8   6   0  173.88   10.80
   8   6   0  188.98   10.90
  -9  -7   0   11.10    4.80
  -9  -7   0    9.60    4.00
  -9  -7   0    4.70    4.10
   9   7   0   11.90    4.60
   9   7   0   12.50    4.70
   9   7   0   10.40    4.70
 -10  -8   0    7.80    5.10
 -10  -8   0    0.40    3.60
 -10  -8   0   -0.80    4.30
  10   8   0    5.00    4.20
  10   8   0   -6.00    3.80
 -11  -9   0   54.89    8.10
 -11  -9   0   43.90    8.50
 -11  -9   0   48.50   13.80
  11   9   0   50.79    8.40
  11   9   0   43.10    8.40
  11   9   0   66.59    9.60
 -12 -10   0    4.20    5.10
 -12 -10   0    6.40    6.70
 -12 -10   0   15.40    6.90
  12  10   0   14.00    6.50
  12  10   0   14.40    5.90
 -13 -11   0   55.09    9.70
 -13 -11   0   43.40    9.40
 -13 -11   0   47.70   11.30
  13  11   0   59.29   10.90
 -14 -12   0  230.68   20.10
 -14 -12   0  269.87   20.20
  14  12   0  226.88   19.80
  14  12   0  224.88   20.10
  11  13  -1    7.80    8.40
 -11 -13   1    9.60    9.30
 -11 -13   1    8.30    8.10
  10  12  -1   27.70    9.40
  10  12  -1   24.30    8.20
  10  12  -1    6.10    9.00
 -10 -12   1   19.50    8.30
 -10 -12   1   25.30    8.10
   9  11  -1   -8.70    5.50
   9  11  -1   -1.20    5.80
  -9 -11   1   13.80    7.40
  -9 -11   1    7.80    6.50
  -9 -11   1   -1.60    5.50
  -9 -11   1    4.20    6.90
   8  10  -1   40.00    8.70
   8  10  -1   33.20    8.60
   8  10  -1   42.20    8.80
  -8 -10   1   44.70    9.30
  -8 -10   1   43.50    8.10
  -8 -10   1   46.80    9.60
  -8 -10   1   42.20    9.10
   7   9  -1  282.77   17.00
   7   9  -1  282.57   17.20
   7   9  -1  271.07   16.10
  -7  -9   1  252.27   19.10
  -7  -9   1  286.87   17.80
  -7  -9   1  220.58   13.90
   6   8  -1    1.70    4.30
   6   8  -1   11.60    5.40
   6   8  -1   11.00    5.00
  -6  -8   1   15.10    5.60
  -6  -8   1    8.30    4.40
  -6  -8   1    3.90    4.80
   5   7  -1   35.40    6.10
   5   7  -1   31.40    6.00
   5   7  -1   36.90    6.60
  -5  -7   1   22.60    5.40
  -5  -7   1   31.60    6.30
  -5  -7   1   32.50    5.60
   4   6  -1    2.30    3.30
   4   6  -1    0.10    2.80
   4   6  -1    4.10    3.30
  -4  -6   1    4.30    3.30
  -4  -6   1    5.60    3.60
  -4  -6   1    6.70    3.20
   3   5  -1   96.79    8.30
   3   5  -1   82.49    7.10
   3   5  -1   94.19    7.70
  -3  -5   1   91.09    6.90
  -3  -5   1   85.49    7.90
  -3  -5   1   95.39    8.20
   2   4  -1   53.29    5.40
   2   4  -1   37.70    5.90
   2   4  -1   47.90    5.00
  -2  -4   1   49.30    5.70
  -2  -4   1   44.50    4.70
   1   3  -1   33.40    4.20
   1   3  -1   30.00    3.90
   1   3  -1   34.00    3.70
  -1  -3   1   33.20    3.60
  -1  -3   1   33.20    4.20
  -1  -3   1   26.00    3.80
   0   2  -1  411.06   11.00
   0   2  -1  411.46   11.10
   0   2  -1  411.76   10.40
   0  -2   1  416.26   11.00
   0  -2   1  430.56   10.60
   0  -2   1  424.86   11.10
  -1   1  -1 1236.78   21.40
  -1   1  -1 1222.18   21.70
  -1   1  -1 1258.77   21.90
  -1   1  -1 1226.08   21.70
   1  -1   1 1250.87   21.80
   1  -1   1 1240.18   21.40
   1  -1   1 1233.88   21.70
   1  -1   1 1256.27   21.80
  -3  -1  -1   91.29    3.00
  -3  -1  -1   88.89    3.10
   3   1   1   92.49    2.90
   3   1   1   92.99    3.00
  -4  -2  -1  320.67    9.00
  -4  -2  -1  320.07    9.10
  -4  -2  -1  343.27    8.60
   4   2   1  327.17    8.80
   4   2   1  336.47    8.80
   4   2   1  317.47    8.90
  -5  -3  -1  124.69    6.40
  -5  -3  -1  123.49    5.90
   5   3   1  114.99    6.20
   5   3   1  121.69    6.00
   5   3   1  119.89    6.10
  -6  -4  -1  115.69    7.50
  -6  -4  -1  107.79    6.40
  -6  -4  -1  109.99    7.50
   6   4   1  126.69    7.40
   6   4   1  111.09    7.00
   6   4   1  122.49    7.60
  -7  -5  -1  711.03   18.80
  -7  -5  -1  720.33   21.10
   7   5   1  675.83   22.20
   7   5   1  712.33   20.30
   7   5   1  700.93   20.50
  -8  -6  -1  256.27   12.80
  -8  -6  -1  250.97   13.00
  -8  -6  -1  224.18   10.60
   8   6   1  233.18   11.80
   8   6   1  215.78   11.90
   8   6   1  237.08   11.90
  -9  -7  -1   36.30    5.60
  -9  -7  -1   33.50    6.40
  -9  -7  -1   34.20    6.40
   9   7   1   30.00    5.90
   9   7   1   31.00    6.10
   9   7   1   37.10    6.30
 -10  -8  -1  311.57   16.80
 -10  -8  -1  280.27   14.00
 -10  -8  -1  282.77   16.50
  10   8   1  304.57   16.20
  10   8   1  313.97   16.10
  10   8   1  303.57   15.90
 -11  -9  -1   50.79    9.60
 -11  -9  -1   39.50    9.30
  11   9   1   48.90    8.70
  11   9   1   52.89    9.00
  11   9   1   54.59    8.60
 -12 -10  -1    3.10    5.60
 -12 -10  -1    6.00    5.70
 -12 -10  -1   16.00    5.80
  12  10   1   10.50    5.80
  12  10   1    7.80    5.60
 -13 -11  -1  263.77   17.70
 -13 -11  -1  289.27   21.10
 -13 -11  -1  232.98   18.70
  13  11   1  280.87   20.20
  13  11   1  272.77   19.20
 -14 -12  -1   -0.40    6.70
 -14 -12  -1    9.90    7.40
  14  12   1   -1.40    6.10
  10  12  -2    4.40    6.80
  10  12  -2    6.90    5.80
  10  12  -2    6.30    7.70
 -10 -12   2   10.30    6.90
 -10 -12   2    8.70    7.20
   9  11  -2    7.10    6.30
   9  11  -2    5.70    5.90
   9  11  -2   14.20    6.30
  -9 -11   2   -5.20    4.90
  -9 -11   2   14.70    7.60
  -9 -11   2   16.30    6.80
  -9 -11   2   -0.60    5.90
   8  10  -2   62.09   10.00
   8  10  -2   53.29    9.80
   8  10  -2   69.19   10.90
  -8 -10   2   75.19   10.20
  -8 -10   2   70.19   11.00
  -8 -10   2   54.99   10.30
  -8 -10   2   57.29   10.40
   7   9  -2   20.20    6.30
   7   9  -2   25.60    7.20
   7   9  -2   14.40    5.80
  -7  -9   2   24.10    6.80
  -7  -9   2    5.10    5.60
  -7  -9   2   15.80    5.40
   6   8  -2   91.49   10.40
   6   8  -2   98.79   10.10
   6   8  -2  101.49   10.30
  -6  -8   2   88.39   10.40
  -6  -8   2  112.29   11.10
  -6  -8   2  100.89    9.50
   5   7  -2  489.05   18.80
   5   7  -2  474.25   19.20
   5   7  -2  465.75   19.50
  -5  -7   2  460.55   17.70
  -5  -7   2  458.85   19.80
  -5  -7   2  451.05   19.10
   4   6  -2  299.47   13.40
   4   6  -2  305.47   14.20
   4   6  -2  317.17   14.80
  -4  -6   2  273.57   13.90
  -4  -6   2  310.17   13.20
  -4  -6   2  277.37   14.20
   3   5  -2   19.60    4.40
   3   5  -2   14.70    4.40
   3   5  -2   20.90    4.50
  -3  -5   2   16.60    3.90
  -3  -5   2   18.60    4.80
  -3  -5   2   28.20    5.60
   2   4  -2  129.39    8.40
   2   4  -2  137.39    7.80
   2   4  -2  139.49    8.10
  -2  -4   2  141.49    8.60
  -2  -4   2  133.59    7.50
  -2  -4   2  135.99    8.30
   1   3  -2    6.90    2.40
   1   3  -2    3.60    2.20
   1   3  -2    5.90    2.10
  -1  -3   2    4.50    2.00
  -1  -3   2    3.60    2.40
  -1  -3   2    3.30    2.30
   0   2  -2   78.99    4.90
   0   2  -2   87.39    4.80
   0  -2   2   94.59    5.20
   0  -2   2   82.69    5.70
  -1   1  -2  394.96    8.30
  -1   1  -2  406.16    9.20
  -1   1  -2  412.56    9.50
   1  -1   2  412.96    9.50
   1  -1   2  399.76    8.90
   1  -1   2  411.16    8.50
   1  -1   2  405.56    9.20
  -2   0  -2 3951.80   83.19
   2   0   2 4053.49   82.39
   3   1   2 1929.91   34.50
  -4  -2  -2 6116.59   92.69
  -4  -2  -2 5718.53   93.29
  -4  -2  -2 5802.02   93.49
   4   2   2 5742.03   92.89
   4   2   2 5787.32   92.89
  -5  -3  -2   52.29    4.60
  -5  -3  -2   54.09    3.80
  -5  -3  -2   49.30    4.30
   5   3   2   49.99    4.20
   5   3   2   54.49    4.50
  -6  -4  -2  140.19    8.10
   6   4   2  147.79    8.00
   6   4   2  135.29    7.50
   6   4   2  147.19    7.70
  -7  -5  -2  370.56   12.40
  -7  -5  -2  382.26   14.50
   7   5   2  355.56   13.70
   7   5   2  356.06   13.50
   7   5   2  375.46   13.40
  -8  -6  -2  120.89    7.70
  -8  -6  -2  114.39    9.00
  -8  -6  -2  108.99    9.10
   8   6   2  120.29    8.60
   8   6   2  115.29    8.50
   8   6   2  129.59    9.10
  -9  -7  -2    4.30    3.60
  -9  -7  -2   -1.20    3.10
  -9  -7  -2   -0.80    2.80
   9   7   2    5.70    3.70
   9   7   2   -2.30    3.40
   9   7   2    0.10    3.20
 -10  -8  -2  145.89   12.30
 -10  -8  -2  167.98   12.70
 -10  -8  -2  174.98   10.60
  10   8   2  154.28   12.10
  10   8   2  179.88   12.50
 -11  -9  -2    4.70    5.20
 -11  -9  -2    7.00    5.20
 -11  -9  -2   10.50    4.80
  11   9   2   15.50    5.80
  11   9   2   10.60    5.40
 -12 -10  -2  154.98   15.20
 -12 -10  -2  144.79   15.30
 -12 -10  -2  151.48   11.70
  12  10   2  156.48   14.50
  12  10   2  150.98   13.80
 -13 -11  -2    7.70    6.10
 -13 -11  -2    1.20    7.70
 -13 -11  -2    3.00    5.80
  13  11   2    8.70    6.60
  13  11   2    8.30    6.90
 -14 -12  -2   43.90   10.10
 -14 -12  -2   40.30    9.50
  14  12   2   48.10   11.30
  14  12   2   53.49   10.20
  10  12  -3    6.50    9.10
  10  12  -3   16.10    7.10
 -10 -12   3    5.60    6.40
 -10 -12   3   21.50    8.20
   9  11  -3    6.00    6.20
   9  11  -3    8.70    6.70
  -9 -11   3   -0.80    5.90
  -9 -11   3   -3.90    5.70
  -9 -11   3   21.50    8.90
   8  10  -3   88.59   12.30
   8  10  -3   86.99   13.80
   8  10  -3   96.29   12.10
  -8 -10   3   90.29   12.70
  -8 -10   3  108.09   11.50
  -8 -10   3  114.49   13.30
  -8 -10   3   97.79   12.40
   7   9  -3   13.40    6.30
   7   9  -3   13.70    6.10
   7   9  -3   12.20    5.60
  -7  -9   3   21.10    6.30
  -7  -9   3    6.40    9.70
  -7  -9   3   10.40    5.90
  -7  -9   3    9.90    5.70
   6   8  -3  110.19   11.20
   6   8  -3  123.59   11.00
   6   8  -3  105.49   11.00
  -6  -8   3  120.89   11.60
  -6  -8   3  109.09   11.40
  -6  -8   3  120.99   10.50
   5   7  -3   14.80    4.70
   5   7  -3   13.10    4.90
   5   7  -3    6.40    3.70
  -5  -7   3    4.60    3.60
  -5  -7   3   16.00    5.20
  -5  -7   3    7.30    4.40
   4   6  -3  409.96   17.40
   4   6  -3  423.06   16.50
   4   6  -3  422.26   17.20
  -4  -6   3  431.16   17.40
  -4  -6   3  410.66   17.50
  -4  -6   3  412.16   15.90
   3   5  -3  327.87   14.00
   3   5  -3  358.06   15.00
   3   5  -3  358.86   14.00
  -3  -5   3  340.57   13.50
  -3  -5   3  348.67   14.80
  -3  -5   3  329.37   14.20
   2   4  -3  151.98    8.70
   2   4  -3  150.58    9.10
   2   4  -3  155.98    8.60
  -2  -4   3  154.08    8.40
  -2  -4   3  146.69    9.00
  -2  -4   3  163.08    9.10
   1   3  -3  258.77   10.10
   1   3  -3  262.77    9.70
   1   3  -3  262.77   10.20
  -1  -3   3  268.17    9.80
  -1  -3   3  266.37   10.30
  -1  -3   3  259.87    9.90
   0   2  -3    7.00    2.30
   0   2  -3   11.20    2.60
   0   2  -3    5.70    1.90
   0  -2   3    8.20    2.30
   0  -2   3    7.30    2.30
   0  -2   3    8.60    1.90
  -1   1  -3  638.64   13.80
  -1   1  -3  633.74   13.20
  -1   1  -3  660.73   13.60
   1  -1   3  629.14   13.80
   1  -1   3  630.14   12.80
   1  -1   3  630.94   13.30
  -2   0  -3    1.20    1.10
   2   0   3   -0.50    1.00
  -3  -1  -3  462.65   12.20
   3   1   3  470.05   12.10
  -4  -2  -3  164.88    5.80
  -4  -2  -3  169.68    5.90
  -5  -3  -3 1293.17   24.10
  -5  -3  -3 1247.88   25.90
  -5  -3  -3 1274.87   26.00
   5   3   3 1261.07   25.00
   5   3   3 1330.87   26.90
  -6  -4  -3   15.40    3.70
  -6  -4  -3   18.30    3.10
   6   4   3   19.50    3.80
   6   4   3   15.40    3.40
  -7  -5  -3  859.81   23.10
  -7  -5  -3  850.71   20.40
  -7  -5  -3  896.31   23.70
   7   5   3  868.91   22.40
   7   5   3  838.22   29.20
  -8  -6  -3  234.78   12.40
  -8  -6  -3  242.88   12.70
  -8  -6  -3  257.27   10.60
   8   6   3  238.98   11.70
   8   6   3  251.07   11.90
  -9  -7  -3   76.29    7.00
  -9  -7  -3   74.09    8.80
  -9  -7  -3   71.39    8.60
   9   7   3   59.29    7.50
   9   7   3   72.29    8.10
 -10  -8  -3   22.80    6.30
 -10  -8  -3   12.40    4.20
 -10  -8  -3    9.10    5.00
  10   8   3   15.70    5.20
  10   8   3    4.50    4.30
 -11  -9  -3  103.89   11.70
 -11  -9  -3   91.69    8.70
 -11  -9  -3  104.09   13.00
  11   9   3   89.69   12.30
  11   9   3  104.39   10.90
 -12 -10  -3    6.30    4.70
 -12 -10  -3   -5.10    5.50
 -12 -10  -3    5.40    5.30
  12  10   3   -8.10    4.40
  12  10   3    1.90    5.80
 -13 -11  -3   14.60    8.20
 -13 -11  -3    6.70    6.10
 -13 -11  -3    1.70    5.50
  13  11   3    9.40    7.50
 -14 -12  -3    6.90    7.20
 -14 -12  -3    5.40    6.30
  14  12   3   11.80    8.50
  14  12   3   11.80    7.30
  10  12  -4   11.00    7.30
  10  12  -4   10.50    7.00
 -10 -12   4   18.40    7.90
 -10 -12   4   26.50    8.80
   9  11  -4    1.70    5.60
   9  11  -4   -2.70    5.30
   9  11  -4    3.70    6.10
  -9 -11   4   -5.20    5.80
  -9 -11   4    2.30    5.60
  -9 -11   4    0.30    6.20
   8  10  -4  299.47   19.20
   8  10  -4  282.57   19.40
   8  10  -4  274.67   18.50
  -8 -10   4  273.17   17.40
  -8 -10   4  310.47   20.40
  -8 -10   4  293.57   19.70
  -8 -10   4  304.77   19.10
   7   9  -4   -0.60    3.60
   7   9  -4    5.30    8.40
   7   9  -4    2.20    5.10
  -7  -9   4   -1.10    4.70
  -7  -9   4    4.40    4.50
  -7  -9   4    0.30    5.00
  -7  -9   4    4.70    5.30
   6   8  -4  218.38   14.40
   6   8  -4  253.17   15.90
   6   8  -4  232.58   14.90
  -6  -8   4  231.78   14.50
  -6  -8   4  219.78   13.80
  -6  -8   4  227.48   15.50
  -6  -8   4  211.98   14.70
   5   7  -4   16.20    5.50
   5   7  -4    9.80    4.80
   5   7  -4   16.00    5.30
  -5  -7   4   16.40    5.80
  -5  -7   4   13.10    4.30
  -5  -7   4   15.40    5.30
   4   6  -4  169.28   10.80
   4   6  -4  147.19   10.90
   4   6  -4  145.99   10.30
  -4  -6   4  167.48   11.10
  -4  -6   4  157.88   11.20
  -4  -6   4  155.38   10.10
   3   5  -4  154.88   10.30
   3   5  -4  150.98    9.70
   3   5  -4  148.69    9.70
  -3  -5   4  174.78   10.40
  -3  -5   4  152.48   10.20
  -3  -5   4  155.98    9.50
   2   4  -4  685.53   19.30
   2   4  -4  675.23   19.80
   2   4  -4  697.63   20.30
  -2  -4   4  676.93   19.40
  -2  -4   4  641.44   18.80
  -2  -4   4  670.13   20.10
   1   3  -4   -0.60    1.80
   1   3  -4    0.50    2.10
   1   3  -4    0.90    2.10
  -1  -3   4    0.30    1.70
  -1  -3   4   -1.10    1.70
  -1  -3   4    3.60    2.40
  -1  -3   4    0.40    2.10
   0   2  -4 5036.90   83.69
   0   2  -4 5003.70   83.79
   0   2  -4 4965.20   83.89
   0  -2   4 5115.69   83.09
   0  -2   4 5030.70   87.19
   0  -2   4 5004.30   83.89
  -1   1  -4   24.90    3.20
  -1   1  -4   23.60    2.80
  -1   1  -4   21.60    2.90
   1  -1   4   19.70    2.60
   1  -1   4   26.60    3.40
   1  -1   4   25.00    2.70
  -2   0  -4  382.36    9.10
   2   0   4  387.76    9.30
  -3  -1  -4  211.78    8.00
   3   1   4  187.88    7.70
  -4  -2  -4   -0.60    1.30
   4   2   4   -0.30    2.10
  -5  -3  -4  434.96   12.20
   5   3   4  430.36   11.10
  -6  -4  -4  354.36   12.30
  -6  -4  -4  367.86   12.60
  -6  -4  -4  348.47   10.80
   6   4   4  309.37   16.30
   6   4   4  343.07   11.10
  -7  -5  -4  955.10   24.60
  -7  -5  -4  945.71   21.40
  -7  -5  -4  970.80   25.00
   7   5   4  954.40   23.30
   7   5   4  944.51   23.10
  -8  -6  -4   22.50    5.10
  -8  -6  -4   23.60    3.90
  -8  -6  -4   20.30    5.00
   8   6   4   37.40    5.60
   8   6   4   32.40    5.20
  -9  -7  -4   53.29    6.00
  -9  -7  -4   54.39    7.60
  -9  -7  -4   51.29    7.50
   9   7   4   62.79    7.70
   9   7   4   39.90    6.40
 -10  -8  -4   90.19    7.90
 -10  -8  -4   84.39   10.40
 -10  -8  -4   77.59    9.90
  10   8   4  112.19   10.00
  10   8   4   75.19    8.80
 -11  -9  -4  244.88   12.80
 -11  -9  -4  228.08   16.50
 -11  -9  -4  254.17   17.50
  11   9   4  242.88   15.10
  11   9   4  261.37   15.10
 -12 -10  -4   29.60    8.70
 -12 -10  -4   22.70    7.10
  12  10   4   20.00    6.90
  12  10   4   24.70    7.20
 -13 -11  -4   -1.20    5.70
 -13 -11  -4   -3.60    6.70
 -13 -11  -4   -6.90    4.80
  13  11   4   -0.20    5.70
  13  11   4    3.70    6.60
 -14 -12  -4   21.20    8.00
 -14 -12  -4   -3.60    6.60
  14  12   4   15.30    7.20
  14  12   4   14.50    8.80
  10  12  -5    1.40    6.90
  10  12  -5   -5.40    6.60
 -10 -12   5    1.40    9.30
 -10 -12   5   -1.80    5.80
 -10 -12   5  -18.70    7.00
   9  11  -5  181.58   16.60
   9  11  -5  188.38   17.00
  -9 -11   5  165.98   16.30
  -9 -11   5  180.58   17.50
  -9 -11   5  146.49   18.30
   8  10  -5   84.09   11.80
   8  10  -5   99.69   12.30
   8  10  -5   91.49   12.90
  -8 -10   5   83.09   12.40
  -8 -10   5   92.79   12.50
  -8 -10   5   97.29   13.50
  -8 -10   5   77.59   10.90
   7   9  -5   69.99   10.40
   7   9  -5   58.39    9.60
   7   9  -5   61.79   10.60
  -7  -9   5   61.99    9.60
  -7  -9   5   67.59   10.40
  -7  -9   5   68.39    9.90
  -7  -9   5   94.49   11.70
   6   8  -5   51.49    8.80
   6   8  -5   31.80    6.90
   6   8  -5   47.20    9.20
  -6  -8   5   42.60    7.90
  -6  -8   5   44.30    7.80
  -6  -8   5   28.90    6.50
  -6  -8   5   48.10    8.80
   5   7  -5  302.87   15.70
   5   7  -5  288.27   16.00
   5   7  -5  286.97   16.00
  -5  -7   5  290.77   15.20
  -5  -7   5  291.87   14.80
  -5  -7   5  296.37   16.40
   4   6  -5  189.78   11.80
   4   6  -5  199.58   12.40
   4   6  -5  194.98   11.90
  -4  -6   5  168.58   11.40
  -4  -6   5  176.28   10.90
  -4  -6   5  197.08   12.50
   3   5  -5  633.84   20.60
   3   5  -5  618.34   20.70
   3   5  -5  653.53   21.50
  -3  -5   5  680.53   20.80
  -3  -5   5  655.53   20.80
  -3  -5   5  678.13   21.80
   2   4  -5  142.59    8.80
   2   4  -5  126.59    8.60
   2   4  -5  138.39    9.20
  -2  -4   5  124.59    8.50
  -2  -4   5  130.29    9.00
  -2  -4   5  119.59    8.20
  -2  -4   5  135.39    7.70
   1   3  -5 2887.31   53.89
   1   3  -5 2841.42   53.69
  -1  -3   5 2900.01   50.39
  -1  -3   5 2916.81   54.09
  -1  -3   5 2862.81   52.59
  -1  -3   5 2824.92   53.29
   0   2  -5  201.48    9.80
   0   2  -5  215.48    8.60
   0   2  -5  233.18    8.90
   0  -2   5  228.08    8.20
   0  -2   5  216.58    8.70
   0  -2   5  225.98    8.70
  -1   1  -5  970.70   20.20
  -1   1  -5  957.70   19.80
  -1   1  -5  956.80   19.20
   1  -1   5  928.31   18.00
   1  -1   5  932.31   18.90
   1  -1   5  963.90   20.30
  -2   0  -5    0.20    1.20
   2   0   5    0.60    1.40
  -3  -1  -5 2360.66   43.50
   3   1   5 2348.67   43.30
   4   2   5 3185.18   58.19
  -5  -3  -5    3.00    2.20
  -5  -3  -5    0.20    2.00
   5   3   5    4.60    3.90
  -6  -4  -5    9.70    3.40
  -6  -4  -5    9.90    3.40
  -7  -5  -5   32.30    5.20
  -7  -5  -5   25.30    4.60
   7   5   5   27.60    4.50
   7   5   5   28.50    4.20
  -8  -6  -5   76.09    5.70
  -8  -6  -5   71.39    7.90
  -8  -6  -5   75.09    7.60
   8   6   5   69.49    6.70
   8   6   5   72.49    6.80
  -9  -7  -5   14.70    4.80
  -9  -7  -5   12.00    3.60
  -9  -7  -5   18.80    5.10
   9   7   5    7.90    4.00
   9   7   5   12.20    4.30
 -10  -8  -5  204.28   14.00
 -10  -8  -5  223.88   11.10
 -10  -8  -5  219.58   15.20
  10   8   5  211.18   12.80
  10   8   5  226.48   13.00
 -11  -9  -5  159.68   14.70
 -11  -9  -5  186.38   11.00
 -11  -9  -5  158.38   14.20
  11   9   5  174.78   13.10
  11   9   5  183.98   12.80
 -12 -10  -5    6.60    6.40
 -12 -10  -5    4.30    4.10
 -12 -10  -5   -8.10    3.90
  12  10   5   -4.90    4.20
  12  10   5   -2.30    4.90
 -13 -11  -5   44.50    9.60
 -13 -11  -5   76.49   13.50
 -13 -11  -5   59.89    8.80
  13  11   5   68.19   10.90
  13  11   5   65.39    9.90
 -14 -12  -5   47.20   10.10
 -14 -12  -5   54.79    9.40
  14  12   5   40.60   12.40
  14  12   5   16.20    9.40
  10  12  -6   25.80    8.80
 -10 -12   6   39.90   11.00
   9  11  -6   31.20    9.00
   9  11  -6   57.19   10.90
   9  11  -6   36.30    9.40
  -9 -11   6   50.19   11.40
  -9 -11   6   29.40    8.60
  -9 -11   6   42.00   10.10
  -9 -11   6   30.40    9.10
   8  10  -6   11.40    6.80
   8  10  -6   13.10    6.80
   8  10  -6   16.80    6.80
  -8 -10   6   22.10    7.00
  -8 -10   6   22.80    7.50
  -8 -10   6   19.00    7.70
  -8 -10   6   21.30    6.70
   7   9  -6   65.99   10.60
   7   9  -6   40.70   11.30
   7   9  -6   41.30    8.20
  -7  -9   6   45.70    9.40
  -7  -9   6   39.90    8.00
  -7  -9   6   49.60    9.20
  -7  -9   6   52.79    9.00
   6   8  -6  243.38   16.00
   6   8  -6  210.08   14.80
   6   8  -6  207.58   14.80
  -6  -8   6  249.88   15.80
  -6  -8   6  226.48   15.70
  -6  -8   6  228.28   14.30
   5   7  -6   17.90    5.70
   5   7  -6   12.50    5.20
   5   7  -6   12.10    5.30
  -5  -7   6   13.00    4.80
  -5  -7   6   12.60    5.10
  -5  -7   6   20.10    5.40
  -5  -7   6    9.00    4.90
   4   6  -6    8.30    3.90
   4   6  -6    7.80    4.50
   4   6  -6    4.20    3.50
  -4  -6   6    3.70    3.10
  -4  -6   6    5.20    3.80
  -4  -6   6    7.40    3.80
  -4  -6   6    7.80    4.20
   3   5  -6   16.70    4.40
   3   5  -6   21.00    5.00
   3   5  -6   23.60    5.20
  -3  -5   6   18.00    4.10
  -3  -5   6   21.70    5.20
  -3  -5   6   14.80    4.70
  -3  -5   6   19.70    4.50
   2   4  -6 1025.90   26.80
   2   4  -6 1026.10   26.40
   2   4  -6 1008.80   26.80
  -2  -4   6  999.20   23.30
  -2  -4   6 1011.00   25.60
  -2  -4   6 1007.70   26.10
  -2  -4   6 1047.70   27.10
   1   3  -6   85.99    6.80
   1   3  -6   76.39    6.70
   1   3  -6   72.59    8.40
  -1  -3   6   91.39    6.80
  -1  -3   6   84.19    6.90
  -1  -3   6   76.49    6.30
   0   2  -6  299.47   10.70
   0   2  -6  301.67   10.80
   0   2  -6  300.37   10.40
   0  -2   6  288.17   10.50
   0  -2   6  285.27    9.50
   0  -2   6  288.17   10.40
  -1   1  -6  318.97    9.40
  -1   1  -6  314.47   10.00
  -1   1  -6  302.17    9.90
   1  -1   6  334.17   12.30
  -2   0  -6  881.91   18.30
   2   0   6  901.31   18.80
  -3  -1  -6  660.53   17.40
   3   1   6  661.23   17.20
   4   2   6    4.70    2.80
  -5  -3  -6  840.52   19.40
  -5  -3  -6  852.21   19.00
   5   3   6  838.32   23.60
  -6  -4  -6  147.99    8.00
  -6  -4  -6  172.08    8.70
   6   4   6  154.78   10.90
  -7  -5  -6  217.38   10.70
  -7  -5  -6  206.18   10.30
  -8  -6  -6  418.46   16.40
  -8  -6  -6  412.86   16.40
   8   6   6  403.36   14.20
  -9  -7  -6    8.20    4.50
  -9  -7  -6    3.90    2.70
  -9  -7  -6   -7.60    3.20
   9   7   6    1.90    3.30
   9   7   6    0.50    3.40
 -10  -8  -6  122.49   12.40
 -10  -8  -6   99.09    7.50
 -10  -8  -6  132.29   11.80
  10   8   6  113.09    9.60
  10   8   6  118.89   10.20
 -11  -9  -6   54.69    9.30
 -11  -9  -6   53.29    9.50
 -11  -9  -6   60.39    6.90
  11   9   6   88.99    9.60
  11   9   6   55.79    8.90
 -12 -10  -6   45.90    9.40
 -12 -10  -6   42.60    6.70
 -12 -10  -6   38.80    8.80
  12  10   6   41.10    7.50
  12  10   6   36.40    8.40
 -13 -11  -6   24.80    9.10
 -13 -11  -6   25.40    7.10
 -13 -11  -6   24.80    8.20
  13  11   6   36.10    8.00
  13  11   6   34.00    8.90
 -14 -12  -6   -1.20    6.70
 -14 -12  -6   10.00    7.20
  14  12   6   -2.90    6.00
  14  12   6    6.90    8.30
  10  12  -7   21.70    8.00
 -10 -12   7  -10.90    6.40
   9  11  -7   21.00    8.60
   9  11  -7   32.70    9.50
   9  11  -7   33.00    9.90
  -9 -11   7   26.20    8.40
  -9 -11   7    8.00    8.10
  -9 -11   7   31.20    8.80
  -9 -11   7   32.30    9.20
   8  10  -7   46.00    9.60
   8  10  -7   45.90    9.70
   8  10  -7   51.99   15.50
  -8 -10   7   49.30   10.30
  -8 -10   7   43.60    8.90
  -8 -10   7   38.20    9.40
  -8 -10   7   41.60    8.60
   7   9  -7  153.98   14.10
   7   9  -7  189.98   15.60
   7   9  -7  183.68   15.50
  -7  -9   7  171.88   15.20
  -7  -9   7  166.98   13.60
  -7  -9   7  164.98   14.90
  -7  -9   7  152.48   13.30
   6   8  -7    1.60    4.40
   6   8  -7   12.70    5.50
   6   8  -7    1.80    4.30
  -6  -8   7    6.40    4.90
  -6  -8   7    2.00    3.90
  -6  -8   7   10.00    5.30
  -6  -8   7    9.80    6.00
   5   7  -7   90.19   10.30
   5   7  -7  102.09   10.60
   5   7  -7   98.59   10.10
  -5  -7   7  104.29   11.00
  -5  -7   7   78.89    8.70
  -5  -7   7   89.69    9.40
  -5  -7   7  100.99   10.40
   4   6  -7   44.40    7.10
   4   6  -7   46.70    7.60
   4   6  -7   49.30    7.20
  -4  -6   7   38.00    5.90
  -4  -6   7   49.30    7.70
  -4  -6   7   40.80    6.60
  -4  -6   7   50.99    7.70
   3   5  -7  221.78   12.60
   3   5  -7  218.28   12.20
   3   5  -7  205.18   12.00
  -3  -5   7  215.98   12.40
  -3  -5   7  223.58   12.00
  -3  -5   7  229.58   10.50
  -3  -5   7  226.48   12.10
   2   4  -7   96.39    8.20
   2   4  -7   91.49    8.00
   2   4  -7   87.29    7.80
  -2  -4   7  104.49    8.50
  -2  -4   7   88.89    7.60
  -2  -4   7  109.19    8.20
   1   3  -7   43.00    5.90
   1   3  -7   51.89    6.20
   1   3  -7   41.00    5.70
  -1  -3   7   56.59    6.80
  -1  -3   7   45.40    5.80
  -1  -3   7   53.89    5.80
   0   2  -7   10.30    3.30
   0   2  -7   10.60    3.20
   0   2  -7   13.30    3.40
   0  -2   7   14.70    3.20
   0  -2   7   14.50    3.50
   0  -2   7   10.10    3.10
  -1   1  -7  183.08    7.80
  -1   1  -7  167.48    7.00
  -1   1  -7  173.68    7.90
   1  -1   7  172.38    7.80
  -2   0  -7    0.70    1.50
   2   0   7    0.50    1.60
  -3  -1  -7  413.46   14.10
   4   2   7  787.12   21.30
  -5  -3  -7  112.29    6.60
  -5  -3  -7  115.59    6.50
   5   3   7  110.19    8.90
  -6  -4  -7   85.09    6.70
  -6  -4  -7   77.89    6.30
   6   4   7   66.59    8.20
  -7  -5  -7  799.52   22.20
  -7  -5  -7  803.22   22.00
   7   5   7  771.62   26.40
  -8  -6  -7  533.15   19.30
  -8  -6  -7  589.14   20.40
  -9  -7  -7  144.99   11.80
  -9  -7  -7  138.49   10.90
 -10  -8  -7   32.20    7.10
 -10  -8  -7   14.50    6.10
 -11  -9  -7  106.59   13.20
 -11  -9  -7   90.19   12.80
  11   9   7  100.79    9.80
 -12 -10  -7   39.00    9.60
 -12 -10  -7   19.20    7.40
  12  10   7   15.50    5.80
  12  10   7   45.50    7.90
 -13 -11  -7    1.40    5.50
 -13 -11  -7   28.60   10.50
  13  11   7   16.20    6.60
  10  12  -8   49.30   10.70
 -10 -12   8   41.00   11.00
 -10 -12   8   54.39   11.90
   9  11  -8   49.90   10.60
   9  11  -8   48.70   10.80
  -9 -11   8   58.19   10.60
  -9 -11   8   65.09   11.70
  -9 -11   8   61.29   11.20
  -9 -11   8   40.80   11.50
   8  10  -8   13.40    6.70
   8  10  -8   27.30    8.10
   8  10  -8   13.10    7.00
  -8 -10   8   18.10   10.30
  -8 -10   8   22.80    7.50
  -8 -10   8   23.90    7.70
   7   9  -8   15.40    6.70
   7   9  -8   29.20    7.80
   7   9  -8   12.80    6.10
  -7  -9   8   22.90    6.80
  -7  -9   8   12.30    6.90
  -7  -9   8   14.10    6.60
  -7  -9   8   16.50    6.50
   6   8  -8   50.29   11.60
   6   8  -8   30.50    7.60
   6   8  -8   45.60    8.50
  -6  -8   8   48.80    8.20
  -6  -8   8   46.40    7.70
  -6  -8   8   60.19    9.50
  -6  -8   8   52.39    9.10
   5   7  -8   96.89   10.70
   5   7  -8   79.99    9.80
   5   7  -8  115.19   11.20
  -5  -7   8   87.89   10.40
  -5  -7   8   71.79    8.60
  -5  -7   8  100.99   10.60
  -5  -7   8  108.99   10.30
   4   6  -8  302.97   15.60
   4   6  -8  289.37   15.70
   4   6  -8  287.47   15.70
  -4  -6   8  301.07   16.10
  -4  -6   8  273.77   14.40
  -4  -6   8  298.47   13.40
   3   5  -8   61.49    7.30
   3   5  -8   41.00    6.90
   3   5  -8   49.30    7.20
  -3  -5   8   43.10    6.50
  -3  -5   8   46.10    7.10
  -3  -5   8   38.10    6.30
  -3  -5   8   53.19    5.80
   2   4  -8  484.15   17.90
   2   4  -8  513.65   18.20
   2   4  -8  526.85   18.30
  -2  -4   8  518.45   18.40
  -2  -4   8  477.85   17.50
  -2  -4   8  504.85   16.90
   1   3  -8    5.30    3.50
   1   3  -8    4.70    3.40
   1   3  -8   10.60    3.70
  -1  -3   8    3.80    3.50
  -1  -3   8    7.60    3.40
  -1  -3   8    8.90    3.40
   0   2  -8  134.19    8.10
   0   2  -8  154.58    8.60
   0   2  -8  152.08    8.20
   0  -2   8  145.29    8.30
   0  -2   8  131.19    7.20
   0  -2   8  139.09    7.70
  -1   1  -8   12.80    3.10
  -1   1  -8   10.00    3.00
  -1   1  -8   12.10    3.30
   1  -1   8   14.50    3.30
  -2   0  -8   36.40    5.30
  -2   0  -8   35.60    4.20
   2   0   8   35.80    4.40
  -3  -1  -8  123.49    8.00
   3   1   8  118.29    5.70
  -4  -2  -8 1702.73   37.20
  -5  -3  -8   47.70    5.70
  -5  -3  -8   44.90    4.90
   5   3   8   49.80    6.80
  -6  -4  -8  545.15   16.30
  -6  -4  -8  531.75   15.80
   6   4   8  528.15   20.00
  -7  -5  -8   27.40    5.10
  -7  -5  -8   27.50    4.80
   7   5   8   31.00    6.80
  -8  -6  -8  379.26   16.10
  -8  -6  -8  350.26   15.40
   8   6   8  348.97   18.90
  -9  -7  -8   -1.90    3.90
  -9  -7  -8   -3.80    3.50
   9   7   8    0.10    5.60
 -10  -8  -8  230.88   15.30
 -10  -8  -8  243.18   15.70
 -11  -9  -8   14.30    6.50
  11   9   8   -5.60    5.30
 -12 -10  -8   -8.20    4.30
 -12 -10  -8   -4.30    7.00
  12  10   8   -9.10    5.80
 -13 -11  -8    8.30    9.20
 -13 -11  -8    2.60    5.90
  13  11   8    8.40    7.10
  14  12   8   94.89   16.00
  10  12  -9    2.30    7.10
  10  12  -9   -1.50    7.40
 -10 -12   9   14.30    8.80
 -10 -12   9   11.80    8.30
   9  11  -9   64.59   11.50
   9  11  -9   79.59   12.90
  -9 -11   9   96.39   13.00
  -9 -11   9   60.99   11.00
   8  10  -9  101.69   13.70
   8  10  -9  122.79   14.10
   8  10  -9  121.29   14.50
  -8 -10   9   97.49   12.90
  -8 -10   9  115.79   14.20
  -8 -10   9  100.29   12.50
   7   9  -9  431.96   22.90
   7   9  -9  437.26   23.30
   7   9  -9  398.66   22.80
  -7  -9   9  419.06   20.80
  -7  -9   9  440.16   22.80
  -7  -9   9  422.06   23.60
  -7  -9   9  405.76   21.60
   6   8  -9   46.00    9.10
   6   8  -9   35.00    7.80
   6   8  -9   60.59   10.20
  -6  -8   9   62.39    9.80
  -6  -8   9   39.00    8.30
  -6  -8   9   51.19    8.30
  -6  -8   9   42.10    8.70
   5   7  -9   65.29    9.60
   5   7  -9   70.29   10.40
   5   7  -9   94.09   10.30
  -5  -7   9   65.69    9.30
  -5  -7   9   90.99   10.50
  -5  -7   9   79.59    8.50
  -5  -7   9   80.59    9.90
   4   6  -9   14.80    5.20
   4   6  -9    5.80    4.20
   4   6  -9    8.70    4.20
  -4  -6   9    7.40    4.60
  -4  -6   9    6.50    3.70
  -4  -6   9    8.00    4.30
  -4  -6   9    9.50    4.70
   3   5  -9    2.40    2.90
   3   5  -9    0.40    2.90
   3   5  -9   -0.60    2.90
  -3  -5   9   -2.00    2.70
  -3  -5   9   -2.70    2.80
  -3  -5   9    2.90    3.20
   2   4  -9  120.59    9.20
   2   4  -9  136.29    9.60
   2   4  -9  127.79    9.60
  -2  -4   9  120.79    9.00
  -2  -4   9  116.09    9.10
  -2  -4   9  124.99    8.50
   1   3  -9  656.83   19.90
   1   3  -9  623.44   19.70
   1   3  -9  617.84   19.30
  -1  -3   9  620.14   19.50
  -1  -3   9  610.24   17.40
  -1  -3   9  613.64   18.90
   0   2  -9    3.60    2.90
   0   2  -9    2.80    2.90
   0   2  -9    4.90    3.10
   0  -2   9    9.20    3.20
   0  -2   9    6.80    3.10
   0  -2   9   -0.60    2.40
  -1   1  -9   94.19    6.30
  -1   1  -9   94.59    6.60
  -1   1  -9   93.69    6.80
   1  -1   9  101.89    6.80
  -2   0  -9    0.00    1.90
   2   0   9    0.60    1.90
  -3  -1  -9   31.00    3.50
  -3  -1  -9   36.20    5.70
   3   1   9   38.30    5.00
  -4  -2  -9  104.59    8.40
   4   2   9   90.59    9.80
   5   3   9    1.70    3.30
  -6  -4  -9   12.00    3.60
  -6  -4  -9    9.20    3.40
   6   4   9   14.40    5.00
  -7  -5  -9  261.27   12.00
  -7  -5  -9  271.67   12.40
   7   5   9  275.37   15.60
  -8  -6  -9    1.20    3.60
  -8  -6  -9   -2.50    3.70
   8   6   9   -1.20    4.50
  -9  -7  -9   61.09    8.30
  -9  -7  -9   72.79    9.20
   9   7   9   68.49   10.90
 -10  -8  -9   41.40    7.70
 -10  -8  -9   75.69   10.70
  10   8   9   29.50   10.10
 -11  -9  -9  168.78   15.00
  11   9   9  174.18   17.10
 -12 -10  -9   52.89   11.20
 -12 -10  -9   34.40    8.10
  12  10   9   30.40    9.40
 -13 -11  -9  142.79   16.50
 -13 -11  -9  228.48   21.90
  13  11   9  189.38   20.10
   9  11 -10   15.40    7.60
   9  11 -10    4.70    6.00
  -9 -11  10    3.20    6.10
  -9 -11  10   16.70    7.40
   8  10 -10  178.98   17.40
   8  10 -10  118.09   15.00
   8  10 -10  168.08   16.10
  -8 -10  10  139.49   15.00
  -8 -10  10  142.89   14.10
  -8 -10  10  152.38   15.30
  -8 -10  10  169.08   16.40
   7   9 -10  121.89   14.00
   7   9 -10  139.69   14.70
   7   9 -10  115.89   13.00
  -7  -9  10  124.79   13.00
  -7  -9  10  117.99   13.70
  -7  -9  10  119.69   12.60
  -7  -9  10  119.89   13.10
   6   8 -10  149.79   13.80
   6   8 -10  132.89   13.40
   6   8 -10  107.19   12.00
  -6  -8  10  112.29   11.50
  -6  -8  10  137.19   11.70
  -6  -8  10  133.29   13.20
   5   7 -10  313.47   17.90
   5   7 -10  300.17   17.90
   5   7 -10  319.87   18.10
  -5  -7  10  335.77   18.80
  -5  -7  10  354.96   18.00
  -5  -7  10  342.07   18.00
  -5  -7  10  328.67   15.40
   4   6 -10  323.97   17.20
   4   6 -10  302.87   16.50
   4   6 -10  320.97   17.10
  -4  -6  10  300.27   16.20
  -4  -6  10  347.77   16.50
  -4  -6  10  345.57   17.70
   3   5 -10   72.49    8.30
   3   5 -10   62.49    7.80
   3   5 -10   67.29    9.20
  -3  -5  10   68.49    8.20
  -3  -5  10   72.89    7.70
  -3  -5  10   63.39    7.80
   2   4 -10   73.99    7.60
   2   4 -10   55.09    7.40
   2   4 -10   57.99    7.90
  -2  -4  10   57.49    6.40
  -2  -4  10   51.69    7.60
  -2  -4  10   54.59    7.50
   1   3 -10   89.29    7.70
   1   3 -10   86.29    7.50
   1   3 -10   88.79    7.80
  -1  -3  10   86.99    7.20
  -1  -3  10   92.49    6.60
  -1  -3  10   73.79    7.20
   0   2 -10 1567.14   35.10
   0   2 -10 1596.64   35.00
   0   2 -10 1580.24   34.40
   0  -2  10 1516.55   34.80
  -1   1 -10  695.83   18.40
  -1   1 -10  707.23   19.40
  -1   1 -10  698.63   19.50
   1  -1  10  721.93   19.60
  -2   0 -10  161.28    9.60
  -2   0 -10  159.68    8.80
  -2   0 -10  160.88    7.70
   2   0  10  168.88    8.20
  -3  -1 -10  723.43   16.70
  -3  -1 -10  740.23   21.40
   3   1  10  698.13   17.30
  -4  -2 -10  861.51   24.60
  -5  -3 -10   70.79    5.80
   5   3  10   64.89    7.50
  -6  -4 -10   63.09    6.20
   6   4  10   71.59    8.40
  -7  -5 -10  220.28   11.60
  -7  -5 -10  222.58   11.50
   7   5  10  224.28   14.40
  -8  -6 -10   67.89    7.70
  -8  -6 -10   64.29    8.30
   8   6  10   67.39   10.10
  -9  -7 -10   -2.10    3.50
  -9  -7 -10   -1.70    4.20
   9   7  10    8.30    6.10
 -10  -8 -10  172.38   13.50
 -10  -8 -10  188.38   14.40
  10   8  10  173.68   16.50
 -11  -9 -10   11.70    6.80
 -11  -9 -10    8.90    5.60
  11   9  10    5.20    6.20
 -12 -10 -10   68.89   13.20
 -12 -10 -10   69.29   11.00
  12  10  10   71.49   13.10
 -13 -11 -10   22.10   11.60
 -13 -11 -10   39.40    8.50
  13  11  10    2.10    9.10
   9  11 -11   25.30   13.00
  -9 -11  11   -1.80    6.70
  -9 -11  11   16.10    7.60
   8  10 -11    2.30    7.90
   8  10 -11    3.30    5.90
   8  10 -11   13.70    7.10
  -8 -10  11   13.20    6.90
  -8 -10  11   18.10    7.30
  -8 -10  11    1.90    6.00
  -8 -10  11   15.20    7.40
   7   9 -11  360.96   22.50
   7   9 -11  405.66   23.20
  -7  -9  11  374.86   21.30
  -7  -9  11  392.46   20.20
  -7  -9  11  408.86   23.40
   6   8 -11   14.30    6.20
   6   8 -11    1.40    5.50
   6   8 -11   15.80    5.90
  -6  -8  11    0.20    4.10
  -6  -8  11   12.50    6.20
  -6  -8  11    4.20    5.50
  -6  -8  11   12.50    5.50
   5   7 -11    0.30    3.90
   5   7 -11    2.50    4.40
   5   7 -11   10.90    8.50
  -5  -7  11    9.20    5.10
  -5  -7  11    2.90    4.80
  -5  -7  11    1.10    3.90
   4   6 -11  699.63   26.10
   4   6 -11  673.73   25.90
   4   6 -11  678.43   25.90
  -4  -6  11  701.73   24.40
  -4  -6  11  748.03   26.70
  -4  -6  11  663.33   25.10
   3   5 -11    8.60    4.20
   3   5 -11    6.60    4.90
   3   5 -11    7.80    4.60
  -3  -5  11   13.30    4.60
  -3  -5  11   11.80    4.70
  -3  -5  11    8.40    4.10
   2   4 -11  356.76   16.20
   2   4 -11  345.57   15.70
   2   4 -11  358.26   16.00
  -2  -4  11  342.77   13.90
  -2  -4  11  356.56   15.40
  -2  -4  11  331.57   15.50
   1   3 -11  568.14   19.30
   1   3 -11  582.94   20.00
   1   3 -11  629.24   20.40
  -1  -3  11  579.94   16.80
  -1  -3  11  605.84   20.10
  -1  -3  11  583.14   18.60
   0   2 -11   60.69    6.50
   0   2 -11   67.49    6.60
   0   2 -11   51.39    6.20
   0  -2  11   49.10    6.00
  -1   1 -11   33.30    5.00
  -1   1 -11   43.40    5.90
  -1   1 -11   48.10    6.30
   1  -1  11   38.20    5.40
  -2   0 -11   -0.60    2.20
  -2   0 -11    4.00    2.90
  -2   0 -11    0.20    2.00
   2   0  11    3.00    2.20
  -3  -1 -11  133.59    6.40
  -3  -1 -11  135.39    9.10
  -4  -2 -11   90.99    8.20
   5   3  11   90.39    8.60
  -6  -4 -11   -5.00    2.20
  -6  -4 -11   -0.20    2.70
   6   4  11    1.70    3.80
  -7  -5 -11   20.60    5.10
  -7  -5 -11   23.00    5.10
   7   5  11   29.80    6.90
  -8  -6 -11   28.10    6.00
  -8  -6 -11   27.50    6.10
   8   6  11   41.00    8.40
  -9  -7 -11    2.10    4.70
  -9  -7 -11   12.70    5.20
   9   7  11    5.40    5.90
 -10  -8 -11   56.39    9.80
 -10  -8 -11   30.40    7.00
  10   8  11   17.20    7.40
 -11  -9 -11   -7.60    4.70
 -11  -9 -11   10.80    6.60
  11   9  11    8.90    6.50
 -12 -10 -11   34.90    9.90
 -12 -10 -11   43.80   10.70
 -12 -10 -11   51.89    9.60
  12  10  11   32.30   10.40
 -13 -11 -11   52.89   10.30
  13  11  11    8.00   15.90
   9  11 -12    5.10    6.50
   9  11 -12    3.80    7.10
  -9 -11  12   -3.50    6.80
  -9 -11  12    5.00    7.20
   8  10 -12  200.58   18.20
   8  10 -12  226.58   19.10
  -8 -10  12  168.38   17.10
  -8 -10  12  211.78   18.70
  -8 -10  12  216.08   16.70
   7   9 -12    0.40    5.40
   7   9 -12    6.20    6.50
   7   9 -12    5.20    5.90
  -7  -9  12   10.60    5.60
  -7  -9  12    6.20    5.70
  -7  -9  12   12.00    6.00
  -7  -9  12    2.70    5.70
   6   8 -12  156.48   14.70
   6   8 -12  124.79   13.10
   6   8 -12  156.48   14.80
  -6  -8  12  171.88   14.10
  -6  -8  12  159.08   17.50
  -6  -8  12  166.98   14.20
   5   7 -12  213.18   20.40
   5   7 -12  228.58   15.80
   5   7 -12  218.58   15.90
  -5  -7  12  211.58   15.10
  -5  -7  12  219.68   15.90
  -5  -7  12  216.08   14.70
   4   6 -12   46.50    8.60
   4   6 -12   50.19    8.70
   4   6 -12   33.50    8.10
  -4  -6  12   39.90    7.90
  -4  -6  12   44.50    8.20
  -4  -6  12   43.00    7.80
   3   5 -12    2.30    4.30
   3   5 -12    0.20    3.50
   3   5 -12    2.00    4.40
  -3  -5  12    1.10    3.30
  -3  -5  12    2.20    3.80
  -3  -5  12   -1.10    3.40
   2   4 -12   69.99    8.50
   2   4 -12   76.89    8.70
   2   4 -12   79.29    8.50
  -2  -4  12   73.29    8.30
  -2  -4  12   67.69    7.30
  -2  -4  12   86.59    8.20
   1   3 -12  415.56   16.70
   1   3 -12  422.06   17.00
   1   3 -12  414.66   16.80
  -1  -3  12  416.26   13.70
  -1  -3  12  399.76   14.70
  -1  -3  12  414.56   16.90
   0   2 -12   53.99    6.60
   0   2 -12   59.39    6.60
   0   2 -12   64.09    6.70
   0  -2  12   56.89    6.50
  -1   1 -12    4.80    3.10
  -1   1 -12    2.10    2.60
  -1   1 -12   -0.40    2.60
   1  -1  12    1.30    2.30
  -2   0 -12  108.79    6.90
  -2   0 -12  103.19    7.50
  -2   0 -12   88.59    7.80
   2   0  12   91.99    6.60
  -3  -1 -12  303.97   13.80
  -4  -2 -12    1.40    3.10
   5   3  12  112.29    9.80
  -6  -4 -12  279.37   12.50
  -6  -4 -12  303.37   12.90
   6   4  12  295.37   15.70
  -7  -5 -12   75.69    8.00
  -7  -5 -12   76.59    8.00
   7   5  12   75.89    9.80
  -8  -6 -12   12.40    4.90
  -8  -6 -12    2.10    4.10
   8   6  12   -0.80    4.80
  -9  -7 -12   -1.40    4.20
  -9  -7 -12    3.00    5.80
   9   7  12    0.60    5.60
 -10  -8 -12  251.37   16.10
 -10  -8 -12  253.07   17.10
  10   8  12  265.97   19.70
 -11  -9 -12   -3.30    6.50
 -11  -9 -12    2.20    5.40
  11   9  12    4.20    6.60
 -12 -10 -12  144.19   15.10
  12  10  12  114.39   16.70
 -13 -11 -12   -2.50    6.60
  13  11  12    8.30    9.60
   9  11 -13   10.00    7.10
   9  11 -13   33.90   10.50
  -9 -11  13   25.20    9.30
  -9 -11  13   42.30   10.40
   8  10 -13  157.48   16.80
   8  10 -13  205.38   18.60
  -8 -10  13  180.68   16.40
  -8 -10  13  194.88   18.20
  -8 -10  13  173.18   17.40
   7   9 -13  191.98   16.90
   7   9 -13  219.68   17.90
   7   9 -13  167.78   16.20
  -7  -9  13  216.28   16.60
  -7  -9  13  189.28   16.30
  -7  -9  13  180.28   16.50
  -7  -9  13  182.18   14.50
   6   8 -13    7.70    6.00
   6   8 -13    0.30    5.20
   6   8 -13    5.70    5.60
  -6  -8  13    7.00    5.80
  -6  -8  13    1.90    5.10
   5   7 -13  110.69   12.30
   5   7 -13  129.69   13.10
   5   7 -13  142.49   13.70
  -5  -7  13  116.19   12.50
  -5  -7  13  127.59   12.50
  -5  -7  13   95.59   11.10
   4   6 -13  246.58   16.50
   4   6 -13  246.08   16.20
   4   6 -13  275.07   17.10
  -4  -6  13  257.07   16.00
  -4  -6  13  261.37   16.30
  -4  -6  13  276.17   15.20
   3   5 -13   89.09    9.90
   3   5 -13   97.49   10.60
   3   5 -13   97.89   10.40
  -3  -5  13   90.49    9.00
  -3  -5  13  111.09   10.20
  -3  -5  13   89.79    9.90
   2   4 -13  526.45   21.00
   2   4 -13  532.85   21.10
   2   4 -13  539.25   21.10
  -2  -4  13  522.25   17.60
  -2  -4  13  533.25   19.30
  -2  -4  13  550.14   24.60
   1   3 -13  330.77   15.30
   1   3 -13  322.67   15.40
   1   3 -13  345.07   15.50
  -1  -3  13  314.07   15.10
   0   2 -13  165.78   10.10
   0   2 -13  174.38   10.60
   0   2 -13  155.08   10.40
   0  -2  13  175.88   10.50
  -1   1 -13   25.90    5.10
  -1   1 -13   37.90    6.10
  -1   1 -13   32.60    5.40
   1  -1  13   24.10    4.90
  -2   0 -13   -1.10    2.50
  -2   0 -13   -2.60    1.80
  -2   0 -13   -0.20    4.10
  -2   0 -13   -4.20    2.60
   2   0  13    0.80    2.50
  -3  -1 -13   11.20    4.10
  -3  -1 -13   10.30    3.10
  -4  -2 -13   25.30    5.90
  -6  -4 -13    7.30    3.80
  -6  -4 -13    5.20    3.60
   6   4  13    1.50    4.10
  -7  -5 -13    4.50    4.30
  -7  -5 -13   11.70    4.40
   7   5  13   13.20    5.80
  -8  -6 -13   58.89    8.50
  -8  -6 -13   30.20    6.50
   8   6  13   37.80    8.50
  -9  -7 -13  118.49   14.60
  -9  -7 -13   92.49   10.30
   9   7  13   72.19   12.10
 -10  -8 -13   -2.20    5.60
 -10  -8 -13    6.30    5.30
  10   8  13   -8.20    5.10
 -11  -9 -13  201.08   17.30
 -11  -9 -13  228.98   18.70
 -11  -9 -13  241.18   17.30
  11   9  13  237.08   20.50
 -12 -10 -13   13.30    6.50
 -12 -10 -13   45.10   10.70
  12  10  13   21.30    9.70
  -8 -10  14   85.39   13.30
  -8 -10  14   53.89   11.50
  -8 -10  14   48.60    9.70
   7   9 -14   -8.10    5.70
   7   9 -14    2.20    5.00
   7   9 -14    6.40    6.10
  -7  -9  14   12.60    6.90
  -7  -9  14    1.00    5.70
  -7  -9  14    3.50    6.10
   6   8 -14   73.99   11.30
   6   8 -14   79.09   11.70
  -6  -8  14   86.89   12.40
  -6  -8  14   97.99   12.10
   5   7 -14  181.68   15.40
   5   7 -14  200.38   15.70
   5   7 -14  175.48   15.20
  -5  -7  14  212.28   14.90
  -5  -7  14  177.38   14.70
  -5  -7  14  195.68   15.30
   4   6 -14   -0.40    4.30
   4   6 -14    6.30    5.00
   4   6 -14    8.40    5.00
  -4  -6  14    2.00    4.90
  -4  -6  14   -2.20    4.10
  -4  -6  14   15.70    5.90
   3   5 -14   53.99    9.10
   3   5 -14   57.59    9.20
   3   5 -14   74.59   10.30
  -3  -5  14   65.59    8.40
  -3  -5  14   64.49    9.50
  -3  -5  14   59.59    7.90
   2   4 -14   85.49    9.50
   2   4 -14  114.99   10.90
   2   4 -14   84.09    9.50
  -2  -4  14   76.39    9.20
  -2  -4  14   90.09    8.10
  -2  -4  14   89.79    8.40
   1   3 -14  219.98   13.20
   1   3 -14  205.18   12.90
   1   3 -14  203.48   12.50
  -1  -3  14  181.78   12.10
   0   2 -14  275.87   13.40
   0   2 -14  259.37   13.10
   0   2 -14  269.77   13.90
   0  -2  14  275.87   13.60
  -1   1 -14   66.99    7.80
  -1   1 -14   72.19    7.20
  -1   1 -14   85.89    7.60
   1  -1  14   72.89    7.10
  -2   0 -14  128.59    8.60
  -2   0 -14  138.79    9.40
  -2   0 -14  130.69    8.30
  -2   0 -14  151.68   10.70
   2   0  14  136.89    8.70
  -3  -1 -14   10.00    4.30
  -3  -1 -14   16.90    4.20
  -4  -2 -14   94.09    9.30
  -6  -4 -14  127.39    9.40
  -6  -4 -14  132.09    9.80
   6   4  14  141.79   12.00
  -7  -5 -14  139.39   10.60
  -7  -5 -14  140.79   10.30
   7   5  14  149.49   12.80
  -8  -6 -14    1.20    3.90
  -8  -6 -14    5.10    4.20
  -9  -7 -14   32.00    8.20
  -9  -7 -14   28.70    6.60
 -10  -8 -14    5.50    4.80
 -10  -8 -14   -0.90    5.50
  10   8  14    4.50    7.00
 -11  -9 -14   18.70    7.30
 -11  -9 -14    9.60    6.30
 -11  -9 -14   11.20    8.10
  11   9  14    3.40    7.80
 -12 -10 -14   38.00    9.60
 -12 -10 -14   38.90   10.60
  12  10  14   31.30   10.90
   8  10 -15   -0.90    5.60
   8  10 -15   17.70    7.80
  -8 -10  15   14.70    8.00
  -8 -10  15    6.00    7.90
   7   9 -15   34.90    8.90
   7   9 -15   12.40    7.40
  -7  -9  15   30.10    8.70
  -7  -9  15   40.60   10.10
   6   8 -15  131.09   14.20
   6   8 -15  104.29   13.10
   6   8 -15  121.39   14.00
  -6  -8  15   93.29   15.30
  -6  -8  15  129.69   13.60
  -6  -8  15  115.09   13.20
   5   7 -15   16.30    6.00
   5   7 -15   14.80    6.10
   5   7 -15   18.30    6.80
  -5  -7  15   23.70    6.90
  -5  -7  15   21.10    6.80
  -5  -7  15   22.70    6.80
   4   6 -15    2.90    4.50
   4   6 -15   -0.40    4.40
   4   6 -15    3.80    5.10
  -4  -6  15    5.50    4.30
  -4  -6  15    3.50    4.60
  -4  -6  15   -2.10    3.90
   3   5 -15  198.98   14.40
   3   5 -15  177.08   13.90
   3   5 -15  185.98   13.90
  -3  -5  15  187.28   11.70
  -3  -5  15  177.88   13.70
  -3  -5  15  188.08   12.50
   2   4 -15   75.19    9.40
   2   4 -15   75.79    9.30
   2   4 -15   80.89    9.50
  -2  -4  15   66.69    9.50
   1   3 -15   31.40    7.00
   1   3 -15   31.20    6.50
   1   3 -15   25.20    6.20
   0   2 -15    7.20    4.40
   0   2 -15   13.30    4.80
   0   2 -15    6.10    3.90
   0  -2  15    8.40    4.20
  -1   1 -15  716.03   22.20
  -1   1 -15  705.63   24.20
  -1   1 -15  709.93   23.10
  -1   1 -15  704.83   21.80
   1  -1  15  673.63   22.00
  -2   0 -15   -0.20    2.70
  -2   0 -15   -0.20    3.20
  -2   0 -15    3.20    4.00
  -2   0 -15   -2.30    2.40
   2   0  15   -5.40    2.40
  -3  -1 -15  378.36   15.30
  -3  -1 -15  354.06   14.30
  -3  -1 -15  382.36   17.30
   3   1  15  357.66   13.60
  -4  -2 -15   28.90    6.50
  -6  -4 -15   28.30    5.70
  -6  -4 -15   30.50    5.70
  -7  -5 -15   66.69    8.40
  -7  -5 -15   70.19    8.50
   7   5  15   53.29    8.90
  -8  -6 -15   52.39    8.20
  -8  -6 -15   54.29    8.10
   8   6  15   69.39   10.60
  -9  -7 -15    4.50    5.80
  -9  -7 -15   19.30    5.90
   9   7  15    5.20    6.30
 -10  -8 -15   21.00    8.20
 -10  -8 -15   19.60    8.50
 -10  -8 -15   16.20    6.90
  10   8  15   12.50    7.70
 -11  -9 -15   97.79   14.00
 -11  -9 -15   85.09   13.70
 -11  -9 -15  109.89   13.50
  11   9  15   78.79   12.80
   8  10 -16    4.40    6.20
   8  10 -16   -9.60    5.80
  -8 -10  16    6.00    7.40
  -8 -10  16   24.90    8.70
   7   9 -16    7.20    7.60
  -7  -9  16   -4.50    6.30
  -7  -9  16   13.50    6.20
   6   8 -16  133.49   14.70
   6   8 -16  134.39   14.50
   6   8 -16  142.29   14.60
  -6  -8  16  155.18   17.00
  -6  -8  16  133.89   15.00
  -6  -8  16  151.58   14.20
   5   7 -16    1.00    4.40
   5   7 -16   -3.60    5.10
   5   7 -16    1.90    5.10
  -5  -7  16    9.90    5.70
  -5  -7  16    0.20    5.20
  -5  -7  16   14.50    6.50
   4   6 -16   72.19   11.40
   4   6 -16   59.09   10.30
   4   6 -16   66.59   10.40
  -4  -6  16   75.19    9.20
  -4  -6  16   79.09   10.00
  -4  -6  16   57.49    9.80
   3   5 -16    0.20    4.30
   3   5 -16    9.80    5.10
   3   5 -16   -1.70    4.40
  -3  -5  16    1.30    3.40
  -3  -5  16    4.70    4.20
  -3  -5  16    4.60    4.00
   2   4 -16    6.50    4.30
   2   4 -16   11.80    4.80
   2   4 -16    2.10    3.90
  -2  -4  16    7.40    4.90
   1   3 -16    9.90    5.00
   1   3 -16   10.00    4.30
   1   3 -16    5.80    4.40
  -1  -3  16    6.60    4.10
   0   2 -16   27.40    6.30
   0   2 -16   31.70    6.50
   0   2 -16   32.80    6.50
   0  -2  16   28.10    6.10
  -1   1 -16  155.98   10.40
  -1   1 -16  172.78   11.10
  -1   1 -16  169.78   11.70
  -1   1 -16  155.58   11.60
   1  -1  16  130.79    9.80
  -2   0 -16   70.79    8.90
  -2   0 -16   57.89    7.20
  -2   0 -16   55.49    6.70
  -2   0 -16   71.59    9.50
   2   0  16   60.59    7.80
  -3  -1 -16  111.99    7.70
  -3  -1 -16  104.49    8.60
  -3  -1 -16  100.99   10.10
  -3  -1 -16  121.69    9.60
  -4  -2 -16  739.53   25.90
  -7  -5 -16   19.80    6.20
  -7  -5 -16   28.20    5.90
  -7  -5 -16   16.90    6.40
  -8  -6 -16  110.89   11.40
  -8  -6 -16  105.49   11.40
  -8  -6 -16  113.19   10.70
   8   6  16   93.09   11.90
  -9  -7 -16   14.90    6.50
  -9  -7 -16   18.00    7.20
  -9  -7 -16   28.10    7.60
   9   7  16   24.40    8.20
 -10  -8 -16  204.18   17.50
 -10  -8 -16  178.98   16.50
 -10  -8 -16  144.49   15.30
  10   8  16  160.78   17.10
 -11  -9 -16    3.80    7.30
 -11  -9 -16   10.30    6.80
 -11  -9 -16   18.90    8.80
  11   9  16   11.00    8.20
   7   9 -17   29.00    9.00
   7   9 -17   38.90   11.60
  -7  -9  17   58.69   10.70
  -7  -9  17   31.30    8.80
   6   8 -17    3.10    5.10
   6   8 -17    0.80    5.10
  -6  -8  17   -9.30    5.10
  -6  -8  17    1.40    6.20
   5   7 -17   20.90    7.20
   5   7 -17   28.00    7.80
   5   7 -17    6.80    6.30
  -5  -7  17   20.40    8.20
  -5  -7  17   14.20    6.80
  -5  -7  17   11.20    6.00
   4   6 -17   52.89    9.70
   4   6 -17   54.19   10.50
   4   6 -17   58.19   10.60
  -4  -6  17   75.19   10.20
  -4  -6  17   71.99    9.20
  -4  -6  17   63.89   10.60
   3   5 -17   69.39   15.70
   3   5 -17   61.59   10.20
   3   5 -17   59.39    9.90
  -3  -5  17   41.70    8.70
   2   4 -17   15.10    5.30
   2   4 -17    6.50    4.60
   2   4 -17   -5.30    3.60
  -2  -4  17   -3.20    3.50
   1   3 -17   -3.50    3.30
   1   3 -17   -6.10    3.30
   1   3 -17   -0.10    4.20
  -1  -3  17    1.30    3.80
   0   2 -17    3.70    4.10
   0   2 -17   13.60    5.20
   0   2 -17   -0.50    3.50
  -1   1 -17    7.80    4.10
  -1   1 -17   -6.10    3.30
  -1   1 -17   -2.00    4.20
  -1   1 -17    1.00    3.70
   1  -1  17    4.30    3.50
  -2   0 -17   -2.20    2.80
  -2   0 -17    0.00    2.50
  -2   0 -17    1.60    3.70
  -2   0 -17    1.40    3.60
   2   0  17    6.60    3.80
  -3  -1 -17  585.54   22.80
  -3  -1 -17  581.34   21.10
  -3  -1 -17  614.34   20.60
  -4  -2 -17  200.18   13.60
  -4  -2 -17  153.68   10.80
  -4  -2 -17  177.98   12.00
  -7  -5 -17    1.80    4.30
  -7  -5 -17    4.80    5.30
  -8  -6 -17   -0.70    4.80
  -8  -6 -17   17.20    7.10
  -8  -6 -17    7.10    5.30
   8   6  17   -4.40    5.80
  -9  -7 -17   -1.70    5.00
  -9  -7 -17   -6.20    6.00
  -9  -7 -17    6.50    5.30
   9   7  17   -9.20    4.60
 -10  -8 -17    4.30    6.00
 -10  -8 -17    0.10    7.20
  10   8  17    4.30    7.50
   7   9 -18   16.00    7.60
   7   9 -18    3.00    5.50
  -7  -9  18    0.20    6.50
  -7  -9  18   18.20    8.20
   6   8 -18   31.50    8.90
   6   8 -18   26.00    7.50
  -6  -8  18   21.30    8.20
   5   7 -18   -1.00    5.50
   5   7 -18   12.60    6.50
   5   7 -18    2.20    4.90
  -5  -7  18    7.40    5.50
  -5  -7  18   11.10    6.10
   4   6 -18  114.89   13.20
   4   6 -18  155.08   14.40
   4   6 -18  130.19   13.20
  -4  -6  18  120.49   19.00
   3   5 -18   31.80    7.80
   3   5 -18   27.00    7.70
   3   5 -18   35.30    8.70
  -3  -5  18   30.00    7.50
   2   4 -18   20.50    6.20
   2   4 -18   11.80    4.90
   2   4 -18   11.20    5.70
  -2  -4  18   23.10    6.30
   1   3 -18   29.20    6.70
   1   3 -18   16.60    5.80
   1   3 -18   10.50    5.30
  -1  -3  18   23.30    7.00
   0   2 -18   95.29    9.80
   0   2 -18   92.29   11.60
   0  -2  18   86.19    9.40
  -1   1 -18   15.50    5.00
  -1   1 -18   16.20    5.80
  -1   1 -18   21.40    5.80
  -1   1 -18   17.10    5.80
   1  -1  18   11.20    4.80
  -2   0 -18   61.49    9.20
  -2   0 -18   63.59    9.20
  -2   0 -18   48.90    7.30
  -2   0 -18   54.39    8.20
   2   0  18   50.69    7.50
  -3  -1 -18    6.80    3.90
  -3  -1 -18   10.90    4.30
  -3  -1 -18    1.00    4.20
  -4  -2 -18   28.80    6.50
  -4  -2 -18   25.70    6.80
  -5  -3 -18   20.70    5.30
  -5  -3 -18   10.40    5.70
  -6  -4 -18  136.79   10.90
  -6  -4 -18  154.88   12.50
  -7  -5 -18   19.20    6.20
  -7  -5 -18   -2.20    5.10
  -7  -5 -18   -4.00    3.80
  -8  -6 -18   67.39    9.30
  -8  -6 -18   61.99    9.60
  -8  -6 -18   71.09   10.70
  -9  -7 -18   12.60    5.50
  -9  -7 -18    8.10    5.90
  -9  -7 -18   18.30    7.60
   9   7  18   11.50    7.10
 -10  -8 -18   -2.10    6.60
 -10  -8 -18   -1.90    5.50
 -10  -8 -18   12.20    8.10
  10   8  18   -3.50    5.90
   6   8 -19    2.50    5.90
  -6  -8  19   -0.60    7.10
  -6  -8  19    6.90    6.90
   5   7 -19   58.49   10.40
   5   7 -19   58.19   13.10
   5   7 -19   43.30    9.70
   4   6 -19    1.50    4.60
   4   6 -19    2.20    4.80
   4   6 -19    0.20    5.60
  -4  -6  19   -6.60    4.00
   3   5 -19   18.00    6.90
   3   5 -19    1.70    4.40
   3   5 -19    1.90    4.70
  -3  -5  19    6.60    4.70
   2   4 -19    5.80    4.90
   2   4 -19    7.20    5.10
   2   4 -19    8.50    5.00
  -2  -4  19    2.40    4.10
   1   3 -19    8.70    4.80
   1   3 -19    8.20    4.70
   1   3 -19    6.80    5.00
  -1  -3  19    6.20    4.90
   0   2 -19    4.40    4.50
   0   2 -19    0.10    4.00
   0   2 -19    4.60    3.80
   0   2 -19   -0.30    4.10
   0  -2  19    5.60    4.10
  -1   1 -19   29.20    8.40
  -1   1 -19   18.50    5.50
  -1   1 -19   24.30    6.40
  -1   1 -19   20.10    5.90
   1  -1  19   24.40    6.10
  -2   0 -19   -1.50    3.20
  -2   0 -19   -1.70    3.90
  -2   0 -19    9.70    4.70
  -2   0 -19    4.20    3.60
   2   0  19    0.70    3.40
  -3  -1 -19  544.45   22.70
  -3  -1 -19  550.74   20.80
  -3  -1 -19  527.35   21.40
  -4  -2 -19   20.70    6.00
  -4  -2 -19   15.80    5.40
  -5  -3 -19  482.05   20.10
  -5  -3 -19  519.15   21.50
  -6  -4 -19  118.79   10.80
  -7  -5 -19    3.90    4.50
  -7  -5 -19  -16.90    6.40
  -8  -6 -19    9.10    6.00
  -8  -6 -19   -2.40    4.80
  -8  -6 -19    2.20    6.70
  -9  -7 -19   19.60    8.20
  -9  -7 -19   -2.30    6.30
   5   7 -20   44.00   10.60
   5   7 -20   31.60    8.00
   4   6 -20   53.79   10.90
   4   6 -20   52.89   10.30
   4   6 -20   65.29   11.60
  -4  -6  20   43.40   10.00
   3   5 -20    1.50    4.50
   3   5 -20    0.00    5.50
   3   5 -20    4.50    4.80
  -3  -5  20    7.40    6.60
   2   4 -20   14.80    6.40
   2   4 -20   18.60    6.00
   2   4 -20   19.80    7.10
  -2  -4  20    9.00    6.10
   1   3 -20    5.40    5.50
   1   3 -20    9.00    5.60
   1   3 -20    3.20    4.90
  -1  -3  20    2.90    4.50
   0   2 -20    2.50    4.00
   0   2 -20   -1.30    4.20
   0   2 -20    5.10    4.70
   0   2 -20   -3.60    3.50
   0  -2  20    1.20    3.70
  -1   1 -20    9.90    5.20
  -1   1 -20   12.40    5.10
  -1   1 -20   13.70    5.50
  -1   1 -20    8.30    5.60
   1  -1  20    7.90    5.00
  -2   0 -20  244.78   14.30
  -2   0 -20  252.87   15.70
  -2   0 -20  251.27   24.10
  -2   0 -20  223.98   12.80
   2   0  20  226.28   13.10
  -3  -1 -20   41.80    8.30
  -3  -1 -20   13.90    5.00
  -3  -1 -20   18.70    6.30
  -4  -2 -20    0.50    3.70
  -4  -2 -20    7.60    5.40
  -5  -3 -20  309.17   17.00
  -5  -3 -20  277.87   15.80
  -6  -4 -20   54.99    8.70
  -7  -5 -20    3.60    4.70
  -7  -5 -20    1.60    6.40
  -8  -6 -20   12.40    7.20
  -8  -6 -20   -3.90    4.80
  -9  -7 -20   12.00    9.60
  -9  -7 -20   10.30    6.20
  -9  -7 -20   10.60    6.80
   4   6 -21   -0.30    4.40
   4   6 -21    2.50    5.20
   3   5 -21   11.30    5.70
   3   5 -21    5.40    6.10
  -3  -5  21   10.40    6.80
   2   4 -21    3.60    5.30
   2   4 -21    3.10    5.50
   2   4 -21   -5.20    4.00
  -2  -4  21    2.50    4.30
   1   3 -21   -0.50    5.20
   1   3 -21    0.70    4.00
   1   3 -21    8.10    5.20
  -1  -3  21    4.60    5.10
   0   2 -21   17.40    6.30
   0   2 -21    2.70    4.40
   0   2 -21    5.40    4.40
   0   2 -21    6.40    4.60
   0  -2  21    4.20    3.90
  -1   1 -21   89.49   10.30
  -1   1 -21   94.49   12.40
  -1   1 -21   81.29    9.60
  -1   1 -21  104.49   13.00
   1  -1  21   85.29    9.60
  -2   0 -21   -2.30    3.30
  -2   0 -21   -1.80    3.80
  -2   0 -21    2.30    4.20
  -2   0 -21    8.10    4.90
   2   0  21   -1.10    3.40
  -3  -1 -21  174.08   14.50
  -3  -1 -21  156.08   12.20
  -3  -1 -21  168.48   13.90
  -4  -2 -21   23.60    6.30
  -5  -3 -21  138.29   14.40
  -6  -4 -21  115.79   13.20
  -6  -4 -21  112.79   11.30
  -7  -5 -21   85.49   10.40
  -7  -5 -21  120.79   13.90
  -8  -6 -21    7.60    6.60
  -8  -6 -21   28.10    9.70
   3   5 -22   14.60    7.00
   3   5 -22   24.70    8.30
  -3  -5  22   14.40    7.70
   2   4 -22   36.50    8.80
   2   4 -22   53.99    9.80
  -2  -4  22   62.19   11.00
   1   3 -22   22.90    7.30
   1   3 -22   31.70    8.10
   1   3 -22   40.70    8.80
   1   3 -22   32.60    7.80
  -1  -3  22   37.30    8.50
   0   2 -22   -3.80    3.60
   0   2 -22    5.60    5.50
   0   2 -22   -7.40    3.60
   0   2 -22   -5.70    4.30
   0  -2  22    1.80    4.10
  -1   1 -22   33.90    7.70
  -1   1 -22   23.50    6.90
  -1   1 -22   20.70    7.00
  -1   1 -22   44.00    7.70
   1  -1  22   31.70    7.70
  -2   0 -22  223.38   16.40
  -2   0 -22  234.98   13.30
  -2   0 -22  232.28   15.30
  -3  -1 -22    5.90    4.60
  -3  -1 -22    0.50    5.30
  -4  -2 -22   35.50    7.50
  -4  -2 -22   29.80    8.30
  -5  -3 -22   43.10    9.30
  -5  -3 -22   48.00    7.70
  -6  -4 -22   45.60    8.00
  -6  -4 -22   37.10    9.20
  -7  -5 -22   22.90    9.30
  -7  -5 -22   23.30    7.00
   2   4 -23   19.10    6.70
   2   4 -23   17.70    7.20
   2   4 -23   24.80    8.10
  -2  -4  23   26.80    7.80
   1   3 -23    3.80    5.60
   1   3 -23   -0.10    5.00
   1   3 -23   13.80    6.90
   1   3 -23    0.10    4.20
  -1  -3  23    8.10    6.30
   0   2 -23    0.70    5.50
   0   2 -23   -1.70    3.90
   0   2 -23    0.20    4.70
   0   2 -23    3.90    5.40
   0  -2  23    4.10    5.00
  -1   1 -23  168.58   14.90
  -1   1 -23  186.88   14.40
  -1   1 -23  180.38   15.10
  -1   1 -23  188.18   13.20
   1  -1  23  155.38   13.50
  -2   0 -23   -4.00    4.60
  -2   0 -23   -3.40    3.70
  -2   0 -23    8.30    4.90
  -2   0 -23    4.40    6.30
  -3  -1 -23   -9.80    6.20
  -3  -1 -23   15.30    6.20
  -3  -1 -23   17.40    6.70
  -4  -2 -23   -5.40    4.20
  -4  -2 -23   19.70    6.50
  -5  -3 -23  -10.80    6.20
  -6  -4 -23    9.70    5.30
  -6  -4 -23   18.30    7.60
   0   2 -24   51.79   10.00
   0   2 -24   68.19   11.10
   0   2 -24   71.99   10.80
   0  -2  24   63.59   10.40
  -1   1 -24   10.20    6.30
  -1   1 -24    9.90    6.10
  -1   1 -24    5.70    5.90
   1  -1  24    9.00    5.80
  -2   0 -24    4.00    6.70
  -2   0 -24    4.90    5.50
  -2   0 -24   -3.30    6.00
  -3  -1 -24  -13.80    6.20
  -3  -1 -24    1.00    4.50
  -4  -2 -24  -10.80    6.10
   2  -2 -24   -6.90    5.10
   2  -2 -24   -0.10    7.10
   3  -1 -24    5.10    6.50
   3  -1 -24    3.30    4.80
   4   0 -24   -3.50    6.40
   4   0 -24   -8.90    3.80
  -5  -1  24   -0.30    5.00
   5   1 -24   -0.20    5.00
   5   1 -24   -4.90    7.70
   5   1 -24    4.20    4.70
  -6  -2  24   12.60    5.70
   6   2 -24    7.90    5.70
   6   2 -24    5.10    5.00
   6   2 -24   13.50    6.00
  -7  -3  24    3.50    5.60
   7   3 -24   11.80    7.60
   7   3 -24   -2.90    4.40
   7   3 -24    6.40    5.00
   0  -4 -23   17.50    6.20
   0  -4 -23    9.10    8.10
   1  -3 -23    5.50    7.40
   1  -3 -23    1.60    5.40
   2  -2 -23   21.90    7.20
   2  -2 -23   11.70    7.40
   3  -1 -23    7.40    4.50
   3  -1 -23    2.30    5.80
   4   0 -23   -3.30    5.20
   4   0 -23    8.90    5.40
  -5  -1  23   53.09    8.90
   5   1 -23   62.19   10.60
   5   1 -23   53.69    8.70
   5   1 -23   45.00   10.30
  -6  -2  23   10.60    4.60
   6   2 -23   -1.80    4.40
   6   2 -23    4.70    5.80
   6   2 -23   -2.50    3.90
  -7  -3  23    7.60    5.40
   7   3 -23    5.40    5.40
   7   3 -23   14.00    5.90
   7   3 -23    4.80    5.90
  -8  -4  23   38.20    9.10
   8   4 -23   14.40    6.00
   8   4 -23   39.60   11.30
   8   4 -23   34.50    8.80
  -1  -5 -22   -6.70    7.00
  -1  -5 -22    9.70    5.50
   0  -4 -22   62.39   11.50
   1  -3 -22   37.30    9.30
   1  -3 -22   39.50    8.70
   2  -2 -22   38.70    9.50
   2  -2 -22   34.80    7.90
   3  -1 -22    7.80    5.00
   3  -1 -22   -6.20    5.20
   4   0 -22  -11.10    5.40
  -5  -1  22   27.20    6.70
   5   1 -22   36.90    8.30
   5   1 -22   32.30    8.40
   5   1 -22   39.20    7.70
  -6  -2  22   18.30    5.50
   6   2 -22    8.00    6.30
   6   2 -22   15.60    6.60
   6   2 -22    1.40    5.90
  -7  -3  22    2.20    4.60
   7   3 -22   -8.60    4.80
   7   3 -22   -1.70    4.70
   7   3 -22   -2.50    4.60
  -8  -4  22   41.80    9.70
   8   4 -22   32.70    9.30
   8   4 -22   38.40    8.90
   8   4 -22   41.60    9.60
  -9  -5  22  -10.10    4.90
   9   5 -22    6.30    6.00
   9   5 -22   -0.70    4.30
  -2  -6 -21    8.90    7.90
  -2  -6 -21    4.60    7.00
  -2  -6 -21   -7.60    5.60
   0  -4 -21   30.70    7.50
   0  -4 -21   19.80    8.40
   1  -3 -21    5.70    5.60
   1  -3 -21    4.70    5.60
   2  -2 -21   13.00    6.90
   2  -2 -21   24.60    7.00
   3  -1 -21   14.50    6.40
   3  -1 -21   11.40    5.60
  -4   0  21   -3.00    3.10
   4   0 -21    8.60    4.40
   4   0 -21    5.80    3.80
   4   0 -21   10.70    5.60
  -5  -1  21    7.30    4.10
   5   1 -21    8.10    5.50
   5   1 -21   -0.30    3.90
   5   1 -21    7.40    6.30
  -6  -2  21   60.49    9.50
   6   2 -21   78.19   12.40
   6   2 -21   70.69    9.80
   6   2 -21   74.59   10.80
   6   2 -21   73.49   11.60
  -7  -3  21   19.70    6.50
   7   3 -21   23.60    7.00
   7   3 -21   21.00    6.60
   7   3 -21   40.00    9.20
  -8  -4  21  236.68   16.90
   8   4 -21  189.68   16.40
   8   4 -21  192.98   28.10
   8   4 -21  244.28   17.60
  -9  -5  21   18.50    6.60
   9   5 -21   14.00    7.50
   9   5 -21    7.10    5.00
   9   5 -21    0.30    5.70
  10   6 -21   -2.70    4.90
  10   6 -21    0.40    5.30
  -3  -7 -20  125.89   13.70
  -3  -7 -20  110.39   13.20
  -3  -7 -20  131.49   16.10
  -2  -6 -20    3.00    5.80
  -2  -6 -20   -4.10    4.80
  -2  -6 -20  -14.40    6.50
  -1  -5 -20    0.50    4.30
  -1  -5 -20   -0.30    6.80
   0  -4 -20   37.00    7.70
   1  -3 -20   -3.40    5.40
   1  -3 -20   11.00    5.50
   2  -2 -20    0.90    3.60
   2  -2 -20   -3.90    4.70
   3  -1 -20   30.40   10.50
   3  -1 -20   35.60    7.80
  -4   0  20   66.59    8.50
   4   0 -20   67.49   10.50
   4   0 -20   68.99   10.90
   4   0 -20   62.99    8.40
  -5  -1  20    1.70    3.70
   5   1 -20    5.10    5.00
   5   1 -20    6.60    4.30
   5   1 -20   -2.70    3.60
  -6  -2  20   55.49    9.10
   6   2 -20   51.69   10.70
   6   2 -20   58.89    9.00
   6   2 -20   52.99    9.20
   6   2 -20   63.79   10.80
  -7  -3  20   60.29    9.70
   7   3 -20   77.29   11.30
   7   3 -20   66.89   11.20
   7   3 -20   80.19   11.90
  -8  -4  20    1.20    4.80
   8   4 -20    7.10    4.90
   8   4 -20    0.90    5.30
   8   4 -20    6.20    5.20
  -9  -5  20  142.79   15.40
   9   5 -20  149.99   14.90
   9   5 -20  129.89   14.40
   9   5 -20  155.98   14.80
 -10  -6  20   50.09   10.80
 -10  -6  20   49.00    8.40
  10   6 -20   39.30    9.50
  10   6 -20   31.00    8.70
  10   6 -20   51.99   10.70
 -11  -7  20   47.70    9.80
 -11  -7  20   80.19   11.30
  11   7 -20   59.29   13.90
  11   7 -20   51.39   12.60
   4   8  19   42.80   10.20
  -4  -8 -19   67.69   15.90
  -4  -8 -19   55.79   13.00
  -4  -8 -19   38.60    9.80
  -3  -7 -19   35.60   10.30
  -3  -7 -19   47.00    9.10
  -3  -7 -19   29.10    8.40
  -2  -6 -19   31.00    9.40
  -2  -6 -19   21.20    7.40
  -2  -6 -19   19.10    6.70
  -1  -5 -19    3.20    4.40
  -1  -5 -19    9.20    6.50
   0  -4 -19   21.20    7.20
   0  -4 -19   25.60    6.40
   1  -3 -19    4.80    4.50
   2  -2 -19    3.80    4.80
   2  -2 -19    3.40    5.70
   3  -1 -19   -1.50    3.20
  -4   0  19   -0.20    2.30
   4   0 -19    2.20    3.40
   4   0 -19   -0.60    4.60
   4   0 -19    3.00    3.50
  -5  -1  19    6.20    3.70
   5   1 -19   -0.20    3.60
   5   1 -19    6.00    4.40
   5   1 -19    4.20    4.70
  -6  -2  19   98.19    9.80
   6   2 -19  105.39   11.30
   6   2 -19  109.79   11.30
   6   2 -19   89.79    9.90
  -7  -3  19    5.50    4.60
   7   3 -19   -0.40    5.00
   7   3 -19    3.80    4.40
  -8  -4  19  180.28   14.10
   8   4 -19  170.68   14.90
   8   4 -19  178.98   15.00
   8   4 -19  179.68   14.60
  -9  -5  19   94.49   11.50
  -9  -5  19   89.59   10.00
   9   5 -19  119.09   13.50
   9   5 -19  102.29   12.40
   9   5 -19  120.49   13.30
 -10  -6  19   -8.90    4.20
 -10  -6  19    8.70    5.70
 -10  -6  19   14.10    6.00
  10   6 -19    5.00    5.00
  10   6 -19   10.30    6.30
  10   6 -19    5.20    6.50
 -11  -7  19  101.59   12.60
 -11  -7  19   57.69   13.00
  11   7 -19   53.39   10.30
  11   7 -19   54.29   10.90
 -12  -8  19   17.80    7.40
 -12  -8  19   17.60    7.60
  12   8 -19   12.90    7.60
  12   8 -19   15.40    6.40
   4   8  18  -10.10    5.70
  -4  -8 -18   -6.70    5.10
  -4  -8 -18  -11.10    6.50
  -4  -8 -18   -7.60    7.30
   3   7  18    3.30    6.60
  -3  -7 -18   32.50    9.10
  -3  -7 -18    8.20    6.30
  -3  -7 -18   21.70    6.90
  -2  -6 -18   -1.80    4.50
  -2  -6 -18   23.60    7.90
  -2  -6 -18    4.20    5.30
  -1  -5 -18   45.90    9.20
  -1  -5 -18   45.40    8.30
   0  -4 -18   -0.90    4.00
   0  -4 -18  -11.20    5.40
   1  -3 -18   24.40    6.60
   1  -3 -18   20.10    7.30
   2  -2 -18   84.49    9.50
   2  -2 -18   83.99   10.20
   3  -1 -18  122.19   11.30
   3  -1 -18  122.39   10.90
  -4   0  18   16.50    4.60
   4   0 -18   33.00    6.70
   4   0 -18   24.10    6.60
   4   0 -18   26.20    5.60
  -5  -1  18  299.17   14.80
   5   1 -18  288.47   16.20
   5   1 -18  298.77   17.80
   5   1 -18  290.27   14.90
  -6  -2  18  189.78   12.90
   6   2 -18  193.98   14.30
   6   2 -18  186.18   13.90
   6   2 -18  211.38   13.60
  -7  -3  18   66.99    9.80
   7   3 -18   72.69   11.60
   7   3 -18   69.29   10.00
   7   3 -18   74.39   10.90
  -8  -4  18   55.19    9.30
   8   4 -18   55.39    9.70
   8   4 -18   43.70    9.00
   8   4 -18   62.69   10.30
  -9  -5  18   94.09   11.10
  -9  -5  18  129.49   11.30
  -9  -5  18  143.99   12.10
   9   5 -18  144.59   13.80
   9   5 -18  106.09   13.00
   9   5 -18  128.19   13.40
 -10  -6  18  104.49   11.70
 -10  -6  18   96.49   11.50
 -10  -6  18   84.29   12.50
  10   6 -18  115.49   13.40
  10   6 -18   96.99   13.70
  10   6 -18  118.39   18.60
 -11  -7  18    0.80    5.00
 -11  -7  18   -1.30    5.00
  11   7 -18    5.60    6.00
  11   7 -18    9.50    6.50
  11   7 -18   -2.80    3.80
 -12  -8  18   14.20    7.50
 -12  -8  18    9.50    6.90
  12   8 -18   12.00    5.80
  12   8 -18   17.80    8.70
   5   9  17   -1.40    6.80
  -5  -9 -17   -6.50    7.70
  -5  -9 -17    4.00    6.20
  -5  -9 -17    8.30    6.40
   4   8  17   55.19   11.00
  -4  -8 -17   55.09   10.00
  -4  -8 -17   74.89   13.30
  -4  -8 -17   70.79   11.00
   3   7  17   17.80    7.60
  -3  -7 -17   28.90    7.80
  -3  -7 -17   31.00    8.10
  -3  -7 -17   32.80    8.70
   2   6  17  155.18   13.30
  -2  -6 -17  148.59   12.90
  -2  -6 -17  164.08   14.60
  -2  -6 -17  159.08   12.80
  -1  -5 -17   -2.10    4.20
  -1  -5 -17   -4.40    3.60
   0  -4 -17    7.30    5.30
   0  -4 -17   23.90    5.90
   1  -3 -17    5.60    4.30
   1  -3 -17   -6.60    4.40
   2  -2 -17  653.33   24.60
   2  -2 -17  655.73   23.50
   3  -1 -17   64.39    7.50
   3  -1 -17   68.99    8.50
   3  -1 -17   82.19   10.90
  -4   0  17   -0.70    2.70
   4   0 -17    2.80    3.80
   4   0 -17   -1.60    2.90
  -5  -1  17   13.90    4.70
   5   1 -17   22.00    6.20
   5   1 -17   22.50    5.70
   5   1 -17   12.60    4.80
   5   1 -17   19.50    6.40
  -6  -2  17    4.50    5.00
   6   2 -17    8.70    5.50
   6   2 -17    9.50    4.50
   6   2 -17    9.70    4.80
  -7  -3  17   30.70    7.30
   7   3 -17   20.70    6.40
   7   3 -17   21.00    7.20
   7   3 -17   18.60    5.90
  -8  -4  17   -0.60    3.90
  -8  -4  17    0.70    3.90
  -8  -4  17    2.10    3.80
   8   4 -17    9.80    5.90
   8   4 -17    0.20    5.10
   8   4 -17    4.80    5.00
  -9  -5  17  122.29   10.90
  -9  -5  17  135.79   12.10
  -9  -5  17  119.99   12.10
   9   5 -17  105.99   12.40
   9   5 -17  117.59   12.30
   9   5 -17   89.79   11.40
 -10  -6  17   70.19   11.20
 -10  -6  17   53.19    9.10
 -10  -6  17   64.49   10.60
  10   6 -17   67.79   11.50
  10   6 -17   58.89   10.60
  10   6 -17   62.89   11.70
 -11  -7  17  127.69   13.30
 -11  -7  17  114.19   13.10
  11   7 -17  136.39   14.30
  11   7 -17  122.19   13.70
  11   7 -17  139.89   14.60
 -12  -8  17    9.70    6.80
 -12  -8  17   12.30    7.00
  12   8 -17   -0.50    5.30
  12   8 -17   -1.10    5.30
 -13  -9  17   40.40   10.50
 -13  -9  17   64.99   11.90
  13   9 -17   43.20   10.50
  13   9 -17   58.69   11.60
   5   9  16   14.20    8.10
  -5  -9 -16    7.30    6.60
  -5  -9 -16   -9.40   11.30
  -5  -9 -16   -1.10    6.80
   4   8  16   38.10    9.00
  -4  -8 -16   32.30    8.10
  -4  -8 -16   29.00    9.30
  -4  -8 -16   30.10    8.40
   3   7  16    8.10    6.50
  -3  -7 -16  -12.40    9.10
  -3  -7 -16    8.20    6.00
  -3  -7 -16    1.00    5.50
   2   6  16   41.20    8.00
  -2  -6 -16   39.20    8.60
  -2  -6 -16   37.60    7.30
  -2  -6 -16   24.30    6.30
  -1  -5 -16   24.20    6.00
  -1  -5 -16   30.70    6.60
  -1  -5 -16   24.50    6.80
   0  -4 -16   23.50    6.10
   0  -4 -16   15.90    5.70
   1  -3 -16    9.30    4.80
   1  -3 -16   10.50    4.70
   2  -2 -16  183.78   12.10
   2  -2 -16  200.38   13.20
   3  -1 -16  265.37   13.10
   3  -1 -16  276.77   14.40
   3  -1 -16  273.57   14.90
  -4   0  16   83.69    7.40
   4   0 -16   87.59    8.00
   4   0 -16   89.79    9.80
   4   0 -16   86.79    9.00
   4   0 -16   72.59    7.80
  -5  -1  16  245.68   12.80
   5   1 -16  277.17   15.70
   5   1 -16  303.07   14.20
   5   1 -16  287.57   15.10
   5   1 -16  242.58   13.00
  -6  -2  16    6.90    3.80
   6   2 -16    6.40    4.40
   6   2 -16    9.30    5.00
   6   2 -16    5.10    4.00
  -7  -3  16   10.30    4.70
   7   3 -16   17.10    5.80
   7   3 -16   19.70    6.40
   7   3 -16   20.90    6.40
  -8  -4  16  145.49   11.40
  -8  -4  16  163.98   11.10
  -8  -4  16  156.88   12.40
   8   4 -16  168.48   13.30
   8   4 -16  133.09   12.40
   8   4 -16  144.79   12.80
  -9  -5  16  313.17   15.90
  -9  -5  16  281.77   16.90
  -9  -5  16  298.17   17.00
   9   5 -16  277.47   17.90
   9   5 -16  259.57   17.10
   9   5 -16  292.77   20.60
 -10  -6  16  103.49   12.00
 -10  -6  16  123.59   12.00
 -10  -6  16  111.59   11.80
  10   6 -16  101.49   12.10
  10   6 -16  102.19   12.60
  10   6 -16  126.19   12.80
 -11  -7  16    6.10    5.40
 -11  -7  16   -0.80    4.50
 -11  -7  16    1.90    5.90
  11   7 -16    4.80    4.90
  11   7 -16    4.30    5.40
  11   7 -16    2.60    4.80
 -12  -8  16    4.60    5.70
 -12  -8  16   -6.50    5.20
 -12  -8  16   -2.70    5.90
  12   8 -16    0.50    5.10
  12   8 -16    7.90    6.90
  12   8 -16   -4.40    5.50
 -13  -9  16   45.90   10.30
 -13  -9  16   86.29   13.20
   6  10  15   17.00    9.10
  -6 -10 -15    8.60   11.10
  -6 -10 -15   25.00    8.20
   5   9  15   12.60    7.10
  -5  -9 -15    8.60    6.60
  -5  -9 -15   16.80    8.60
  -5  -9 -15    2.10    7.10
   4   8  15   23.30    8.50
  -4  -8 -15   21.40    7.80
  -4  -8 -15   39.40    9.60
  -4  -8 -15   22.90    7.40
   3   7  15    3.30    5.80
  -3  -7 -15   10.50    5.60
  -3  -7 -15   11.20    5.90
  -3  -7 -15   17.60    7.00
   2   6  15    6.30    5.00
  -2  -6 -15   -1.00    4.10
  -2  -6 -15   -2.30    3.90
  -2  -6 -15   -4.70    4.60
   1   5  15   58.19    8.70
  -1  -5 -15   53.99    7.80
  -1  -5 -15   61.59    8.80
  -1  -5 -15   69.29    8.80
   0  -4 -15  578.34   21.50
   0  -4 -15  600.24   22.60
   0  -4 -15  565.54   19.90
   1  -3 -15   31.30    6.20
   1  -3 -15   30.80    6.60
   2  -2 -15   59.39    8.30
   2  -2 -15   58.49    7.90
   3  -1 -15   55.09    8.00
   3  -1 -15   37.80    6.70
  -4   0  15   -0.40    2.40
   4   0 -15    1.40    2.80
   4   0 -15   -2.50    2.60
   4   0 -15    1.50    4.10
   4   0 -15    3.00    3.20
  -5  -1  15   -4.90    2.40
   5   1 -15    1.50    4.00
   5   1 -15    1.10    3.20
   5   1 -15   -0.40    3.00
  -6  -2  15    8.50    4.10
   6   2 -15   15.80    5.60
   6   2 -15    4.50    4.00
   6   2 -15   11.10    4.50
  -7  -3  15  103.89    9.00
  -7  -3  15  117.89    8.80
   7   3 -15  114.09   10.60
   7   3 -15  113.89   10.80
  -8  -4  15    3.90    4.10
  -8  -4  15    1.60    3.80
  -8  -4  15    7.00    4.20
   8   4 -15    9.30    5.10
   8   4 -15    6.10    4.60
   8   4 -15    0.90    4.30
  -9  -5  15   36.50    7.00
  -9  -5  15   46.10    8.60
  -9  -5  15   36.00    8.40
   9   5 -15   42.20    8.60
   9   5 -15   36.60    8.30
   9   5 -15   39.00    8.10
 -10  -6  15    4.70    4.70
 -10  -6  15    5.10    5.10
 -10  -6  15   12.90    6.10
  10   6 -15    0.90    4.60
  10   6 -15    9.20    5.60
  10   6 -15    3.50    5.20
 -11  -7  15   42.70    8.70
 -11  -7  15   58.49   10.70
 -11  -7  15   65.79   10.20
  11   7 -15   34.20    8.50
  11   7 -15   33.90    8.90
  11   7 -15   55.29   10.40
 -12  -8  15   29.10    7.80
 -12  -8  15   50.09   10.00
 -12  -8  15   46.10    9.30
  12   8 -15   21.00    7.40
  12   8 -15   40.70    9.30
  12   8 -15   40.90    9.30
 -13  -9  15   -9.50    6.30
 -13  -9  15   -0.40    5.90
  13   9 -15    7.60    5.90
  13   9 -15   -3.80    5.00
 -14 -10  15   15.20    8.30
  14  10 -15   10.70    6.70
  14  10 -15   28.10    9.20
   6  10  14    7.20    7.80
  -6 -10 -14    6.40    7.10
  -6 -10 -14   12.80   10.50
   5   9  14   48.20   10.90
  -5  -9 -14   43.20    9.70
  -5  -9 -14   49.90    9.80
  -5  -9 -14   79.49   13.00
   4   8  14    8.10    7.40
  -4  -8 -14   17.50    7.10
  -4  -8 -14   12.90    6.90
   3   7  14  457.05   23.30
  -3  -7 -14  507.95   23.30
  -3  -7 -14  469.85   22.50
  -3  -7 -14  512.55   22.70
   2   6  14   94.89   10.90
  -2  -6 -14  100.89   10.50
  -2  -6 -14   86.19   10.20
  -2  -6 -14   80.79   10.00
   1   5  14  352.86   17.10
  -1  -5 -14  343.07   16.50
  -1  -5 -14  354.96   17.50
  -1  -5 -14  362.36   16.90
   0   4  14   98.59    9.50
   0  -4 -14   96.69    9.80
   0  -4 -14  101.09    9.50
   0  -4 -14   96.69    8.90
   1  -3 -14  198.28   12.20
   1  -3 -14  176.48   11.30
   2  -2 -14  396.96   16.90
   2  -2 -14  418.06   16.40
   3  -1 -14    1.50    3.10
   3  -1 -14   -0.70    2.40
   3  -1 -14   -0.80    3.00
  -4   0  14  383.36   13.90
   4   0 -14  375.16   16.60
   4   0 -14  399.26   16.10
   4   0 -14  395.46   14.30
  -5  -1  14   37.00    6.00
   5   1 -14   22.70    6.10
   5   1 -14   30.00    5.60
   5   1 -14   28.90    6.20
  -6  -2  14   22.40    5.30
   6   2 -14   20.10    5.40
   6   2 -14   18.30    5.60
   6   2 -14   13.90    4.80
  -7  -3  14   82.79    8.40
  -7  -3  14   91.49    8.70
   7   3 -14   83.99    9.10
   7   3 -14   84.89    9.20
   7   3 -14   74.59    9.10
  -8  -4  14   37.90    7.30
  -8  -4  14   39.00    7.20
   8   4 -14   33.20    7.20
   8   4 -14   37.50    8.10
   8   4 -14   45.60    8.30
  -9  -5  14   82.99    9.30
  -9  -5  14   70.39   10.30
  -9  -5  14   81.09    9.70
   9   5 -14   85.19   10.60
   9   5 -14   62.19   10.30
   9   5 -14   65.89    9.80
 -10  -6  14   -1.80    4.20
 -10  -6  14    2.30    4.80
 -10  -6  14   -4.90    3.70
  10   6 -14   -3.30    4.10
  10   6 -14    2.40    4.80
  10   6 -14   -6.90    4.20
 -11  -7  14   94.49   11.30
 -11  -7  14  107.59   12.40
 -11  -7  14   95.29   11.80
  11   7 -14   83.99   12.00
  11   7 -14   90.79   12.90
  11   7 -14   83.79   11.60
 -12  -8  14   -2.70    4.80
 -12  -8  14   -4.60    4.30
 -12  -8  14    1.00    5.20
  12   8 -14   -4.70    4.40
  12   8 -14    0.00    4.50
  12   8 -14   -8.10    5.00
 -13  -9  14    1.00    5.90
 -13  -9  14    9.50    7.60
  13   9 -14    4.20    6.00
  13   9 -14   11.90    7.20
 -14 -10  14   -6.30    6.30
  14  10 -14   -2.70    7.20
  14  10 -14   14.50    7.30
   7  11  13   11.10    9.60
  -7 -11 -13   21.80    7.30
   6  10  13   20.40    8.70
  -6 -10 -13   12.40    6.20
  -6 -10 -13   16.00    9.20
  -6 -10 -13   10.90    9.60
   5   9  13   14.80    8.50
  -5  -9 -13    7.30    7.20
  -5  -9 -13   19.10    6.90
  -4  -8 -13  230.08   16.40
  -4  -8 -13  195.68   16.00
  -4  -8 -13  196.98   15.00
   3   7  13  176.38   15.10
  -3  -7 -13  176.78   14.30
  -3  -7 -13  187.08   14.10
  -3  -7 -13  172.98   14.40
   2   6  13   54.79    9.20
  -2  -6 -13   66.79    9.30
  -2  -6 -13   61.99    8.80
  -2  -6 -13   60.39    8.80
   1   5  13    3.50    4.20
  -1  -5 -13    4.10    4.40
  -1  -5 -13    1.80    4.00
  -1  -5 -13    2.50    4.10
   0   4  13  161.88   11.00
   0  -4 -13  150.48   10.60
   0  -4 -13  155.18   11.00
   0  -4 -13  140.79   10.00
   1  -3 -13  318.27   14.20
   1  -3 -13  318.67   14.60
   2  -2 -13    7.10    3.60
   2  -2 -13    2.80    2.70
   3  -1 -13   27.80    5.00
   3  -1 -13   30.70    4.40
   3  -1 -13   32.00    5.20
   3  -1 -13   26.80    5.50
  -4   0  13    0.40    2.20
   4   0 -13   -4.70    1.80
   4   0 -13    5.20    3.50
   4   0 -13    3.30    2.80
   4   0 -13    0.10    2.60
  -5  -1  13   50.09    6.50
   5   1 -13   57.49    7.20
   5   1 -13   46.50    7.10
   5   1 -13   48.00    7.60
  -6  -2  13  135.99    9.20
   6   2 -13  147.99   10.70
   6   2 -13  144.19    9.90
   6   2 -13  126.89    9.80
  -7  -3  13   64.79    7.50
  -7  -3  13   57.79    7.10
   7   3 -13   52.09    7.70
   7   3 -13   64.89    8.20
   7   3 -13   53.59    8.10
  -8  -4  13  158.08   11.70
  -8  -4  13  141.09   11.10
   8   4 -13  156.18   12.00
   8   4 -13  145.39   11.70
  -9  -5  13   24.60    6.30
  -9  -5  13   25.20    7.10
   9   5 -13   25.10    7.20
   9   5 -13   21.80    6.00
   9   5 -13   21.60    6.50
 -10  -6  13  103.99   11.80
 -10  -6  13   90.59   10.50
 -10  -6  13   98.29   10.90
  10   6 -13  106.69   11.90
  10   6 -13   89.09   15.60
  10   6 -13  114.69   12.30
 -11  -7  13    7.40    5.70
 -11  -7  13   -0.30    4.50
 -11  -7  13   -3.20    3.80
  11   7 -13    5.40    5.10
  11   7 -13   -1.00    4.80
  11   7 -13    2.00    5.10
 -12  -8  13   -4.50    4.60
 -12  -8  13   -3.50    4.70
  12   8 -13    4.70    8.50
  12   8 -13    1.20    4.80
  12   8 -13    1.20    5.20
 -13  -9  13    3.90    7.10
 -13  -9  13    0.50    4.90
 -13  -9  13    4.80    6.20
  13   9 -13    2.20    6.00
  13   9 -13    4.40    5.30
  13   9 -13    8.20    5.50
 -14 -10  13    9.80    9.20
 -14 -10  13   10.00    7.00
 -14 -10  13    8.60    6.80
  14  10 -13    3.30    6.00
  14  10 -13   11.90    7.80
 -15 -11  13   -2.60    7.30
 -15 -11  13    4.70    7.20
  15  11 -13  -11.60    6.20
   7  11  12   79.99   14.60
  -7 -11 -12  113.69   14.00
   6  10  12    6.30    8.00
  -6 -10 -12   23.50   11.20
  -6 -10 -12   -1.20    5.50
  -6 -10 -12    9.30    6.70
   5   9  12    8.60    7.30
  -5  -9 -12   10.50    6.30
  -5  -9 -12   13.10    7.40
  -5  -9 -12    7.00    6.70
   4   8  12    4.90    6.60
  -4  -8 -12    2.10    4.80
  -4  -8 -12   -9.50    4.40
  -4  -8 -12  -10.40    4.80
   3   7  12  166.48   14.70
  -3  -7 -12  177.38   13.30
  -3  -7 -12  159.38   13.20
  -3  -7 -12  161.68   13.70
   2   6  12  123.19   11.80
  -2  -6 -12  107.79   16.30
  -2  -6 -12  102.09   10.50
  -2  -6 -12  112.29   10.30
   1   5  12  461.45   19.80
  -1  -5 -12  498.35   19.30
  -1  -5 -12  520.55   19.80
  -1  -5 -12  500.65   19.70
   0   4  12  162.38   10.90
   0  -4 -12  150.08   10.10
   0  -4 -12  169.38   10.90
   0  -4 -12  156.48   10.40
  -1   3  12  411.76   15.60
   1  -3 -12  413.06   16.20
   1  -3 -12  405.96   15.60
   2  -2 -12  692.13   20.60
   2  -2 -12  661.03   20.70
   3  -1 -12   45.00    4.60
   3  -1 -12   45.20    6.70
   3  -1 -12   47.10    6.50
  -4   0  12   62.79    5.30
   4   0 -12   57.19    5.80
   4   0 -12   64.39    7.10
   4   0 -12   62.29    6.50
  -5  -1  12  637.74   19.00
   5   1 -12  654.03   19.60
   5   1 -12  702.63   21.20
   5   1 -12  686.73   21.90
  -6  -2  12  212.78    9.90
  -6  -2  12  173.58   15.40
  -6  -2  12  201.98   10.80
   6   2 -12  208.58   11.30
   6   2 -12  202.48   12.10
   6   2 -12  200.98   11.60
  -7  -3  12    9.20    4.00
  -7  -3  12   19.60    5.20
  -7  -3  12   21.60    5.10
   7   3 -12   14.60    4.80
   7   3 -12   12.50    4.80
   7   3 -12   26.60    5.80
  -8  -4  12  596.94   22.20
  -8  -4  12  584.74   21.50
   8   4 -12  595.14   22.70
   8   4 -12  581.84   22.30
   8   4 -12  586.94   22.10
  -9  -5  12   -1.40    3.20
  -9  -5  12   -0.50    3.60
   9   5 -12    0.30    4.30
   9   5 -12    2.80    4.10
   9   5 -12   -2.90    3.10
 -10  -6  12    2.30    5.30
 -10  -6  12    5.60    4.20
 -10  -6  12    3.40    4.50
  10   6 -12   -6.20    3.20
  10   6 -12   -2.00    3.60
  10   6 -12    5.70    4.80
 -11  -7  12  147.39   12.60
 -11  -7  12  172.38   15.00
 -11  -7  12  157.38   13.60
  11   7 -12  112.69   12.60
  11   7 -12  157.38   13.80
  11   7 -12  161.58   14.30
 -12  -8  12   47.10    9.10
 -12  -8  12   45.40    9.60
 -12  -8  12   55.29    9.30
 -12  -8  12   66.59    8.70
  12   8 -12   65.49   11.20
  12   8 -12   50.79   10.10
  12   8 -12   55.89    8.90
 -13  -9  12   42.90    9.80
 -13  -9  12   64.49    9.10
 -13  -9  12   65.59   10.90
 -13  -9  12   51.39    9.80
  13   9 -12   50.39   10.00
  13   9 -12   57.19   11.90
  13   9 -12   56.29   11.10
 -14 -10  12   12.50    7.30
 -14 -10  12   10.40    6.10
 -14 -10  12   -7.30    5.40
  14  10 -12    1.10    5.60
  14  10 -12   -0.30    5.50
 -15 -11  12  -13.40    6.40
  15  11 -12    0.20    5.90
  15  11 -12   -2.60    7.00
   7  11  11    1.20    7.70
   6  10  11   84.29   14.00
  -6 -10 -11  134.79   15.90
  -6 -10 -11   83.99   12.10
   5   9  11   21.40    8.30
  -5  -9 -11   33.10    8.70
  -5  -9 -11   12.90    6.10
  -5  -9 -11   16.60    7.60
   4   8  11   74.09   11.80
  -4  -8 -11  103.99   12.40
  -4  -8 -11   76.19   10.60
  -4  -8 -11   93.69   11.50
   3   7  11   28.50    7.60
  -3  -7 -11   14.70    6.80
  -3  -7 -11   25.60    6.30
  -3  -7 -11   16.70    6.40
   2   6  11  161.98   13.10
  -2  -6 -11  163.18   13.20
  -2  -6 -11  155.38   11.40
  -2  -6 -11  142.39   11.40
   1   5  11  112.39   10.20
  -1  -5 -11  111.29    9.40
  -1  -5 -11   98.19    9.40
  -1  -5 -11   96.69    9.30
   0   4  11  280.77   13.70
   0  -4 -11  246.48   12.50
   0  -4 -11  274.57   12.70
   0  -4 -11  273.17   12.90
  -1   3  11  568.34   18.50
   1  -3 -11  575.64   17.50
   1  -3 -11  595.54   18.80
   1  -3 -11  610.84   19.10
   3  -1 -11   24.80    5.10
   3  -1 -11   29.60    5.30
  -4   0  11    1.70    2.00
   4   0 -11   -4.80    1.90
   4   0 -11    1.70    2.90
   4   0 -11   -2.90    2.00
   4   0 -11    3.30    3.10
  -5  -1  11  353.36   12.60
  -5  -1  11  311.87   12.20
  -5  -1  11  338.47   11.50
   5   1 -11  325.37   14.10
   5   1 -11  331.97   13.70
   5   1 -11  329.87   12.80
  -6  -2  11  297.87   11.70
  -6  -2  11  287.07   12.50
   6   2 -11  288.37   13.40
   6   2 -11  295.67   13.90
   6   2 -11  297.97   13.10
  -7  -3  11  436.16   17.30
  -7  -3  11  421.86   16.40
  -7  -3  11  439.76   15.70
   7   3 -11  457.25   17.50
   7   3 -11  434.46   17.50
   7   3 -11  442.16   18.00
  -8  -4  11  102.89    9.00
  -8  -4  11  103.69    9.60
  -8  -4  11  102.89    8.70
   8   4 -11  103.49    9.50
   8   4 -11   95.39    9.30
   8   4 -11   87.79    9.10
  -9  -5  11    4.00    4.30
  -9  -5  11    0.90    3.40
   9   5 -11   10.00    5.00
   9   5 -11    5.60    4.50
   9   5 -11    4.90    4.30
 -10  -6  11    0.20    4.20
 -10  -6  11    1.00    3.70
  10   6 -11    0.20    3.90
  10   6 -11    4.20    5.30
  10   6 -11   -3.70    3.50
 -11  -7  11  123.19   12.20
 -11  -7  11   97.49   12.40
 -11  -7  11  110.39   11.30
 -11  -7  11  116.69   10.10
  11   7 -11  117.89   12.30
  11   7 -11  137.99   23.20
  11   7 -11   95.09   14.00
 -12  -8  11    8.00    5.20
 -12  -8  11    8.40    6.00
 -12  -8  11    5.40    5.70
 -12  -8  11    7.30    5.10
  12   8 -11    8.80    5.80
  12   8 -11    5.70    5.70
  12   8 -11   14.80    7.10
 -13  -9  11  159.38   13.50
 -13  -9  11  168.98   14.70
 -13  -9  11  182.38   15.70
 -13  -9  11  184.78   17.00
  13   9 -11  165.88   16.50
  13   9 -11  149.99   15.40
  13   9 -11  169.58   15.70
 -14 -10  11    9.70    6.90
 -14 -10  11    7.20    6.60
 -14 -10  11   23.70    8.50
  14  10 -11   11.70    7.10
  14  10 -11   20.00    8.00
 -15 -11  11   35.30   10.40
 -15 -11  11   25.20    8.40
  15  11 -11   41.30   11.10
  15  11 -11   28.60    9.40
   7  11  10   27.90   11.10
  -7 -11 -10   60.79   12.30
  -7 -11 -10  109.79   13.60
   6  10  10    4.70    7.70
  -6 -10 -10  -14.50    6.00
  -6 -10 -10   -6.90    4.80
  -6 -10 -10   10.40    7.10
   5   9  10   10.50    7.20
  -5  -9 -10   -0.30    4.80
  -5  -9 -10    4.40    6.50
  -5  -9 -10    5.10    5.00
   4   8  10   37.70    8.90
  -4  -8 -10   43.20    8.80
  -4  -8 -10   28.60    7.00
  -4  -8 -10   46.70    9.00
   3   7  10  116.29   12.40
  -3  -7 -10  102.19   16.90
  -3  -7 -10  104.19   10.40
  -3  -7 -10  104.79   11.40
   2   6  10  202.68   14.30
  -2  -6 -10  202.68   12.90
  -2  -6 -10  181.98   12.20
   1   5  10   54.59    8.00
  -1  -5 -10   55.29    7.50
  -1  -5 -10   52.89    7.50
   0   4  10   20.40    5.00
   0  -4 -10   17.50    4.70
   0  -4 -10   26.50    4.90
   0  -4 -10   26.80    5.10
  -1   3  10   80.09    7.30
   1  -3 -10   88.29    7.40
   1  -3 -10   88.29    6.90
   2  -2 -10   42.00    5.70
   2  -2 -10   47.10    6.00
   3  -1 -10   22.20    4.60
   3  -1 -10   20.80    4.30
  -4   0  10   50.99    4.70
   4   0 -10   54.79    5.70
   4   0 -10   55.19    5.40
   4   0 -10   50.09    5.90
   4   0 -10   52.49    6.30
  -5  -1  10 1840.82   37.60
  -5  -1  10 1871.21   38.00
  -5  -1  10 1841.02   36.20
   5   1 -10 1784.62   41.80
   5   1 -10 1892.41   40.50
   5   1 -10 1879.71   39.40
  -6  -2  10   24.10    6.50
  -6  -2  10   30.90    5.20
  -6  -2  10   19.00    4.40
   6   2 -10   35.20    5.90
   6   2 -10   26.70    5.60
   6   2 -10   19.90    4.70
  -7  -3  10  109.79    8.30
  -7  -3  10  121.09    9.20
  -7  -3  10  119.89    8.30
   7   3 -10  132.69    9.40
   7   3 -10  117.29    9.10
   7   3 -10  122.79    9.40
  -8  -4  10   14.70    4.40
  -8  -4  10   19.50    5.00
  -8  -4  10   10.50    4.60
   8   4 -10   15.70    5.10
   8   4 -10    9.50    4.70
   8   4 -10   12.00    4.50
  -9  -5  10   15.10    4.70
  -9  -5  10   25.70    7.70
  -9  -5  10   29.90    6.90
   9   5 -10   22.60    6.10
   9   5 -10   17.10    5.60
   9   5 -10   25.30    6.30
 -10  -6  10   69.89    9.30
 -10  -6  10   99.19   10.90
  10   6 -10   79.39    9.90
  10   6 -10   87.49    9.90
  10   6 -10   93.19   10.50
 -11  -7  10  379.36   16.70
 -11  -7  10  393.16   19.50
 -11  -7  10  393.26   21.30
 -11  -7  10  404.26   19.60
  11   7 -10  386.26   20.20
  11   7 -10  387.86   20.20
  11   7 -10  385.06   20.60
 -12  -8  10  112.49   13.30
 -12  -8  10  110.99   11.70
 -12  -8  10  110.69   12.40
 -12  -8  10  116.59   10.80
  12   8 -10  122.99   12.50
  12   8 -10   95.09   11.90
  12   8 -10  120.69   13.00
 -13  -9  10   -5.30    4.50
 -13  -9  10   -1.90    5.00
 -13  -9  10    8.00    5.10
 -13  -9  10    4.40    6.40
  13   9 -10    0.10    5.30
  13   9 -10    4.60    5.50
  13   9 -10   -3.00    6.50
 -14 -10  10    3.20    5.50
 -14 -10  10   -3.40    5.90
 -14 -10  10   -0.10    6.00
 -14 -10  10   -1.80    6.20
  14  10 -10   13.40    6.70
  14  10 -10   -1.20    5.10
 -15 -11  10   -0.40    6.20
 -15 -11  10   -3.20    6.60
  15  11 -10    1.90    7.00
  15  11 -10   -5.80    6.60
   8  12   9   23.20   11.70
  -8 -12  -9   48.30   13.00
  -7 -11  -9    1.90    8.30
  -7 -11  -9   -5.10    5.20
   6  10   9  135.79   11.40
  -6 -10  -9  122.59   15.40
  -6 -10  -9  110.99   14.70
  -6 -10  -9  112.39   13.20
  -5  -9  -9    2.40    5.40
  -5  -9  -9   -9.70    4.80
  -5  -9  -9    5.60    5.80
   4   8   9   19.10    4.80
  -4  -8  -9   11.30    5.40
  -4  -8  -9    6.10    5.50
  -4  -8  -9   13.30    6.00
  -3  -7  -9  162.98   12.80
  -3  -7  -9  189.98   12.90
   2   6   9   31.40    7.10
  -2  -6  -9   31.30    6.30
  -2  -6  -9   15.80    5.20
   1   5   9   24.40    5.80
  -1  -5  -9   22.60    5.00
  -1  -5  -9   17.90    4.80
   0   4   9  717.03   22.20
   0  -4  -9  714.83   21.10
   0  -4  -9  707.53   20.90
  -1   3   9  596.44   20.90
   1  -3  -9  571.44   17.20
   1  -3  -9  607.14   18.20
   1  -3  -9  593.34   17.80
  -2   2   9    5.70    3.00
   2  -2  -9    3.20    3.00
   2  -2  -9    5.40    3.00
   2  -2  -9   10.60    3.50
   3  -1  -9  344.67   12.90
   3  -1  -9  355.86   12.40
  -4   0   9   -0.40    2.10
  -4   0   9   -1.00    2.10
  -4   0   9    1.50    2.20
   4   0  -9   -1.90    2.20
   4   0  -9    0.00    2.70
   4   0  -9    1.30    2.40
  -5  -1   9  160.48    8.20
  -5  -1   9  162.88    8.80
  -5  -1   9  170.38    8.00
   5   1  -9  157.38    9.60
   5   1  -9  173.48    8.90
   5   1  -9  160.28    9.20
  -6  -2   9  302.47   12.90
  -6  -2   9  295.47   11.90
  -6  -2   9  292.47   11.70
   6   2  -9  307.17   13.40
   6   2  -9  291.07   12.30
   6   2  -9  310.17   13.00
  -7  -3   9   90.59    7.50
  -7  -3   9   89.79    8.20
  -7  -3   9  111.59    8.10
   7   3  -9   91.09    8.20
   7   3  -9   93.39    8.00
   7   3  -9   98.39    8.20
  -8  -4   9   50.29    7.20
  -8  -4   9   46.50    6.60
  -8  -4   9   55.59    8.20
   8   4  -9   44.00    6.90
   8   4  -9   59.69    7.50
   8   4  -9   49.40    7.10
  -9  -5   9  125.79    9.90
  -9  -5   9  125.29   10.80
  -9  -5   9  133.99   10.10
   9   5  -9  135.79   10.80
   9   5  -9  136.79   10.90
   9   5  -9  122.99   10.50
 -10  -6   9   36.40    7.80
 -10  -6   9   30.30    6.20
  10   6  -9   42.80    7.60
  10   6  -9   44.40    8.30
  10   6  -9   26.90    6.60
 -11  -7   9   13.50    5.30
 -11  -7   9    9.10    5.60
 -11  -7   9   11.60    5.70
  11   7  -9   17.60    6.40
  11   7  -9    7.40    5.30
  11   7  -9   12.20    5.40
 -12  -8   9    8.40    5.20
 -12  -8   9   24.20    6.60
  12   8  -9   15.30    6.40
  12   8  -9   13.40    5.90
  12   8  -9    8.60    5.80
 -13  -9   9  322.57   19.10
 -13  -9   9  347.17   20.80
 -13  -9   9  308.17   18.40
 -13  -9   9  286.47   20.30
  13   9  -9  309.77   20.50
  13   9  -9  338.37   21.30
  13   9  -9  289.67   19.30
 -14 -10   9   12.50    8.10
 -14 -10   9   15.30    7.40
 -14 -10   9    1.30    5.20
 -14 -10   9   12.90    6.30
  14  10  -9   18.20    7.80
  14  10  -9   14.60    6.50
  14  10  -9    6.40    6.50
 -15 -11   9   10.30    7.60
  15  11  -9   18.80    8.60
  15  11  -9   24.40    8.90
   8  12   8    5.50    8.10
   8  12   8    3.80    6.60
  -8 -12  -8   21.10    9.60
   7  11   8   31.10    8.20
   7  11   8    5.30    6.10
  -7 -11  -8   -8.40    6.70
  -7 -11  -8   16.90    7.00
   6  10   8   44.20    8.30
   6  10   8   39.80    8.40
  -6 -10  -8   50.09   10.40
  -6 -10  -8   38.20   10.30
  -6 -10  -8   41.30    8.40
   5   9   8  337.87   16.20
   5   9   8  302.07   16.40
  -5  -9  -8  339.47   20.00
  -5  -9  -8  336.17   20.30
   4   8   8   17.80    4.90
   4   8   8   24.00    6.10
  -4  -8  -8   25.30    6.60
  -4  -8  -8   12.40    5.50
  -4  -8  -8   14.30    6.10
   3   7   8    7.20    4.30
   3   7   8    5.70    3.60
  -3  -7  -8    7.50    4.50
  -3  -7  -8   -1.80    4.00
   2   6   8   -0.30    2.90
   2   6   8   -3.10    3.20
  -2  -6  -8    6.70    3.90
  -2  -6  -8   -1.20    3.10
   1   5   8  240.78   10.40
  -1  -5  -8  243.18   12.10
  -1  -5  -8  217.58   11.70
   0   4   8    5.70    3.70
   0  -4  -8   10.90    3.70
   0  -4  -8    1.70    2.90
  -1   3   8    5.90    3.60
   1  -3  -8    7.50    3.50
   1  -3  -8    6.60    3.20
  -2   2   8  153.98    8.00
   2  -2  -8  145.69    8.30
   2  -2  -8  156.78    8.20
   3  -1  -8  500.65   14.50
   3  -1  -8  487.25   13.40
  -4   0   8   88.89    5.30
  -4   0   8   84.89    8.30
  -4   0   8   89.69    5.80
   4   0  -8   94.19    6.90
   4   0  -8   90.39    5.70
   4   0  -8   86.59    6.30
  -5  -1   8  150.78    8.50
  -5  -1   8  146.99    7.60
  -5  -1   8  150.48    8.40
   5   1  -8  159.68    8.10
   5   1  -8  160.98    9.00
   5   1  -8  164.48    8.70
  -6  -2   8  313.77   12.00
  -6  -2   8  314.77   13.00
  -6  -2   8  317.47   12.00
   6   2  -8  332.07   12.80
   6   2  -8  326.47   13.00
   6   2  -8  303.97   13.00
  -7  -3   8  136.59    9.50
  -7  -3   8  129.09    8.50
  -7  -3   8  138.99    8.90
   7   3  -8  126.89    9.10
   7   3  -8  135.79    9.20
   7   3  -8  144.89    9.60
  -8  -4   8   90.09    8.10
  -8  -4   8   97.79    8.10
  -8  -4   8   81.99    8.40
   8   4  -8   85.19    8.30
   8   4  -8   90.19    8.50
   8   4  -8   74.29    7.80
  -9  -5   8  131.19   10.80
  -9  -5   8  142.09   10.30
  -9  -5   8  138.29   10.00
   9   5  -8  108.89   10.00
   9   5  -8  128.49   10.10
   9   5  -8  118.39   10.10
 -10  -6   8  119.99   11.20
 -10  -6   8  103.99    9.60
  10   6  -8  107.99   10.60
  10   6  -8  111.49   10.70
  10   6  -8  115.29   11.00
 -11  -7   8   97.29   11.10
 -11  -7   8   89.89    9.70
  11   7  -8   88.19   10.80
  11   7  -8   69.19   10.30
  11   7  -8  107.49   11.40
 -12  -8   8   18.70    7.10
 -12  -8   8   16.30    6.40
 -12  -8   8   25.20    6.50
  12   8  -8    7.00    5.90
  12   8  -8   21.00    6.00
 -13  -9   8   36.90    8.90
 -13  -9   8   36.90    8.40
 -13  -9   8   34.80    9.10
  13   9  -8   32.70    8.00
  13   9  -8   47.50    9.30
  13   9  -8   47.20    9.70
 -14 -10   8    6.20    5.80
 -14 -10   8   -5.80    4.80
 -14 -10   8   -7.10    4.10
 -14 -10   8    8.10    6.60
  14  10  -8   -7.70    3.80
  14  10  -8   -0.40    5.90
  14  10  -8    4.50    6.40
 -15 -11   8   11.10    6.60
  15  11  -8    1.50    7.00
  15  11  -8    6.10    7.60
 -16 -12   8    7.40    7.10
  16  12  -8   11.60    8.20
  16  12  -8   23.10    9.20
   8  12   7   12.70    8.30
  -8 -12  -7    5.00    7.30
   7  11   7    3.60    6.30
   7  11   7   -2.90    5.70
  -7 -11  -7   -0.10    8.80
  -7 -11  -7  -10.90    4.70
  -7 -11  -7    4.40    7.80
   6  10   7    1.00    5.70
   6  10   7   11.10    5.80
  -6 -10  -7   11.80    6.10
  -6 -10  -7   13.70    7.40
   5   9   7   21.10    6.30
   5   9   7   12.30    5.60
  -5  -9  -7   20.30    6.60
  -5  -9  -7    6.20    6.30
   4   8   7  265.77   14.60
   4   8   7  279.27   14.20
  -4  -8  -7  277.67   16.20
  -4  -8  -7  295.17   17.60
  -4  -8  -7  263.47   16.80
   3   7   7    9.00    4.00
   3   7   7   13.20    4.50
  -3  -7  -7   18.80    5.70
   2   6   7  180.68   10.40
   2   6   7  195.48   10.10
  -2  -6  -7  201.68   12.40
  -2  -6  -7  182.78   11.30
   1   5   7  131.89    7.70
   1   5   7  147.19    8.50
  -1  -5  -7  146.29    9.60
  -1  -5  -7  120.79    9.10
   0   4   7  250.27    9.50
   0   4   7  240.88   11.30
   0  -4  -7  282.27   12.00
   0  -4  -7  235.98   11.80
  -1   3   7   51.29    6.40
   1  -3  -7   45.60    5.80
   1  -3  -7   42.40    5.40
  -2   2   7 1453.85   28.90
   2  -2  -7 1224.68   36.10
   2  -2  -7 1435.16   28.50
   2  -2  -7 1442.46   29.40
   3  -1  -7 1118.69   24.60
   3  -1  -7 1130.19   24.20
  -4   0   7    0.80    1.70
  -4   0   7   -0.30    1.90
  -4   0   7    0.90    2.10
   4   0  -7    0.10    1.60
   4   0  -7   -2.30    1.90
   4   0  -7    1.50    2.00
  -5  -1   7    2.10    2.50
  -5  -1   7    0.30    1.90
  -5  -1   7    2.00    2.40
   5   1  -7   -0.20    2.00
   5   1  -7    0.50    2.10
  -6  -2   7    4.90    3.10
  -6  -2   7    3.60    2.70
  -6  -2   7    2.20    2.40
   6   2  -7    4.40    3.00
   6   2  -7    2.10    2.90
   6   2  -7    2.10    3.10
  -7  -3   7  346.17   13.30
  -7  -3   7  364.26   13.70
  -7  -3   7  349.47   14.60
   7   3  -7  342.97   14.00
   7   3  -7  343.87   13.90
   7   3  -7  361.86   14.50
  -8  -4   7  182.18   10.70
  -8  -4   7  194.48   11.70
  -8  -4   7  192.98   10.60
   8   4  -7  179.28   11.00
   8   4  -7  199.68   11.40
   8   4  -7  183.88   11.20
  -9  -5   7  589.84   20.50
  -9  -5   7  620.54   21.30
  -9  -5   7  639.14   22.80
   9   5  -7  594.94   21.50
   9   5  -7  651.13   22.60
   9   5  -7  630.14   21.90
 -10  -6   7   79.09    8.10
 -10  -6   7   96.09    9.90
 -10  -6   7   73.09    8.90
  10   6  -7   87.49    9.60
  10   6  -7   80.09    9.10
  10   6  -7   78.19    8.80
 -11  -7   7  152.88   11.70
 -11  -7   7  136.49   12.40
  11   7  -7  128.39   12.00
  11   7  -7  169.08   13.50
  11   7  -7  150.78   12.30
 -12  -8   7   46.30    8.80
 -12  -8   7   60.09   10.30
 -12  -8   7   43.90    8.00
  12   8  -7   55.29    9.00
  12   8  -7   51.09    9.50
  12   8  -7   38.60    8.50
 -13  -9   7   -3.30    4.60
 -13  -9   7    5.80    5.50
 -13  -9   7    5.60    4.80
  13   9  -7    8.90    5.30
  13   9  -7    8.20    5.60
  13   9  -7   13.70    6.40
 -14 -10   7   69.69   12.30
 -14 -10   7   49.50    9.90
 -14 -10   7   71.79   11.50
 -14 -10   7   62.19    9.60
  14  10  -7   69.49   15.40
  14  10  -7   56.39   10.90
  14  10  -7   51.79   10.10
 -15 -11   7   14.80   11.60
 -15 -11   7    5.70    7.00
 -15 -11   7    0.70    5.40
  15  11  -7   11.60    7.20
  15  11  -7    4.90    8.00
  15  11  -7    8.90    6.30
 -16 -12   7    7.00    9.00
  16  12  -7   22.00   11.30
  16  12  -7   20.90   11.60
   8  12   6   15.60    8.50
   8  12   6   14.40    7.30
  -8 -12  -6   14.80    7.90
   7  11   6   31.90    8.40
   7  11   6   14.20    7.40
  -7 -11  -6   34.20    9.70
  -7 -11  -6   31.60   10.40
  -7 -11  -6   36.10    7.00
  -7 -11  -6   15.50    6.80
   6  10   6   20.70    7.40
   6  10   6   21.60    6.80
  -6 -10  -6   17.60    6.50
  -6 -10  -6   38.90    9.30
  -6 -10  -6   40.20    9.30
   5   9   6   15.60    5.50
   5   9   6   -5.10    4.80
  -5  -9  -6    1.40    5.40
  -5  -9  -6    1.80    4.80
  -5  -9  -6    8.70    5.60
  -5  -9  -6   17.40    4.40
   4   8   6    7.30    4.90
   4   8   6   14.50    5.00
  -4  -8  -6    1.00    4.70
  -4  -8  -6    2.00    4.40
   3   7   6   18.00    5.20
   3   7   6   23.10    5.20
  -3  -7  -6   13.30    5.50
  -3  -7  -6   16.60    5.30
   2   6   6  460.35   16.10
   2   6   6  447.86   16.30
  -2  -6  -6  449.66   17.90
  -2  -6  -6  466.85   17.90
   1   5   6  467.25   15.90
   1   5   6  472.35   15.70
  -1  -5  -6  470.05   16.70
  -1  -5  -6  481.35   17.00
   0   4   6   43.50    5.30
   0   4   6   37.30    5.30
   0  -4  -6   54.29    6.40
  -1   3   6   84.79    6.00
  -1   3   6   74.29    5.30
   1  -3  -6   90.39    6.70
   1  -3  -6   81.59    6.40
  -2   2   6 1025.80   21.40
  -2   2   6 1067.19   22.90
  -2   2   6 1058.29   21.10
   2  -2  -6 1064.89   23.30
   2  -2  -6 1057.29   22.60
   2  -2  -6 1077.99   23.30
  -3   1   6  714.43   15.70
  -3   1   6  709.93   15.50
   3  -1  -6  710.63   16.90
  -4   0   6 1686.63   30.90
  -4   0   6 1704.03   31.70
  -4   0   6 1685.83   32.50
   4   0  -6 1777.52   33.10
   4   0  -6 1686.13   33.70
   4   0  -6 1774.52   31.50
  -5  -1   6   11.30    2.90
  -5  -1   6    8.20    2.60
   5   1  -6    7.30    2.40
   5   1  -6    3.30    4.30
   5   1  -6    7.50    2.60
  -6  -2   6  400.56   12.60
  -6  -2   6  372.56   13.30
  -6  -2   6  374.46   12.50
   6   2  -6  381.46   13.20
   6   2  -6  375.16   13.30
   6   2  -6  395.06   13.00
  -7  -3   6   18.40    4.50
  -7  -3   6   12.40    3.80
  -7  -3   6   14.10    3.90
   7   3  -6   15.30    4.30
   7   3  -6   15.00    4.60
   7   3  -6   11.90    4.10
  -8  -4   6  344.47   15.00
  -8  -4   6  316.07   13.40
  -8  -4   6  341.17   14.20
   8   4  -6  336.37   14.70
   8   4  -6  339.47   14.40
   8   4  -6  337.77   14.60
  -9  -5   6  407.56   17.50
  -9  -5   6  396.46   15.90
  -9  -5   6  388.26   16.40
   9   5  -6  377.66   16.80
   9   5  -6  409.16   16.90
   9   5  -6  423.16   17.10
 -10  -6   6   24.30    5.60
 -10  -6   6   29.10    6.30
 -10  -6   6   23.50    6.20
  10   6  -6   32.50    6.40
  10   6  -6   29.30    6.60
  10   6  -6   30.20    5.80
 -11  -7   6  149.69   11.30
 -11  -7   6  157.98   12.90
  11   7  -6  147.79   12.60
  11   7  -6  151.58   12.30
  11   7  -6  153.18   11.90
 -12  -8   6   43.10    7.50
 -12  -8   6   40.80    8.20
 -12  -8   6   29.80    8.40
  12   8  -6   34.50    7.90
  12   8  -6   32.10    7.10
  12   8  -6   41.60    8.50
 -13  -9   6   43.30    8.40
 -13  -9   6   41.00    9.00
 -13  -9   6   30.60    8.40
  13   9  -6   41.10    9.30
  13   9  -6   26.90    7.20
  13   9  -6   55.69    9.90
 -14 -10   6   35.40    8.10
 -14 -10   6   38.30    9.70
 -14 -10   6   10.10   12.20
  14  10  -6   32.10    8.80
  14  10  -6   35.60    9.10
  14  10  -6   37.70    9.10
 -15 -11   6   44.80   10.20
 -15 -11   6   34.90   10.10
 -15 -11   6   88.69   12.70
  15  11  -6   58.09   10.90
  15  11  -6   51.89   10.50
  15  11  -6   62.59   10.70
 -16 -12   6   13.80    8.10
  16  12  -6    7.50    7.40
  16  12  -6    5.50    7.50
   8  12   5   -4.80    7.40
   8  12   5   -8.10    5.90
  -8 -12  -5  -10.70    5.60
  -8 -12  -5   -2.80    5.50
   7  11   5    0.00    6.10
   7  11   5    5.40    6.40
  -7 -11  -5    4.00    7.10
  -7 -11  -5    1.90    6.90
  -7 -11  -5    1.60    5.10
  -7 -11  -5    0.80    5.30
   6  10   5   95.99   11.40
   6  10   5  113.49   12.90
  -6 -10  -5   93.29   12.50
  -6 -10  -5  121.19    9.90
  -6 -10  -5   84.09   12.50
  -6 -10  -5   98.99   13.30
   5   9   5    7.10    5.00
  -5  -9  -5    7.50    7.00
  -5  -9  -5   15.70    6.10
  -5  -9  -5    1.10    4.90
  -5  -9  -5    3.70    3.50
   4   8   5  127.19   10.50
   4   8   5   85.99    9.70
  -4  -8  -5   98.09    7.50
  -4  -8  -5   88.09   10.00
  -4  -8  -5  109.19   11.40
   3   7   5   90.79    8.80
   3   7   5   77.69    8.20
   3   7   5   95.99    8.80
  -3  -7  -5   94.19    9.60
  -3  -7  -5   77.09    6.20
  -3  -7  -5   97.39    9.40
   2   6   5  173.28   10.30
   2   6   5  197.78   10.80
   2   6   5  187.08    8.80
  -2  -6  -5  194.68   11.60
  -2  -6  -5  202.18   11.70
   1   5   5    9.60    5.80
   1   5   5   14.10    4.00
  -1  -5  -5   16.30    4.50
  -1  -5  -5   12.40    4.00
   0   4   5  191.78    9.00
   0   4   5  198.28    9.40
   0  -4  -5  179.78   15.10
   0  -4  -5  188.48    9.90
  -1   3   5 2766.02   49.20
  -1   3   5 2770.92   50.19
   1  -3  -5 2802.82   51.39
   1  -3  -5 2844.62   51.39
  -2   2   5  477.45   12.00
  -2   2   5  487.15   12.50
   2  -2  -5  483.15   13.30
   2  -2  -5  496.05   13.50
   2  -2  -5  500.25   13.10
  -3   1   5 6299.47  101.79
  -3   1   5 6379.86  101.99
   3  -1  -5 6421.66  103.39
   3  -1  -5 6262.97  101.09
   3  -1  -5 6389.66  103.19
  -4   0   5    1.00    1.40
  -4   0   5    0.80    1.80
  -4   0   5    1.60    1.70
   4   0  -5   -1.40    1.40
   4   0  -5   -0.90    1.90
   4   0  -5    0.60    1.70
  -5  -1   5  428.66   11.60
  -5  -1   5  417.96   11.80
  -5  -1   5  422.26   12.70
   5   1  -5  415.66   12.30
   5   1  -5  450.65   12.10
  -6  -2   5 1644.44   34.10
  -6  -2   5 1595.24   32.70
  -6  -2   5 1644.44   32.60
   6   2  -5 1601.24   33.30
   6   2  -5 1617.44   33.80
   6   2  -5 1650.73   33.00
  -7  -3   5 1561.14   33.40
  -7  -3   5 1507.95   32.50
   7   3  -5 1520.75   33.80
   7   3  -5 1479.95   34.60
   7   3  -5 1556.74   33.40
  -8  -4   5    2.10    3.30
  -8  -4   5    5.20    3.60
  -8  -4   5   -0.10    3.00
   8   4  -5    0.80    3.20
   8   4  -5    1.10    3.30
   8   4  -5    3.00    3.30
  -9  -5   5  672.13   21.10
  -9  -5   5  688.83   23.10
  -9  -5   5  685.33   22.20
   9   5  -5  663.73   22.00
   9   5  -5  678.63   22.00
   9   5  -5  718.13   23.00
 -10  -6   5  283.27   15.50
 -10  -6   5  306.87   14.50
 -10  -6   5  284.87   14.90
  10   6  -5  330.07   16.30
  10   6  -5  296.07   15.00
  10   6  -5  330.87   15.70
 -11  -7   5   62.09    8.50
 -11  -7   5   85.19   10.20
  11   7  -5   67.49    9.50
  11   7  -5   65.09    8.90
  11   7  -5   70.69    9.00
 -12  -8   5  496.85   22.50
 -12  -8   5  496.25   21.10
 -12  -8   5  471.35   23.10
  12   8  -5  490.05   22.80
  12   8  -5  489.55   22.00
  12   8  -5  500.25   22.60
 -13  -9   5   28.50    7.40
 -13  -9   5   20.10    6.90
 -13  -9   5   30.30    7.90
  13   9  -5   32.60    8.30
  13   9  -5   23.00    6.70
 -14 -10   5  124.39   14.30
 -14 -10   5  159.28   14.20
 -14 -10   5  124.89   18.80
  14  10  -5  124.29   13.70
  14  10  -5  178.88   15.90
  14  10  -5  179.38   16.30
 -15 -11   5   -9.10    4.80
 -15 -11   5    6.00    6.20
 -15 -11   5    0.80    5.20
 -15 -11   5    6.80    7.60
  15  11  -5    3.20    7.00
  15  11  -5   -8.50    5.90
  15  11  -5  -10.50    4.70
 -16 -12   5    7.50    7.20
  16  12  -5    7.70    7.20
   8  12   4   28.00    8.90
   8  12   4    6.10    8.90
  -8 -12  -4   39.10    8.50
   7  11   4  155.68   15.30
   7  11   4  148.69   15.50
  -7 -11  -4  143.69   15.10
  -7 -11  -4  141.19   16.30
  -7 -11  -4  161.98   13.20
  -7 -11  -4  193.38   17.90
   6  10   4   12.80    6.20
   6  10   4   20.30    6.90
  -6 -10  -4    4.00    5.40
  -6 -10  -4   14.30    7.10
  -6 -10  -4   22.50    5.50
  -6 -10  -4   10.90    6.60
   5   9   4   17.40    6.20
   5   9   4   21.30    6.70
   5   9   4   18.10    5.90
  -5  -9  -4   33.40    6.00
  -5  -9  -4   15.60    6.60
  -5  -9  -4   21.70    7.20
  -5  -9  -4   16.90    6.10
   4   8   4   54.09    8.10
   4   8   4   55.59    7.30
   4   8   4   67.69    8.60
  -4  -8  -4   37.60    7.70
  -4  -8  -4   73.89    7.10
  -4  -8  -4   51.99    8.10
   3   7   4  148.99   10.40
   3   7   4  134.79    9.00
   3   7   4  140.79   10.20
  -3  -7  -4  131.49    7.90
  -3  -7  -4  123.89   10.60
  -3  -7  -4  128.39   10.50
   2   6   4  109.59    8.50
   2   6   4   93.89    8.30
   2   6   4   99.39    7.10
  -2  -6  -4  105.59    8.80
  -2  -6  -4  101.09    8.80
  -2  -6  -4   93.29    6.30
   1   5   4  317.97   10.30
   1   5   4  307.97   12.60
   1   5   4  297.17   12.70
  -1  -5  -4  304.97   13.30
  -1  -5  -4  308.27   13.30
   0   4   4  113.09    7.40
   0   4   4  105.79    7.10
   0  -4  -4  101.99    7.60
   0  -4  -4   90.89    7.60
  -1   3   4   -0.10    1.80
   1  -3  -4    1.70    2.30
   1  -3  -4   -1.50    1.80
  -2   2   4  441.86   11.40
  -2   2   4  455.35   11.90
   2  -2  -4  460.05   12.20
   2  -2  -4  442.26   12.20
  -3   1   4 7008.00  111.49
  -3   1   4 7004.60  111.59
   3  -1  -4 7086.89  112.29
   3  -1  -4 6907.71  110.79
   3  -1  -4 7010.90  112.39
  -4   0   4  595.04   14.20
  -4   0   4  624.04   12.80
  -4   0   4  601.54   13.60
   4   0  -4  613.54   12.90
   4   0  -4  600.14   14.00
   4   0  -4  598.54   14.40
  -5  -1   4   46.60    4.50
   5   1  -4   45.10    4.00
   5   1  -4   43.10    4.20
   5   1  -4   52.49    5.90
  -6  -2   4 1971.70   38.20
  -6  -2   4 2045.20   37.70
  -6  -2   4 1960.00   38.90
   6   2  -4 1961.70   38.30
   6   2  -4 1967.90   38.60
   6   2  -4 2012.30   38.10
  -7  -3   4   20.30    3.90
  -7  -3   4   14.30    3.50
  -7  -3   4   19.70    4.20
   7   3  -4   15.50    3.60
   7   3  -4   16.90    3.80
   7   3  -4   11.50    3.60
  -8  -4   4  529.25   17.80
  -8  -4   4  571.04   18.70
  -8  -4   4  549.54   17.20
   8   4  -4  542.95   17.90
   8   4  -4  543.65   18.10
   8   4  -4  549.05   17.90
  -9  -5   4 2406.96   49.50
  -9  -5   4 2363.56   50.69
  -9  -5   4 2412.26   51.89
   9   5  -4 2421.46   51.29
   9   5  -4 2406.96   50.19
   9   5  -4 2404.36   50.79
 -10  -6   4  162.58   11.60
 -10  -6   4  172.78   10.60
 -10  -6   4  157.38   11.10
  10   6  -4  174.78   11.60
  10   6  -4  154.48   10.60
  10   6  -4  150.98   11.20
 -11  -7   4  163.78   12.80
 -11  -7   4  178.48   11.90
  11   7  -4  154.68   12.30
  11   7  -4  197.38   13.60
 -12  -8   4   -2.70    4.10
 -12  -8   4    0.50    4.60
 -12  -8   4   11.20    5.20
  12   8  -4    1.00    4.00
  12   8  -4   10.10    5.90
 -13  -9   4   59.29   10.50
 -13  -9   4   38.80    7.90
 -13  -9   4   40.10    8.70
  13   9  -4   66.69   10.40
  13   9  -4   52.19    9.20
 -14 -10   4  105.19   13.40
 -14 -10   4  104.99   12.20
 -14 -10   4   87.89   12.70
  14  10  -4  108.29   13.30
  14  10  -4   78.59   11.70
  14  10  -4   95.69   12.20
 -15 -11   4   11.30    6.50
 -15 -11   4    8.40    8.00
  15  11  -4    5.00    7.10
  15  11  -4    7.20    6.40
  15  11  -4   12.70    6.30
 -16 -12   4    9.20    9.10
 -16 -12   4   16.30   10.40
  16  12  -4   -2.10    7.10
   8  12   3    2.20    7.80
   8  12   3   -6.80    6.00
  -8 -12  -3    7.80    6.50
  -8 -12  -3   16.20    7.90
   7  11   3   57.39    9.90
   7  11   3   93.99   12.50
  -7 -11  -3   70.69   11.10
  -7 -11  -3   63.09   11.80
  -7 -11  -3   82.19   10.30
  -7 -11  -3   72.69   11.70
   6  10   3   16.50    6.40
   6  10   3   13.40    6.40
   6  10   3   11.60    6.30
  -6 -10  -3   15.30    7.30
  -6 -10  -3   10.60    6.20
  -6 -10  -3    8.80    6.20
   5   9   3   18.40    5.80
   5   9   3   13.20    5.70
   5   9   3   18.10    6.20
  -5  -9  -3    9.10    5.60
  -5  -9  -3   11.40    5.60
  -5  -9  -3    2.90    4.30
   4   8   3   77.19    9.40
   4   8   3   71.29    9.00
   4   8   3   52.49    7.30
  -4  -8  -3   54.09    8.50
  -4  -8  -3   52.09    8.40
  -4  -8  -3   67.39    7.00
   3   7   3   27.00    5.50
   3   7   3   21.00    5.30
   3   7   3   22.90    4.80
  -3  -7  -3   18.20    5.50
  -3  -7  -3   22.80    5.50
   2   6   3 1358.66   29.90
   2   6   3 1344.47   33.10
   2   6   3 1367.16   33.50
  -2  -6  -3 1398.36   34.40
  -2  -6  -3 1370.96   34.30
  -2  -6  -3 1331.27   29.30
   1   5   3   55.19    6.60
   1   5   3   71.29    5.80
   1   5   3   60.89    6.70
  -1  -5  -3   61.89    5.00
  -1  -5  -3   65.29    7.30
  -1  -5  -3   64.89    7.00
   0   4   3  185.88    7.10
   0   4   3  190.48    9.10
   0   4   3  192.48    9.20
   0  -4  -3  199.98    9.90
   0  -4  -3  192.28    9.60
  -1   3   3  253.37    9.60
  -1   3   3  249.08    9.00
   1  -3  -3  256.77    9.60
   1  -3  -3  275.07   10.20
  -2   2   3  171.68    6.60
  -2   2   3  161.28    6.80
   2  -2  -3  183.58    7.00
   2  -2  -3  168.58    7.60
   2  -2  -3  163.88    8.10
  -3   1   3   24.80    2.80
  -3   1   3   20.10    2.60
  -3   1   3   23.40    2.80
   3  -1  -3   25.70    3.10
   3  -1  -3   21.60    2.70
   3  -1  -3   23.60    2.60
  -4   0   3   -1.00    1.20
  -4   0   3    1.40    1.50
  -4   0   3    0.00    1.40
   4   0  -3    0.60    1.50
   4   0  -3    1.20    1.50
   4   0  -3   -0.10    1.30
  -5  -1   3  127.49    6.20
  -5  -1   3  144.69    6.10
  -5  -1   3  146.39    5.90
   5   1  -3  141.49    5.90
   5   1  -3  126.99    6.20
   5   1  -3  143.39    6.20
  -6  -2   3  165.68    8.50
  -6  -2   3  165.68    7.70
  -6  -2   3  161.18    7.50
   6   2  -3  168.18    7.40
   6   2  -3  168.48    8.80
   6   2  -3  159.68    7.40
  -7  -3   3 1379.26   30.20
  -7  -3   3 1460.65   29.70
  -7  -3   3 1357.06   30.60
   7   3  -3 1369.96   30.30
   7   3  -3 1408.76   30.40
   7   3  -3 1405.06   29.90
  -8  -4   3 1603.84   35.90
  -8  -4   3 1636.94   34.90
  -8  -4   3 1654.73   36.70
   8   4  -3 1624.54   35.40
   8   4  -3 1620.54   35.90
  -9  -5   3  816.02   22.90
  -9  -5   3  829.12   24.90
  -9  -5   3  830.02   24.40
   9   5  -3  795.42   24.10
   9   5  -3  845.72   24.00
   9   5  -3  829.12   24.00
 -10  -6   3  149.79   11.00
 -10  -6   3  133.79    9.40
 -10  -6   3  133.59   10.30
  10   6  -3  147.49   10.30
  10   6  -3  144.29   10.60
  10   6  -3  141.99   10.70
 -11  -7   3  671.53   22.60
 -11  -7   3  646.34   24.60
  11   7  -3  659.93   23.60
  11   7  -3  606.14   22.90
  11   7  -3  675.03   24.50
 -12  -8   3  572.34   24.70
 -12  -8   3  569.84   22.00
 -12  -8   3  562.74   23.60
  12   8  -3  566.94   23.50
  12   8  -3  582.74   24.30
  12   8  -3  543.05   22.80
 -13  -9   3   83.59   11.70
 -13  -9   3  106.79   10.90
 -13  -9   3   76.99   11.40
  13   9  -3   99.39   11.90
  13   9  -3   67.99    9.80
  13   9  -3   89.49   11.90
 -14 -10   3   43.50   10.20
 -14 -10   3   32.80    8.10
 -14 -10   3   48.10    9.80
  14  10  -3   61.79   10.70
  14  10  -3   40.40    8.10
  14  10  -3   42.50    9.10
 -15 -11   3  118.59   16.20
 -15 -11   3  132.49   15.40
 -15 -11   3  121.69   13.10
  15  11  -3  128.79   14.40
  15  11  -3  137.59   15.20
 -16 -12   3   12.70    8.60
  16  12  -3    1.90    8.80
  16  12  -3   16.60    8.10
   9  13   2    3.50   10.60
   9  13   2   16.50    9.20
  -9 -13  -2    7.10   11.00
  -9 -13  -2    6.30    7.50
   8  12   2   17.60    7.90
  -8 -12  -2   -8.80    5.80
  -8 -12  -2    2.60    5.20
   7  11   2   -2.80    5.30
   7  11   2   11.50    7.70
   7  11   2    1.10    5.80
  -7 -11  -2    3.90    6.50
  -7 -11  -2  -12.80    4.40
  -7 -11  -2   -7.50    6.00
  -7 -11  -2    1.30    6.90
   6  10   2   -1.60    4.20
   6  10   2   11.70    6.20
   6  10   2   -0.40    4.60
  -6 -10  -2    8.40    4.90
  -6 -10  -2  -10.70    5.00
  -6 -10  -2    4.60    5.40
  -6 -10  -2    1.90    5.30
   5   9   2   35.60    7.80
   5   9   2   50.59    8.20
   5   9   2   55.89    9.40
  -5  -9  -2   49.60    9.20
  -5  -9  -2   47.50    6.90
  -5  -9  -2   34.60    7.80
  -5  -9  -2   41.00    8.40
   4   8   2  371.26   17.80
   4   8   2  353.06   17.40
   4   8   2  365.66   16.10
  -4  -8  -2  373.36   18.60
  -4  -8  -2  354.56   18.20
  -4  -8  -2  366.86   15.20
   3   7   2  319.47   15.30
   3   7   2  313.37   13.50
   3   7   2  325.17   15.30
  -3  -7  -2  329.17   16.20
  -3  -7  -2  314.67   13.00
  -3  -7  -2  302.27   15.60
   2   6   2    6.10    3.20
   2   6   2    5.70    3.50
   2   6   2    2.40    3.30
  -2  -6  -2    1.40    2.20
  -2  -6  -2    2.50    3.00
  -2  -6  -2    0.90    3.30
   1   5   2   12.00    3.90
   1   5   2   12.30    3.50
   1   5   2    6.80    3.70
  -1  -5  -2    7.50    3.40
  -1  -5  -2    8.10    2.70
  -1  -5  -2    4.70    3.60
   0   4   2  667.33   16.10
   0   4   2  690.43   18.70
   0   4   2  716.53   19.00
   0  -4  -2  705.23   19.50
   0  -4  -2  711.93   19.30
   0  -4  -2  691.13   16.20
  -1   3   2    4.00    1.60
  -1   3   2    4.50    3.90
  -1   3   2    5.50    2.30
   1  -3  -2    4.10    1.50
   1  -3  -2    4.20    2.40
   1  -3  -2    6.80    2.40
  -2   2   2 2053.29   33.80
  -2   2   2 2040.50   36.80
  -2   2   2 2050.19   36.60
   2  -2  -2 2005.60   36.90
   2  -2  -2 2075.09   40.40
   2  -2  -2 2100.19   37.30
  -3   1   2   20.00    2.60
  -3   1   2   15.30    2.20
  -3   1   2   17.30    2.20
   3  -1  -2   17.20    2.40
   3  -1  -2   15.10    2.00
   3  -1  -2   19.10    2.50
  -4   0   2 4247.18   68.19
  -4   0   2 4422.96   69.39
  -4   0   2 4291.87   69.69
   4   0  -2 4290.47   69.39
   4   0  -2 4227.18   68.29
   4   0  -2 4352.96   69.79
  -5  -1   2  723.93   14.90
  -5  -1   2  694.93   15.50
  -5  -1   2  703.83   15.10
   5   1  -2  671.93   15.10
   5   1  -2  695.13   15.00
   5   1  -2  700.83   15.30
  -6  -2   2 2830.02   50.69
  -6  -2   2 2842.62   50.19
  -6  -2   2 2919.11   49.90
   6   2  -2 2766.62   50.19
   6   2  -2 2846.72   50.39
   6   2  -2 2894.61   50.09
  -7  -3   2  385.66   12.80
  -7  -3   2  403.16   12.30
  -7  -3   2  355.46   12.50
   7   3  -2  394.36   12.70
   7   3  -2  405.36   13.00
   7   3  -2  401.46   12.70
  -8  -4   2  468.35   15.90
  -8  -4   2  468.75   16.00
  -8  -4   2  471.95   14.90
   8   4  -2  462.55   16.10
   8   4  -2  464.45   15.40
   8   4  -2  455.95   15.70
  -9  -5   2  157.18   10.50
  -9  -5   2  168.98    9.50
  -9  -5   2  164.58   10.60
   9   5  -2  160.78    9.90
   9   5  -2  165.98   10.40
   9   5  -2  162.28   10.40
 -10  -6   2  536.45   20.30
 -10  -6   2  502.05   17.80
 -10  -6   2  488.85   19.20
  10   6  -2  529.65   19.20
  10   6  -2  532.15   19.70
  10   6  -2  531.75   19.20
 -11  -7   2  602.94   20.90
 -11  -7   2  590.04   23.10
  11   7  -2  561.84   21.40
  11   7  -2  582.14   22.40
  11   7  -2  603.14   22.20
 -12  -8   2   92.69    9.70
 -12  -8   2  107.49   11.60
 -12  -8   2  109.09   11.50
  12   8  -2  113.89   11.50
  12   8  -2   97.59   11.10
  12   8  -2  120.19   11.00
 -13  -9   2  115.69   12.90
 -13  -9   2  170.68   14.50
 -13  -9   2  133.39   11.70
  13   9  -2  145.69   13.60
  13   9  -2  151.38   13.60
  13   9  -2  131.69   12.30
 -14 -10   2  282.87   19.10
 -14 -10   2  278.97   19.70
 -14 -10   2  274.47   17.10
  14  10  -2  274.47   18.00
  14  10  -2  266.97   21.20
  14  10  -2  294.87   19.10
 -15 -11   2   51.59   11.90
 -15 -11   2   43.50    9.00
 -15 -11   2   42.40    9.30
  15  11  -2   31.50    8.70
  15  11  -2   33.90    9.00
 -16 -12   2   95.39   13.30
  16  12  -2   86.69   13.70
  16  12  -2   66.59   13.00
   9  13   1    1.10    8.00
  -9 -13  -1    5.20    7.30
  -9 -13  -1  -20.10    7.00
   8  12   1    3.40    6.20
   8  12   1   -8.40    7.20
  -8 -12  -1   -5.90    6.70
  -8 -12  -1    8.80    6.10
   7  11   1    5.60    5.90
   7  11   1    2.60    6.50
   7  11   1    6.10    6.90
  -7 -11  -1   -1.50    5.50
  -7 -11  -1    4.90    6.70
  -7 -11  -1    6.30    7.60
  -7 -11  -1    1.50    5.90
   6  10   1   32.90    7.90
   6  10   1   22.80    6.80
   6  10   1   30.70    8.50
  -6 -10  -1   30.50    6.60
  -6 -10  -1   17.20    7.20
  -6 -10  -1   16.90    6.20
  -6 -10  -1   16.20    7.00
   5   9   1   38.00    8.30
   5   9   1   15.30    5.80
   5   9   1   24.20    6.90
  -5  -9  -1   16.60    4.90
  -5  -9  -1   21.50    6.60
  -5  -9  -1   26.40    7.30
  -5  -9  -1   12.30    5.60
   4   8   1   58.59    8.00
   4   8   1   60.39    8.70
  -4  -8  -1   70.99    9.80
  -4  -8  -1   71.49    7.80
  -4  -8  -1   69.89    9.50
   3   7   1  200.28   11.10
   3   7   1  174.28   11.50
   3   7   1  181.38   12.00
  -3  -7  -1  194.58   12.60
  -3  -7  -1  168.78   11.90
  -3  -7  -1  178.28   10.10
   2   6   1   69.19    7.70
   2   6   1   69.59    7.40
   2   6   1   79.79    7.10
  -2  -6  -1   86.89    8.50
  -2  -6  -1   78.99    6.50
  -2  -6  -1   84.29    8.30
   1   5   1  291.77   11.30
   1   5   1  300.47   12.80
   1   5   1  311.07   13.20
  -1  -5  -1  301.37   13.00
  -1  -5  -1  298.17   13.20
  -1  -5  -1  309.87   11.20
   0   4   1  118.89    7.40
   0   4   1  121.39    6.40
   0   4   1  121.39    7.60
   0  -4  -1  123.89    7.90
   0  -4  -1  131.39    8.80
  -1   3   1   31.00    3.10
  -1   3   1   34.30    4.10
   1  -3  -1   35.70    3.20
   1  -3  -1   28.60    4.00
   1  -3  -1   32.00    3.80
  -2   2   1 2052.09   36.50
  -2   2   1 2005.10   34.40
  -2   2   1 2033.30   36.40
   2  -2  -1 2005.20   36.40
   2  -2  -1 2088.09   36.90
   2  -2  -1 2029.10   34.60
   2  -2  -1 2086.99   36.90
  -3   1   1  981.40   18.20
  -3   1   1  962.80   18.30
  -3   1   1  992.00   18.30
  -3   1   1  955.50   16.90
   3  -1  -1  989.40   18.30
   3  -1  -1  945.51   17.00
   3  -1  -1  967.60   18.20
   3  -1  -1  982.60   18.50
  -5  -1   1  180.18    5.80
  -5  -1   1  158.88    5.60
  -5  -1   1  168.18    5.70
   5   1  -1  173.08    5.80
   5   1  -1  150.58    5.40
   5   1  -1  169.08    5.70
  -6  -2   1   23.00    3.10
  -6  -2   1   21.10    3.70
   6   2  -1   28.60    3.70
   6   2  -1   23.20    3.30
  -7  -3   1  873.51   20.80
  -7  -3   1  863.91   19.80
  -7  -3   1  810.12   20.20
   7   3  -1  856.01   20.10
   7   3  -1  839.82   20.00
  -8  -4   1  447.66   14.00
  -8  -4   1  410.56   14.70
  -8  -4   1  450.95   15.30
   8   4  -1  435.96   14.50
   8   4  -1  426.36   14.50
  -9  -5   1   24.10    4.50
  -9  -5   1   26.50    5.30
  -9  -5   1   33.60    5.70
   9   5  -1   30.40    5.70
   9   5  -1   23.40    4.60
   9   5  -1   27.30    5.30
 -10  -6   1  619.64   21.60
 -10  -6   1  606.34   21.10
 -10  -6   1  587.54   18.90
  10   6  -1  593.64   20.60
  10   6  -1  588.84   20.10
  10   6  -1  576.94   20.00
 -11  -7   1   45.30    6.60
 -11  -7   1   47.50    7.40
  11   7  -1   34.40    6.20
  11   7  -1   56.09    7.90
  11   7  -1   51.89    7.60
 -12  -8   1  212.58   13.00
 -12  -8   1  212.18   14.60
 -12  -8   1  222.38   15.30
  12   8  -1  215.18   14.50
  12   8  -1  199.48   13.40
  12   8  -1  247.78   15.50
 -13  -9   1   24.80    7.00
 -13  -9   1   24.60    6.10
 -13  -9   1   35.50    8.60
  13   9  -1   30.70    7.30
  13   9  -1   23.00    6.40
  13   9  -1   28.00    7.70
 -14 -10   1  114.19   13.60
 -14 -10   1   87.79   12.50
 -14 -10   1  102.39   11.30
  14  10  -1   95.19   11.70
  14  10  -1  106.29   12.60
 -15 -11   1   75.99   13.60
 -15 -11   1   76.09   10.80
 -15 -11   1   73.09   12.00
  15  11  -1   82.89   12.40
  15  11  -1   82.39   12.40
 -16 -12   1   41.40   12.40
 -16 -12   1   34.10    9.90
  16  12  -1   35.30    9.80
  16  12  -1   53.29   11.30
   9  13   0   87.79   13.90
  -9 -13   0   45.40   11.20
  -9 -13   0   82.09   13.00
   8  12   0   32.00    9.50
   8  12   0   23.00    8.90
   8  12   0   35.70    9.20
  -8 -12   0   32.10    9.30
  -8 -12   0   17.40    7.60
   7  11   0    8.50    6.00
   7  11   0   18.80    8.20
   7  11   0   10.30    8.90
  -7 -11   0   11.00    6.90
  -7 -11   0   18.50    8.10
  -7 -11   0   28.70    7.90
  -7 -11   0   19.30    8.60
   6  10   0  492.05   24.10
   6  10   0  494.75   24.30
   6  10   0  508.75   22.90
  -6 -10   0  535.15   25.40
  -6 -10   0  493.55   25.30
  -6 -10   0  475.05   24.20
  -6 -10   0  523.65   22.20
   5   9   0  266.97   15.50
   5   9   0  264.97   16.40
   5   9   0  256.57   16.50
  -5  -9   0  259.97   17.00
  -5  -9   0  278.77   17.40
  -5  -9   0  261.67   19.10
  -5  -9   0  278.97   17.50
   4   8   0  116.59   11.10
   4   8   0  148.69   12.20
   4   8   0  142.69   11.10
  -4  -8   0  140.39   10.20
  -4  -8   0  124.69   11.50
  -4  -8   0  131.79   11.60
  -4  -8   0  142.59   11.80
   3   7   0    9.80    4.20
   3   7   0   13.60    4.50
   3   7   0   10.80    4.90
  -3  -7   0    9.90    4.60
  -3  -7   0   12.50    4.70
  -3  -7   0   16.40    4.10
   2   6   0  469.95   17.60
   2   6   0  489.65   18.30
   2   6   0  476.65   16.30
  -2  -6   0  453.65   15.70
  -2  -6   0  498.15   18.50
  -2  -6   0  459.95   17.90
   1   5   0  142.59    9.40
   1   5   0  153.98    9.40
  -1  -5   0  133.69    9.30
  -1  -5   0  149.59    9.50
  -1  -5   0  157.08    8.30
   0   4   0  366.36   13.00
   0   4   0  378.06   11.80
   0   4   0  355.86   13.00
   0  -4   0  381.36   13.30
   0  -4   0  379.96   11.80
   0  -4   0  363.66   16.60
  -1   3   0    9.90    2.10
  -1   3   0   12.20    2.80
   1  -3   0   14.60    3.10
   1  -3   0   10.10    2.20
   1  -3   0   12.50    2.80
  -2   2   0  981.50   20.10
  -2   2   0  997.90   20.20
  -2   2   0  973.60   18.90
   2  -2   0  999.00   20.30
   2  -2   0  979.10   20.10
   2  -2   0  980.10   19.10
  -3   1   0  192.48    5.60
  -3   1   0  194.18    5.20
  -3   1   0  199.78    5.50
   3  -1   0  189.68    5.60
   3  -1   0  195.88    5.40
   3  -1   0  195.18    5.30
  -5  -1   0  524.35   11.00
  -5  -1   0  527.85   11.10
   5   1   0  519.85   10.80
   5   1   0  518.55   10.90
  -6  -2   0  458.85   11.80
  -6  -2   0  453.35   11.70
  -6  -2   0  463.25   11.70
   6   2   0  449.86   11.70
   6   2   0  459.45   11.80
   6   2   0  461.55   11.50
  -7  -3   0  303.57   10.50
  -7  -3   0  298.57   11.60
  -7  -3   0  289.27   10.40
   7   3   0  299.37   10.20
  -8  -4   0  331.77   12.70
  -8  -4   0  329.87   11.50
   8   4   0  325.87   12.00
   8   4   0  341.27   12.50
   8   4   0  328.37   12.40
  -9  -5   0   59.79    6.00
  -9  -5   0   56.29    6.90
  -9  -5   0   61.39    7.10
   9   5   0   41.50    6.10
   9   5   0   64.49    7.10
   9   5   0   51.99    6.20
 -10  -6   0    6.60    3.10
 -10  -6   0   -0.40    3.10
  10   6   0    2.00    3.10
  10   6   0    3.40    2.90
  10   6   0    0.40    3.30
 -11  -7   0    6.50    4.20
 -11  -7   0    4.80    3.80
  11   7   0    8.20    4.70
  11   7   0   12.00    4.70
  11   7   0    5.50    3.70
 -12  -8   0  143.39   12.40
 -12  -8   0  148.69   10.90
 -12  -8   0  158.28   13.00
  12   8   0  141.49   12.10
  12   8   0  132.99   12.10
 -13  -9   0   38.30    8.20
 -13  -9   0   30.60    6.50
  13   9   0   46.20    8.50
  13   9   0   38.40    8.10
 -14 -10   0  135.99   14.50
 -14 -10   0  155.98   15.10
 -14 -10   0  159.38   13.00
  14  10   0  152.28   16.20
  14  10   0  171.38   14.50
 -15 -11   0  202.48   15.90
 -15 -11   0  157.48   16.20
 -15 -11   0  174.78   17.90
  15  11   0  157.28   15.60
  15  11   0  152.28   15.80
 -16 -12   0   18.60    8.30
  16  12   0   24.80    9.70
  16  12   0    5.00    7.00
   9  13  -1   20.70    9.00
   9  13  -1   -5.30    6.70
  -9 -13   1    5.80    6.10
  -9 -13   1    2.00    8.50
   8  12  -1    1.20    6.50
   8  12  -1    7.60    7.50
   8  12  -1   10.40    7.90
  -8 -12   1    1.40    7.20
  -8 -12   1    6.90    6.20
   7  11  -1   32.40    8.70
   7  11  -1   40.50    9.10
   7  11  -1   49.20    9.90
  -7 -11   1   27.60    8.10
  -7 -11   1   41.20   10.30
  -7 -11   1   26.90    8.30
  -7 -11   1   44.20   10.30
   6  10  -1  240.48   17.10
   6  10  -1  231.38   16.30
   6  10  -1  261.77   18.00
  -6 -10   1  249.68   17.90
  -6 -10   1  261.87   18.10
  -6 -10   1  245.28   15.60
  -6 -10   1  231.18   18.00
   5   9  -1    5.10    5.60
   5   9  -1   10.10    5.40
   5   9  -1   10.10    5.10
  -5  -9   1    3.50    4.80
  -5  -9   1    4.40    5.20
  -5  -9   1    8.60    4.60
  -5  -9   1    8.10    5.70
   4   8  -1  133.89   11.70
   4   8  -1  130.69   10.90
   4   8  -1  120.29   10.90
  -4  -8   1  119.09   11.50
  -4  -8   1  113.09    9.60
  -4  -8   1  134.59   11.70
  -4  -8   1  116.39   11.20
   3   7  -1  551.74   21.20
   3   7  -1  550.54   20.80
   3   7  -1  551.74   19.50
  -3  -7   1  544.85   19.00
  -3  -7   1  571.04   21.70
  -3  -7   1  510.25   20.50
   2   6  -1  139.59   10.30
   2   6  -1  138.99    9.70
   2   6  -1  139.49    9.20
  -2  -6   1  130.79    8.50
  -2  -6   1  145.89   10.30
  -2  -6   1  147.29   10.40
   1   5  -1  446.66   15.90
   1   5  -1  418.26   16.00
   1   5  -1  410.86   14.30
  -1  -5   1  421.76   15.90
  -1  -5   1  444.16   16.30
  -1  -5   1  427.36   14.40
   0   4  -1  124.29    7.60
   0   4  -1  104.49    6.60
   0  -4   1  117.19    6.70
   0  -4   1  122.09    7.90
  -1   3  -1  340.67   11.20
  -1   3  -1  341.17   10.40
   1  -3   1  335.67   10.70
   1  -3   1  345.87   11.30
   1  -3   1  356.26   11.40
  -2   2  -1 2150.88   37.70
  -2   2  -1 2056.49   36.60
  -2   2  -1 2048.00   37.00
   2  -2   1 2050.19   37.10
   2  -2   1 2054.59   37.20
   2  -2   1 2091.19   36.80
   2  -2   1 2120.19   37.00
  -3   1  -1  101.69    3.90
  -3   1  -1   99.69    3.90
  -3   1  -1  101.79    3.70
  -3   1  -1   90.49    3.70
   3  -1   1  101.39    4.00
   3  -1   1   94.49    3.90
   3  -1   1   98.69    3.60
   3  -1   1   94.09    3.80
  -4   0  -1   -1.10    0.70
  -5  -1  -1 2569.04   41.70
  -5  -1  -1 2604.04   42.00
   5   1   1 2599.44   44.90
  -6  -2  -1    2.90    2.00
  -6  -2  -1    1.50    1.70
  -6  -2  -1    2.50    1.70
   6   2   1    2.40    1.70
   6   2   1    2.80    1.50
  -7  -3  -1   42.50    4.00
  -7  -3  -1   46.20    4.40
   7   3   1   47.10    4.10
   7   3   1   50.89    4.50
  -8  -4  -1  806.22   19.60
  -8  -4  -1  799.42   21.00
  -8  -4  -1  830.32   21.70
   8   4   1  750.52   20.10
   8   4   1  784.42   20.00
   8   4   1  816.92   20.40
  -9  -5  -1  250.47   12.00
  -9  -5  -1  244.58   11.90
  -9  -5  -1  248.28   10.50
   9   5   1  252.47   12.00
   9   5   1  250.17   11.70
   9   5   1  250.67   11.40
 -10  -6  -1   51.69    7.20
 -10  -6  -1   47.90    5.80
  10   6   1   43.30    6.40
  10   6   1   61.29    6.60
  10   6   1   65.29    7.30
 -11  -7  -1  624.04   22.50
 -11  -7  -1  651.93   23.50
 -11  -7  -1  657.83   20.70
  11   7   1  668.73   22.30
  11   7   1  634.34   22.30
  11   7   1  667.93   22.20
 -12  -8  -1   96.59    9.00
 -12  -8  -1   86.69   10.10
 -12  -8  -1   72.69    9.90
  12   8   1   80.69   10.00
  12   8   1   78.99    9.40
 -13  -9  -1   95.59   11.70
 -13  -9  -1  116.49   10.00
  13   9   1  100.89   10.90
  13   9   1  112.59   11.70
 -14 -10  -1    6.20    5.30
 -14 -10  -1   16.30    7.00
 -14 -10  -1    3.10    5.70
  14  10   1    1.90    5.80
  14  10   1    8.10    5.90
 -15 -11  -1  -10.60    4.60
 -15 -11  -1    5.80    6.00
 -15 -11  -1   12.10    6.90
  15  11   1    0.70    5.80
  15  11   1    7.20    6.00
 -16 -12  -1    4.50    6.70
 -16 -12  -1   -8.70    5.80
  16  12   1   -0.90    6.40
  16  12   1  -19.30    6.60
   9  13  -2   29.70   10.80
  -9 -13   2   15.40    8.10
   8  12  -2   -7.90    5.60
   8  12  -2    0.00    7.10
   8  12  -2   10.20    7.20
  -8 -12   2    1.30    5.80
  -8 -12   2   -1.30    6.40
   7  11  -2   10.90    6.80
   7  11  -2    1.30    6.80
   7  11  -2    5.00    6.80
  -7 -11   2    0.40    7.60
  -7 -11   2    9.90    6.40
  -7 -11   2    9.30    6.50
  -7 -11   2    4.40    6.40
   6  10  -2   94.49   11.80
   6  10  -2  122.29   12.70
   6  10  -2  110.49   13.10
  -6 -10   2   83.09   11.80
  -6 -10   2  106.99   13.10
  -6 -10   2   99.79   12.80
  -6 -10   2   90.39   10.90
   5   9  -2   36.00    7.40
   5   9  -2   49.90    8.30
   5   9  -2   36.00    8.20
  -5  -9   2   43.50    8.90
  -5  -9   2   37.70    7.10
  -5  -9   2   43.80   10.70
  -5  -9   2   34.40    8.00
   4   8  -2   -0.10    4.10
   4   8  -2   14.60    5.80
   4   8  -2    8.00    4.40
  -4  -8   2    3.00    4.60
  -4  -8   2    7.90    4.00
  -4  -8   2   17.40    6.50
  -4  -8   2    9.80    4.90
   3   7  -2  140.29   10.70
   3   7  -2  153.48   10.60
   3   7  -2  148.59   11.40
  -3  -7   2  164.88   11.40
  -3  -7   2  152.58   10.30
  -3  -7   2  165.28   11.80
  -3  -7   2  152.68   11.70
   2   6  -2  729.73   23.30
   2   6  -2  761.52   22.40
   2   6  -2  744.33   23.90
  -2  -6   2  739.33   21.90
  -2  -6   2  757.92   24.10
  -2  -6   2  742.03   23.60
   1   5  -2  910.41   23.70
   1   5  -2  876.51   24.60
   1   5  -2  904.31   25.30
  -1  -5   2  947.01   24.00
  -1  -5   2  959.40   25.80
  -1  -5   2  927.61   25.10
   0   4  -2  707.23   19.70
   0   4  -2  723.43   18.80
   0   4  -2  688.43   20.00
   0  -4   2  663.73   22.20
   0  -4   2  728.23   19.70
   0  -4   2  727.73   18.90
   0  -4   2  728.83   19.20
  -1   3  -2  552.14   15.20
  -1   3  -2  551.24   14.60
  -1   3  -2  553.64   15.30
   1  -3   2  549.85   15.20
   1  -3   2  546.65   15.10
   1  -3   2  550.44   15.20
   1  -3   2  569.04   14.80
  -2   2  -2 1348.47   26.10
  -2   2  -2 1330.77   28.10
  -2   2  -2 1387.46   26.20
   2  -2   2 1371.56   26.20
   2  -2   2 1340.87   25.40
   2  -2   2 1310.87   28.30
   2  -2   2 1336.07   26.20
  -3   1  -2 2059.19   35.50
  -3   1  -2 2038.30   34.40
  -3   1  -2 2068.99   34.40
  -3   1  -2 1973.80   34.20
   3  -1   2 2067.09   35.60
   3  -1   2 2082.59   34.30
   3  -1   2 2049.79   34.60
   3  -1   2 2036.10   34.30
  -4   0  -2 1341.57   23.90
  -4   0  -2 1351.26   24.10
   4   0   2 1366.46   24.10
  -5  -1  -2   62.99    4.70
   5   1   2   62.29    4.50
  -6  -2  -2  411.96   10.10
  -6  -2  -2  423.46   10.30
   6   2   2  417.96    9.60
  -7  -3  -2  432.56   13.20
  -7  -3  -2  440.46   12.60
  -7  -3  -2  430.06   12.30
   7   3   2  430.16   14.10
   7   3   2  430.56   11.80
  -8  -4  -2 1106.39   25.50
  -8  -4  -2 1055.69   23.60
  -8  -4  -2 1087.89   25.50
   8   4   2 1102.29   24.50
   8   4   2 1079.39   24.70
  -9  -5  -2  680.03   20.30
  -9  -5  -2  677.03   18.10
  -9  -5  -2  646.64   19.90
   9   5   2  687.43   19.30
   9   5   2  657.63   20.30
 -10  -6  -2   77.39    7.80
 -10  -6  -2   63.89    6.10
  10   6   2   57.09    6.90
  10   6   2   51.89    6.30
 -11  -7  -2    6.80    4.30
 -11  -7  -2    6.90    3.60
 -11  -7  -2   15.90    4.80
  11   7   2    2.50    3.30
  11   7   2    9.50    4.10
 -12  -8  -2   10.10    4.10
 -12  -8  -2   16.20    5.60
 -12  -8  -2    9.20    5.50
  12   8   2   16.00    5.30
  12   8   2   18.20    5.60
 -13  -9  -2    7.90    6.90
 -13  -9  -2   15.00    6.00
 -13  -9  -2   12.40    6.60
  13   9   2   13.40    5.80
  13   9   2    8.30    5.00
 -14 -10  -2   90.09   12.90
 -14 -10  -2   89.69   10.00
 -14 -10  -2   54.59   10.20
  14  10   2   93.49   12.20
  14  10   2   74.69   10.60
 -15 -11  -2   31.10    8.10
 -15 -11  -2   41.20   10.40
  15  11   2   44.80    9.60
  15  11   2   27.70    7.80
 -16 -12  -2   23.20    8.30
 -16 -12  -2   19.80    8.60
  16  12   2   26.40   10.20
  16  12   2   29.80    8.10
   9  13  -3   13.00    8.60
   9  13  -3   20.10    8.60
  -9 -13   3    6.90    7.90
   8  12  -3    2.90    7.20
   8  12  -3   16.70   11.50
   8  12  -3   21.60    8.10
  -8 -12   3   36.10    8.70
  -8 -12   3    7.40    6.60
   7  11  -3   46.50   10.30
   7  11  -3   64.59   14.40
   7  11  -3   38.60    9.00
  -7 -11   3   41.80    9.20
  -7 -11   3   45.60   11.00
  -7 -11   3   42.90    9.50
   6  10  -3    0.40    5.20
   6  10  -3    2.90    5.00
  -6 -10   3    7.50    5.50
  -6 -10   3    2.80    5.40
  -6 -10   3   -2.90    5.10
  -6 -10   3   13.90    5.70
   5   9  -3   64.19    9.90
   5   9  -3   60.89    9.40
   5   9  -3   51.49    8.90
  -5  -9   3   61.09   10.00
  -5  -9   3   57.69    8.60
  -5  -9   3   62.19    9.60
   4   8  -3   -0.30    3.90
   4   8  -3   10.90    5.70
   4   8  -3    7.80    4.50
  -4  -8   3    5.50    4.60
  -4  -8   3   13.40    5.50
  -4  -8   3   10.20    5.00
  -4  -8   3    4.50    4.80
   3   7  -3  730.63   25.70
   3   7  -3  761.42   24.40
   3   7  -3  762.32   25.40
  -3  -7   3  757.72   24.00
  -3  -7   3  773.22   25.00
  -3  -7   3  725.83   25.10
  -3  -7   3  731.03   25.70
   2   6  -3  178.48   11.60
   2   6  -3  184.48   10.80
   2   6  -3  169.78   11.00
  -2  -6   3  186.48   11.90
  -2  -6   3  170.58   11.20
  -2  -6   3  185.58   10.70
  -2  -6   3  172.48   10.70
   1   5  -3  483.05   17.20
   1   5  -3  489.55   17.60
   1   5  -3  469.55   16.40
  -1  -5   3  513.15   16.90
  -1  -5   3  483.75   16.50
  -1  -5   3  503.15   17.80
  -1  -5   3  470.65   17.10
   0   4  -3  187.58    9.70
   0   4  -3  184.68   10.00
   0   4  -3  188.18    9.30
   0  -4   3  190.28    9.20
   0  -4   3  191.08    9.70
   0  -4   3  200.08    9.40
   0  -4   3  199.98   10.10
  -1   3  -3 1869.41   36.80
  -1   3  -3 1875.51   37.30
  -1   3  -3 1908.61   37.40
   1  -3   3 1920.31   37.60
   1  -3   3 1918.51   36.00
   1  -3   3 1902.51   37.00
   1  -3   3 1932.01   37.20
  -2   2  -3 1139.09   23.50
  -2   2  -3 1153.48   25.60
  -2   2  -3 1123.69   21.90
   2  -2   3 1131.69   23.10
   2  -2   3 1148.79   23.70
   2  -2   3 1135.09   24.90
   2  -2   3 1142.99   22.10
  -3   1  -3  458.05   11.40
  -3   1  -3  463.25   10.20
  -3   1  -3  477.35   10.50
   3  -1   3  468.65   10.00
   3  -1   3  471.65   11.60
   3  -1   3  466.35   10.10
  -4   0  -3    1.70    1.60
  -4   0  -3    0.50    1.30
   4   0   3   -0.60    1.30
  -5  -1  -3  458.05   12.90
   5   1   3  463.55   12.80
  -6  -2  -3  734.13   14.90
  -6  -2  -3  728.73   14.90
   6   2   3  738.63   19.10
  -7  -3  -3 1026.70   21.80
  -7  -3  -3 1015.50   21.80
  -7  -3  -3 1018.80   21.20
   7   3   3 1009.80   20.60
   7   3   3 1011.60   20.60
  -8  -4  -3  812.82   20.50
  -8  -4  -3  796.12   20.30
   8   4   3  779.72   19.20
   8   4   3  789.82   21.70
  -9  -5  -3  386.36   12.60
  -9  -5  -3  374.86   14.30
   9   5   3  376.06   13.40
   9   5   3  370.66   13.50
 -10  -6  -3   89.89    6.80
 -10  -6  -3   87.09    8.20
  10   6   3   92.59    7.80
  10   6   3  100.99    7.80
 -11  -7  -3  175.88   11.90
 -11  -7  -3  181.28   12.20
 -11  -7  -3  190.68   10.20
  11   7   3  167.08   10.90
  11   7   3  167.68   11.00
 -12  -8  -3  153.28   12.50
 -12  -8  -3  148.59   10.10
 -12  -8  -3  137.39   12.70
  12   8   3  131.19   10.90
  12   8   3  146.49   11.40
 -13  -9  -3  142.39   14.90
 -13  -9  -3  143.89   13.80
 -13  -9  -3  150.58   10.90
  13   9   3  151.58   12.50
 -14 -10  -3   -0.70    5.80
 -14 -10  -3   -0.10    4.20
 -14 -10  -3    7.40    5.80
  14  10   3   15.60    6.90
  14  10   3    0.50    4.80
 -15 -11  -3   12.00    8.40
 -15 -11  -3    1.90    5.30
 -15 -11  -3   -2.00    5.10
  15  11   3  -10.90    5.90
  15  11   3   -3.50    5.90
 -16 -12  -3   15.30    6.90
 -16 -12  -3   16.50    7.40
  16  12   3   -2.20    6.60
  16  12   3   14.40    7.80
   8  12  -4   13.20    8.10
   8  12  -4   -4.00    6.00
  -8 -12   4    2.20    8.60
  -8 -12   4    4.70    6.00
  -8 -12   4   -6.80    6.00
   7  11  -4   -3.30    5.50
   7  11  -4   -3.60    5.30
   7  11  -4   -4.50    5.90
  -7 -11   4   -3.70    5.30
  -7 -11   4    5.20    6.20
  -7 -11   4   -7.40    5.50
  -7 -11   4    3.50    6.30
   6  10  -4   24.90    7.10
   6  10  -4   14.60    6.40
   6  10  -4   36.80    8.80
  -6 -10   4   14.60    6.60
  -6 -10   4   24.60    8.00
  -6 -10   4   11.00    6.30
  -6 -10   4   19.10    6.60
   5   9  -4  122.49   11.90
   5   9  -4  158.78   13.70
  -5  -9   4  155.68   12.90
  -5  -9   4  140.49   13.60
  -5  -9   4  139.59   13.00
  -5  -9   4  105.69   19.60
   4   8  -4    6.20    4.20
   4   8  -4    5.90    4.70
   4   8  -4   15.20    5.70
  -4  -8   4   11.50    5.10
  -4  -8   4   10.30    4.70
  -4  -8   4    9.00    5.50
  -4  -8   4   16.30    5.00
   3   7  -4  205.88   15.00
   3   7  -4  210.58   13.70
   3   7  -4  200.78   12.70
  -3  -7   4  204.58   13.30
  -3  -7   4  192.48   12.30
  -3  -7   4  219.98   12.60
  -3  -7   4  216.58   13.90
   2   6  -4   19.40    5.00
   2   6  -4    5.30    3.80
   2   6  -4   10.00    4.10
  -2  -6   4   10.70    4.10
  -2  -6   4    1.30    3.20
  -2  -6   4   12.80    3.90
  -2  -6   4    3.10    3.50
   1   5  -4 1931.21   42.10
   1   5  -4 1781.62   40.80
   1   5  -4 1814.92   40.10
  -1  -5   4 1799.22   41.20
  -1  -5   4 1862.31   39.30
  -1  -5   4 1816.82   40.50
  -1  -5   4 1864.31   40.30
   0   4  -4   98.89    7.90
   0   4  -4  103.89    7.70
   0   4  -4   99.79    7.40
   0  -4   4  105.99    7.40
   0  -4   4  105.09    7.30
   0  -4   4  105.89    7.80
   0  -4   4  108.99    8.00
  -1   3  -4  210.68    9.20
  -1   3  -4  218.18    9.40
  -1   3  -4  219.88    9.20
   1  -3   4  217.88    8.30
   1  -3   4  219.48    9.10
   1  -3   4  216.08    9.20
   1  -3   4  207.18    9.10
  -2   2  -4 2438.26   45.00
  -2   2  -4 2512.05   44.70
   2  -2   4 2487.95   42.70
   2  -2   4 2490.35   44.40
   2  -2   4 2495.75   45.80
  -3   1  -4  199.68    6.10
  -3   1  -4  198.18    6.40
  -3   1  -4  210.38    7.30
  -4   0  -4 2058.39   36.20
   4   0   4 2105.79   36.50
  -5  -1  -4 5660.43   93.29
   5   1   4 5485.25   92.79
   6   2   4    7.20    3.00
  -7  -3  -4   90.49    5.40
  -7  -3  -4   91.99    5.60
  -7  -3  -4  101.49    5.20
   7   3   4   95.19    8.00
  -8  -4  -4   -1.60    2.30
  -8  -4  -4    0.30    2.50
  -8  -4  -4    2.00    2.30
   8   4   4   -3.60    2.40
  -9  -5  -4   -0.60    2.40
  -9  -5  -4    1.70    2.20
   9   5   4   -0.30    2.40
   9   5   4    1.70    2.30
 -10  -6  -4  774.72   20.20
 -10  -6  -4  772.62   23.40
 -10  -6  -4  761.02   23.00
  10   6   4  770.02   21.60
  10   6   4  767.12   21.40
 -11  -7  -4   42.60    5.80
 -11  -7  -4   50.49    7.50
 -11  -7  -4   43.90    7.30
  11   7   4   57.79    7.40
  11   7   4   56.99    7.20
 -12  -8  -4  191.68   13.80
 -12  -8  -4  195.48   13.70
 -12  -8  -4  182.88   10.80
  12   8   4  197.08   12.60
  12   8   4  178.28   12.20
 -13  -9  -4   95.79   12.80
 -13  -9  -4  112.19   13.20
 -13  -9  -4  102.59    9.20
  13   9   4   93.09   10.50
  13   9   4  110.19   10.70
 -14 -10  -4    8.50    4.20
 -14 -10  -4   -4.00    4.40
 -14 -10  -4    8.50    6.70
  14  10   4    4.20    5.30
  14  10   4   -2.00    4.80
 -15 -11  -4   35.90    8.90
 -15 -11  -4   58.29    9.00
 -15 -11  -4   82.79   13.00
  15  11   4   38.10    9.40
  15  11   4   59.19    9.70
 -16 -12  -4  125.19   16.70
 -16 -12  -4  187.68   15.90
  16  12   4  138.79   15.00
  16  12   4  163.08   16.90
   8  12  -5   -0.10    6.40
   8  12  -5   10.50    7.70
  -8 -12   5   12.60    8.40
  -8 -12   5   13.20    6.70
  -8 -12   5    1.00    8.40
   7  11  -5   23.50    8.10
   7  11  -5    0.10    6.60
   7  11  -5   24.30    7.90
  -7 -11   5   17.90    8.00
  -7 -11   5   14.60    7.00
  -7 -11   5   21.90    7.00
   6  10  -5   76.99   11.40
   6  10  -5  102.09   12.70
   6  10  -5  103.49   12.50
  -6 -10   5  108.59   12.30
  -6 -10   5   84.79   12.40
  -6 -10   5  112.79   12.60
  -6 -10   5  121.99   13.50
   5   9  -5   10.00    5.70
   5   9  -5    7.90    4.80
   5   9  -5    7.80    5.90
  -5  -9   5    3.50    5.10
  -5  -9   5   -2.90    4.90
  -5  -9   5    7.80    5.40
  -5  -9   5    1.90    4.70
   4   8  -5   -1.60    3.20
   4   8  -5    4.00    4.50
   4   8  -5    5.00    4.90
  -4  -8   5    7.30    5.70
  -4  -8   5    1.10    4.50
  -4  -8   5    9.20    5.00
  -4  -8   5   -5.20    2.80
   3   7  -5   28.50    7.40
   3   7  -5   40.80    7.20
   3   7  -5   42.30    7.30
  -3  -7   5   32.20    7.00
  -3  -7   5   33.90    6.30
  -3  -7   5   37.20    9.20
  -3  -7   5   37.50    6.60
   2   6  -5   51.49    7.50
   2   6  -5   32.90    5.90
   2   6  -5   38.10    6.80
  -2  -6   5   45.20    6.50
  -2  -6   5   57.29    8.30
  -2  -6   5   48.50    7.10
  -2  -6   5   43.70    6.40
   1   5  -5   85.79    8.00
   1   5  -5   96.79    8.60
   1   5  -5   86.39    7.90
  -1  -5   5   89.49    8.30
  -1  -5   5   91.79    7.50
  -1  -5   5   78.89    7.90
  -1  -5   5  106.79    8.20
   0   4  -5  198.78   10.20
   0   4  -5  203.58   10.80
   0   4  -5  195.88   10.40
   0  -4   5  193.78    9.10
   0  -4   5  197.58   10.60
   0  -4   5  186.88    9.90
   0  -4   5  200.48   10.20
  -1   3  -5   12.20    3.50
  -1   3  -5    6.50    3.00
   1  -3   5   10.60    3.40
   1  -3   5    8.50    3.00
   1  -3   5    3.60    2.60
   1  -3   5   12.00    3.00
  -2   2  -5 1178.28   24.70
  -2   2  -5 1182.68   24.50
  -2   2  -5 1179.78   25.30
   2  -2   5 1194.78   24.50
   2  -2   5 1113.19   26.90
   2  -2   5 1180.08   25.50
  -3   1  -5 2397.86   43.00
  -3   1  -5 2390.06   41.50
   3  -1   5 2404.26   43.30
  -4   0  -5    0.20    1.30
   4   0   5    0.70    1.50
  -5  -1  -5 1000.40   23.00
  -5  -1  -5  986.10   19.10
   5   1   5  946.91   22.50
   6   2   5  700.43   19.40
  -7  -3  -5   84.29    5.50
  -7  -3  -5   95.39    5.60
   7   3   5   86.49    8.30
  -8  -4  -5  363.96   12.40
  -9  -5  -5  291.87   12.30
  -9  -5  -5  284.27   12.00
  -9  -5  -5  289.27   10.00
 -10  -6  -5   -1.70    2.80
 -10  -6  -5    1.40    3.00
 -10  -6  -5    4.90    2.60
  10   6   5    1.10    2.60
 -11  -7  -5  528.35   16.60
 -11  -7  -5  530.95   20.20
 -11  -7  -5  517.55   20.30
  11   7   5  540.65   18.20
  11   7   5  545.95   18.60
 -12  -8  -5  100.89   10.80
 -12  -8  -5  103.09   11.60
 -12  -8  -5  101.69    8.10
  12   8   5  122.59   10.10
  12   8   5  122.39    9.90
 -13  -9  -5   10.20    6.30
 -13  -9  -5    2.80    5.10
 -13  -9  -5    4.60    4.40
  13   9   5    8.80    5.60
  13   9   5    8.90    5.10
 -14 -10  -5   39.50    9.30
 -14 -10  -5   32.80    6.40
 -14 -10  -5   24.40    7.20
  14  10   5   23.40    6.40
 -15 -11  -5   -6.00    5.60
 -15 -11  -5   11.40    6.40
 -15 -11  -5  -10.00    7.10
  15  11   5   11.70    6.30
  15  11   5    8.00    7.50
 -16 -12  -5   13.10    7.10
 -16 -12  -5   10.10    8.30
  16  12   5    0.90    7.50
  16  12   5    8.10    7.90
   8  12  -6    1.60    6.20
   8  12  -6    3.00    7.20
  -8 -12   6   -5.10    6.00
  -8 -12   6   13.60    7.70
   7  11  -6   10.00    7.40
   7  11  -6   -2.30    5.30
   7  11  -6   -4.10    4.80
  -7 -11   6   11.60    6.70
  -7 -11   6   -3.10    5.40
  -7 -11   6   15.30    8.20
  -7 -11   6   -2.80    5.90
   6  10  -6  118.09   13.50
   6  10  -6  100.99   13.40
   6  10  -6  124.29   13.90
  -6 -10   6  116.99   12.40
  -6 -10   6   93.29   12.80
  -6 -10   6  130.19   14.20
  -6 -10   6   91.59   11.80
   5   9  -6   -6.70    3.50
   5   9  -6    3.10    5.30
  -5  -9   6   -4.30    4.40
  -5  -9   6   -8.20    4.30
  -5  -9   6   -5.00    4.60
  -5  -9   6   11.30    5.30
   4   8  -6    8.50    4.90
   4   8  -6    1.90    4.40
   4   8  -6   -5.20    3.40
  -4  -8   6    1.80    4.70
  -4  -8   6    4.20    5.20
  -4  -8   6   -1.40    3.30
   3   7  -6  134.69   11.60
   3   7  -6  135.39   11.20
   3   7  -6  123.09   11.00
  -3  -7   6  123.89   11.30
  -3  -7   6  132.49   10.70
  -3  -7   6  115.19    9.90
   2   6  -6  209.58   12.90
   2   6  -6  214.38   12.50
   2   6  -6  208.88   12.30
  -2  -6   6  213.68   12.50
  -2  -6   6  191.28   12.40
  -2  -6   6  215.28   12.20
  -2  -6   6  193.78   11.10
   1   5  -6  573.84   20.20
   1   5  -6  551.64   19.20
   1   5  -6  548.05   19.50
  -1  -5   6  582.34   20.10
  -1  -5   6  567.84   19.30
  -1  -5   6  567.24   17.50
  -1  -5   6  555.74   18.90
   0   4  -6   41.50    6.10
   0   4  -6   47.50    6.50
   0   4  -6   46.30    6.30
   0  -4   6   45.50    6.70
   0  -4   6   44.90    6.00
   0  -4   6   45.60    6.20
   0  -4   6   39.80    5.30
  -1   3  -6  406.56   14.00
  -1   3  -6  393.36   13.70
  -1   3  -6  412.96   14.00
   1  -3   6  381.16   13.70
   1  -3   6  399.76   13.70
   1  -3   6  396.26   12.90
   1  -3   6  391.76   11.80
  -2   2  -6    5.70    2.40
  -2   2  -6    6.30    2.70
   2  -2   6    5.80    2.50
   2  -2   6    8.50    2.70
   2  -2   6    7.90    2.80
  -3   1  -6  666.43   14.60
  -3   1  -6  644.94   15.10
  -3   1  -6  665.43   16.30
   3  -1   6  679.73   18.70
  -4   0  -6 1121.89   22.50
  -5  -1  -6 3608.64   60.69
  -5  -1  -6 3751.22   66.19
   5   1   6 3644.84   65.59
  -6  -2  -6   30.30    5.90
   6   2   6   26.80    4.90
  -7  -3  -6  674.63   16.20
   7   3   6  663.53   21.00
  -8  -4  -6  201.58    9.00
  -8  -4  -6  204.98    9.20
   8   4   6  198.38   12.40
  -9  -5  -6  150.58    8.80
  -9  -5  -6  147.69    8.90
   9   5   6  144.79   12.00
 -10  -6  -6  587.34   19.80
 -10  -6  -6  540.15   19.00
 -10  -6  -6  605.04   16.00
 -11  -7  -6   65.09    8.50
 -11  -7  -6   66.69    6.10
 -11  -7  -6   47.10    7.20
  11   7   6   58.29    6.90
 -12  -8  -6   70.09    6.70
 -12  -8  -6   69.19    9.40
 -12  -8  -6   61.79    9.20
  12   8   6   74.29    8.60
  12   8   6   64.39    7.90
 -13  -9  -6    0.30    4.70
 -13  -9  -6   12.80    6.30
 -13  -9  -6   14.60    4.30
  13   9   6    6.20    5.10
  13   9   6    9.40    5.00
 -14 -10  -6   20.70    8.40
 -14 -10  -6   28.40    6.00
 -14 -10  -6   22.80    7.10
  14  10   6   18.00    6.20
  14  10   6   26.00    7.00
 -15 -11  -6   54.69   11.90
 -15 -11  -6   43.90    7.70
 -15 -11  -6   53.59   10.00
  15  11   6   34.80    8.50
  15  11   6   40.50    8.10
 -16 -12  -6   64.19   18.00
 -16 -12  -6  100.19   12.30
  16  12   6   92.99   11.80
  16  12   6   87.29   11.10
   8  12  -7   24.60    8.20
  -8 -12   7   12.00    8.70
   7  11  -7  103.59   14.40
   7  11  -7  114.89   15.10
   7  11  -7  103.19   14.80
  -7 -11   7  143.39   14.90
  -7 -11   7  117.19   14.80
  -7 -11   7  140.29   16.30
  -7 -11   7  130.79   14.50
   6  10  -7    7.40    6.10
   6  10  -7    0.50    9.10
   6  10  -7   19.60    7.40
  -6 -10   7   16.00    6.50
  -6 -10   7   10.70    6.30
  -6 -10   7   10.80    6.70
  -6 -10   7   24.40    7.60
   5   9  -7  391.36   21.20
   5   9  -7  440.46   22.70
   5   9  -7  400.06   21.40
  -5  -9   7  410.66   22.10
  -5  -9   7  384.76   21.20
  -5  -9   7  412.16   20.30
  -5  -9   7  390.26   20.60
   4   8  -7    8.10    5.30
   4   8  -7    8.60    5.30
   4   8  -7    2.60    4.50
  -4  -8   7    4.90    5.00
  -4  -8   7    5.60    4.70
  -4  -8   7    7.40    4.90
  -4  -8   7   10.90    5.10
   3   7  -7  358.86   17.80
   3   7  -7  346.07   18.00
   3   7  -7  346.47   17.60
  -3  -7   7  357.66   17.80
  -3  -7   7  329.67   16.70
  -3  -7   7  357.86   16.20
  -3  -7   7  388.56   19.00
   2   6  -7  194.38   12.40
   2   6  -7  217.08   13.30
   2   6  -7  225.68   13.10
  -2  -6   7  208.58   13.00
  -2  -6   7  216.28   12.60
  -2  -6   7  221.18   12.90
  -2  -6   7  211.78   11.50
   1   5  -7  438.46   17.20
   1   5  -7  407.76   16.90
   1   5  -7  440.96   17.80
  -1  -5   7  440.16   17.10
  -1  -5   7  475.25   15.50
  -1  -5   7  446.76   16.70
  -1  -5   7  458.95   17.90
   0   4  -7  254.67   12.20
   0   4  -7  262.07   12.40
   0   4  -7  268.37   12.70
   0  -4   7  263.07   11.80
   0  -4   7  274.37   12.70
   0  -4   7  254.17   10.20
   0  -4   7  256.67   12.30
  -1   3  -7    4.50    3.00
  -1   3  -7    0.40    3.40
  -1   3  -7   -0.70    2.40
   1  -3   7    2.40    2.80
   1  -3   7    0.00    2.50
   1  -3   7   -0.70    2.50
  -2   2  -7   71.99    5.80
  -2   2  -7   73.29    7.00
  -2   2  -7   73.49    5.90
   2  -2   7   76.79    5.40
   2  -2   7   65.79    5.30
   2  -2   7   77.19    6.20
  -3   1  -7  408.46   11.10
  -3   1  -7  419.26   12.40
  -3   1  -7  424.46   12.70
   3  -1   7  407.66   12.70
  -4   0  -7    0.00    1.60
  -4   0  -7   -2.50    2.40
   4   0   7   -0.40    1.70
  -5  -1  -7  870.51   18.30
  -5  -1  -7  902.91   23.00
  -6  -2  -7    0.70    3.30
   6   2   7   -0.50    3.10
   7   3   7  205.68   11.80
  -8  -4  -7 1128.49   25.40
  -8  -4  -7 1159.68   26.20
   8   4   7 1182.48   32.30
  -9  -5  -7  265.17   11.70
  -9  -5  -7  259.37   11.40
   9   5   7  290.67   16.00
 -10  -6  -7   16.60    4.80
 -10  -6  -7   21.50    5.10
  10   6   7   27.00    7.00
 -11  -7  -7    5.70    4.40
 -11  -7  -7   14.70    5.40
  11   7   7   20.50    7.40
 -12  -8  -7  125.89   12.60
 -12  -8  -7  121.09   11.50
 -13  -9  -7   -4.40    4.70
 -13  -9  -7    1.80    5.50
 -14 -10  -7   36.50    8.40
 -14 -10  -7   21.60    8.20
 -15 -11  -7  150.28   15.80
 -15 -11  -7  164.88   18.80
  15  11   7  155.48   18.90
  16  12   7   24.80   10.00
   8  12  -8   12.30    7.30
   8  12  -8  -10.20    7.60
  -8 -12   8   11.40    8.20
  -8 -12   8   -0.40   11.00
   7  11  -8   12.70    7.60
   7  11  -8   20.20    8.40
  -7 -11   8   20.90    7.90
  -7 -11   8   18.30    7.60
  -7 -11   8    2.90    7.00
  -7 -11   8   22.50    9.30
   6  10  -8  345.87   21.40
   6  10  -8  304.17   20.80
   6  10  -8  299.47   20.70
  -6 -10   8  337.47   20.10
  -6 -10   8  334.17   30.20
  -6 -10   8  333.07   21.30
  -6 -10   8  324.07   21.50
   5   9  -8  114.79   12.90
   5   9  -8  118.89   13.10
   5   9  -8   88.19   12.20
  -5  -9   8  113.49   13.00
  -5  -9   8  126.79   13.30
  -5  -9   8  107.59   11.20
  -5  -9   8   87.59   11.90
   4   8  -8   30.80    8.20
   4   8  -8   38.90    7.90
   4   8  -8   21.80    6.10
  -4  -8   8   32.50    7.50
  -4  -8   8   30.40    6.70
  -4  -8   8   26.00    7.50
  -4  -8   8   45.90    8.10
   3   7  -8   28.40    6.70
   3   7  -8   32.50    7.20
   3   7  -8   30.20    7.00
  -3  -7   8   24.10    6.30
  -3  -7   8   31.50    6.70
  -3  -7   8   36.90    8.00
  -3  -7   8   19.90    5.50
   2   6  -8  121.99   10.70
   2   6  -8  128.99   10.60
   2   6  -8  119.59   10.40
  -2  -6   8  116.79   10.50
  -2  -6   8  105.79    8.60
  -2  -6   8  113.19    9.90
   1   5  -8   73.19    7.90
   1   5  -8   91.79    8.80
   1   5  -8   71.59    7.70
  -1  -5   8   77.19    7.80
  -1  -5   8   82.09    8.20
  -1  -5   8   90.99    7.10
  -1  -5   8   74.69    7.80
   0   4  -8    4.50    3.20
   0   4  -8    5.30    3.40
   0   4  -8    7.30    3.60
   0  -4   8    7.70    3.80
   0  -4   8    4.40    3.20
   0  -4   8    4.10    3.40
  -1   3  -8  217.48   10.80
  -1   3  -8  226.08   10.80
  -1   3  -8  215.08   10.60
   1  -3   8  215.58   10.70
   1  -3   8  205.78   10.10
   1  -3   8  199.68    9.30
  -2   2  -8   49.10    5.60
  -2   2  -8   49.50    5.80
  -2   2  -8   54.29    5.60
   2  -2   8   57.99    6.00
  -3   1  -8  121.89    6.30
  -3   1  -8  123.99    6.80
  -3   1  -8  125.29    7.10
   3  -1   8  132.89    7.40
  -4   0  -8   11.00    2.80
  -5  -1  -8    0.90    1.90
  -5  -1  -8    3.10    3.00
  -6  -2  -8  602.64   19.30
   6   2   8  527.55   19.20
   7   3   8 1017.40   28.10
  -8  -4  -8   13.70    3.50
  -8  -4  -8   10.20    3.00
   8   4   8   17.00    5.40
  -9  -5  -8    3.30    2.80
  -9  -5  -8    3.80    2.80
   9   5   8   -0.80    3.70
 -10  -6  -8  104.69    9.60
 -10  -6  -8  120.09    9.30
  10   6   8  117.19   12.50
 -11  -7  -8  139.09   11.50
 -11  -7  -8  115.59   10.30
  11   7   8  116.59   13.30
 -12  -8  -8   43.60    8.00
 -12  -8  -8   59.19    8.70
  12   8   8   53.39   10.70
 -13  -9  -8   18.80    6.50
 -13  -9  -8   16.40    9.40
  13   9   8   24.80    8.70
 -14 -10  -8  161.98   16.50
 -14 -10  -8  193.38   16.20
  14  10   8  139.99   17.10
 -15 -11  -8    5.40    5.90
 -15 -11  -8    7.20    9.00
  15  11   8   -3.50    7.20
   8  12  -9   -0.20    7.50
   8  12  -9    5.20    6.50
  -8 -12   9    6.20    6.70
  -8 -12   9   16.60    8.40
   7  11  -9   27.80    8.60
   7  11  -9   22.10    8.80
  -7 -11   9   32.20    8.80
  -7 -11   9   28.00    8.40
  -7 -11   9   42.50   10.90
   6  10  -9   20.80    7.20
   6  10  -9   43.60    9.10
   6  10  -9   36.80    9.70
  -6 -10   9   54.29   10.20
  -6 -10   9   57.99   13.50
  -6 -10   9   47.90   10.50
  -6 -10   9   47.40   10.00
   5   9  -9  323.37   19.90
   5   9  -9  322.27   20.40
   5   9  -9  290.37   19.50
  -5  -9   9  340.37   19.90
  -5  -9   9  321.97   20.40
  -5  -9   9  326.17   18.80
  -5  -9   9  335.57   19.50
   4   8  -9   64.99   10.20
   4   8  -9   43.40    8.10
   4   8  -9   51.79    9.60
  -4  -8   9   60.19    9.50
  -4  -8   9   44.10    7.90
  -4  -8   9   52.69    8.90
  -4  -8   9   54.89    9.60
   3   7  -9    5.80    4.70
   3   7  -9    2.10    3.70
   3   7  -9   -0.60    4.10
  -3  -7   9   -0.90    3.50
  -3  -7   9    2.80    3.70
  -3  -7   9   -1.50    4.00
  -3  -7   9   -4.30    3.90
   2   6  -9    5.40    4.10
   2   6  -9    0.10    3.80
  -2  -6   9   -3.20    2.80
  -2  -6   9   -2.10    2.80
  -2  -6   9   -0.90    2.80
  -2  -6   9    2.90    3.70
   1   5  -9   76.09    8.10
   1   5  -9   63.29    8.00
   1   5  -9   75.39    7.80
  -1  -5   9   71.19    7.70
  -1  -5   9   73.89    8.20
  -1  -5   9   74.39    7.80
   0   4  -9  712.43   22.50
   0   4  -9  723.73   22.40
   0   4  -9  748.73   22.90
   0  -4   9  712.43   20.50
   0  -4   9  728.03   22.80
   0  -4   9  697.03   21.80
  -1   3  -9   87.89    7.40
  -1   3  -9  100.99    7.90
  -1   3  -9   89.09    7.40
   1  -3   9   85.39    7.40
   1  -3   9   87.49    6.40
   1  -3   9   89.79    7.00
  -2   2  -9  812.72   21.40
  -2   2  -9  829.72   22.00
  -2   2  -9  819.82   20.90
   2  -2   9  828.92   22.50
  -3   1  -9   50.69    6.00
  -3   1  -9   40.00    4.60
  -3   1  -9   43.00    5.90
   3  -1   9   46.40    6.00
  -4   0  -9    0.70    2.90
  -4   0  -9    0.60    2.20
   4   0   9    1.90    2.20
  -5  -1  -9   81.39    5.10
  -5  -1  -9   83.99    7.50
  -6  -2  -9    1.40    3.40
   6   2   9    1.90    3.40
   7   3   9  718.33   22.90
  -8  -4  -9    6.50    3.00
  -8  -4  -9    2.70    2.50
   8   4   9    4.40    4.00
  -9  -5  -9    5.80    3.20
  -9  -5  -9    7.10    3.40
   9   5   9    3.50    4.50
 -10  -6  -9  150.88   10.20
 -10  -6  -9  143.59   10.40
  10   6   9  150.58   13.50
 -11  -7  -9    4.10    4.20
 -11  -7  -9   -2.00    3.30
  11   7   9    3.30    6.10
 -12  -8  -9    2.00    4.70
 -12  -8  -9    7.30    5.30
  12   8   9    5.40    5.90
  13   9   9    4.80    6.80
 -14 -10  -9    3.60    5.30
 -14 -10  -9   -1.20    7.20
  14  10   9    4.90    6.50
 -15 -11  -9  -14.70    5.10
 -15 -11  -9   10.60    9.40
   8  12 -10    0.80    6.60
   8  12 -10    5.00    7.60
  -8 -12  10   -9.00    6.00
  -8 -12  10   28.80    9.60
   7  11 -10    8.90    7.10
   7  11 -10   -2.70    5.80
  -7 -11  10   -3.00    6.10
  -7 -11  10   -4.80    6.40
   6  10 -10  318.67   21.50
   6  10 -10  295.57   20.70
   6  10 -10  320.77   21.80
  -6 -10  10  306.07   20.10
  -6 -10  10  314.77   19.90
  -6 -10  10  290.97   20.80
   5   9 -10   33.00    8.60
   5   9 -10   35.80    9.20
   5   9 -10   51.99    9.70
  -5  -9  10   33.40    8.30
  -5  -9  10   46.00    8.60
  -5  -9  10   35.30    8.10
  -5  -9  10   41.80    9.20
   4   8 -10   25.30    7.40
   4   8 -10   23.60    7.60
   4   8 -10   30.50    7.40
  -4  -8  10   24.60    6.40
  -4  -8  10   27.70    7.50
  -4  -8  10   30.90    7.40
  -4  -8  10   27.30    7.00
   3   7 -10  230.38   15.30
   3   7 -10  240.18   15.90
   3   7 -10  232.08   15.70
  -3  -7  10  245.78   13.40
  -3  -7  10  205.58   15.20
  -3  -7  10  239.48   15.40
  -3  -7  10  250.87   15.30
   2   6 -10   75.09    9.00
   2   6 -10   93.19    9.90
   2   6 -10   79.39    9.40
  -2  -6  10   74.29    9.00
  -2  -6  10   73.69    8.90
  -2  -6  10   85.69    9.80
   1   5 -10  427.86   18.40
   1   5 -10  459.25   18.90
   1   5 -10  447.86   18.70
  -1  -5  10  444.16   18.70
  -1  -5  10  445.76   18.50
  -1  -5  10  456.25   17.20
   0   4 -10   30.40    6.00
   0   4 -10   28.60    5.80
   0   4 -10   22.90    5.20
   0  -4  10   31.80    5.90
   0  -4  10   30.50    5.20
   0  -4  10   29.00    5.60
  -1   3 -10  113.19    8.20
  -1   3 -10  111.69    8.30
  -1   3 -10   96.99    7.80
   1  -3  10  107.69    7.40
   1  -3  10  106.29    8.40
   1  -3  10   95.29    6.60
  -2   2 -10  484.15   16.10
  -2   2 -10  496.15   16.10
  -2   2 -10  448.26   22.10
   2  -2  10  461.95   16.30
  -3   1 -10  740.43   19.30
  -3   1 -10  745.43   19.80
  -3   1 -10  732.73   18.30
   3  -1  10  710.73   20.00
  -4   0 -10 1219.18   26.40
  -4   0 -10 1196.78   30.20
   4   0  10 1223.28   27.30
  -5  -1 -10  218.18   11.50
  -5  -1 -10  215.58    8.20
  -6  -2 -10 2019.60   45.10
   7   3  10   17.00    4.80
  -8  -4 -10  175.68    9.10
  -8  -4 -10  187.48    9.10
   8   4  10  190.48   12.60
  -9  -5 -10    9.10    3.50
  -9  -5 -10    6.70    3.70
   9   5  10    4.80    4.70
 -10  -6 -10    5.50    4.40
 -10  -6 -10    0.20    3.50
  10   6  10    9.10    5.80
 -11  -7 -10    1.30    4.50
 -11  -7 -10    2.70    3.90
  11   7  10    3.30    5.60
 -12  -8 -10   13.50    5.60
 -12  -8 -10    0.50    4.00
  12   8  10   -7.50    4.60
 -13  -9 -10   30.00    8.80
 -13  -9 -10   44.00    9.20
  13   9  10   43.20   10.10
 -14 -10 -10   36.70    9.00
 -14 -10 -10   49.30   11.90
  14  10  10   19.30    9.30
 -15 -11 -10    7.80    6.30
 -15 -11 -10    7.30   11.10
  15  11  10   11.90   10.80
   7  11 -11   59.99   13.50
  -7 -11  11   47.50   11.80
  -7 -11  11   73.89   12.30
   6  10 -11   28.80    9.10
   6  10 -11   17.20    8.30
   6  10 -11   14.20    8.40
  -6 -10  11   35.80    9.70
  -6 -10  11   32.70    9.50
  -6 -10  11   50.59   10.30
  -6 -10  11   38.20    8.80
   5   9 -11    7.60    5.60
   5   9 -11    9.30    6.60
  -5  -9  11    9.40    5.70
  -5  -9  11    9.00    5.50
  -5  -9  11    0.10    5.60
   4   8 -11  130.99   13.00
   4   8 -11  137.09   13.70
   4   8 -11  130.69   13.30
  -4  -8  11  152.38   14.10
  -4  -8  11  130.89   13.00
  -4  -8  11  129.19   11.50
  -4  -8  11  131.99   12.70
   3   7 -11   86.49   10.60
   3   7 -11   70.79   16.40
   3   7 -11   74.29   11.00
  -3  -7  11   68.09   10.20
  -3  -7  11   67.19   10.20
  -3  -7  11   83.69    9.00
  -3  -7  11   84.99   10.40
   2   6 -11  240.78   15.20
   2   6 -11  224.88   14.70
   2   6 -11  227.98   14.80
  -2  -6  11  256.37   14.30
  -2  -6  11  227.48   14.70
  -2  -6  11  254.67   15.20
   1   5 -11    0.40    3.20
   1   5 -11    1.60    3.60
   1   5 -11    1.20    3.50
  -1  -5  11    3.40    4.00
  -1  -5  11    3.70    3.70
  -1  -5  11   -2.10    2.90
   0   4 -11  249.28   13.50
   0   4 -11  250.77   13.20
   0   4 -11  245.88   13.10
   0  -4  11  259.57   13.70
   0  -4  11  250.37   12.50
   0  -4  11  245.48   11.40
  -1   3 -11   56.09    7.40
  -1   3 -11   53.19    6.30
  -1   3 -11   51.89    7.30
   1  -3  11   57.29    6.50
   1  -3  11   45.50    5.30
  -2   2 -11  203.78   10.50
  -2   2 -11  202.68   10.60
  -2   2 -11  215.88   10.30
   2  -2  11  216.28   11.10
  -3   1 -11  137.69    7.60
  -3   1 -11  127.69    8.00
  -3   1 -11  124.09    7.80
   3  -1  11  131.09    8.20
  -4   0 -11    4.10    3.10
  -4   0 -11    1.20    2.20
   4   0  11   -2.60    1.60
  -5  -1 -11   68.79    5.10
  -5  -1 -11   81.79    7.70
  -6  -2 -11  105.19    9.10
   7   3  11  697.23   23.50
   8   4  11   13.10    5.40
  -9  -5 -11    0.60    3.00
  -9  -5 -11   -2.40    2.80
   9   5  11   -4.00    3.80
 -10  -6 -11   30.20    6.40
 -10  -6 -11   31.80    5.80
  10   6  11   32.10    7.90
 -11  -7 -11  199.58   13.20
 -11  -7 -11  185.08   13.20
  11   7  11  191.18   16.40
 -12  -8 -11  134.29   13.30
 -12  -8 -11  120.89   11.80
  12   8  11  135.99   15.20
 -13  -9 -11  164.68   16.60
 -13  -9 -11  138.29   12.90
  13   9  11  135.69   16.50
 -14 -10 -11   11.10    6.90
 -14 -10 -11   20.00   10.10
  14  10  11   14.20    8.60
 -15 -11 -11    7.00    6.30
  15  11  11    3.00    8.70
   7  11 -12    9.00    6.90
   7  11 -12   11.90    7.10
  -7 -11  12   10.20    7.30
  -7 -11  12    7.50    7.40
   6  10 -12   25.90    8.20
   6  10 -12    5.20    6.40
  -6 -10  12   18.70    8.60
  -6 -10  12    4.60    7.00
  -6 -10  12    9.40    6.70
   5   9 -12   20.50    7.20
   5   9 -12   21.70    7.90
   5   9 -12   10.20    6.10
  -5  -9  12   16.70    7.10
  -5  -9  12    5.20    6.10
  -5  -9  12   11.10    5.60
  -5  -9  12   12.70    6.60
   4   8 -12  178.68   14.90
   4   8 -12  152.08   14.70
   4   8 -12  184.18   15.50
  -4  -8  12  163.28   14.80
  -4  -8  12  160.38   14.40
  -4  -8  12  197.88   15.00
   3   7 -12    5.40    5.00
   3   7 -12   11.60    5.80
  -3  -7  12    8.90    5.30
  -3  -7  12    0.10    4.10
  -3  -7  12    1.20    4.10
   2   6 -12    3.40    4.30
   2   6 -12    8.90    5.40
   2   6 -12   -0.80    4.00
  -2  -6  12    0.50    3.80
  -2  -6  12    7.90    4.90
  -2  -6  12    4.40    4.20
   1   5 -12  672.93   24.70
   1   5 -12  702.83   24.90
   1   5 -12  655.33   35.20
  -1  -5  12  710.33   22.30
  -1  -5  12  675.13   24.90
  -1  -5  12  673.23   23.40
   0   4 -12  161.88   11.10
   0   4 -12  167.28   11.40
   0   4 -12  165.48   11.40
   0  -4  12  155.08   10.10
   0  -4  12  171.88    9.70
   0  -4  12  159.58   11.50
  -1   3 -12   -3.10    2.60
  -1   3 -12   -0.10    2.50
  -1   3 -12    2.00    3.30
   1  -3  12   -1.80    2.80
  -2   2 -12   72.79    7.00
  -2   2 -12   68.39    6.50
  -2   2 -12   75.19    7.20
   2  -2  12   58.39    6.60
  -3   1 -12  300.87   11.80
  -3   1 -12  282.07   12.00
  -3   1 -12  287.07   12.20
   3  -1  12  295.67   12.70
  -4   0 -12   96.99    6.70
  -4   0 -12   80.09    7.90
   4   0  12  104.49    7.10
  -5  -1 -12  148.09   10.30
  -5  -1 -12  131.39    6.90
  -6  -2 -12  902.71   27.40
   7   3  12   64.19    8.40
   8   4  12  443.46   19.90
  -9  -5 -12   49.50    6.80
  -9  -5 -12   40.10    6.40
   9   5  12   46.00    8.60
 -10  -6 -12   -3.50    3.20
 -10  -6 -12   -2.00    3.40
  10   6  12   14.40    6.00
 -11  -7 -12  379.26   18.20
 -11  -7 -12  372.96   18.70
  11   7  12  384.56   26.00
 -12  -8 -12    9.90    5.30
 -12  -8 -12   -5.00    5.00
  12   8  12    9.50    7.30
 -13  -9 -12    7.50    6.70
 -13  -9 -12   -5.60    4.60
  13   9  12    1.80    6.90
 -14 -10 -12   44.60    9.60
  14  10  12    8.10    9.30
   7  11 -13   -2.00    5.90
   7  11 -13    6.80    5.80
  -7 -11  13    3.90    7.10
  -7 -11  13   12.80    7.30
   6  10 -13   16.80    7.30
   6  10 -13   27.10    8.90
  -6 -10  13   23.00    8.90
  -6 -10  13   30.40    9.00
  -6 -10  13   13.50    7.90
   5   9 -13   43.00    9.70
   5   9 -13   45.00    9.30
   5   9 -13   37.70    8.50
  -5  -9  13   36.60    9.20
  -5  -9  13   33.40    9.00
  -5  -9  13   20.80    7.50
   4   8 -13  123.29   13.50
   4   8 -13  140.49   14.40
   4   8 -13  132.29   14.10
  -4  -8  13  116.89   13.50
  -4  -8  13  116.59   13.30
  -4  -8  13  148.89   14.00
   3   7 -13  315.07   19.10
   3   7 -13  326.17   19.40
   3   7 -13  317.37   19.00
  -3  -7  13  320.37   18.70
  -3  -7  13  303.07   16.90
  -3  -7  13  318.47   18.90
   2   6 -13  328.77   18.50
   2   6 -13  322.87   17.90
   2   6 -13  295.67   17.50
  -2  -6  13  311.07   17.90
  -2  -6  13  336.07   17.60
  -2  -6  13  362.66   16.90
   1   5 -13   44.50    7.80
   1   5 -13   57.89    9.10
   1   5 -13   65.49    9.90
  -1  -5  13   65.69    7.70
  -1  -5  13   54.99    8.00
  -1  -5  13   60.09    9.00
   0   4 -13  144.19   11.30
   0   4 -13  146.89   11.40
   0   4 -13  139.49   10.90
   0  -4  13  152.88   12.10
   0  -4  13  153.28    9.30
   0  -4  13  133.69   10.00
  -1   3 -13   73.79    8.10
  -1   3 -13   80.69    8.20
  -1   3 -13   68.99    8.10
   1  -3  13   65.39    7.60
  -2   2 -13  101.59    8.40
  -2   2 -13   98.69    8.40
  -2   2 -13   92.79    7.80
   2  -2  13  117.99    8.90
  -3   1 -13   10.60    3.70
  -3   1 -13    9.40    3.80
  -3   1 -13   17.40    4.10
   3  -1  13    8.30    3.40
  -4   0 -13   -4.10    2.10
  -4   0 -13    2.90    3.60
  -4   0 -13    0.20    2.40
   4   0  13   -0.60    2.30
  -5  -1 -13  155.78   10.80
  -5  -1 -13  151.28    7.60
  -6  -2 -13  144.29   11.20
   8   4  13  246.28   15.20
  -9  -5 -13   16.10    4.70
  -9  -5 -13   15.20    4.80
   9   5  13   12.90    6.40
 -10  -6 -13    3.00    4.30
 -10  -6 -13    5.60    4.00
  10   6  13   -9.70    3.70
 -11  -7 -13   85.59   10.30
  11   7  13   79.29   12.70
 -12  -8 -13  378.16   27.30
 -12  -8 -13  352.86   19.20
  12   8  13  343.67   23.10
 -13  -9 -13  179.38   15.50
 -13  -9 -13  226.68   17.70
  13   9  13  179.58   19.10
 -14 -10 -13   -3.40    5.40
 -14 -10 -13    6.50    8.40
  14  10  13   -1.80    7.50
  -6 -10  14   18.30    8.80
  -6 -10  14   -1.10    7.80
   5   9 -14   73.99   12.90
   5   9 -14   55.59   10.60
   5   9 -14   66.19   11.70
  -5  -9  14   71.39   11.30
  -5  -9  14   80.69   12.90
  -5  -9  14   89.99   16.20
   4   8 -14  192.48   16.70
   4   8 -14  194.58   17.00
  -4  -8  14  209.88   16.00
  -4  -8  14  179.98   16.00
  -4  -8  14  167.28   15.70
   3   7 -14    8.70    5.70
   3   7 -14   11.10    6.30
   3   7 -14    1.70    5.40
  -3  -7  14   16.80    6.40
  -3  -7  14   11.60    6.00
  -3  -7  14   12.30    6.10
   2   6 -14   39.10    7.90
   2   6 -14   44.80    8.60
   2   6 -14   49.50    8.80
  -2  -6  14   42.40    8.50
  -2  -6  14   52.79    8.20
  -2  -6  14   56.29    8.80
   1   5 -14    5.00    4.30
   1   5 -14   -1.70    3.40
   1   5 -14   -0.90    3.50
  -1  -5  14    1.40    3.90
  -1  -5  14    0.60    3.50
  -1  -5  14   -0.30    3.20
   0   4 -14   93.49   10.00
   0   4 -14  100.79   10.00
   0   4 -14  108.29   10.40
   0  -4  14  114.49   10.60
  -1   3 -14  757.72   24.70
  -1   3 -14  775.72   25.20
  -1   3 -14  775.12   24.60
   1  -3  14  729.43   25.00
  -2   2 -14   79.29    8.00
  -2   2 -14   82.29    8.00
  -2   2 -14   84.19    7.90
   2  -2  14   92.69    8.30
  -3   1 -14   11.50    4.20
  -3   1 -14   16.00    4.30
  -3   1 -14    7.50    3.50
   3  -1  14   12.30    3.90
  -4   0 -14  342.97   16.20
  -4   0 -14  355.46   13.20
   4   0  14  297.17   13.10
  -5  -1 -14   24.50    6.20
  -6  -2 -14  382.06   18.00
   8   4  14   12.50    5.60
  -9  -5 -14  142.09   10.30
  -9  -5 -14  133.39   10.30
   9   5  14  151.38   13.20
 -10  -6 -14    2.90    4.50
 -10  -6 -14    5.90    4.50
  10   6  14    1.00    5.10
 -11  -7 -14  144.09   12.00
 -11  -7 -14  177.58   13.90
  11   7  14  148.89   15.60
 -12  -8 -14  205.58   16.80
 -12  -8 -14  223.78   15.60
  12   8  14  180.58   18.20
 -13  -9 -14   -3.30    6.90
 -13  -9 -14   -1.10    5.20
  13   9  14   -3.70    6.70
 -14 -10 -14   95.39   13.80
 -14 -10 -14   70.09   10.70
  14  10  14   46.40   13.00
   6  10 -15    0.80    6.80
   6  10 -15    8.70    6.70
  -6 -10  15    2.80    8.00
  -6 -10  15    1.20    6.90
   5   9 -15   11.70    6.50
   5   9 -15   29.90    7.80
  -5  -9  15   20.40    7.40
  -5  -9  15   28.80    8.60
   4   8 -15  237.08   18.30
   4   8 -15  257.37   18.80
   4   8 -15  227.48   18.10
  -4  -8  15  236.98   18.40
  -4  -8  15  252.37   17.30
  -4  -8  15  250.77   18.10
   3   7 -15   -3.70    4.20
   3   7 -15    4.10    5.40
   3   7 -15    1.10    4.20
  -3  -7  15    4.10    5.00
  -3  -7  15   -5.50    4.60
  -3  -7  15    4.70    4.90
   2   6 -15   66.69   15.90
   2   6 -15   56.09    9.70
   2   6 -15   78.19   11.50
  -2  -6  15   65.29    9.00
  -2  -6  15   62.89    9.20
  -2  -6  15   58.49    9.80
   1   5 -15   -0.70    4.10
   1   5 -15   -4.10    3.30
   1   5 -15    7.40    5.00
  -1  -5  15   10.40    4.30
  -1  -5  15   -0.10    3.80
  -1  -5  15    5.70    4.20
   0   4 -15  562.14   22.60
   0   4 -15  680.93   31.40
   0   4 -15  584.24   23.20
   0  -4  15  564.94   23.10
  -1   3 -15  180.08   11.90
  -1   3 -15  172.48   11.90
  -1   3 -15  161.98   11.90
   1  -3  15  168.48   14.20
  -2   2 -15   53.69    8.30
  -2   2 -15   40.90    6.90
  -2   2 -15   53.29    8.10
   2  -2  15   58.39    8.60
  -3   1 -15  375.36   17.70
  -3   1 -15  394.36   16.30
  -3   1 -15  384.06   15.50
  -3   1 -15  397.26   15.40
   3  -1  15  348.57   15.50
  -4   0 -15    0.10    3.10
  -4   0 -15    3.70    2.90
  -4   0 -15    0.60    2.70
  -4   0 -15   -4.20    3.30
   4   0  15   -2.50    2.50
  -5  -1 -15    2.30    3.70
  -6  -2 -15  559.44   22.50
  -9  -5 -15   -6.70    3.30
  -9  -5 -15   -0.20    3.50
   9   5  15    6.10    5.00
 -10  -6 -15   -1.90    3.60
 -10  -6 -15    4.80    4.40
  10   6  15   -7.70    4.10
 -11  -7 -15  165.68   12.90
 -11  -7 -15  160.28   13.90
  11   7  15  154.48   15.60
 -12  -8 -15   47.40   10.20
 -12  -8 -15   56.39    9.50
  12   8  15   33.90    9.20
 -13  -9 -15  129.59   14.00
 -13  -9 -15  104.79   14.90
 -13  -9 -15  120.29   15.10
  13   9  15   93.89   15.00
   6  10 -16   -2.70    5.80
   6  10 -16   -4.80    5.80
  -6 -10  16   -0.70    8.00
  -6 -10  16    5.90    7.30
   5   9 -16   53.59   13.20
   5   9 -16   33.90    8.70
  -5  -9  16   41.30    8.80
  -5  -9  16   56.09    9.80
   4   8 -16   29.70    8.80
   4   8 -16   25.60    7.60
   4   8 -16   34.00    9.10
  -4  -8  16   32.70    8.70
  -4  -8  16   23.00    8.30
  -4  -8  16   32.30    7.90
   3   7 -16  145.79   14.20
   3   7 -16  165.68   14.90
   3   7 -16  170.78   15.20
  -3  -7  16  173.68   13.10
  -3  -7  16  150.38   15.00
  -3  -7  16  149.59   13.50
   2   6 -16    0.60    3.90
   2   6 -16    0.80    4.00
   2   6 -16   -3.40    4.30
  -2  -6  16    0.40    3.90
  -2  -6  16   -3.50    3.40
  -2  -6  16    0.20    4.00
   1   5 -16    2.40    4.30
   1   5 -16   -3.00    3.20
   1   5 -16    6.60    4.50
  -1  -5  16    2.20    3.80
   0   4 -16   20.20    5.80
   0   4 -16   20.60    6.10
   0   4 -16   19.10    6.20
   0  -4  16   10.80    4.60
  -1   3 -16  204.98   13.30
  -1   3 -16  185.38   12.50
  -1   3 -16  196.38   13.30
   1  -3  16  200.68   13.40
  -2   2 -16   54.79    7.90
  -2   2 -16   60.59    8.80
  -2   2 -16   53.89    8.30
   2  -2  16   52.49    8.20
  -3   1 -16  103.99    8.80
  -3   1 -16  110.19    9.40
  -3   1 -16  111.09    9.20
  -3   1 -16  114.49   10.70
   3  -1  16  108.49    9.20
  -4   0 -16   36.60    6.40
  -4   0 -16   33.40    7.00
  -4   0 -16   42.20    6.60
   4   0  16   33.80    6.10
  -5  -1 -16    1.50    3.60
  -6  -2 -16  176.88   13.40
  -9  -5 -16   31.10    6.60
  -9  -5 -16   24.90    5.60
 -10  -6 -16   14.30    5.30
 -10  -6 -16    8.50    5.50
 -11  -7 -16   49.00    9.20
 -11  -7 -16   44.00    7.90
  11   7  16   51.59   10.40
 -12  -8 -16   43.90    9.80
  12   8  16   34.80   10.30
 -13  -9 -16   21.90   10.20
 -13  -9 -16    1.10    6.50
  13   9  16   15.90    9.50
   5   9 -17   -9.70    4.50
  -5  -9  17    6.40    7.00
  -5  -9  17   -1.70    5.50
   4   8 -17   -0.20    5.40
   4   8 -17    5.30    6.00
   4   8 -17   10.00    7.40
  -4  -8  17    3.60    5.90
  -4  -8  17   15.40    7.60
   3   7 -17   25.30   10.30
   3   7 -17   40.40    8.90
   3   7 -17   53.89    9.80
  -3  -7  17   38.40    8.80
  -3  -7  17   50.49    8.70
  -3  -7  17   52.39    8.50
   2   6 -17   34.70    8.30
   2   6 -17   26.30    7.40
  -2  -6  17   32.60    7.60
   1   5 -17    2.00    4.40
   1   5 -17    0.90    4.30
  -1  -5  17    3.20    4.40
   0   4 -17   11.00    5.50
   0   4 -17   12.60    5.10
   0   4 -17   21.90    6.60
   0  -4  17   10.00    5.60
  -1   3 -17  256.47   15.30
  -1   3 -17  268.97   20.50
  -1   3 -17  259.97   15.10
   1  -3  17  256.77   15.40
  -2   2 -17  193.08   12.80
  -2   2 -17  202.28   13.30
  -2   2 -17  211.88   12.90
  -3   1 -17  566.94   22.90
  -3   1 -17  579.54   20.40
  -3   1 -17  524.35   19.60
  -3   1 -17  561.84   21.00
   3  -1  17  554.34   20.80
  -4   0 -17   -1.20    2.50
  -4   0 -17    3.40    3.30
  -4   0 -17   -3.90    3.30
  -4   0 -17   -3.20    3.30
   4   0  17   -0.40    3.00
  -5  -1 -17   -3.20    3.40
  -6  -2 -17   69.99   10.00
  -9  -5 -17   13.30    5.00
  -9  -5 -17   20.00    6.30
 -10  -6 -17    0.40    4.60
 -10  -6 -17    5.30    5.30
  10   6  17    1.10    5.00
 -11  -7 -17   -2.90    6.10
 -11  -7 -17    4.80    5.00
 -11  -7 -17    6.60    5.50
  11   7  17    1.40    6.00
 -12  -8 -17   34.50    9.20
 -12  -8 -17    1.00    5.70
 -12  -8 -17    4.30    6.30
  12   8  17   -4.70    6.80
   5   9 -18   -2.00    5.50
   5   9 -18   -4.20    5.30
  -5  -9  18    3.70    7.30
  -5  -9  18   -3.30    5.60
   4   8 -18   15.00    6.70
   4   8 -18   23.30    7.60
  -4  -8  18   22.10    7.40
   3   7 -18   41.30    8.90
   3   7 -18   33.10    9.10
   3   7 -18   48.40    9.60
  -3  -7  18   18.50    7.00
  -3  -7  18   27.30    6.90
   2   6 -18    6.10    4.70
   2   6 -18   -0.90    4.80
   2   6 -18    4.00    5.60
  -2  -6  18    1.70    5.70
   1   5 -18  133.89   13.00
   1   5 -18  142.99   13.10
   1   5 -18  102.69   11.70
  -1  -5  18  116.89   12.20
   0   4 -18    3.40    4.40
   0   4 -18    2.60    3.60
   0   4 -18    3.90    4.10
   0  -4  18    0.80    3.30
  -1   3 -18   26.10    6.50
  -1   3 -18   38.40    8.00
  -1   3 -18    8.70    5.50
   1  -3  18   30.80    7.10
  -2   2 -18  190.18   12.90
  -2   2 -18  176.38   12.50
  -2   2 -18  173.88   12.90
  -2   2 -18  176.48   13.40
   2  -2  18  188.98   13.00
  -3   1 -18    6.50    3.70
  -3   1 -18   -2.20    3.10
  -3   1 -18    5.90    4.40
  -3   1 -18   -3.30    3.30
   3  -1  18    2.40    4.30
  -4   0 -18  294.17   14.50
  -4   0 -18  337.67   16.40
  -4   0 -18  327.37   17.50
  -4   0 -18  313.07   14.10
   4   0  18  306.47   14.80
  -5  -1 -18   14.40    5.90
  -6  -2 -18  653.03   25.80
  -9  -5 -18   12.10    5.20
  -9  -5 -18   26.60    7.10
  -9  -5 -18    2.10    4.60
 -10  -6 -18   12.20    5.50
 -10  -6 -18   -3.90    5.80
 -10  -6 -18    5.00    6.00
 -11  -7 -18   49.60    9.80
 -11  -7 -18   52.39    9.80
 -11  -7 -18   50.89    8.70
 -12  -8 -18    7.70    8.40
 -12  -8 -18    7.60    5.10
 -12  -8 -18   28.50    8.00
  12   8  18    2.30    6.30
   4   8 -19    6.50    6.20
  -4  -8  19    8.40    6.30
  -4  -8  19    9.20    6.00
   3   7 -19  100.29   12.60
   3   7 -19   88.29   13.10
   3   7 -19   89.79   13.00
   2   6 -19   10.20    5.20
   2   6 -19   20.80    7.40
  -2  -6  19    7.20    5.80
   1   5 -19    1.40    4.50
   1   5 -19   -1.40    3.50
   1   5 -19   10.70    5.50
  -1  -5  19   -2.70    4.20
   0   4 -19   32.20    7.50
   0   4 -19   17.60    7.20
   0  -4  19   35.30    7.60
  -1   3 -19   15.40    5.90
  -1   3 -19   16.00    5.40
  -1   3 -19   19.70    6.20
   1  -3  19   24.90    6.70
  -2   2 -19   54.49    8.80
  -2   2 -19   53.79    9.40
  -2   2 -19   79.89    9.50
  -2   2 -19   65.79    9.50
   2  -2  19   70.09   10.30
  -3   1 -19  511.75   20.20
  -3   1 -19  507.75   20.40
  -3   1 -19  506.15   22.60
  -3   1 -19  519.55   21.50
  -4   0 -19   -4.00    2.90
  -4   0 -19   -2.50    3.70
  -4   0 -19   -6.10    2.80
  -4   0 -19   11.10    5.20
   4   0  19   -6.10    3.00
  -5  -1 -19   13.60    5.00
  -5  -1 -19   13.10    5.50
  -5  -1 -19   10.20    4.70
  -6  -2 -19    3.20    4.90
  -9  -5 -19   19.50    6.00
  -9  -5 -19   -0.60    6.30
 -10  -6 -19   -8.10    4.50
 -10  -6 -19   -4.20    3.80
 -10  -6 -19   -2.90    6.30
 -11  -7 -19    1.30    6.10
 -11  -7 -19   11.90    8.20
   3   7 -20    1.10    5.00
   3   7 -20    1.60    5.20
   2   6 -20    6.10    5.30
   2   6 -20   14.60    6.80
   2   6 -20   29.10    9.20
  -2  -6  20   15.70    7.20
   1   5 -20   64.19   11.20
   1   5 -20   60.49   10.40
   1   5 -20   69.59   11.20
  -1  -5  20   58.49   10.70
   0   4 -20   38.10    8.30
   0   4 -20   40.30    8.30
   0   4 -20   40.70    9.00
   0  -4  20   32.30    8.00
  -1   3 -20   -0.40    4.10
  -1   3 -20    4.40    5.00
  -1   3 -20   -1.90    3.70
   1  -3  20    4.10    4.60
  -2   2 -20  185.28   13.30
  -2   2 -20  192.28   14.00
  -2   2 -20  244.58   16.00
  -2   2 -20  209.78   14.20
   2  -2  20  206.18   14.40
  -3   1 -20   17.70    7.10
  -3   1 -20   31.60    6.60
  -3   1 -20   21.80    6.30
  -3   1 -20   12.30    6.00
   3  -1  20   21.90    6.00
  -4   0 -20  245.38   13.40
  -4   0 -20  256.27   14.60
  -4   0 -20  265.17   16.00
  -4   0 -20  251.27   16.30
  -5  -1 -20    6.70    4.40
  -5  -1 -20   14.20    5.60
  -5  -1 -20    7.80    4.90
  -6  -2 -20  123.49   13.00
  -6  -2 -20  117.99   10.40
  -9  -5 -20   29.30    7.20
 -10  -6 -20   63.99   10.20
 -10  -6 -20   57.69   10.80
   2   6 -21   34.50    8.60
   2   6 -21   36.10    9.00
   2   6 -21   43.30   11.60
   1   5 -21   22.10    7.80
   1   5 -21   46.60    9.50
   1   5 -21   47.70   11.80
  -1  -5  21   36.60    8.90
   0   4 -21   33.50    7.80
   0   4 -21   25.90    8.40
   0   4 -21   45.10    9.30
   0  -4  21   23.50    7.30
  -1   3 -21   15.20    5.90
  -1   3 -21    4.00    4.50
  -1   3 -21    4.20    5.40
  -1   3 -21    4.90    4.40
   1  -3  21   -0.20    4.60
  -2   2 -21   73.59   10.80
  -2   2 -21   77.49    9.70
  -2   2 -21   52.69    9.70
  -2   2 -21   53.59    9.30
   2  -2  21   70.39   10.80
  -3   1 -21  153.78   12.00
  -3   1 -21  149.88   12.90
  -3   1 -21  141.89   13.30
  -3   1 -21  125.69   11.60
   3  -1  21  138.09   11.90
  -4   0 -21    8.00    5.20
  -4   0 -21    1.10    4.00
  -4   0 -21   14.30    6.60
  -4   0 -21    2.50    4.20
  -5  -1 -21  213.98   19.30
  -5  -1 -21  217.58   13.90
  -5  -1 -21  198.58   15.90
  -8  -4 -21   72.39   10.60
  -8  -4 -21   55.89    8.20
  -9  -5 -21   38.30    9.30
  -9  -5 -21   14.60    6.30
 -10  -6 -21   19.40    8.40
 -10  -6 -21    8.10    6.10
 -10  -6 -21  -10.70    6.10
   1   5 -22    2.50    4.80
   1   5 -22    8.10    5.70
   1   5 -22    7.70    6.70
  -1  -5  22   -6.90    5.80
   0   4 -22   39.00    8.70
   0   4 -22   26.00    7.60
   0   4 -22   33.30   10.20
   0  -4  22   38.40    9.10
  -1   3 -22   35.90    8.30
  -1   3 -22   42.40    9.50
  -1   3 -22   43.20    9.40
  -1   3 -22   49.00    8.90
   1  -3  22   44.00    9.20
  -2   2 -22    0.00    5.00
  -2   2 -22   -5.10    3.90
  -2   2 -22   -2.70    4.80
   2  -2  22   -6.50    4.20
  -3   1 -22   10.10    5.00
  -3   1 -22    0.90    5.10
  -3   1 -22   -3.70    4.60
  -3   1 -22   -0.70    4.10
   3  -1  22    2.60    5.10
  -4   0 -22   82.59   11.70
  -4   0 -22   80.99    9.90
  -4   0 -22  101.59   12.80
  -4   0 -22   81.19    9.00
  -5  -1 -22   22.50    7.20
  -5  -1 -22   10.90    5.60
  -5  -1 -22   20.10    7.40
  -6  -2 -22   24.50    6.60
  -6  -2 -22   19.10    7.10
  -9  -5 -22  108.79   12.10
   0   4 -23   28.80    7.60
   0   4 -23   30.30    7.90
   0  -4  23   22.60    7.60
  -1   3 -23   12.90    5.60
  -1   3 -23   12.10    5.70
  -1   3 -23    6.50    5.80
  -1   3 -23   -0.40    5.40
   1  -3  23   12.20    6.10
  -2   2 -23   26.70    7.40
  -2   2 -23   31.50    8.10
  -2   2 -23   39.90    9.60
  -2   2 -23   20.60    7.00
   2  -2  23   16.80    6.60
  -3   1 -23    8.30    4.90
  -3   1 -23   12.10    6.90
  -3   1 -23    4.90    5.70
   3  -1  23    5.20    5.70
  -4   0 -23   -4.90    3.70
  -4   0 -23   -5.10    5.10
  -4   0 -23   -3.80    5.00
  -5  -1 -23   40.90    8.10
  -5  -1 -23   15.60    7.30
  -5  -1 -23   22.50    6.80
  -6  -2 -23    6.90    5.90
  -2   2 -24   21.00    6.90
  -2   2 -24   15.80    6.00
  -2   2 -24    7.40    6.80
  -2   2 -24   15.80    5.30
   2  -2  24   10.70    6.10
  -3   1 -24    5.10    6.00
  -3   1 -24    3.40    5.10
  -3   1 -24    0.30    6.30
  -3   1 -24    2.30    4.40
  -4   0 -24    0.90    6.80
  -4   0 -24    8.70    6.50
  -4   0 -24   26.10    7.10
  -5  -1 -24   18.60    7.70
  -5  -1 -24   14.30    7.20
   3  -3 -24    7.60    5.00
   4  -2 -24   13.60    6.20
   4  -2 -24   13.90    9.10
   5  -1 -24    1.60    5.40
   5  -1 -24    6.20    7.80
   6   0 -24   28.40    9.20
   6   0 -24   16.70    6.90
  -7  -1  24   30.30    7.20
   7   1 -24   63.49   12.80
   7   1 -24   21.80    7.30
  -8  -2  24   69.39   10.30
   8   2 -24   47.80   10.20
   8   2 -24   64.79   11.90
   8   2 -24   66.09   10.70
  -9  -3  24   77.29   11.40
   9   3 -24   66.09   11.50
   9   3 -24   84.49   12.10
   2  -4 -23   13.90    6.80
   2  -4 -23   19.60    9.20
   3  -3 -23   -2.20    4.70
   3  -3 -23   10.90    7.50
   4  -2 -23   30.60    8.60
   4  -2 -23   22.00    8.90
   5  -1 -23   64.19   10.50
   5  -1 -23   93.59   13.90
   6   0 -23   -0.30    4.30
   6   0 -23   -0.60    5.80
  -7  -1  23   32.90    7.40
   7   1 -23   33.70    8.20
   7   1 -23    9.20    6.80
   7   1 -23   24.30    6.50
  -8  -2  23   18.40    5.80
   8   2 -23   12.60    5.90
   8   2 -23    2.70    4.70
  -9  -3  23   27.40    7.40
   9   3 -23   28.80    7.60
   9   3 -23   40.70   10.40
   9   3 -23   24.10    8.10
 -10  -4  23   17.00    7.00
  10   4 -23   11.30    6.00
  10   4 -23   25.80    8.00
   1  -5 -22    2.80    8.30
   1  -5 -22   14.00    6.30
   2  -4 -22   47.90    9.10
   2  -4 -22   27.80    9.20
   3  -3 -22   11.10    7.30
   4  -2 -22   40.00    9.50
   5  -1 -22   24.80    8.80
  -6   0  22   80.39    8.80
   6   0 -22   99.39   12.50
   6   0 -22   97.09   13.10
  -7  -1  22   -3.00    3.00
   7   1 -22   -0.90    4.10
   7   1 -22    9.60    5.00
   7   1 -22  -10.40    4.80
  -8  -2  22    0.60    3.70
   8   2 -22   -9.30    3.80
   8   2 -22   -3.00    4.30
   8   2 -22   -0.70    5.10
  -9  -3  22  180.78   14.40
   9   3 -22  175.58   14.90
   9   3 -22  181.88   15.90
 -10  -4  22    1.60    5.20
  10   4 -22    9.80    5.80
  10   4 -22   -0.20    4.60
 -11  -5  22   15.30    6.70
  11   5 -22   12.30    6.50
  11   5 -22   37.40    9.10
   0  -6 -21   -3.30    7.10
   0  -6 -21   -0.30    5.90
   1  -5 -21   62.09   11.20
   1  -5 -21   41.10    8.80
   2  -4 -21   -3.50    4.70
   2  -4 -21  -15.20    5.40
   3  -3 -21   13.10    6.10
   3  -3 -21    7.80    5.70
   4  -2 -21   46.90    9.00
   4  -2 -21   36.60    8.20
   5  -1 -21   16.80    6.80
   5  -1 -21   10.70    5.30
  -6   0  21   -2.40    3.20
   6   0 -21   -3.70    3.70
   6   0 -21    5.80    4.20
   6   0 -21   -1.00    5.00
  -7  -1  21   42.70    7.70
   7   1 -21   48.70   13.70
   7   1 -21   42.60    9.50
   7   1 -21   35.50    7.20
  -8  -2  21   11.00    5.40
   8   2 -21    0.90    4.10
   8   2 -21    3.40    4.60
   8   2 -21    1.80    5.00
  -9  -3  21   -4.20    3.50
   9   3 -21   -0.80    4.80
   9   3 -21    8.90    5.20
   9   3 -21    1.90    4.70
 -10  -4  21   16.70    6.70
  10   4 -21    5.80    7.80
  10   4 -21   25.70    8.10
  10   4 -21   15.90    6.80
 -11  -5  21  103.69   14.40
  11   5 -21   95.89   11.90
  11   5 -21   75.49   13.30
  11   5 -21   69.19   11.60
  12   6 -21   26.40    8.10
  12   6 -21   32.20    8.90
  -1  -7 -20   28.00    9.90
  -1  -7 -20    4.00    6.30
  -1  -7 -20    2.60    6.20
   0  -6 -20   16.90    8.90
   0  -6 -20   24.20    7.40
   1  -5 -20   50.99    8.60
   1  -5 -20   61.19   11.00
   2  -4 -20   22.20    6.40
   2  -4 -20   32.80    8.50
   3  -3 -20   25.80    7.70
   3  -3 -20   22.30    6.70
   4  -2 -20    7.30    5.40
   4  -2 -20   -0.30    4.10
   5  -1 -20    2.80    5.90
   5  -1 -20    0.20    3.80
  -6   0  20   16.80    4.80
   6   0 -20   21.50    6.20
   6   0 -20   22.70    5.90
   6   0 -20   29.10    8.00
  -7  -1  20   12.90    5.30
   7   1 -20   16.30    5.60
   7   1 -20   12.70    5.50
   7   1 -20   33.20    8.50
  -8  -2  20    5.60    4.10
   8   2 -20   -5.60    3.40
   8   2 -20    2.10    5.00
   8   2 -20    2.30    4.30
  -9  -3  20   14.00    6.20
   9   3 -20   24.00    7.40
   9   3 -20   17.20    6.40
   9   3 -20   14.80    6.40
 -10  -4  20   67.69   10.80
  10   4 -20   67.49   11.00
  10   4 -20   66.89   12.30
  10   4 -20   66.09   11.30
 -11  -5  20   76.29   11.30
  11   5 -20   56.69   11.00
  11   5 -20   77.99   12.60
  11   5 -20   82.59   12.60
 -12  -6  20   90.79   11.40
 -12  -6  20   83.99   11.00
 -12  -6  20  116.49   13.50
  12   6 -20  121.59   14.20
  12   6 -20   68.99   11.50
 -13  -7  20   -3.50    5.30
 -13  -7  20   10.30    6.10
   2   8  19   57.39   10.30
  -2  -8 -19   77.29   11.90
  -1  -7 -19  139.89   13.80
  -1  -7 -19  132.29   16.40
   0  -6 -19   13.90    8.20
   0  -6 -19   20.10    6.60
   1  -5 -19    7.30    6.40
   1  -5 -19   -1.00    4.00
   2  -4 -19   -2.00    4.20
   2  -4 -19   -1.70    4.70
   3  -3 -19   48.90   10.70
   3  -3 -19   54.59    9.30
   4  -2 -19   87.79   10.50
   4  -2 -19   99.69   10.90
   5  -1 -19   -1.90    4.40
   5  -1 -19    5.00    4.20
  -6   0  19    4.20    2.90
   6   0 -19   -5.30    4.60
   6   0 -19    2.80    3.30
   6   0 -19    4.00    4.10
  -7  -1  19   30.20    6.20
   7   1 -19   49.30    9.20
   7   1 -19   34.20    7.60
   7   1 -19   40.30    7.40
  -8  -2  19   21.00    6.10
   8   2 -19   22.10    6.70
   8   2 -19   24.20    6.60
   8   2 -19   19.70    6.60
  -9  -3  19   -1.20    3.60
   9   3 -19    5.90    4.90
   9   3 -19    0.30    4.20
   9   3 -19    1.50    4.20
 -10  -4  19   62.29    9.50
  10   4 -19   75.09   11.30
  10   4 -19   54.99   10.30
  10   4 -19   57.29   10.50
 -11  -5  19   80.29   10.60
 -11  -5  19   83.79   12.20
 -11  -5  19  113.59   15.50
  11   5 -19   77.59   15.00
  11   5 -19   75.39   12.20
  11   5 -19  102.49   13.70
 -12  -6  19   89.89   11.60
 -12  -6  19  108.19   12.50
 -12  -6  19   90.99   13.00
  12   6 -19   73.99   12.70
  12   6 -19   97.69   14.20
  12   6 -19   84.29   13.00
 -13  -7  19   27.90    7.80
 -13  -7  19    6.90    5.80
  13   7 -19    7.80    5.20
  13   7 -19    2.30    5.70
 -14  -8  19   81.99   12.60
 -14  -8  19   73.69   12.40
  14   8 -19   63.99   12.10
  14   8 -19   63.39   12.20
   2   8  18   23.60    8.20
  -2  -8 -18   20.20    7.70
  -2  -8 -18   22.40    9.80
  -2  -8 -18    2.40    7.00
   1   7  18   -1.60    5.20
  -1  -7 -18   -5.50    6.70
  -1  -7 -18    8.10    6.10
  -1  -7 -18   10.20    6.50
   0  -6 -18   18.40    6.20
   0  -6 -18    9.00    7.20
   0  -6 -18    3.50    5.20
   1  -5 -18  117.29   11.80
   1  -5 -18  133.49   13.60
   2  -4 -18   18.30    6.10
   2  -4 -18    9.00    5.10
   3  -3 -18  128.59   11.50
   3  -3 -18  110.39   12.20
   4  -2 -18   67.69   10.80
   4  -2 -18   67.59    9.90
   5  -1 -18  320.57   16.80
   5  -1 -18  350.06   18.20
  -6   0  18    7.10    3.60
   6   0 -18   11.10    4.60
   6   0 -18    3.50    3.60
  -7  -1  18   -0.80    2.80
   7   1 -18   -3.10    3.10
   7   1 -18    0.60    3.80
   7   1 -18   -1.50    3.70
  -8  -2  18   32.60    6.90
   8   2 -18   35.50    8.00
   8   2 -18   30.50    7.00
   8   2 -18   23.50    6.80
  -9  -3  18   -3.40    3.50
   9   3 -18    8.80    5.00
   9   3 -18   -2.40    4.00
   9   3 -18   -9.00    3.20
 -10  -4  18   39.50    6.70
 -10  -4  18   19.70    6.00
 -10  -4  18   16.20    5.50
  10   4 -18   15.40    6.10
  10   4 -18   24.10    7.10
  10   4 -18   20.00    7.00
 -11  -5  18  187.88   14.20
 -11  -5  18  191.88   14.80
  11   5 -18  188.88   15.90
  11   5 -18  204.48   16.40
  11   5 -18  193.08   16.00
 -12  -6  18   67.99   10.90
 -12  -6  18  100.79   11.60
 -12  -6  18   90.59   11.40
  12   6 -18   94.69   13.70
  12   6 -18   99.49   13.80
  12   6 -18   83.39   13.20
 -13  -7  18   14.40    7.30
 -13  -7  18   24.90    8.10
 -13  -7  18   29.10    7.80
  13   7 -18   22.00    7.40
  13   7 -18   28.90   11.00
  13   7 -18   16.70    7.20
 -14  -8  18    4.20    6.60
 -14  -8  18    0.80    6.40
   3   9  17   15.90    8.70
  -3  -9 -17   34.40    8.90
  -3  -9 -17   36.90   10.20
  -3  -9 -17   61.89   13.00
   2   8  17   12.70    8.20
  -2  -8 -17   27.50    9.40
  -2  -8 -17   28.80    8.70
  -2  -8 -17   23.70    7.90
   1   7  17  118.39   12.90
  -1  -7 -17  127.89   13.30
  -1  -7 -17  145.19   16.10
   0   6  17   40.40    8.10
   0  -6 -17   20.10    7.00
   0  -6 -17   30.70    7.10
   0  -6 -17   12.00    7.20
   1  -5 -17   16.50    6.60
   1  -5 -17    3.20    4.90
   1  -5 -17   -0.70    4.30
   2  -4 -17    3.80    5.50
   2  -4 -17    2.30    4.30
   3  -3 -17  138.49   11.50
   3  -3 -17  143.29   12.20
   4  -2 -17  283.97   16.50
   4  -2 -17  316.27   16.30
   5  -1 -17   15.10    6.00
   5  -1 -17   12.30    5.00
  -6   0  17   -0.50    2.60
   6   0 -17   -0.20    3.10
   6   0 -17   -4.10    3.40
   6   0 -17    2.20    3.80
  -7  -1  17  305.57   14.50
   7   1 -17  259.97   23.50
   7   1 -17  327.97   15.50
   7   1 -17  312.37   16.50
  -8  -2  17    4.80    4.70
   8   2 -17    3.60    4.50
   8   2 -17   17.10    6.00
   8   2 -17    9.70    4.90
  -9  -3  17  396.56   18.70
   9   3 -17  421.26   21.10
   9   3 -17  397.76   19.40
   9   3 -17  449.16   21.50
 -10  -4  17    2.40    4.00
 -10  -4  17    3.90    4.30
 -10  -4  17    6.00    4.30
  10   4 -17   11.50    6.60
  10   4 -17    2.70    5.10
  10   4 -17   -1.50    4.30
 -11  -5  17    5.10    4.70
  11   5 -17   10.80    5.90
  11   5 -17   10.10    5.50
  11   5 -17    9.80    5.30
 -12  -6  17   -7.50    3.80
 -12  -6  17    1.50    4.80
 -12  -6  17    4.50    4.80
  12   6 -17   -8.10    3.90
  12   6 -17   -2.10    5.00
  12   6 -17    7.30    6.00
 -13  -7  17    7.40    5.80
 -13  -7  17   -3.10    4.80
 -13  -7  17   -1.50    4.90
  13   7 -17    7.60    6.10
  13   7 -17    2.40    5.20
  13   7 -17   -3.90    4.50
 -14  -8  17   37.20    9.50
 -14  -8  17   30.90    9.00
  14   8 -17   30.60    7.70
  14   8 -17   21.70    8.30
 -15  -9  17   -6.40    6.00
 -15  -9  17  -12.30    6.80
  15   9 -17   18.50    7.30
  15   9 -17   -2.70    5.90
   3   9  16   22.10    8.70
  -3  -9 -16   26.20    8.40
  -3  -9 -16   39.40    9.00
   2   8  16  166.18   16.10
  -2  -8 -16  158.78   17.00
  -2  -8 -16  180.88   16.30
  -2  -8 -16  162.28   14.80
   1   7  16   22.40    7.20
  -1  -7 -16   33.60    8.80
  -1  -7 -16   32.10    7.60
  -1  -7 -16   27.60    7.00
   0   6  16    0.70    4.60
   0  -6 -16    0.80    4.00
   0  -6 -16    0.70    5.40
   0  -6 -16    4.40    5.40
   1  -5 -16    7.10    4.30
   1  -5 -16   10.10    6.60
   1  -5 -16   -0.90    4.00
   2  -4 -16    0.70    3.80
   2  -4 -16    2.20    4.50
   2  -4 -16   -2.10    3.40
   3  -3 -16  218.48   14.20
   3  -3 -16  233.08   14.10
   4  -2 -16  173.18   12.60
   4  -2 -16  138.59   11.00
   5  -1 -16  263.77   14.50
   5  -1 -16  290.37   15.70
  -6   0  16   29.50    5.40
   6   0 -16   36.10    6.40
   6   0 -16   41.60    8.30
   6   0 -16   19.80    5.80
  -7  -1  16   -0.60    2.90
   7   1 -16    7.90    5.10
   7   1 -16    5.30    3.90
   7   1 -16    8.40    4.50
  -8  -2  16   62.89    7.60
   8   2 -16   78.99   10.10
   8   2 -16   70.49    9.80
  -9  -3  16   -0.60    3.10
  -9  -3  16    1.70    3.60
   9   3 -16   -0.70    3.50
   9   3 -16   -5.10    3.50
   9   3 -16    2.30    4.10
 -10  -4  16   15.10    5.70
 -10  -4  16   11.30    4.80
 -10  -4  16   16.70    5.70
  10   4 -16   18.50    6.10
  10   4 -16   14.70    6.20
  10   4 -16   19.90    6.00
 -11  -5  16   91.39   10.60
 -11  -5  16  103.99   11.20
  11   5 -16   93.09   11.70
  11   5 -16   98.49   13.10
  11   5 -16  106.39   12.00
 -12  -6  16    4.10    5.30
 -12  -6  16    3.80    5.30
 -12  -6  16   -1.20    4.80
  12   6 -16   -1.30    3.90
  12   6 -16    0.20    4.90
  12   6 -16   10.10    5.40
 -13  -7  16    2.90    5.60
 -13  -7  16    0.30    4.40
 -13  -7  16    3.00    4.80
  13   7 -16   -4.90    4.30
  13   7 -16    2.90    5.30
  13   7 -16    5.30    5.60
 -14  -8  16   15.60    6.80
 -14  -8  16   13.40    6.80
  14   8 -16   16.90    7.40
  14   8 -16    3.90    5.40
 -15  -9  16   11.30    7.20
 -15  -9  16    0.20    7.30
  15   9 -16   21.50   10.30
  15   9 -16   11.50    7.30
   4  10  15    5.20    7.20
  -4 -10 -15    4.40    6.20
  -4 -10 -15   19.50   10.70
   3   9  15   74.39   12.50
  -3  -9 -15   48.80   11.90
  -3  -9 -15   82.09   12.00
  -3  -9 -15   73.49   12.10
  -2  -8 -15   10.80    7.40
  -2  -8 -15   -0.50    5.00
  -2  -8 -15    4.20    5.80
   1   7  15    2.10    5.50
  -1  -7 -15   18.10    7.30
  -1  -7 -15   12.10    5.80
   0   6  15    1.40    4.90
   0  -6 -15    0.50    5.20
   0  -6 -15    7.80    4.90
   0  -6 -15    2.40    4.70
  -1   5  15    2.50    4.00
   1  -5 -15    1.90    4.50
   1  -5 -15    5.80    4.10
   1  -5 -15   11.70    4.90
   2  -4 -15   81.09   10.10
   2  -4 -15   84.39    9.40
   3  -3 -15  174.08   11.90
   3  -3 -15  175.18   12.50
   4  -2 -15  105.79   10.10
   4  -2 -15  112.89    9.60
   5  -1 -15   -1.30    3.60
   5  -1 -15    0.50    3.20
  -6   0  15    1.30    2.60
   6   0 -15    3.00    3.20
   6   0 -15    7.90    4.70
   6   0 -15   -1.40    3.10
  -7  -1  15  385.26   15.50
   7   1 -15  389.86   18.40
   7   1 -15  424.36   18.10
   7   1 -15  408.86   16.30
  -8  -2  15   24.30    5.10
  -8  -2  15   24.50    5.40
   8   2 -15   22.10    5.90
   8   2 -15   23.90    6.10
   8   2 -15   28.40    6.80
  -9  -3  15   28.40    6.00
  -9  -3  15   29.00    8.00
   9   3 -15   29.20    6.70
   9   3 -15   25.80    7.10
   9   3 -15   24.10    6.10
 -10  -4  15    4.60    3.90
 -10  -4  15    4.20    4.20
  10   4 -15    6.90    4.80
  10   4 -15    4.00    4.50
  10   4 -15   10.50    5.00
 -11  -5  15   25.50    6.90
 -11  -5  15   36.50    8.30
  11   5 -15   22.60    6.40
  11   5 -15   33.30    8.50
  11   5 -15   26.70    7.70
 -12  -6  15   53.29    9.60
 -12  -6  15   53.79    9.10
 -12  -6  15   41.70    8.30
  12   6 -15   44.50    9.10
  12   6 -15   55.39   10.20
  12   6 -15   53.89    9.80
 -13  -7  15   65.29   11.30
 -13  -7  15   69.59   10.50
 -13  -7  15   63.39   12.50
  13   7 -15   63.99   11.30
  13   7 -15   57.39   10.70
  13   7 -15   49.20    9.60
 -14  -8  15    8.50    6.40
 -14  -8  15   14.00    6.50
 -14  -8  15   -0.50    6.20
  14   8 -15   -4.80    5.50
  14   8 -15   10.20    6.00
  14   8 -15    9.10    6.50
 -15  -9  15   51.39   10.50
 -15  -9  15   31.90   10.70
  15   9 -15   24.90    8.20
  15   9 -15   34.80    9.60
 -16 -10  15   21.80    9.30
  16  10 -15   18.70    7.70
  16  10 -15   11.80    7.60
   4  10  14   11.60    8.10
  -4 -10 -14   -0.10    8.90
  -4 -10 -14   -0.60    6.50
   3   9  14   22.50    8.80
  -3  -9 -14   27.70    9.70
  -3  -9 -14   32.60   10.30
  -3  -9 -14   26.50    8.20
   2   8  14    2.80    6.10
  -2  -8 -14   -8.30    5.20
  -2  -8 -14   -9.20    6.10
  -2  -8 -14   -8.40    5.10
   1   7  14   16.30    7.60
  -1  -7 -14   12.20    6.10
  -1  -7 -14   11.40    6.00
  -1  -7 -14   19.80    6.50
   0   6  14   -3.00    4.20
   0  -6 -14    0.70    4.20
   0  -6 -14   -2.50    4.30
  -1   5  14    4.30    4.30
   1  -5 -14    3.70    4.20
   1  -5 -14   -0.40    3.70
   1  -5 -14   -0.60    4.40
  -2   4  14   73.79    8.20
   2  -4 -14   93.09    9.30
   2  -4 -14   98.09   10.10
   2  -4 -14   87.29    8.50
   3  -3 -14   36.60    6.90
   3  -3 -14   44.30    7.00
   4  -2 -14  294.67   14.20
   4  -2 -14  303.57   15.10
   5  -1 -14   16.10    4.70
   5  -1 -14   32.60    6.60
  -6   0  14    8.50    3.00
   6   0 -14   -4.60    2.70
   6   0 -14    3.60    3.20
   6   0 -14    4.00    4.00
  -7  -1  14   15.70    4.40
   7   1 -14   12.70    4.40
   7   1 -14   16.30    5.40
   7   1 -14   13.00    4.80
  -8  -2  14   -1.60    2.60
  -8  -2  14    2.30    3.10
  -8  -2  14    2.40    2.90
   8   2 -14   -0.70    3.00
   8   2 -14    1.70    3.60
   8   2 -14    3.10    3.60
  -9  -3  14   18.10    4.80
  -9  -3  14   30.80    6.20
  -9  -3  14   19.30    5.10
   9   3 -14   15.90    5.40
   9   3 -14   30.10    6.70
   9   3 -14   24.50    7.00
 -10  -4  14   10.20    4.80
 -10  -4  14    2.30    3.90
  10   4 -14   17.80    5.80
  10   4 -14    1.20    4.00
  10   4 -14    4.90    4.90
 -11  -5  14    4.90    4.70
 -11  -5  14    6.00    4.50
  11   5 -14    4.20    4.40
  11   5 -14    6.70    5.30
  11   5 -14    8.90    5.70
 -12  -6  14  117.19   12.50
 -12  -6  14  109.69   11.60
 -12  -6  14  118.19   11.50
  12   6 -14   94.09   11.80
  12   6 -14  118.09   12.60
  12   6 -14  103.59   11.80
 -13  -7  14    1.50    4.20
 -13  -7  14    2.50    5.00
  13   7 -14    2.20    5.00
  13   7 -14    7.80    6.40
  13   7 -14    8.60    5.30
 -14  -8  14   91.69   13.40
 -14  -8  14   98.19   12.90
 -14  -8  14  115.59   12.90
  14   8 -14   80.79   12.80
  14   8 -14   88.19   12.60
  14   8 -14   80.69   12.40
 -15  -9  14    6.20    7.00
 -15  -9  14   10.30    7.50
  15   9 -14   15.50    7.10
  15   9 -14    0.30    4.40
 -16 -10  14   16.00    7.30
 -16 -10  14   12.20    6.90
  16  10 -14   -4.70    5.70
  16  10 -14   -9.30    5.90
   5  11  13    3.80    8.60
  -5 -11 -13   -2.60    7.10
   4  10  13    5.10    8.30
  -4 -10 -13   14.90    6.20
  -4 -10 -13   26.80    9.80
  -4 -10 -13    7.70    6.90
   3   9  13   58.99   11.40
  -3  -9 -13   45.70   10.80
  -3  -9 -13   48.30   11.00
  -3  -9 -13   44.20    9.10
   2   8  13   32.00    9.10
  -2  -8 -13   20.00    7.10
  -2  -8 -13   20.30    7.40
  -2  -8 -13   24.70    7.40
   1   7  13    0.00    4.70
  -1  -7 -13    0.70    5.10
  -1  -7 -13   -8.10    4.50
  -1  -7 -13   -1.10    4.50
   0   6  13    8.20    5.10
   0  -6 -13    7.40    5.50
   0  -6 -13    8.60    5.60
   0  -6 -13   10.50    5.20
  -1   5  13   62.69    8.50
   1  -5 -13   57.39    7.90
   1  -5 -13   59.19    8.80
   1  -5 -13   65.59    9.00
  -2   4  13  539.15   19.10
   2  -4 -13  514.35   18.60
   2  -4 -13  539.95   20.00
   2  -4 -13  526.05   20.20
   3  -3 -13  144.19   10.60
   3  -3 -13  115.89    9.40
   4  -2 -13  168.18   10.40
   4  -2 -13  172.38   11.30
   5  -1 -13   45.70    6.70
   5  -1 -13   40.30    6.90
  -6   0  13   -0.90    1.90
   6   0 -13   -3.90    2.10
   6   0 -13    2.20    2.80
   6   0 -13    0.40    3.40
  -7  -1  13   18.60    4.50
  -7  -1  13   14.70    3.90
   7   1 -13   21.80    5.70
   7   1 -13   20.30    5.20
   7   1 -13   14.30    4.30
  -8  -2  13   62.09    7.10
  -8  -2  13   51.79    6.20
  -8  -2  13   57.69    6.50
   8   2 -13   59.39    7.30
   8   2 -13   70.29    9.30
   8   2 -13   63.69    8.60
  -9  -3  13  289.07   13.30
  -9  -3  13  297.57   15.00
  -9  -3  13  293.87   14.30
   9   3 -13  305.17   15.80
   9   3 -13  286.47   14.90
   9   3 -13  284.47   15.50
 -10  -4  13  186.38   11.60
 -10  -4  13  183.18   12.90
 -10  -4  13  168.28   11.90
  10   4 -13  165.78   12.80
  10   4 -13  157.58   12.50
  10   4 -13  165.58   12.40
 -11  -5  13   10.80    5.20
 -11  -5  13   13.40    5.30
  11   5 -13   16.30    5.50
  11   5 -13    9.20    4.90
  11   5 -13   14.60    5.80
 -12  -6  13  502.25   23.80
 -12  -6  13  526.35   23.00
  12   6 -13  545.45   24.50
  12   6 -13  486.15   36.20
 -13  -7  13  175.58   15.20
 -13  -7  13  167.48   14.10
 -13  -7  13  173.28   13.80
  13   7 -13  179.68   15.40
  13   7 -13  144.49   13.90
  13   7 -13  162.58   15.10
 -14  -8  13   77.09   11.60
 -14  -8  13   84.09   14.90
 -14  -8  13   83.49   11.70
  14   8 -13   66.89   11.70
  14   8 -13   85.19   12.70
 -15  -9  13   21.30    8.00
 -15  -9  13   30.30    8.60
 -15  -9  13   28.40    8.20
 -15  -9  13   28.90    7.20
  15   9 -13   24.40    7.80
  15   9 -13   31.70    8.70
  15   9 -13   41.90   10.00
 -16 -10  13   68.19   13.00
 -16 -10  13   93.19   12.00
  16  10 -13  111.59   26.00
   5  11  12    9.60    8.80
  -5 -11 -12   15.80    7.60
   4  10  12   14.80    8.30
  -4 -10 -12    8.20    7.10
  -4 -10 -12   16.30    9.60
  -4 -10 -12   15.00    6.80
   3   9  12   26.40    9.10
  -3  -9 -12   34.60    8.30
  -3  -9 -12   16.40    7.30
  -3  -9 -12   33.10    9.30
   2   8  12  101.69   13.30
  -2  -8 -12   87.69   11.80
  -2  -8 -12  112.79   12.60
  -2  -8 -12  100.09   11.50
   1   7  12  151.78   13.90
  -1  -7 -12  109.29   11.40
  -1  -7 -12  115.99   12.50
  -1  -7 -12  129.09   12.70
   0   6  12    4.60    5.00
   0  -6 -12   11.90    5.20
   0  -6 -12   13.30    5.40
  -1   5  12  687.83   23.80
   1  -5 -12  672.13   23.50
   1  -5 -12  705.13   23.60
   1  -5 -12  690.83   23.50
  -2   4  12   72.49    7.70
   2  -4 -12   80.79    8.70
   2  -4 -12   76.29    8.10
   2  -4 -12   92.99    8.30
   3  -3 -12   81.99    7.10
   3  -3 -12   88.39    8.40
   3  -3 -12   75.69    7.60
   4  -2 -12  289.77   13.10
   4  -2 -12  287.97   13.60
   5  -1 -12  691.23   21.70
   5  -1 -12  648.94   20.50
  -6   0  12  175.38    8.40
   6   0 -12  169.08   10.80
   6   0 -12  161.68   10.50
   6   0 -12  201.08   10.90
  -7  -1  12    8.20    3.20
  -7  -1  12   11.70    3.80
  -7  -1  12    5.50    3.10
   7   1 -12    6.90    3.40
   7   1 -12   10.00    4.40
   7   1 -12    7.00    3.60
  -8  -2  12  478.35   17.10
  -8  -2  12  501.85   16.50
  -8  -2  12  484.05   17.70
   8   2 -12  524.45   19.20
   8   2 -12  502.75   19.40
   8   2 -12  497.05   18.00
  -9  -3  12  175.48   10.40
  -9  -3  12  189.48   12.00
  -9  -3  12  163.38   10.60
   9   3 -12  183.78   11.70
   9   3 -12  178.28   11.90
   9   3 -12  203.98   12.80
 -10  -4  12   73.59    8.00
 -10  -4  12   66.99    8.10
 -10  -4  12   75.89    9.00
  10   4 -12   77.89   10.10
  10   4 -12   71.29    8.90
  10   4 -12   66.19    9.30
 -11  -5  12  130.29   11.70
 -11  -5  12  131.29   11.00
 -11  -5  12  129.09   10.70
  11   5 -12  135.39   11.60
  11   5 -12  137.19   12.00
  11   5 -12  133.49   11.90
 -12  -6  12  172.38   14.30
 -12  -6  12  142.59   12.40
  12   6 -12  148.89   13.40
  12   6 -12  164.88   13.90
  12   6 -12  156.08   13.80
 -13  -7  12  333.77   18.40
 -13  -7  12  283.87   17.50
 -13  -7  12  305.57   19.60
  13   7 -12  300.07   18.90
  13   7 -12  285.07   18.30
  13   7 -12  308.67   19.30
 -14  -8  12  121.59   10.80
 -14  -8  12  110.39   13.60
 -14  -8  12   99.19   12.40
 -14  -8  12  129.89   12.70
  14   8 -12  108.59   12.90
  14   8 -12  101.89   12.00
  14   8 -12  109.09   13.40
 -15  -9  12   12.60    7.20
 -15  -9  12   18.60    6.40
 -15  -9  12   13.70    6.70
  15   9 -12   14.00    7.70
  15   9 -12   18.40    8.00
  15   9 -12   16.80    7.20
 -16 -10  12   -3.50    5.50
 -16 -10  12   -5.40    7.20
 -16 -10  12   -7.40    5.00
  16  10 -12    4.00    5.90
  16  10 -12    5.70    6.70
 -17 -11  12   48.40   12.30
 -17 -11  12   56.79   10.80
  17  11 -12   52.29   11.10
  17  11 -12   35.20   10.80
   5  11  11    7.40    7.90
  -5 -11 -11   -1.30    5.60
   4  10  11   18.90    8.20
  -4 -10 -11   18.40    8.20
  -4 -10 -11    3.70    5.90
   3   9  11    6.70    6.70
  -3  -9 -11   16.60    7.40
  -3  -9 -11    6.50    6.60
  -3  -9 -11    4.00    5.60
   2   8  11   16.80    7.40
  -2  -8 -11   23.70    7.60
  -2  -8 -11   12.40    5.60
  -2  -8 -11   20.80    7.20
   1   7  11    1.20    4.80
  -1  -7 -11    6.10    4.90
  -1  -7 -11   -0.90    5.00
  -1  -7 -11   -5.20    3.70
   0   6  11   61.49    9.30
   0  -6 -11   65.29    9.00
   0  -6 -11   58.89    8.50
   0  -6 -11   69.49    9.20
  -1   5  11   -4.40    3.20
   1  -5 -11    3.60    4.10
   1  -5 -11   -2.90    3.20
   1  -5 -11    1.20    3.50
  -2   4  11  350.26   14.80
   2  -4 -11  356.96   15.10
   2  -4 -11  341.87   15.20
   2  -4 -11  353.76   14.60
  -3   3  11  108.89   13.00
   3  -3 -11  109.69    7.70
   3  -3 -11  115.19    8.90
   3  -3 -11  114.79    8.50
   4  -2 -11  682.63   20.60
   4  -2 -11  678.83   20.90
   5  -1 -11  311.77   13.20
   5  -1 -11  321.87   13.80
  -6   0  11    0.60    2.00
  -6   0  11    0.00    2.20
   6   0 -11   -3.50    2.40
   6   0 -11    0.80    2.40
   6   0 -11   -1.50    2.30
  -7  -1  11  394.76   13.10
  -7  -1  11  385.36   13.60
  -7  -1  11  379.16   14.10
   7   1 -11  391.06   15.90
   7   1 -11  382.56   15.30
   7   1 -11  374.26   14.00
  -8  -2  11  140.39    8.80
  -8  -2  11  132.39    8.30
  -8  -2  11  111.79    9.00
   8   2 -11  121.79    9.20
   8   2 -11  123.99    9.60
   8   2 -11  132.79    9.30
  -9  -3  11  275.57   13.20
  -9  -3  11  303.97   13.50
  -9  -3  11  301.47   14.70
   9   3 -11  300.27   14.80
   9   3 -11  303.37   14.40
   9   3 -11  290.47   14.80
 -10  -4  11  114.29    9.30
 -10  -4  11  114.99    9.50
 -10  -4  11  100.99    9.70
  10   4 -11  111.49   10.00
  10   4 -11  104.99    9.70
  10   4 -11   98.59    9.70
 -11  -5  11   18.10    5.80
 -11  -5  11   10.90    4.60
 -11  -5  11    8.70    4.30
  11   5 -11   15.20    5.50
  11   5 -11    5.20    4.30
  11   5 -11   14.90    5.50
 -12  -6  11  497.05   21.40
 -12  -6  11  519.75   23.60
  12   6 -11  474.55   22.10
  12   6 -11  485.65   22.70
  12   6 -11  491.75   22.50
 -13  -7  11   10.20    5.80
 -13  -7  11   12.60    5.30
  13   7 -11   17.20    7.30
  13   7 -11   10.50    5.20
  13   7 -11   12.10    5.30
 -14  -8  11    6.10    5.20
 -14  -8  11    4.70    4.80
 -14  -8  11   14.40    6.50
 -14  -8  11    8.10    4.80
  14   8 -11    5.20    5.00
  14   8 -11   12.10    5.90
  14   8 -11   20.10    7.00
 -15  -9  11    1.80    4.60
 -15  -9  11   -2.30    5.60
 -15  -9  11   -2.30    6.10
 -15  -9  11    4.90    5.00
  15   9 -11    3.00    5.70
  15   9 -11   11.20    6.10
  15   9 -11    6.20    5.20
 -16 -10  11   27.00    8.80
 -16 -10  11   10.20    6.50
 -16 -10  11   10.60    7.30
  16  10 -11   22.00    9.00
  16  10 -11   12.50    7.00
  17  11 -11   75.29   13.20
  17  11 -11   77.79   12.70
   5  11  10   -5.90    7.00
  -5 -11 -10    3.60    5.60
  -5 -11 -10   -9.50    7.20
  -4 -10 -10   63.19   10.90
  -4 -10 -10  118.79   14.60
  -4 -10 -10   67.09   11.50
  -3  -9 -10  258.07   17.90
  -3  -9 -10  216.58   17.50
  -3  -9 -10  233.98   16.70
   2   8  10   28.80    8.60
  -2  -8 -10   46.00    8.90
  -2  -8 -10   26.60    7.40
  -2  -8 -10   36.80    7.90
   1   7  10    6.50    5.60
  -1  -7 -10    6.70    4.40
  -1  -7 -10   22.60   10.60
  -1  -7 -10    1.50    4.20
   0   6  10    6.40    4.80
   0  -6 -10   -5.00    3.40
   0  -6 -10   -1.00    3.30
   0  -6 -10   -0.50    3.70
  -1   5  10  452.15   18.40
   1  -5 -10  423.86   17.30
   1  -5 -10  425.96   17.50
   1  -5 -10  439.16   17.60
  -2   4  10   51.79    6.60
   2  -4 -10   60.49    6.80
   2  -4 -10   48.80    6.80
   2  -4 -10   58.39    7.30
  -3   3  10   59.89    6.20
   3  -3 -10   58.29    6.70
   3  -3 -10   70.39    7.20
   3  -3 -10   64.19    6.20
   4  -2 -10 1024.10   31.90
   4  -2 -10 1116.29   27.50
   5  -1 -10 1823.82   39.40
   5  -1 -10 1874.71   40.10
  -6   0  10  464.75   14.20
  -6   0  10  447.96   13.20
  -6   0  10  445.86   14.40
   6   0 -10  389.96   21.60
   6   0 -10  460.15   16.40
   6   0 -10  454.05   13.80
  -7  -1  10  270.57   10.80
  -7  -1  10  249.18   11.50
  -7  -1  10  248.08   10.20
   7   1 -10  232.58   12.00
   7   1 -10  257.77   11.10
   7   1 -10  257.37   12.00
  -8  -2  10   71.29    6.70
  -8  -2  10   82.79    7.80
  -8  -2  10   79.89    6.80
   8   2 -10   66.89    7.30
   8   2 -10   87.59    7.80
   8   2 -10   85.49    7.50
  -9  -3  10    3.50    3.30
  -9  -3  10    5.80    3.10
  -9  -3  10   10.30    4.00
   9   3 -10    2.80    3.50
   9   3 -10    4.60    3.70
   9   3 -10    6.30    3.70
 -10  -4  10  500.05   18.80
 -10  -4  10  513.25   18.90
 -10  -4  10  514.05   20.50
  10   4 -10  533.55   20.10
  10   4 -10  527.65   20.50
  10   4 -10  498.65   20.00
 -11  -5  10   20.70    5.30
 -11  -5  10   22.60    6.50
  11   5 -10   26.20    6.20
  11   5 -10   24.10    6.40
 -12  -6  10  434.46   19.60
 -12  -6  10  441.36   19.90
 -12  -6  10  492.95   22.50
  12   6 -10  455.65   20.90
  12   6 -10  462.65   21.40
  12   6 -10  460.25   20.90
 -13  -7  10   11.80    5.50
 -13  -7  10   12.30    6.40
  13   7 -10   16.60    6.20
  13   7 -10    2.30    4.00
  13   7 -10   10.90    6.00
 -14  -8  10   11.70    6.20
 -14  -8  10   11.50    5.20
 -14  -8  10   11.50    5.90
  14   8 -10   26.60    7.20
  14   8 -10   29.70    8.50
  14   8 -10   21.80    7.00
 -15  -9  10  109.89   14.10
 -15  -9  10  105.09   11.80
 -15  -9  10   92.19   12.80
  15   9 -10  109.29   13.80
  15   9 -10   89.09   13.00
 -16 -10  10   13.40    7.90
 -16 -10  10   10.60    7.40
 -16 -10  10   16.60    6.50
 -16 -10  10   29.40    7.70
  16  10 -10    4.40    7.70
  16  10 -10   15.70    7.50
  16  10 -10    4.50    7.00
 -17 -11  10   38.40   11.20
  17  11 -10   38.60   13.40
   6  12   9  149.39   14.80
   6  12   9  137.89   16.10
   5  11   9   81.29   11.50
   5  11   9   47.20    8.70
  -5 -11  -9   57.09   10.20
  -5 -11  -9   74.69   12.60
   4  10   9   76.79   10.40
   4  10   9   83.39   10.20
  -4 -10  -9   67.19   10.50
  -4 -10  -9   97.49   13.40
  -4 -10  -9   76.49   12.50
   3   9   9    2.30    5.00
   3   9   9    3.30    4.10
  -3  -9  -9   11.10    6.00
  -3  -9  -9   -3.30    4.30
  -3  -9  -9    4.40    6.00
   2   8   9   20.50    5.20
   2   8   9   23.40    5.90
  -2  -8  -9   16.60    6.40
  -2  -8  -9   16.90    5.90
  -2  -8  -9   20.20    7.00
   1   7   9   58.49    7.10
   1   7   9   64.79    7.90
  -1  -7  -9   68.69   12.10
  -1  -7  -9   52.19    8.20
  -1  -7  -9   60.19    8.40
   0   6   9   17.50    4.80
   0   6   9   19.70    4.60
   0  -6  -9   10.60    4.90
   0  -6  -9   11.60    4.70
   0  -6  -9   11.20    4.50
  -1   5   9   68.59    6.00
  -1   5   9   71.19    8.40
   1  -5  -9   63.09    7.60
   1  -5  -9   79.19    8.20
   1  -5  -9   83.19    8.20
  -2   4   9  133.19    9.20
   2  -4  -9  118.89    8.60
   2  -4  -9  119.29    8.70
   2  -4  -9  118.89    8.70
  -3   3   9  484.55   15.50
   3  -3  -9  392.26   22.30
   3  -3  -9  469.35   15.20
   3  -3  -9  490.75   16.50
   4  -2  -9 1156.28   27.10
   4  -2  -9 1132.09   27.20
   4  -2  -9 1043.10   26.20
  -5   1   9  160.48    7.30
   5  -1  -9  149.29    8.60
   5  -1  -9  152.78    9.30
  -6   0   9   -0.90    2.30
  -6   0   9   -0.50    3.90
  -6   0   9    1.60    2.10
   6   0  -9    2.90    2.70
   6   0  -9    3.30    3.00
   6   0  -9   -1.40    2.60
  -7  -1   9   76.59    6.40
  -7  -1   9   82.99    6.30
  -7  -1   9   91.69    7.40
   7   1  -9   86.99    6.90
   7   1  -9   96.89    7.70
   7   1  -9   85.09    7.70
  -8  -2   9   16.80    4.10
  -8  -2   9   16.10    4.00
  -8  -2   9   18.60    4.80
   8   2  -9   18.10    4.70
   8   2  -9   16.70    4.50
   8   2  -9   14.00    4.40
  -9  -3   9   43.70    6.50
  -9  -3   9   49.40    7.20
  -9  -3   9   45.70    6.40
   9   3  -9   40.90    6.50
   9   3  -9   53.19    7.20
   9   3  -9   37.40    6.30
 -10  -4   9    6.20    3.70
 -10  -4   9    0.10    2.30
 -10  -4   9    3.80    3.40
  10   4  -9   -3.80    2.40
  10   4  -9    3.30    3.60
  10   4  -9   -2.10    2.50
 -11  -5   9   -0.80    3.10
 -11  -5   9    5.60    4.20
 -11  -5   9    4.50    4.20
  11   5  -9    0.50    3.20
  11   5  -9    4.80    3.80
  11   5  -9    4.10    4.20
 -12  -6   9   15.90    4.90
 -12  -6   9   20.30    5.70
 -12  -6   9    4.40    4.60
  12   6  -9   15.90    5.70
  12   6  -9   13.80    5.60
  12   6  -9    3.20    4.30
 -13  -7   9  110.39   12.20
 -13  -7   9  108.29   10.80
  13   7  -9   81.59   10.50
  13   7  -9  102.69   11.00
  13   7  -9   97.09   11.60
 -14  -8   9   15.00    7.00
 -14  -8   9   18.20    6.00
 -14  -8   9   16.40    6.50
  14   8  -9   10.10    6.50
  14   8  -9   12.90    5.80
  14   8  -9   21.70    7.10
 -15  -9   9    7.90    7.00
 -15  -9   9   13.40    6.00
 -15  -9   9    2.50    6.20
  15   9  -9    6.60    6.50
  15   9  -9    9.60    5.80
  15   9  -9    8.30    6.30
 -16 -10   9  205.88   18.00
 -16 -10   9  168.18   16.90
 -16 -10   9  172.08   15.30
 -16 -10   9  185.38   15.60
  16  10  -9  164.68   16.30
  16  10  -9  190.38   17.20
  16  10  -9  200.48   17.60
 -17 -11   9   64.59   16.00
 -17 -11   9   53.89   11.40
  17  11  -9   76.79   13.40
  17  11  -9   61.69   12.10
   6  12   8   -9.30    7.10
   6  12   8  -10.20    7.30
  -6 -12  -8   15.70   11.10
   5  11   8  130.39   12.80
   5  11   8   83.89   12.50
  -5 -11  -8   79.19   12.20
  -5 -11  -8  107.29   15.10
   4  10   8    3.80    4.90
   4  10   8   -6.20    6.20
  -4 -10  -8    9.90    7.30
  -4 -10  -8   10.00    8.10
  -4 -10  -8    1.00    4.90
   3   9   8    7.90    5.50
   3   9   8   12.70    5.30
  -3  -9  -8   20.60    7.40
  -3  -9  -8   15.70    9.70
  -3  -9  -8    1.30    5.40
   2   8   8  129.09   11.00
   2   8   8  127.39   10.00
  -2  -8  -8  117.29   12.20
  -2  -8  -8  135.89   12.20
  -2  -8  -8  114.19   12.40
   1   7   8   31.70    6.60
   1   7   8   43.30    6.40
  -1  -7  -8   35.90    7.30
  -1  -7  -8   43.80    7.70
  -1  -7  -8   42.00    7.50
   0   6   8  337.27   14.20
   0   6   8  346.17   13.40
   0  -6  -8  318.27   15.90
   0  -6  -8  338.47   16.10
   0  -6  -8  333.37   15.60
  -1   5   8   74.79    6.30
  -1   5   8   74.29    6.70
   1  -5  -8   91.79    8.40
   1  -5  -8   74.29    7.70
   1  -5  -8   77.29    7.80
  -2   4   8  496.85   15.00
  -2   4   8  481.75   17.20
   2  -4  -8  470.25   16.70
   2  -4  -8  493.45   17.00
   2  -4  -8  496.45   17.00
  -3   3   8  134.09    8.20
  -3   3   8  131.69    7.60
  -3   3   8  141.79    7.00
   3  -3  -8  124.09    8.40
   3  -3  -8  140.79    8.40
   3  -3  -8  142.09    8.80
  -4   2   8    5.60    2.60
  -4   2   8   11.20    3.00
   4  -2  -8    1.80    3.10
   4  -2  -8   11.00    3.50
  -5   1   8  158.78    7.30
  -5   1   8  155.08    7.40
   5  -1  -8  154.18    8.90
   5  -1  -8  166.88    8.60
  -6   0   8 1204.78   28.30
  -6   0   8 1174.78   24.40
  -6   0   8 1211.38   26.50
   6   0  -8 1197.38   28.00
   6   0  -8 1189.68   24.90
   6   0  -8 1197.38   27.20
  -7  -1   8  195.18    8.70
  -7  -1   8  201.48    9.10
  -7  -1   8  203.28   10.10
   7   1  -8  202.08   10.00
   7   1  -8  197.68   10.30
   7   1  -8  205.08    9.40
  -8  -2   8   80.29    6.60
  -8  -2   8   65.09    6.40
   8   2  -8   64.69    6.90
   8   2  -8   75.59    7.10
   8   2  -8   71.69    7.20
  -9  -3   8   -2.50    2.40
  -9  -3   8    4.60    3.70
  -9  -3   8    1.30    2.80
   9   3  -8    2.10    3.00
   9   3  -8    4.80    3.60
   9   3  -8    4.60    3.60
 -10  -4   8   41.20    6.50
 -10  -4   8   35.50    6.20
 -10  -4   8   43.00    7.20
  10   4  -8   38.10    6.10
  10   4  -8   40.30    6.70
  10   4  -8   28.50    5.80
 -11  -5   8  139.79   10.00
 -11  -5   8  125.39   10.00
 -11  -5   8  135.29   11.20
  11   5  -8  124.39   10.20
  11   5  -8  123.29   10.30
  11   5  -8  114.79    9.90
 -12  -6   8    3.50    4.20
 -12  -6   8    5.50    3.90
  12   6  -8    4.20    4.50
  12   6  -8    9.40    5.00
  12   6  -8    7.20    5.30
 -13  -7   8  268.97   17.30
 -13  -7   8  308.37   16.70
  13   7  -8  322.77   18.40
  13   7  -8  317.07   18.20
  13   7  -8  309.27   17.50
 -14  -8   8   95.89   10.90
 -14  -8   8  115.49   12.20
  14   8  -8  107.09   13.30
  14   8  -8  108.09   12.30
  14   8  -8   98.99   11.40
 -15  -9   8   23.90    7.50
 -15  -9   8   16.90    7.30
 -15  -9   8   14.50    6.00
  15   9  -8   16.00    7.00
  15   9  -8    6.30    5.50
  15   9  -8   18.90    7.30
 -16 -10   8    7.20    7.70
 -16 -10   8    4.50    6.10
 -16 -10   8   15.20    6.70
  16  10  -8   26.20    8.70
  16  10  -8   28.10    8.50
  16  10  -8   14.40    7.40
 -17 -11   8   15.60    7.90
 -17 -11   8    3.50    6.60
  17  11  -8    2.90    7.10
  17  11  -8   -4.40    6.10
 -18 -12   8    9.30    8.60
  18  12  -8    0.10    7.90
  18  12  -8    4.40    7.30
   6  12   7   11.80    9.10
   6  12   7   30.80    8.90
  -6 -12  -7    4.20    6.90
   5  11   7    0.80    6.10
   5  11   7    0.30    5.50
  -5 -11  -7    8.10    7.20
  -5 -11  -7   -0.90    5.10
  -5 -11  -7    4.60    6.90
   4  10   7   39.90    8.40
   4  10   7   55.99    9.30
  -4 -10  -7   41.90    8.70
  -4 -10  -7   44.20   12.00
  -4 -10  -7   56.49   10.70
   3   9   7   12.90    5.20
   3   9   7   16.80    6.30
  -3  -9  -7   22.50    6.80
  -3  -9  -7    4.40    5.90
   2   8   7    8.20    4.80
   2   8   7   10.50    4.50
  -2  -8  -7    9.30    5.50
  -2  -8  -7    5.70    5.10
  -2  -8  -7   10.70    5.10
   1   7   7  410.06   16.50
   1   7   7  418.66   17.30
  -1  -7  -7  424.86   19.10
  -1  -7  -7  423.66   18.80
  -1  -7  -7  411.86   19.40
   0   6   7   32.50    5.20
   0   6   7   34.70    6.10
   0  -6  -7   35.80    6.50
   0  -6  -7   42.80    6.90
   0  -6  -7   33.20    6.20
  -1   5   7  441.36   15.40
   1  -5  -7  437.46   16.50
   1  -5  -7  442.66   16.80
   1  -5  -7  446.46   17.20
  -2   4   7   86.49    7.00
   2  -4  -7   99.19    7.90
   2  -4  -7  100.39    8.00
   2  -4  -7   91.89    7.90
  -3   3   7 1066.79   24.30
  -3   3   7  821.32   29.40
  -3   3   7 1036.60   22.20
   3  -3  -7  999.10   24.50
   3  -3  -7 1001.00   24.60
   3  -3  -7 1031.50   24.30
  -4   2   7   92.29    6.00
  -4   2   7   92.49    5.80
   4  -2  -7   89.59    6.90
   4  -2  -7   96.49    6.40
   4  -2  -7  103.89    6.90
  -5   1   7   -1.70    1.80
  -5   1   7   -0.20    2.00
   5  -1  -7   -3.50    1.70
   5  -1  -7    1.60    2.90
  -6   0   7    1.60    2.30
  -6   0   7   -0.30    1.60
  -6   0   7    2.20    2.10
   6   0  -7    1.20    2.20
   6   0  -7   -2.60    1.60
   6   0  -7    0.30    2.50
  -7  -1   7 1766.52   35.10
  -7  -1   7 1757.92   36.60
  -7  -1   7 1797.62   34.70
   7   1  -7 1748.63   37.10
   7   1  -7 1790.22   36.50
   7   1  -7 1765.32   35.00
  -8  -2   7  102.69    7.30
  -8  -2   7   92.89    6.80
  -8  -2   7   86.59    7.60
   8   2  -7  102.69    8.70
   8   2  -7   93.79   12.30
   8   2  -7   93.49    7.60
  -9  -3   7  419.66   15.10
  -9  -3   7  448.96   16.90
  -9  -3   7  442.56   15.70
   9   3  -7  443.56   16.50
   9   3  -7  451.85   16.50
   9   3  -7  444.86   16.00
 -10  -4   7   40.60    6.60
 -10  -4   7   52.69    7.10
 -10  -4   7   50.59    7.40
  10   4  -7   47.40    6.70
  10   4  -7   47.30    7.30
  10   4  -7   49.30    7.10
 -11  -5   7  275.77   13.50
 -11  -5   7  258.87   14.60
 -11  -5   7  287.27   14.20
  11   5  -7  275.97   14.30
  11   5  -7  254.07   14.10
  11   5  -7  264.87   14.00
 -12  -6   7    2.60    3.60
 -12  -6   7    1.70    3.60
 -12  -6   7    2.30    3.70
  12   6  -7    2.80    3.70
  12   6  -7    4.10    4.00
  12   6  -7    1.70    5.30
 -13  -7   7   55.59    9.30
 -13  -7   7   62.99    8.90
  13   7  -7   54.59    8.60
  13   7  -7   65.39   10.00
  13   7  -7   68.89    9.90
 -14  -8   7  252.17   15.70
 -14  -8   7  270.07   20.00
  14   8  -7  258.87   19.30
  14   8  -7  246.88   16.30
  14   8  -7  277.57   17.90
 -15  -9   7   12.80    6.10
 -15  -9   7   13.50    6.10
 -15  -9   7   11.20    6.30
  15   9  -7   15.60    7.20
  15   9  -7    9.50    5.50
  15   9  -7   15.10    6.90
 -16 -10   7   22.80    8.00
 -16 -10   7   18.20    7.60
  16  10  -7   24.90    8.10
  16  10  -7   28.40    8.60
  16  10  -7   26.70    8.80
 -17 -11   7    5.00    7.20
 -17 -11   7   29.70    8.80
 -17 -11   7   22.70    8.00
  17  11  -7   12.60    7.90
  17  11  -7   11.90    7.80
  17  11  -7   27.30   13.60
  18  12  -7    2.20    6.30
   6  12   6    6.40    6.40
   6  12   6    2.60    7.40
  -6 -12  -6    0.70    5.80
   5  11   6   62.19   10.10
   5  11   6   75.99   11.60
  -5 -11  -6   50.09   11.80
  -5 -11  -6   47.70    9.60
  -5 -11  -6   65.19   11.80
   4  10   6    1.50    5.60
   4  10   6   -1.10    4.70
  -4 -10  -6    5.10    6.50
  -4 -10  -6    3.10    4.90
  -4 -10  -6   13.40    6.30
   3   9   6    2.90    4.50
  -3  -9  -6    6.20    5.30
  -3  -9  -6   14.20    6.10
  -3  -9  -6    7.90    3.40
  -3  -9  -6    7.60    5.30
   2   8   6   38.60    7.00
   2   8   6   33.40    6.90
  -2  -8  -6   48.00    8.00
  -2  -8  -6   38.70    8.00
  -2  -8  -6   30.50    7.40
   1   7   6   91.59    9.20
   1   7   6  105.89    9.30
  -1  -7  -6   92.89    9.50
  -1  -7  -6   89.49   10.10
  -1  -7  -6  126.19   11.10
   0   6   6    2.70    2.70
   0   6   6    2.30    3.00
   0  -6  -6    5.60    3.80
   0  -6  -6    0.40    2.90
   0  -6  -6    2.10    3.10
  -1   5   6  541.05   17.60
  -1   5   6  551.64   17.20
   1  -5  -6  544.15   18.50
   1  -5  -6  556.64   19.20
   1  -5  -6  557.34   18.80
  -2   4   6  998.70   23.10
  -2   4   6  990.50   24.20
   2  -4  -6  999.40   25.70
   2  -4  -6  985.50   25.30
   2  -4  -6  992.20   25.40
  -3   3   6    9.50    3.00
   3  -3  -6   11.40    3.50
   3  -3  -6   12.60    3.60
   3  -3  -6    5.30    3.20
  -4   2   6  106.89    5.90
  -4   2   6  102.69    6.10
   4  -2  -6  102.99    6.00
   4  -2  -6   79.99    9.90
   4  -2  -6  105.89    6.50
  -5   1   6   10.30    2.70
   5  -1  -6    5.10    2.60
   5  -1  -6    5.90    1.90
   5  -1  -6    6.60    2.70
  -6   0   6  125.39    6.40
  -6   0   6  119.09    6.70
  -6   0   6  106.79    5.50
   6   0  -6  120.39    5.80
   6   0  -6  127.39    6.70
   6   0  -6  117.19    7.50
  -7  -1   6   13.50    3.40
  -7  -1   6    9.50    2.70
  -7  -1   6    9.10    2.90
   7   1  -6    5.30    2.40
   7   1  -6   12.30    3.10
   7   1  -6   10.70    3.10
  -8  -2   6   40.40    5.00
  -8  -2   6   41.00    5.60
  -8  -2   6   41.90    5.30
   8   2  -6   39.60    5.40
   8   2  -6   50.69    5.70
   8   2  -6   35.50    5.20
  -9  -3   6    4.90    2.90
  -9  -3   6    8.70    3.50
  -9  -3   6    4.50    3.50
   9   3  -6    4.50    3.20
   9   3  -6    1.40    2.90
   9   3  -6    8.90    3.80
 -10  -4   6 1565.24   36.30
 -10  -4   6 1563.74   37.70
 -10  -4   6 1524.15   35.20
  10   4  -6 1490.45   36.50
  10   4  -6 1536.55   36.60
  10   4  -6 1556.94   36.20
 -11  -5   6   22.70    5.00
 -11  -5   6   16.10    5.00
 -11  -5   6   23.60    5.70
  11   5  -6   14.30    4.30
  11   5  -6   27.40    6.20
  11   5  -6   16.50    4.80
 -12  -6   6   67.89    7.70
 -12  -6   6   78.49    9.10
 -12  -6   6   65.49    8.30
  12   6  -6   62.29    8.40
  12   6  -6   45.30    7.70
  12   6  -6   50.29    7.90
 -13  -7   6  309.87   16.20
 -13  -7   6  334.87   17.60
 -13  -7   6  322.27   18.30
  13   7  -6  310.07   16.70
  13   7  -6  295.47   17.00
  13   7  -6  329.37   17.90
 -14  -8   6  282.67   18.20
 -14  -8   6  260.47   15.60
  14   8  -6  255.37   17.20
  14   8  -6  224.58   15.70
  14   8  -6  275.67   17.60
 -15  -9   6   40.00    8.60
 -15  -9   6   36.40    8.60
 -15  -9   6   56.79    9.00
  15   9  -6   38.90    8.80
  15   9  -6   40.60    8.20
  15   9  -6   50.49    9.90
 -16 -10   6   62.99   11.00
 -16 -10   6   47.90   10.10
 -16 -10   6   57.09    9.70
  16  10  -6   44.60   10.40
  16  10  -6   57.89   10.90
  16  10  -6   86.09   12.30
 -17 -11   6    7.90    6.00
 -17 -11   6    3.40    6.20
  17  11  -6    8.00    6.70
  17  11  -6    3.00    6.00
  17  11  -6    0.20    6.30
 -18 -12   6   -1.80    6.40
  18  12  -6    9.70    7.40
   6  12   5    1.20    6.50
   6  12   5    6.60    8.20
  -6 -12  -5   12.20    7.50
  -6 -12  -5  -14.70    5.70
   5  11   5   -9.70    6.00
   5  11   5   -4.30    6.00
  -5 -11  -5    1.30    5.40
  -5 -11  -5    0.10    7.80
  -5 -11  -5   -5.30    6.00
   4  10   5   30.10    8.40
   4  10   5   21.60    6.70
  -4 -10  -5   25.70    8.10
  -4 -10  -5   24.90    5.70
  -4 -10  -5   39.70    9.40
  -4 -10  -5   25.90    7.00
   3   9   5   45.60    7.30
   3   9   5   47.70    8.80
   3   9   5   45.40    8.00
  -3  -9  -5   36.30    8.40
  -3  -9  -5   44.80    8.70
  -3  -9  -5   51.69    9.20
  -3  -9  -5   38.70    5.90
   2   8   5  326.07   16.20
   2   8   5  313.57   13.80
   2   8   5  320.17   16.50
  -2  -8  -5  303.27   17.70
  -2  -8  -5  318.97   17.30
  -2  -8  -5  309.77   17.50
  -2  -8  -5  310.47   12.90
   1   7   5   -2.10    3.10
   1   7   5   -0.70    3.10
  -1  -7  -5    1.40    2.20
  -1  -7  -5    4.80    3.90
  -1  -7  -5   -2.00    3.10
  -1  -7  -5   -0.20    5.20
   0   6   5   16.50    4.60
   0   6   5    5.60    3.70
   0  -6  -5   11.00    4.40
   0  -6  -5   14.80    4.40
   0  -6  -5   13.60    4.80
  -1   5   5   87.79    7.50
  -1   5   5   88.49    7.60
   1  -5  -5   96.49    8.40
   1  -5  -5   86.59    8.20
   1  -5  -5   96.09    8.00
  -2   4   5  121.19    7.70
  -2   4   5  119.79    8.00
   2  -4  -5  118.59    8.50
   2  -4  -5  129.49    8.60
   2  -4  -5  129.59    8.70
  -3   3   5  161.08    7.50
  -3   3   5  110.09   11.00
   3  -3  -5  158.28    8.40
   3  -3  -5  160.68    8.30
   3  -3  -5  156.58    8.20
  -4   2   5  873.01   19.80
  -4   2   5  837.92   19.00
   4  -2  -5  882.21   20.40
   4  -2  -5  860.71   20.40
   4  -2  -5  860.51   19.50
  -5   1   5  412.86   11.60
  -5   1   5  417.26   11.70
  -5   1   5  407.26   10.20
   5  -1  -5  418.86   12.10
   5  -1  -5  415.06   12.60
   5  -1  -5  403.56   10.50
  -6   0   5   -2.30    1.70
  -6   0   5   -1.70    1.30
   6   0  -5   -2.10    1.70
   6   0  -5    0.20    1.80
   6   0  -5   -0.20    2.10
  -7  -1   5  653.73   17.40
  -7  -1   5  666.93   16.80
  -7  -1   5  675.63   16.10
   7   1  -5  641.54   16.80
   7   1  -5  666.23   16.40
  -8  -2   5   -3.40    1.70
  -8  -2   5    0.10    2.10
  -8  -2   5   -2.10    1.60
   8   2  -5    0.30    2.20
   8   2  -5   -0.40    2.20
   8   2  -5   -1.90    1.70
  -9  -3   5   50.19    5.70
  -9  -3   5   52.49    6.10
  -9  -3   5   52.29    6.80
   9   3  -5   47.80    6.00
   9   3  -5   47.50    5.90
   9   3  -5   43.70    6.20
 -10  -4   5  447.76   16.60
 -10  -4   5  432.96   15.70
 -10  -4   5  445.36   17.20
  10   4  -5  466.15   16.80
  10   4  -5  442.46   16.50
  10   4  -5  437.76   16.70
 -11  -5   5  440.86   18.10
 -11  -5   5  444.66   17.50
 -11  -5   5  420.86   16.30
  11   5  -5  429.86   17.20
  11   5  -5  399.56   16.70
  11   5  -5  433.66   17.60
 -12  -6   5  532.35   20.90
 -12  -6   5  587.54   22.60
 -12  -6   5  561.64   20.30
  12   6  -5  574.54   21.80
  12   6  -5  568.14   21.60
  12   6  -5  581.64   21.50
 -13  -7   5  243.18   15.70
 -13  -7   5  244.78   14.20
 -13  -7   5  280.27   15.80
  13   7  -5  269.37   15.80
  13   7  -5  243.28   15.30
  13   7  -5  231.18   14.60
 -14  -8   5   21.80    6.70
 -14  -8   5   36.20    7.00
  14   8  -5   27.80    7.10
  14   8  -5   16.00    6.20
  14   8  -5   29.30    7.80
 -15  -9   5   33.60    7.80
 -15  -9   5   32.10    8.30
 -15  -9   5   36.20    8.60
  15   9  -5   35.50    8.10
  15   9  -5   18.70    7.40
  15   9  -5   36.40    8.00
 -16 -10   5  161.78   14.30
 -16 -10   5  149.19   15.50
  16  10  -5  135.69   14.20
  16  10  -5  173.38   16.20
  16  10  -5  157.18   15.20
 -17 -11   5    1.70    6.00
 -17 -11   5    7.10    6.30
  17  11  -5    1.50    6.40
  17  11  -5    1.60    6.80
  17  11  -5   10.10    5.90
 -18 -12   5   12.50    7.60
  18  12  -5   -0.40    5.40
   6  12   4   60.39   11.00
   6  12   4   22.50   10.50
  -6 -12  -4   50.69    9.40
  -6 -12  -4   54.89   10.70
   5  11   4   28.60    8.80
   5  11   4   32.30    8.30
  -5 -11  -4   27.50    9.50
  -5 -11  -4   23.10    8.00
  -5 -11  -4    9.40    6.90
  -5 -11  -4   41.60    7.50
   4  10   4   43.70    8.90
   4  10   4   34.10    7.80
   4  10   4   27.90    7.60
  -4 -10  -4   26.90    8.30
  -4 -10  -4   24.70    7.30
  -4 -10  -4   41.60    6.80
  -4 -10  -4   29.20    8.60
   3   9   4  140.39   12.10
   3   9   4  131.59   10.80
   3   9   4  118.39   12.00
  -3  -9  -4  131.59   13.50
  -3  -9  -4  154.48   13.50
  -3  -9  -4  138.99   13.60
  -3  -9  -4  128.59    9.80
   2   8   4  239.78   14.30
   2   8   4  244.28   12.50
   2   8   4  245.58   14.50
  -2  -8  -4  256.27   15.30
  -2  -8  -4  252.17   11.90
  -2  -8  -4  244.48   15.70
  -2  -8  -4  241.58   15.70
   1   7   4   86.49    7.40
   1   7   4   72.19    8.10
   1   7   4   75.69    8.40
  -1  -7  -4   78.09    8.50
  -1  -7  -4   80.59    9.20
  -1  -7  -4   71.69    6.20
  -1  -7  -4   78.09    9.90
   0   6   4   14.80    3.60
   0   6   4   10.60    4.00
   0   6   4    9.00    4.00
   0  -6  -4    7.70    4.00
   0  -6  -4   10.20    4.50
   0  -6  -4    5.00    3.60
   0  -6  -4   10.10    3.00
  -1   5   4 1784.52   33.90
  -1   5   4 1778.82   38.30
  -1   5   4 1794.12   38.80
   1  -5  -4 1741.93   33.90
   1  -5  -4 1848.72   39.80
   1  -5  -4 1796.62   39.80
   1  -5  -4 1815.42   40.50
  -2   4   4  658.83   18.50
  -2   4   4  632.54   17.70
   2  -4  -4  665.13   19.40
   2  -4  -4  663.73   19.30
  -3   3   4  281.17   10.00
  -3   3   4  300.67   12.30
   3  -3  -4  292.77   11.00
   3  -3  -4  296.57   10.80
   3  -3  -4  280.67   10.60
  -4   2   4   18.70    3.10
  -4   2   4   21.70    4.00
   4  -2  -4   17.20    2.80
   4  -2  -4   18.30    3.40
   4  -2  -4   21.80    3.40
  -5   1   4   49.90    4.40
  -5   1   4   48.70    4.30
  -5   1   4   47.70    3.60
   5  -1  -4   43.90    4.50
   5  -1  -4   44.80    4.20
   5  -1  -4   45.20    3.80
  -6   0   4  136.39    6.60
  -6   0   4  151.08    5.60
  -6   0   4  147.89    6.40
   6   0  -4  135.89    6.30
   6   0  -4  133.79    6.90
  -7  -1   4   25.70    3.60
  -7  -1   4   27.20    3.60
  -7  -1   4   30.30    4.10
   7   1  -4   28.80    3.70
   7   1  -4   32.40    4.20
   7   1  -4   27.60    3.60
  -8  -2   4   72.29    5.60
  -8  -2   4   82.79    6.20
  -8  -2   4   84.79    5.70
   8   2  -4   84.89    6.10
   8   2  -4   92.89    6.30
   8   2  -4   85.59    5.90
  -9  -3   4   75.29    6.10
  -9  -3   4   68.59    6.30
   9   3  -4   64.99    6.20
 -10  -4   4  668.53   19.70
 -10  -4   4  668.23   20.60
 -10  -4   4  670.83   21.10
  10   4  -4  670.03   20.50
  10   4  -4  714.53   20.90
  10   4  -4  650.03   20.50
 -11  -5   4  628.84   20.00
 -11  -5   4  625.64   21.10
 -11  -5   4  651.93   22.10
  11   5  -4  594.44   20.90
  11   5  -4  658.33   21.40
  11   5  -4  634.44   21.00
 -12  -6   4  207.98   13.10
 -12  -6   4  193.18   12.50
 -12  -6   4  191.78   11.40
  12   6  -4  204.88   12.20
  12   6  -4  197.38   12.40
  12   6  -4  223.18   13.20
 -13  -7   4   31.80    8.00
 -13  -7   4   40.40    7.60
 -13  -7   4   37.90    8.10
  13   7  -4   35.90    8.80
  13   7  -4   36.60    7.40
  13   7  -4   45.20    8.00
 -14  -8   4  326.67   17.10
 -14  -8   4  314.67   18.80
  14   8  -4  300.97   17.90
  14   8  -4  315.77   18.20
  14   8  -4  325.67   17.90
 -15  -9   4    0.20    4.80
 -15  -9   4   -4.10    4.30
 -15  -9   4    3.80    5.10
  15   9  -4   -0.70    4.60
  15   9  -4   -5.90    4.40
 -16 -10   4   57.09   13.90
 -16 -10   4   46.40    9.10
 -16 -10   4   62.39   11.30
  16  10  -4   64.79   11.10
  16  10  -4   53.89    9.90
  16  10  -4   52.99    9.40
 -17 -11   4   27.60    9.60
 -17 -11   4   25.20    8.70
 -17 -11   4   21.90    7.70
  17  11  -4   34.90    8.80
  17  11  -4   17.30    7.10
 -18 -12   4   12.90    8.80
  18  12  -4   11.10    7.40
   7  13   3   10.80    8.70
   7  13   3   30.50   11.60
  -7 -13  -3   15.20    8.10
  -7 -13  -3   -2.30    6.50
   6  12   3   15.50    7.60
   6  12   3   11.30    9.20
  -6 -12  -3   19.30    7.00
  -6 -12  -3   35.90    8.50
   5  11   3    5.70    6.20
   5  11   3   11.20    6.80
   5  11   3   18.80    7.40
  -5 -11  -3   20.10    8.20
  -5 -11  -3   12.10    6.60
  -5 -11  -3   22.40    8.10
  -5 -11  -3   13.00    5.90
   4  10   3    5.50    5.90
   4  10   3   10.50    5.50
   4  10   3   -0.80    5.10
  -4 -10  -3   -2.80    4.60
  -4 -10  -3    4.00    5.50
  -4 -10  -3   10.60    5.70
  -4 -10  -3   -7.50    4.00
   3   9   3  961.50   28.80
   3   9   3  935.21   31.60
   3   9   3 1003.50   32.10
  -3  -9  -3  989.70   28.30
  -3  -9  -3  898.51   32.30
  -3  -9  -3  960.60   33.60
  -3  -9  -3  888.71   33.10
   2   8   3  126.19    9.70
   2   8   3  128.99   11.10
   2   8   3  127.99   11.20
  -2  -8  -3  140.59   12.20
  -2  -8  -3  133.09    9.20
  -2  -8  -3  140.19   12.20
  -2  -8  -3  146.99   12.10
   1   7   3    7.40    3.90
   1   7   3    5.40    3.70
   1   7   3    0.10    3.10
  -1  -7  -3   10.90    4.50
  -1  -7  -3    6.20    3.90
  -1  -7  -3    6.50    4.30
  -1  -7  -3   11.90    3.30
   0   6   3 1011.10   24.00
   0   6   3 1017.00   27.50
   0   6   3 1007.90   27.70
   0  -6  -3 1040.20   28.50
   0  -6  -3 1013.70   23.90
   0  -6  -3 1000.10   28.80
   0  -6  -3 1003.00   28.30
  -1   5   3  492.15   16.60
  -1   5   3  460.25   13.30
  -1   5   3  475.95   16.40
   1  -5  -3  471.15   17.20
   1  -5  -3  512.55   17.30
   1  -5  -3  470.05   13.50
   1  -5  -3  456.15   17.00
  -2   4   3  156.08    6.40
  -2   4   3  144.99    8.40
  -2   4   3  156.38    8.60
   2  -4  -3  152.08    8.90
   2  -4  -3  162.38    9.20
  -3   3   3  607.24   15.90
  -3   3   3  625.14   12.90
  -3   3   3  660.53   17.70
   3  -3  -3  633.44   16.70
   3  -3  -3  624.54   16.90
   3  -3  -3  613.14   16.70
  -4   2   3  124.99    6.10
   4  -2  -3  126.49    6.20
   4  -2  -3  130.09    6.30
   4  -2  -3  135.19    6.70
  -5   1   3  134.89    5.40
  -5   1   3  131.39    6.10
  -5   1   3  142.89    6.10
   5  -1  -3  138.39    6.30
   5  -1  -3  127.59    5.50
   5  -1  -3  131.39    6.00
  -6   0   3    1.70    1.60
  -6   0   3    1.40    1.80
  -6   0   3   -0.90    1.60
  -6   0   3    0.60    1.60
   6   0  -3   -3.00    1.60
   6   0  -3    0.30    1.60
   6   0  -3    1.70    1.70
  -7  -1   3  448.76   13.80
  -7  -1   3  463.35   12.90
   7   1  -3  448.26   12.40
   7   1  -3  473.95   12.20
  -8  -2   3  114.49    6.80
  -8  -2   3  105.89    6.40
  -8  -2   3  103.39    6.20
   8   2  -3  121.79    6.70
   8   2  -3  101.49    6.40
   8   2  -3  113.89    6.60
  -9  -3   3  992.30   24.00
  -9  -3   3  981.00   24.60
  -9  -3   3 1023.80   23.70
   9   3  -3 1004.90   24.00
   9   3  -3  955.50   24.00
   9   3  -3  992.50   24.00
 -10  -4   3  444.76   15.10
 -10  -4   3  457.05   16.50
 -10  -4   3  447.66   16.00
  10   4  -3  426.76   15.40
  10   4  -3  439.46   16.00
  10   4  -3  468.75   16.20
 -11  -5   3  152.58    9.50
 -11  -5   3  151.18   10.40
 -11  -5   3  153.78   10.50
  11   5  -3  163.98   10.20
  11   5  -3  160.58   10.60
  11   5  -3  158.78   10.50
 -12  -6   3  472.35   19.00
 -12  -6   3  492.55   18.00
 -12  -6   3  505.25   20.20
  12   6  -3  480.75   19.20
  12   6  -3  464.05   18.80
  12   6  -3  468.85   18.40
 -13  -7   3  689.13   25.40
 -13  -7   3  723.53   23.90
 -13  -7   3  716.53   26.50
  13   7  -3  722.13   25.60
  13   7  -3  735.33   25.30
  13   7  -3  753.32   25.90
 -14  -8   3  143.69   13.40
 -14  -8   3  126.89   11.10
  14   8  -3  147.19   12.90
  14   8  -3  127.59   12.60
  14   8  -3  146.19   12.20
 -15  -9   3   77.39   11.00
 -15  -9   3   81.79    9.80
 -15  -9   3   58.99    9.80
  15   9  -3   62.99   10.00
  15   9  -3   65.29   10.40
  15   9  -3   68.99    9.70
 -16 -10   3  140.39   14.60
 -16 -10   3  111.39   14.00
 -16 -10   3  110.19   12.00
  16  10  -3  138.39   13.50
  16  10  -3  121.49   13.30
  16  10  -3  118.49   13.40
 -17 -11   3   -2.00    6.10
 -17 -11   3    6.80    6.50
 -17 -11   3   -2.10    7.00
  17  11  -3    1.50    6.00
 -18 -12   3   13.30    8.70
 -18 -12   3   23.50    8.90
  18  12  -3   -8.80    8.90
  18  12  -3   14.50    7.80
   7  13   2    7.60    8.60
  -7 -13  -2   -0.10    6.90
  -7 -13  -2   -8.10    7.90
   6  12   2   82.59   12.50
   6  12   2   37.80   12.80
  -6 -12  -2   53.69    9.60
  -6 -12  -2   58.49   11.20
   5  11   2   12.20    7.80
   5  11   2   21.90    7.10
   5  11   2   15.90    7.20
  -5 -11  -2    1.20    7.40
  -5 -11  -2   17.20    8.00
  -5 -11  -2   20.80    7.40
   4  10   2   10.60    5.60
   4  10   2   -4.90    4.80
   4  10   2   -0.30    4.80
  -4 -10  -2   12.20    6.70
  -4 -10  -2   18.80    5.80
  -4 -10  -2   11.70    6.00
  -4 -10  -2    8.20    6.20
[truncated: 2,513,473 more chars]
