# Supplementary material for: Metathesis Reactions of a NHC‐Stabilized Phosphaborene
Source: Angew Chem Int Ed Engl. 2022 Jun 23;61(31):e202203345. doi: 10.1002/anie.202203345 (PMC9401048; doi:10.1002/anie.202203345)
Supplement: Supplementary file 3 — Supporting Information [file ANIE-61-0-s001.cif]

 
data_sh4509_a
 
_audit_creation_method            'SHELXL-2018/3'
_shelx_SHELXL_version_number      '2018/3'
_chemical_name_systematic         ?
_chemical_name_common             ?
_chemical_melting_point           ?
_chemical_formula_moiety          'C40 H94 B2 Cl4 Ga2 N4 P2 Si8, 3(C6 H6)'
_chemical_formula_sum
 'C58 H112 B2 Cl4 Ga2 N4 P2 Si8' 
_chemical_formula_weight          1455.03

loop_
 _atom_type_symbol
 _atom_type_description
 _atom_type_scat_dispersion_real
 _atom_type_scat_dispersion_imag
 _atom_type_scat_source
 'C'  'C'   0.0033   0.0016
 'International Tables Vol C Tables 4.2.6.8 and 6.1.1.4'
 'H'  'H'   0.0000   0.0000
 'International Tables Vol C Tables 4.2.6.8 and 6.1.1.4'
 'P'  'P'   0.1023   0.0942
 'International Tables Vol C Tables 4.2.6.8 and 6.1.1.4'
 'Cl'  'Cl'   0.1484   0.1585
 'International Tables Vol C Tables 4.2.6.8 and 6.1.1.4'
 'Ga'  'Ga'   0.2307   1.6083
 'International Tables Vol C Tables 4.2.6.8 and 6.1.1.4'
 'B'  'B'   0.0013   0.0007
 'International Tables Vol C Tables 4.2.6.8 and 6.1.1.4'
 'N'  'N'   0.0061   0.0033
 'International Tables Vol C Tables 4.2.6.8 and 6.1.1.4'
 'Si'  'Si'   0.0817   0.0704
 'International Tables Vol C Tables 4.2.6.8 and 6.1.1.4'
 
_space_group_crystal_system       monoclinic
_space_group_IT_number            15
_space_group_name_H-M_alt         'C 2/c'
_space_group_name_Hall            '-C 2yc'
 
_shelx_space_group_comment
;
The symmetry employed for this shelxl refinement is uniquely defined
by the following loop, which should always be used as a source of
symmetry information in preference to the above space-group names.
They are only intended as comments.
;
 
loop_
 _space_group_symop_operation_xyz
 'x, y, z'
 '-x, y, -z+1/2'
 'x+1/2, y+1/2, z'
 '-x+1/2, y+1/2, -z+1/2'
 '-x, -y, -z'
 'x, -y, z-1/2'
 '-x+1/2, -y+1/2, -z'
 'x+1/2, -y+1/2, z-1/2'
 
_cell_length_a                    47.0511(19)
_cell_length_b                    9.8045(4)
_cell_length_c                    41.3269(17)
_cell_angle_alpha                 90
_cell_angle_beta                  121.8620(10)
_cell_angle_gamma                 90
_cell_volume                      16192.0(12)
_cell_formula_units_Z             8
_cell_measurement_temperature     133(2)
_cell_measurement_reflns_used     9989
_cell_measurement_theta_min       2.29
_cell_measurement_theta_max       30.22
 
_exptl_crystal_description        'rod'
_exptl_crystal_colour             'yellow'
_exptl_crystal_density_meas       'not measured'
_exptl_crystal_density_method     ?
_exptl_crystal_density_diffrn     1.194          
_exptl_crystal_F_000              6160
_exptl_transmission_factor_min    ?
_exptl_transmission_factor_max    ?
_exptl_crystal_size_max           0.373
_exptl_crystal_size_mid           0.091
_exptl_crystal_size_min           0.046
_exptl_absorpt_coefficient_mu     0.990
_shelx_estimated_absorpt_T_min    0.709
_shelx_estimated_absorpt_T_max    0.956
_exptl_absorpt_correction_type    'multi-scan'
_exptl_absorpt_correction_T_min   0.6671
_exptl_absorpt_correction_T_max   0.7462
_exptl_absorpt_process_details    
;
 SADABS 2016/2: Krause, L., Herbst-Irmer, R., Sheldrick G.M. & Stalke D.,
 J. Appl. Cryst. 48 (2015) 3-10
;
_exptl_absorpt_special_details    ?
_diffrn_ambient_temperature       133(2)
_diffrn_radiation_wavelength      0.71073
_diffrn_radiation_type            MoK\a
_diffrn_source                    'INCOATEC IµS microfocus sealed tube'
_diffrn_measurement_device_type   'Bruker AXS D8 Venture, Photon II'
_diffrn_measurement_method        '\f and \w scans'
_diffrn_detector_area_resol_mean  ?
_diffrn_reflns_number             176453
_diffrn_reflns_av_unetI/netI      0.0550
_diffrn_reflns_av_R_equivalents   0.1025
_diffrn_reflns_limit_h_min        -60
_diffrn_reflns_limit_h_max        60
_diffrn_reflns_limit_k_min        -12
_diffrn_reflns_limit_k_max        12
_diffrn_reflns_limit_l_min        -52
_diffrn_reflns_limit_l_max        52
_diffrn_reflns_theta_min          1.982
_diffrn_reflns_theta_max          27.000
_diffrn_reflns_theta_full         25.242
_diffrn_measured_fraction_theta_max   1.000
_diffrn_measured_fraction_theta_full  1.000
_diffrn_reflns_Laue_measured_fraction_max    1.000
_diffrn_reflns_Laue_measured_fraction_full   1.000
_diffrn_reflns_point_group_measured_fraction_max   1.000
_diffrn_reflns_point_group_measured_fraction_full  1.000
_reflns_number_total              17711
_reflns_number_gt                 12712
_reflns_threshold_expression      'I > 2\s(I)'
_reflns_Friedel_coverage          0.000
_reflns_Friedel_fraction_max      .
_reflns_Friedel_fraction_full     .
 
_reflns_special_details
;
 Reflections were merged by SHELXL according to the crystal
 class for the calculation of statistics and refinement.
 
 _reflns_Friedel_fraction is defined as the number of unique
 Friedel pairs measured divided by the number that would be
 possible theoretically, ignoring centric projections and
 systematic absences.
;
 
_computing_data_collection        'APEX 3 (Bruker Nano, Inc., 2019)' 
_computing_cell_refinement        'SAINT V8.40A (Bruker Nano, Inc., 2019)'
_computing_data_reduction         'SAINT V8.40A (Bruker Nano, Inc., 2019)'
_computing_structure_solution     'SHELXT 2018/2 (Sheldrick, 2018)'
_computing_structure_refinement 'SHELXL-2018/3 (Sheldrick, 2018)'
_computing_molecular_graphics     '?'
_computing_publication_material   'SHELXL-2018/3 (Sheldrick, 2018)'
_refine_special_details           ?
_refine_ls_structure_factor_coef  Fsqd
_refine_ls_matrix_type            full
_refine_ls_weighting_scheme       calc
_refine_ls_weighting_details
'w=1/[\s^2^(Fo^2^)+(0.0273P)^2^+43.4310P] where P=(Fo^2^+2Fc^2^)/3'
_atom_sites_solution_primary      direct
_atom_sites_solution_secondary    difmap
_atom_sites_solution_hydrogens    geom
_refine_ls_hydrogen_treatment     constr
_refine_ls_extinction_method      none
_refine_ls_extinction_coef        .
_refine_ls_number_reflns          17711
_refine_ls_number_parameters      806
_refine_ls_number_restraints      225
_refine_ls_R_factor_all           0.0824
_refine_ls_R_factor_gt            0.0474
_refine_ls_wR_factor_ref          0.1044
_refine_ls_wR_factor_gt           0.0901
_refine_ls_goodness_of_fit_ref    1.091
_refine_ls_restrained_S_all       1.086
_refine_ls_shift/su_max           0.001
_refine_ls_shift/su_mean          0.000
 
loop_
 _atom_site_label
 _atom_site_type_symbol
 _atom_site_fract_x
 _atom_site_fract_y
 _atom_site_fract_z
 _atom_site_U_iso_or_equiv
 _atom_site_adp_type
 _atom_site_occupancy
 _atom_site_site_symmetry_order  
 _atom_site_calc_flag
 _atom_site_refinement_flags_posn
 _atom_site_refinement_flags_adp
 _atom_site_refinement_flags_occupancy
 _atom_site_disorder_assembly
 _atom_site_disorder_group
Ga1 Ga 0.33373(2) 0.65583(4) 0.47631(2) 0.02084(8) Uani 1 1 d . . . . .
Cl1 Cl 0.30733(2) 0.46070(8) 0.46936(2) 0.02861(18) Uani 1 1 d . . . . .
Cl2 Cl 0.29577(2) 0.81545(8) 0.45866(2) 0.02996(19) Uani 1 1 d . . . . .
Ga2 Ga 0.41453(2) 0.61123(3) 0.51218(2) 0.02042(8) Uani 1 1 d . . . . .
Cl3 Cl 0.42513(2) 0.39223(8) 0.52776(3) 0.03019(19) Uani 1 1 d . . . . .
Cl4 Cl 0.46177(2) 0.69928(8) 0.52280(2) 0.02888(18) Uani 1 1 d . . . . .
Si1 Si 0.32673(2) 0.64649(9) 0.35443(3) 0.0245(2) Uani 1 1 d . . . . .
Si2 Si 0.27946(2) 0.74984(10) 0.34955(3) 0.0314(2) Uani 1 1 d . . . . .
Si3 Si 0.31575(3) 0.41141(10) 0.34223(3) 0.0350(2) Uani 1 1 d . . . . .
Si4 Si 0.33330(3) 0.74261(11) 0.30642(3) 0.0373(3) Uani 1 1 d . . . . .
Si5 Si 0.43061(2) 0.85418(10) 0.62023(3) 0.0265(2) Uani 1 1 d . . . . .
Si6 Si 0.42224(3) 0.93709(11) 0.66812(3) 0.0387(3) Uani 1 1 d . . . . .
Si7 Si 0.46268(2) 1.01731(11) 0.61082(3) 0.0367(3) Uani 1 1 d . . . . .
Si8 Si 0.46070(3) 0.64983(11) 0.64546(3) 0.0383(3) Uani 1 1 d . . . . .
B1 B 0.36812(9) 0.6620(4) 0.40745(10) 0.0210(7) Uani 1 1 d . . . . .
B2 B 0.38660(9) 0.8162(4) 0.57121(10) 0.0209(8) Uani 1 1 d . . . . .
N1 N 0.42917(6) 0.6171(3) 0.42000(8) 0.0238(6) Uani 1 1 d . . . . .
N2 N 0.41633(6) 0.8266(3) 0.42211(8) 0.0228(6) Uani 1 1 d . . . . .
N3 N 0.34036(6) 1.0047(3) 0.54306(8) 0.0230(6) Uani 1 1 d . . . . .
N4 N 0.32778(7) 0.8298(3) 0.56507(8) 0.0245(6) Uani 1 1 d . . . . .
P1 P 0.36777(2) 0.63114(9) 0.45053(2) 0.02441(19) Uani 1 1 d . . . . .
P2 P 0.38224(2) 0.69089(9) 0.53646(2) 0.02550(19) Uani 1 1 d . . . . .
C1 C 0.40423(8) 0.6980(3) 0.41566(9) 0.0210(7) Uani 1 1 d . . . . .
C2 C 0.45749(8) 0.6944(3) 0.43040(10) 0.0282(8) Uani 1 1 d . . . . .
C3 C 0.44954(8) 0.8257(3) 0.43175(10) 0.0285(8) Uani 1 1 d . . . . .
C4 C 0.49014(9) 0.6399(4) 0.43823(12) 0.0415(10) Uani 1 1 d . . . . .
H4A H 0.488290 0.616883 0.414109 0.062 Uiso 1 1 calc R U . . .
H4B H 0.496029 0.557993 0.454092 0.062 Uiso 1 1 calc R U . . .
H4C H 0.507568 0.709190 0.451627 0.062 Uiso 1 1 calc R U . . .
C5 C 0.47155(9) 0.9488(4) 0.44324(13) 0.0450(10) Uani 1 1 d . . . . .
H5A H 0.466728 0.999405 0.420424 0.067 Uiso 1 1 calc R U . . .
H5B H 0.495053 0.920336 0.457385 0.067 Uiso 1 1 calc R U . . .
H5C H 0.467282 1.007480 0.459430 0.067 Uiso 1 1 calc R U . . .
C6 C 0.42526(9) 0.4664(3) 0.41495(10) 0.0284(8) Uani 1 1 d . . . . .
H6 H 0.401080 0.445084 0.404102 0.034 Uiso 1 1 calc R U . . .
C9 C 0.39534(9) 0.9456(3) 0.41854(10) 0.0290(8) Uani 1 1 d . . . . .
H9 H 0.371760 0.912170 0.406008 0.035 Uiso 1 1 calc R U . . .
C8 C 0.44509(10) 0.3932(4) 0.45307(10) 0.0375(9) Uani 1 1 d . . . . .
H8A H 0.439638 0.295801 0.449450 0.056 Uiso 1 1 calc R U . . .
H8B H 0.439314 0.431449 0.470791 0.056 Uiso 1 1 calc R U . . .
H8C H 0.469079 0.405388 0.463521 0.056 Uiso 1 1 calc R U . . .
C7 C 0.43419(10) 0.4153(4) 0.38655(11) 0.0386(9) Uani 1 1 d . . . . .
H7A H 0.424472 0.324641 0.377385 0.058 Uiso 1 1 calc R U . . .
H7B H 0.458573 0.410079 0.399046 0.058 Uiso 1 1 calc R U . . .
H7C H 0.425250 0.478523 0.364962 0.058 Uiso 1 1 calc R U . . .
C10 C 0.40472(10) 1.0015(4) 0.45703(11) 0.0391(9) Uani 1 1 d . . . . .
H10A H 0.390168 1.078829 0.453561 0.059 Uiso 1 1 calc R U . . .
H10B H 0.428080 1.031892 0.470720 0.059 Uiso 1 1 calc R U . . .
H10C H 0.401992 0.930057 0.471761 0.059 Uiso 1 1 calc R U . . .
C11 C 0.39593(10) 1.0549(4) 0.39232(11) 0.0388(9) Uani 1 1 d . . . . .
H11A H 0.393350 1.011291 0.369580 0.058 Uiso 1 1 calc R U . . .
H11B H 0.417288 1.103898 0.405899 0.058 Uiso 1 1 calc R U . . .
H11C H 0.377521 1.119290 0.384740 0.058 Uiso 1 1 calc R U . . .
C13 C 0.37738(11) 0.7200(5) 0.31848(13) 0.0568(13) Uani 1 1 d . . . . .
H13A H 0.379620 0.758353 0.298040 0.085 Uiso 1 1 calc R U . . .
H13B H 0.382887 0.622658 0.321291 0.085 Uiso 1 1 calc R U . . .
H13C H 0.392685 0.767269 0.342435 0.085 Uiso 1 1 calc R U . . .
C12 C 0.32311(10) 0.9299(4) 0.29952(11) 0.0460(10) Uani 1 1 d . . . . .
H12A H 0.330024 0.968695 0.282864 0.069 Uiso 1 1 calc R U . . .
H12B H 0.335053 0.976084 0.324264 0.069 Uiso 1 1 calc R U . . .
H12C H 0.298960 0.942380 0.287823 0.069 Uiso 1 1 calc R U . . .
C14 C 0.30503(12) 0.6582(5) 0.25945(11) 0.0605(13) Uani 1 1 d . . . . .
H14A H 0.305750 0.708349 0.239380 0.091 Uiso 1 1 calc R U . . .
H14B H 0.282074 0.657993 0.254007 0.091 Uiso 1 1 calc R U . . .
H14C H 0.312437 0.564141 0.260347 0.091 Uiso 1 1 calc R U . . .
C17 C 0.27042(11) 0.3818(5) 0.30573(13) 0.0650(14) Uani 1 1 d . . . . .
H17A H 0.263906 0.436716 0.283033 0.097 Uiso 1 1 calc R U . . .
H17B H 0.256838 0.408067 0.316291 0.097 Uiso 1 1 calc R U . . .
H17C H 0.266827 0.284969 0.298770 0.097 Uiso 1 1 calc R U . . .
C16 C 0.32630(11) 0.3193(4) 0.38694(12) 0.0462(10) Uani 1 1 d . . . . .
H16A H 0.319691 0.223423 0.381043 0.069 Uiso 1 1 calc R U . . .
H16B H 0.314288 0.361382 0.397821 0.069 Uiso 1 1 calc R U . . .
H16C H 0.350455 0.325012 0.405342 0.069 Uiso 1 1 calc R U . . .
C15 C 0.34008(11) 0.3351(4) 0.32267(12) 0.0494(11) Uani 1 1 d . . . . .
H15A H 0.335541 0.237037 0.318772 0.074 Uiso 1 1 calc R U . . .
H15B H 0.364044 0.349895 0.340698 0.074 Uiso 1 1 calc R U . . .
H15C H 0.333402 0.378534 0.298294 0.074 Uiso 1 1 calc R U . . .
C19 C 0.29288(10) 0.9196(4) 0.37370(12) 0.0450(10) Uani 1 1 d . . . . .
H19A H 0.298850 0.979647 0.359223 0.067 Uiso 1 1 calc R U . . .
H19B H 0.312338 0.907714 0.399550 0.067 Uiso 1 1 calc R U . . .
H19C H 0.274488 0.960476 0.374977 0.067 Uiso 1 1 calc R U . . .
C18 C 0.25960(9) 0.6420(4) 0.36975(10) 0.0378(9) Uani 1 1 d . . . . .
H18A H 0.248371 0.563983 0.352923 0.057 Uiso 1 1 calc R U . . .
H18B H 0.243176 0.696544 0.371830 0.057 Uiso 1 1 calc R U . . .
H18C H 0.276866 0.609193 0.395055 0.057 Uiso 1 1 calc R U . . .
C20 C 0.24629(10) 0.7793(5) 0.29807(11) 0.0522(12) Uani 1 1 d . . . . .
H20A H 0.255241 0.838143 0.286335 0.078 Uiso 1 1 calc R U . . .
H20B H 0.226878 0.823511 0.296406 0.078 Uiso 1 1 calc R U . . .
H20C H 0.239480 0.691727 0.284653 0.078 Uiso 1 1 calc R U . . .
C21 C 0.45056(10) 1.0221(4) 0.56000(11) 0.0414(10) Uani 1 1 d . . . . .
H21A H 0.459340 0.941095 0.554296 0.062 Uiso 1 1 calc R U . . .
H21B H 0.459865 1.104263 0.555496 0.062 Uiso 1 1 calc R U . . .
H21C H 0.426113 1.023630 0.543486 0.062 Uiso 1 1 calc R U . . .
C22 C 0.45635(11) 1.1939(4) 0.62348(13) 0.0536(11) Uani 1 1 d . . . . .
H22A H 0.468293 1.259679 0.617045 0.080 Uiso 1 1 calc R U . . .
H22B H 0.465037 1.198510 0.650852 0.080 Uiso 1 1 calc R U . . .
H22C H 0.432415 1.215677 0.609157 0.080 Uiso 1 1 calc R U . . .
C23 C 0.50860(10) 0.9775(5) 0.64161(15) 0.0663(14) Uani 1 1 d . . . . .
H23A H 0.513386 0.892273 0.632979 0.099 Uiso 1 1 calc R U . . .
H23B H 0.514769 0.967537 0.668146 0.099 Uiso 1 1 calc R U . . .
H23C H 0.521582 1.051855 0.639745 0.099 Uiso 1 1 calc R U . . .
C24 C 0.43005(13) 0.5150(4) 0.64027(14) 0.0597(13) Uani 1 1 d . . . . .
H24A H 0.415205 0.492018 0.613278 0.090 Uiso 1 1 calc R U . . .
H24B H 0.416720 0.549456 0.650406 0.090 Uiso 1 1 calc R U . . .
H24C H 0.442277 0.433213 0.654440 0.090 Uiso 1 1 calc R U . . .
C25 C 0.48310(10) 0.5889(4) 0.62184(11) 0.0435(10) Uani 1 1 d . . . . .
H25A H 0.466718 0.557566 0.595989 0.065 Uiso 1 1 calc R U . . .
H25B H 0.498029 0.513454 0.636563 0.065 Uiso 1 1 calc R U . . .
H25C H 0.496259 0.663926 0.620592 0.065 Uiso 1 1 calc R U . . .
C26 C 0.49349(12) 0.6719(5) 0.69732(11) 0.0734(17) Uani 1 1 d . . . . .
H26A H 0.506294 0.587143 0.707253 0.110 Uiso 1 1 calc R U . . .
H26B H 0.482678 0.693726 0.711464 0.110 Uiso 1 1 calc R U . . .
H26C H 0.508609 0.746252 0.700299 0.110 Uiso 1 1 calc R U . . .
C27 C 0.41103(13) 0.7977(5) 0.69046(13) 0.0616(14) Uani 1 1 d . . . . .
H27A H 0.393546 0.740151 0.670457 0.092 Uiso 1 1 calc R U . . .
H27B H 0.402802 0.837850 0.705722 0.092 Uiso 1 1 calc R U . . .
H27C H 0.430883 0.742148 0.706891 0.092 Uiso 1 1 calc R U . . .
C28 C 0.38812(10) 1.0681(4) 0.64950(11) 0.0445(10) Uani 1 1 d . . . . .
H28A H 0.395010 1.149612 0.641635 0.067 Uiso 1 1 calc R U . . .
H28B H 0.383849 1.092488 0.669559 0.067 Uiso 1 1 calc R U . . .
H28C H 0.367672 1.030759 0.627582 0.067 Uiso 1 1 calc R U . . .
C29 C 0.46136(12) 1.0164(6) 0.70739(13) 0.0769(17) Uani 1 1 d . . . . .
H29A H 0.480636 0.960679 0.712619 0.115 Uiso 1 1 calc R U . . .
H29B H 0.460253 1.021839 0.730377 0.115 Uiso 1 1 calc R U . . .
H29C H 0.463774 1.108305 0.699826 0.115 Uiso 1 1 calc R U . . .
C30 C 0.35220(8) 0.8836(3) 0.56095(9) 0.0205(7) Uani 1 1 d . . . . .
C31 C 0.30010(8) 0.9164(4) 0.54860(10) 0.0301(8) Uani 1 1 d . . . . .
C32 C 0.30772(8) 1.0248(3) 0.53454(10) 0.0274(7) Uani 1 1 d . . . . .
C33 C 0.26800(9) 0.8866(4) 0.54650(13) 0.0475(11) Uani 1 1 d . . . . .
H33A H 0.250562 0.948871 0.528303 0.071 Uiso 1 1 calc R U . . .
H33B H 0.271141 0.899067 0.571719 0.071 Uiso 1 1 calc R U . . .
H33C H 0.261268 0.792231 0.538109 0.071 Uiso 1 1 calc R U . . .
C34 C 0.28567(9) 1.1413(4) 0.51193(12) 0.0447(10) Uani 1 1 d . . . . .
H34A H 0.286449 1.153794 0.488888 0.067 Uiso 1 1 calc R U . . .
H34B H 0.293455 1.224643 0.527320 0.067 Uiso 1 1 calc R U . . .
H34C H 0.262620 1.121895 0.504754 0.067 Uiso 1 1 calc R U . . .
C35 C 0.33255(10) 0.7000(3) 0.58595(11) 0.0338(8) Uani 1 1 d . . . . .
H35 H 0.356808 0.675891 0.598936 0.041 Uiso 1 1 calc R U . . .
C36 C 0.32448(12) 0.7177(4) 0.61717(12) 0.0503(11) Uani 1 1 d . . . . .
H36A H 0.333170 0.805624 0.629923 0.075 Uiso 1 1 calc R U . . .
H36B H 0.334941 0.643835 0.635817 0.075 Uiso 1 1 calc R U . . .
H36C H 0.300183 0.714952 0.605696 0.075 Uiso 1 1 calc R U . . .
C37 C 0.31294(11) 0.5830(4) 0.55926(12) 0.0480(11) Uani 1 1 d . . . . .
H37A H 0.288916 0.600575 0.547088 0.072 Uiso 1 1 calc R U . . .
H37B H 0.318650 0.497812 0.573818 0.072 Uiso 1 1 calc R U . . .
H37C H 0.318619 0.575030 0.539684 0.072 Uiso 1 1 calc R U . . .
C38 C 0.36121(8) 1.0999(3) 0.53608(10) 0.0270(7) Uani 1 1 d . . . . .
H38 H 0.384514 1.062797 0.550530 0.032 Uiso 1 1 calc R U . . .
C39 C 0.36276(9) 1.2407(3) 0.55247(10) 0.0338(8) Uani 1 1 d . . . . .
H39A H 0.341426 1.287946 0.536289 0.051 Uiso 1 1 calc R U . . .
H39B H 0.380867 1.293540 0.553416 0.051 Uiso 1 1 calc R U . . .
H39C H 0.366987 1.231362 0.578268 0.051 Uiso 1 1 calc R U . . .
C40 C 0.35098(9) 1.1057(4) 0.49487(10) 0.0358(9) Uani 1 1 d . . . . .
H40A H 0.352357 1.014146 0.486248 0.054 Uiso 1 1 calc R U . . .
H40B H 0.365988 1.167320 0.492151 0.054 Uiso 1 1 calc R U . . .
H40C H 0.327947 1.139277 0.479397 0.054 Uiso 1 1 calc R U . . .
C41 C 0.35881(17) 0.1915(6) 0.24752(19) 0.0819(17) Uani 1 1 d . . . . .
H41 H 0.353400 0.281258 0.251204 0.098 Uiso 1 1 calc R U . . .
C42 C 0.33656(13) 0.1178(6) 0.21608(16) 0.0734(15) Uani 1 1 d . . . . .
H42 H 0.315566 0.156589 0.197848 0.088 Uiso 1 1 calc R U . . .
C43 C 0.34424(13) -0.0114(6) 0.21063(15) 0.0675(14) Uani 1 1 d . . . . .
H43 H 0.328513 -0.061770 0.188765 0.081 Uiso 1 1 calc R U . . .
C44 C 0.37420(14) -0.0679(5) 0.23627(15) 0.0639(13) Uani 1 1 d . . . . .
H44 H 0.379432 -0.157339 0.232187 0.077 Uiso 1 1 calc R U . . .
C45 C 0.39681(14) 0.0032(6) 0.26784(15) 0.0731(15) Uani 1 1 d . . . . .
H45 H 0.417732 -0.037103 0.285675 0.088 Uiso 1 1 calc R U . . .
C46 C 0.38957(17) 0.1333(7) 0.27413(16) 0.0828(18) Uani 1 1 d . . . . .
H46 H 0.405288 0.182541 0.296258 0.099 Uiso 1 1 calc R U . . .
C53 C 0.17083(12) 0.1787(5) 0.35348(15) 0.0627(13) Uani 1 1 d . . . . .
H53 H 0.148046 0.164636 0.345435 0.075 Uiso 1 1 calc R U . . .
C54 C 0.19085(13) 0.2521(5) 0.38524(14) 0.0621(13) Uani 1 1 d . . . . .
H54 H 0.182102 0.289187 0.399470 0.075 Uiso 1 1 calc R U . . .
C55 C 0.22355(13) 0.2734(5) 0.39697(15) 0.0698(14) Uani 1 1 d . . . . .
H55 H 0.237485 0.325019 0.419369 0.084 Uiso 1 1 calc R U . . .
C56 C 0.23619(14) 0.2218(7) 0.37704(19) 0.0827(17) Uani 1 1 d . . . . .
H56 H 0.259031 0.236197 0.385375 0.099 Uiso 1 1 calc R U . . .
C57 C 0.21556(16) 0.1470(7) 0.34405(16) 0.0836(19) Uani 1 1 d . . . . .
H57 H 0.224125 0.111941 0.329439 0.100 Uiso 1 1 calc R U . . .
C58 C 0.18312(14) 0.1244(5) 0.33287(14) 0.0683(14) Uani 1 1 d . . . . .
H58 H 0.169088 0.071116 0.310845 0.082 Uiso 1 1 calc R U . . .
C47A C 0.4135(5) 0.499(2) 0.2559(7) 0.073(4) Uani 0.44(2) 1 d D U P A 1
H47A H 0.398577 0.425282 0.251080 0.087 Uiso 0.44(2) 1 calc R U P A 1
C48A C 0.4163(5) 0.550(2) 0.2266(5) 0.072(4) Uani 0.44(2) 1 d D U P A 1
H48A H 0.403351 0.512981 0.201673 0.087 Uiso 0.44(2) 1 calc R U P A 1
C49A C 0.4383(5) 0.657(2) 0.2340(5) 0.081(4) Uani 0.44(2) 1 d D U P A 1
H49A H 0.439565 0.696882 0.213798 0.097 Uiso 0.44(2) 1 calc R U P A 1
C50A C 0.4585(5) 0.705(2) 0.2709(6) 0.078(4) Uani 0.44(2) 1 d D U P A 1
H50A H 0.475908 0.768304 0.276664 0.093 Uiso 0.44(2) 1 calc R U P A 1
C51A C 0.4535(6) 0.661(2) 0.2994(4) 0.073(4) Uani 0.44(2) 1 d D U P A 1
H51A H 0.464533 0.705170 0.323599 0.088 Uiso 0.44(2) 1 calc R U P A 1
C52A C 0.4320(6) 0.552(2) 0.2920(6) 0.072(4) Uani 0.44(2) 1 d D U P A 1
H52A H 0.430178 0.514657 0.311927 0.087 Uiso 0.44(2) 1 calc R U P A 1
C47B C 0.4125(4) 0.4934(17) 0.2447(4) 0.068(3) Uani 0.56(2) 1 d D U P A 2
H47B H 0.396957 0.422256 0.231102 0.082 Uiso 0.56(2) 1 calc R U P A 2
C48B C 0.4275(5) 0.5632(17) 0.2286(4) 0.076(4) Uani 0.56(2) 1 d D U P A 2
H48B H 0.422269 0.539578 0.203723 0.091 Uiso 0.56(2) 1 calc R U P A 2
C49B C 0.4502(5) 0.6666(15) 0.2482(6) 0.086(4) Uani 0.56(2) 1 d D U P A 2
H49B H 0.460680 0.712246 0.236956 0.104 Uiso 0.56(2) 1 calc R U P A 2
C50B C 0.4577(3) 0.7042(15) 0.2845(6) 0.074(4) Uani 0.56(2) 1 d D U P A 2
H50B H 0.472561 0.777433 0.297842 0.089 Uiso 0.56(2) 1 calc R U P A 2
C51B C 0.4428(3) 0.6320(16) 0.3008(3) 0.057(3) Uani 0.56(2) 1 d D U P A 2
H51B H 0.448119 0.653677 0.325807 0.068 Uiso 0.56(2) 1 calc R U P A 2
C52B C 0.4202(5) 0.5283(14) 0.2805(5) 0.074(4) Uani 0.56(2) 1 d D U P A 2
H52B H 0.409876 0.480626 0.291650 0.089 Uiso 0.56(2) 1 calc R U P A 2
 
loop_
 _atom_site_aniso_label
 _atom_site_aniso_U_11
 _atom_site_aniso_U_22
 _atom_site_aniso_U_33
 _atom_site_aniso_U_23
 _atom_site_aniso_U_13
 _atom_site_aniso_U_12
Ga1 0.01672(17) 0.02184(18) 0.02646(19) 0.00002(15) 0.01309(15) 0.00033(14)
Cl1 0.0268(4) 0.0233(4) 0.0392(5) 0.0027(4) 0.0197(4) -0.0017(3)
Cl2 0.0212(4) 0.0262(4) 0.0418(5) -0.0012(4) 0.0161(4) 0.0033(3)
Ga2 0.01702(17) 0.01970(18) 0.02620(19) 0.00087(15) 0.01255(15) 0.00252(14)
Cl3 0.0305(4) 0.0205(4) 0.0470(5) 0.0070(4) 0.0256(4) 0.0049(3)
Cl4 0.0202(4) 0.0257(4) 0.0417(5) 0.0012(4) 0.0171(4) -0.0001(3)
Si1 0.0243(5) 0.0245(5) 0.0237(5) 0.0026(4) 0.0120(4) 0.0031(4)
Si2 0.0248(5) 0.0335(6) 0.0340(6) 0.0068(4) 0.0143(5) 0.0057(4)
Si3 0.0382(6) 0.0286(5) 0.0343(6) -0.0067(4) 0.0163(5) -0.0039(5)
Si4 0.0435(6) 0.0422(6) 0.0310(6) 0.0119(5) 0.0229(5) 0.0108(5)
Si5 0.0233(5) 0.0252(5) 0.0268(5) -0.0021(4) 0.0102(4) 0.0065(4)
Si6 0.0439(6) 0.0402(6) 0.0277(5) -0.0032(5) 0.0159(5) 0.0159(5)
Si7 0.0232(5) 0.0293(6) 0.0514(7) -0.0099(5) 0.0154(5) -0.0028(4)
Si8 0.0446(6) 0.0385(6) 0.0281(5) 0.0063(5) 0.0167(5) 0.0231(5)
B1 0.0231(18) 0.0151(17) 0.0270(19) 0.0008(15) 0.0146(16) 0.0024(15)
B2 0.0193(18) 0.0175(18) 0.028(2) 0.0024(15) 0.0141(16) 0.0035(14)
N1 0.0217(14) 0.0227(14) 0.0333(16) 0.0038(12) 0.0189(13) 0.0030(12)
N2 0.0211(14) 0.0176(14) 0.0347(16) 0.0025(11) 0.0182(13) 0.0010(11)
N3 0.0183(13) 0.0201(14) 0.0340(16) 0.0007(12) 0.0161(13) 0.0026(11)
N4 0.0259(14) 0.0191(14) 0.0358(16) -0.0016(12) 0.0213(13) -0.0016(12)
P1 0.0176(4) 0.0346(5) 0.0237(4) 0.0016(4) 0.0128(4) 0.0012(4)
P2 0.0185(4) 0.0324(5) 0.0257(5) -0.0044(4) 0.0118(4) 0.0041(4)
C1 0.0215(16) 0.0220(16) 0.0233(17) 0.0017(13) 0.0145(14) 0.0030(13)
C2 0.0209(17) 0.0291(19) 0.043(2) 0.0061(16) 0.0226(17) 0.0005(14)
C3 0.0246(17) 0.0288(19) 0.041(2) 0.0041(15) 0.0236(17) 0.0006(15)
C4 0.0270(19) 0.039(2) 0.066(3) 0.003(2) 0.029(2) 0.0046(17)
C5 0.030(2) 0.034(2) 0.077(3) -0.003(2) 0.033(2) -0.0081(17)
C6 0.0321(19) 0.0199(17) 0.042(2) 0.0012(15) 0.0254(18) 0.0048(15)
C9 0.0288(18) 0.0194(17) 0.046(2) 0.0045(15) 0.0250(18) 0.0037(14)
C8 0.048(2) 0.0278(19) 0.044(2) 0.0082(17) 0.030(2) 0.0085(18)
C7 0.054(2) 0.032(2) 0.044(2) 0.0028(17) 0.035(2) 0.0094(18)
C10 0.050(2) 0.027(2) 0.054(3) -0.0037(18) 0.037(2) 0.0025(18)
C11 0.046(2) 0.0231(19) 0.049(2) 0.0096(17) 0.026(2) 0.0026(17)
C13 0.060(3) 0.072(3) 0.061(3) 0.030(2) 0.047(3) 0.024(3)
C12 0.050(3) 0.045(2) 0.043(2) 0.0142(19) 0.024(2) 0.003(2)
C14 0.086(4) 0.061(3) 0.028(2) 0.010(2) 0.025(2) 0.018(3)
C17 0.053(3) 0.062(3) 0.062(3) -0.031(3) 0.018(3) -0.017(2)
C16 0.068(3) 0.023(2) 0.057(3) -0.0050(18) 0.039(2) -0.0119(19)
C15 0.071(3) 0.031(2) 0.048(3) -0.0008(19) 0.031(2) 0.009(2)
C19 0.050(2) 0.031(2) 0.066(3) 0.0073(19) 0.038(2) 0.0088(19)
C18 0.031(2) 0.046(2) 0.036(2) -0.0006(18) 0.0179(18) -0.0034(18)
C20 0.032(2) 0.072(3) 0.046(3) 0.021(2) 0.016(2) 0.011(2)
C21 0.042(2) 0.030(2) 0.066(3) -0.0049(19) 0.037(2) -0.0069(18)
C22 0.057(3) 0.035(2) 0.066(3) -0.017(2) 0.031(2) -0.011(2)
C23 0.030(2) 0.058(3) 0.089(4) -0.008(3) 0.016(3) -0.001(2)
C24 0.094(4) 0.033(2) 0.077(3) 0.015(2) 0.062(3) 0.027(2)
C25 0.044(2) 0.043(2) 0.038(2) 0.0010(18) 0.018(2) 0.021(2)
C26 0.081(4) 0.089(4) 0.028(2) 0.004(2) 0.014(2) 0.060(3)
C27 0.094(4) 0.060(3) 0.051(3) 0.016(2) 0.051(3) 0.035(3)
C28 0.055(3) 0.044(2) 0.038(2) 0.0046(18) 0.027(2) 0.021(2)
C29 0.063(3) 0.097(4) 0.043(3) -0.030(3) 0.009(2) 0.022(3)
C30 0.0244(16) 0.0168(16) 0.0247(17) -0.0015(13) 0.0159(14) 0.0005(13)
C31 0.0248(18) 0.032(2) 0.041(2) -0.0066(16) 0.0232(17) 0.0005(15)
C32 0.0198(16) 0.0253(18) 0.038(2) -0.0010(15) 0.0161(16) 0.0040(14)
C33 0.035(2) 0.050(3) 0.075(3) -0.005(2) 0.041(2) -0.0062(19)
C34 0.031(2) 0.040(2) 0.064(3) 0.012(2) 0.025(2) 0.0164(18)
C35 0.045(2) 0.0260(19) 0.046(2) 0.0049(16) 0.035(2) -0.0002(17)
C36 0.080(3) 0.041(2) 0.053(3) 0.001(2) 0.051(3) -0.005(2)
C37 0.072(3) 0.032(2) 0.063(3) -0.007(2) 0.051(3) -0.014(2)
C38 0.0229(17) 0.0201(17) 0.043(2) 0.0035(15) 0.0205(16) -0.0005(14)
C39 0.037(2) 0.0265(19) 0.038(2) 0.0018(16) 0.0196(18) 0.0005(16)
C40 0.045(2) 0.0286(19) 0.046(2) 0.0005(17) 0.032(2) -0.0022(17)
C41 0.102(5) 0.075(4) 0.097(5) -0.006(4) 0.072(4) 0.009(4)
C42 0.055(3) 0.095(5) 0.077(4) -0.003(3) 0.040(3) 0.008(3)
C43 0.062(3) 0.085(4) 0.062(3) -0.010(3) 0.037(3) -0.013(3)
C44 0.077(4) 0.063(3) 0.063(3) 0.010(3) 0.046(3) 0.001(3)
C45 0.063(3) 0.086(4) 0.062(4) 0.021(3) 0.027(3) -0.004(3)
C46 0.099(5) 0.085(5) 0.064(4) -0.014(3) 0.042(4) -0.038(4)
C53 0.050(3) 0.059(3) 0.078(4) 0.012(3) 0.032(3) 0.009(2)
C54 0.067(3) 0.065(3) 0.060(3) 0.004(3) 0.037(3) 0.022(3)
C55 0.062(3) 0.058(3) 0.073(4) -0.007(3) 0.025(3) 0.007(3)
C56 0.055(3) 0.101(5) 0.098(5) 0.019(4) 0.044(4) 0.012(3)
C57 0.087(4) 0.115(5) 0.062(4) 0.026(3) 0.048(3) 0.057(4)
C58 0.068(3) 0.060(3) 0.059(3) -0.003(3) 0.020(3) 0.017(3)
C47A 0.083(6) 0.078(6) 0.063(7) -0.011(6) 0.043(6) -0.013(5)
C48A 0.092(8) 0.069(6) 0.063(6) -0.008(5) 0.046(6) -0.009(6)
C49A 0.105(8) 0.063(6) 0.061(7) -0.011(6) 0.034(6) -0.017(6)
C50A 0.107(7) 0.064(6) 0.057(8) -0.006(6) 0.041(6) -0.022(5)
C51A 0.096(7) 0.063(7) 0.061(6) -0.007(5) 0.042(6) -0.009(6)
C52A 0.087(7) 0.074(7) 0.062(6) -0.008(6) 0.044(6) -0.008(6)
C47B 0.087(7) 0.090(7) 0.050(7) -0.023(6) 0.051(6) -0.004(6)
C48B 0.115(11) 0.057(8) 0.070(7) -0.003(5) 0.058(7) 0.003(8)
C49B 0.133(11) 0.058(7) 0.076(10) -0.001(7) 0.060(9) -0.019(7)
C50B 0.101(7) 0.062(7) 0.086(10) -0.018(7) 0.067(7) -0.010(5)
C51B 0.061(7) 0.049(7) 0.060(5) -0.007(5) 0.033(5) 0.006(6)
C52B 0.086(9) 0.081(7) 0.061(8) -0.040(6) 0.043(7) -0.021(6)
 
_geom_special_details
;
 All esds (except the esd in the dihedral angle between two l.s. planes)
 are estimated using the full covariance matrix.  The cell esds are taken
 into account individually in the estimation of esds in distances, angles
 and torsion angles; correlations between esds in cell parameters are only
 used when they are defined by crystal symmetry.  An approximate (isotropic)
 treatment of cell esds is used for estimating esds involving l.s. planes.
;
 
loop_
 _geom_bond_atom_site_label_1
 _geom_bond_atom_site_label_2
 _geom_bond_distance
 _geom_bond_site_symmetry_2
 _geom_bond_publ_flag
Ga1 Cl2 2.1902(9) . ?
Ga1 Cl1 2.2157(9) . ?
Ga1 P2 2.3488(9) . ?
Ga1 P1 2.3579(8) . ?
Ga2 Cl4 2.2019(8) . ?
Ga2 Cl3 2.2214(9) . ?
Ga2 P1 2.3349(9) . ?
Ga2 P2 2.3526(9) . ?
Si1 B1 2.028(4) . ?
Si1 Si2 2.3537(13) . ?
Si1 Si3 2.3576(14) . ?
Si1 Si4 2.3596(13) . ?
Si2 C19 1.871(4) . ?
Si2 C18 1.874(4) . ?
Si2 C20 1.882(4) . ?
Si3 C15 1.871(4) . ?
Si3 C16 1.873(4) . ?
Si3 C17 1.874(4) . ?
Si4 C14 1.870(4) . ?
Si4 C13 1.873(4) . ?
Si4 C12 1.881(4) . ?
Si5 B2 2.025(4) . ?
Si5 Si8 2.3553(14) . ?
Si5 Si6 2.3575(13) . ?
Si5 Si7 2.3672(15) . ?
Si6 C29 1.864(5) . ?
Si6 C27 1.874(5) . ?
Si6 C28 1.875(4) . ?
Si7 C21 1.864(4) . ?
Si7 C22 1.877(4) . ?
Si7 C23 1.881(4) . ?
Si8 C25 1.872(4) . ?
Si8 C26 1.879(4) . ?
Si8 C24 1.884(5) . ?
B1 C1 1.587(4) . ?
B1 P1 1.814(4) . ?
B2 C30 1.585(4) . ?
B2 P2 1.818(4) . ?
N1 C1 1.348(4) . ?
N1 C2 1.389(4) . ?
N1 C6 1.490(4) . ?
N2 C1 1.351(4) . ?
N2 C3 1.394(4) . ?
N2 C9 1.485(4) . ?
N3 C30 1.354(4) . ?
N3 C32 1.396(4) . ?
N3 C38 1.488(4) . ?
N4 C30 1.354(4) . ?
N4 C31 1.395(4) . ?
N4 C35 1.486(4) . ?
C2 C3 1.350(5) . ?
C2 C4 1.492(4) . ?
C3 C5 1.496(5) . ?
C6 C8 1.521(5) . ?
C6 C7 1.525(4) . ?
C9 C10 1.511(5) . ?
C9 C11 1.535(5) . ?
C31 C32 1.347(5) . ?
C31 C33 1.495(4) . ?
C32 C34 1.494(5) . ?
C35 C37 1.520(5) . ?
C35 C36 1.535(5) . ?
C38 C40 1.507(5) . ?
C38 C39 1.523(5) . ?
C41 C42 1.368(8) . ?
C41 C46 1.396(8) . ?
C42 C43 1.367(7) . ?
C43 C44 1.356(7) . ?
C44 C45 1.362(7) . ?
C45 C46 1.380(8) . ?
C53 C54 1.350(7) . ?
C53 C58 1.365(7) . ?
C54 C55 1.363(7) . ?
C55 C56 1.344(7) . ?
C56 C57 1.393(8) . ?
C57 C58 1.359(7) . ?
C47A C52A 1.373(12) . ?
C47A C48A 1.383(12) . ?
C48A C49A 1.389(12) . ?
C49A C50A 1.387(12) . ?
C50A C51A 1.388(12) . ?
C51A C52A 1.389(12) . ?
C47B C52B 1.366(10) . ?
C47B C48B 1.383(11) . ?
C48B C49B 1.381(11) . ?
C49B C50B 1.400(11) . ?
C50B C51B 1.392(10) . ?
C51B C52B 1.389(10) . ?
 
loop_
 _geom_angle_atom_site_label_1
 _geom_angle_atom_site_label_2
 _geom_angle_atom_site_label_3
 _geom_angle
 _geom_angle_site_symmetry_1
 _geom_angle_site_symmetry_3
 _geom_angle_publ_flag
Cl2 Ga1 Cl1 105.72(3) . . ?
Cl2 Ga1 P2 114.45(3) . . ?
Cl1 Ga1 P2 115.38(3) . . ?
Cl2 Ga1 P1 123.51(3) . . ?
Cl1 Ga1 P1 108.72(3) . . ?
P2 Ga1 P1 88.90(3) . . ?
Cl4 Ga2 Cl3 105.83(3) . . ?
Cl4 Ga2 P1 117.08(3) . . ?
Cl3 Ga2 P1 109.58(4) . . ?
Cl4 Ga2 P2 126.59(3) . . ?
Cl3 Ga2 P2 107.09(3) . . ?
P1 Ga2 P2 89.37(3) . . ?
B1 Si1 Si2 112.66(11) . . ?
B1 Si1 Si3 106.34(11) . . ?
Si2 Si1 Si3 108.19(5) . . ?
B1 Si1 Si4 113.66(11) . . ?
Si2 Si1 Si4 107.06(5) . . ?
Si3 Si1 Si4 108.77(5) . . ?
C19 Si2 C18 111.81(18) . . ?
C19 Si2 C20 108.1(2) . . ?
C18 Si2 C20 106.22(18) . . ?
C19 Si2 Si1 107.45(13) . . ?
C18 Si2 Si1 112.95(13) . . ?
C20 Si2 Si1 110.20(14) . . ?
C15 Si3 C16 109.24(19) . . ?
C15 Si3 C17 106.6(2) . . ?
C16 Si3 C17 108.4(2) . . ?
C15 Si3 Si1 111.60(14) . . ?
C16 Si3 Si1 110.26(13) . . ?
C17 Si3 Si1 110.58(16) . . ?
C14 Si4 C13 107.8(2) . . ?
C14 Si4 C12 106.8(2) . . ?
C13 Si4 C12 108.3(2) . . ?
C14 Si4 Si1 111.04(16) . . ?
C13 Si4 Si1 110.31(13) . . ?
C12 Si4 Si1 112.42(13) . . ?
B2 Si5 Si8 110.18(11) . . ?
B2 Si5 Si6 111.55(11) . . ?
Si8 Si5 Si6 104.44(5) . . ?
B2 Si5 Si7 111.33(11) . . ?
Si8 Si5 Si7 111.17(5) . . ?
Si6 Si5 Si7 107.96(5) . . ?
C29 Si6 C27 106.3(3) . . ?
C29 Si6 C28 108.0(2) . . ?
C27 Si6 C28 107.4(2) . . ?
C29 Si6 Si5 110.42(16) . . ?
C27 Si6 Si5 112.17(14) . . ?
C28 Si6 Si5 112.21(12) . . ?
C21 Si7 C22 106.9(2) . . ?
C21 Si7 C23 109.0(2) . . ?
C22 Si7 C23 107.3(2) . . ?
C21 Si7 Si5 111.09(12) . . ?
C22 Si7 Si5 111.64(15) . . ?
C23 Si7 Si5 110.66(17) . . ?
C25 Si8 C26 106.40(19) . . ?
C25 Si8 C24 108.94(19) . . ?
C26 Si8 C24 109.2(2) . . ?
C25 Si8 Si5 114.37(13) . . ?
C26 Si8 Si5 110.30(15) . . ?
C24 Si8 Si5 107.55(14) . . ?
C1 B1 P1 113.0(2) . . ?
C1 B1 Si1 123.8(2) . . ?
P1 B1 Si1 123.16(19) . . ?
C30 B2 P2 113.4(2) . . ?
C30 B2 Si5 123.5(2) . . ?
P2 B2 Si5 122.93(18) . . ?
C1 N1 C2 110.2(3) . . ?
C1 N1 C6 122.1(3) . . ?
C2 N1 C6 127.7(3) . . ?
C1 N2 C3 110.0(3) . . ?
C1 N2 C9 121.7(3) . . ?
C3 N2 C9 128.3(3) . . ?
C30 N3 C32 110.0(3) . . ?
C30 N3 C38 122.2(3) . . ?
C32 N3 C38 127.8(3) . . ?
C30 N4 C31 109.7(3) . . ?
C30 N4 C35 121.9(3) . . ?
C31 N4 C35 128.4(3) . . ?
B1 P1 Ga2 126.39(12) . . ?
B1 P1 Ga1 141.83(12) . . ?
Ga2 P1 Ga1 89.38(3) . . ?
B2 P2 Ga1 125.20(12) . . ?
B2 P2 Ga2 137.10(12) . . ?
Ga1 P2 Ga2 89.17(3) . . ?
N1 C1 N2 106.1(3) . . ?
N1 C1 B1 131.0(3) . . ?
N2 C1 B1 122.8(3) . . ?
C3 C2 N1 106.9(3) . . ?
C3 C2 C4 127.5(3) . . ?
N1 C2 C4 125.6(3) . . ?
C2 C3 N2 106.7(3) . . ?
C2 C3 C5 128.5(3) . . ?
N2 C3 C5 124.7(3) . . ?
N1 C6 C8 111.1(3) . . ?
N1 C6 C7 111.7(3) . . ?
C8 C6 C7 112.0(3) . . ?
N2 C9 C10 111.8(3) . . ?
N2 C9 C11 111.1(3) . . ?
C10 C9 C11 112.7(3) . . ?
N3 C30 N4 106.2(3) . . ?
N3 C30 B2 125.4(3) . . ?
N4 C30 B2 128.2(3) . . ?
C32 C31 N4 107.3(3) . . ?
C32 C31 C33 128.3(3) . . ?
N4 C31 C33 124.3(3) . . ?
C31 C32 N3 106.7(3) . . ?
C31 C32 C34 128.1(3) . . ?
N3 C32 C34 125.0(3) . . ?
N4 C35 C37 112.2(3) . . ?
N4 C35 C36 111.3(3) . . ?
C37 C35 C36 111.7(3) . . ?
N3 C38 C40 113.1(3) . . ?
N3 C38 C39 111.4(3) . . ?
C40 C38 C39 112.4(3) . . ?
C42 C41 C46 119.1(6) . . ?
C43 C42 C41 120.6(5) . . ?
C44 C43 C42 120.4(5) . . ?
C43 C44 C45 120.2(5) . . ?
C44 C45 C46 120.5(5) . . ?
C45 C46 C41 119.1(6) . . ?
C54 C53 C58 120.5(5) . . ?
C53 C54 C55 120.3(5) . . ?
C56 C55 C54 120.4(5) . . ?
C55 C56 C57 119.5(5) . . ?
C58 C57 C56 119.7(5) . . ?
C57 C58 C53 119.6(5) . . ?
C52A C47A C48A 120.7(11) . . ?
C47A C48A C49A 119.2(11) . . ?
C50A C49A C48A 119.8(12) . . ?
C49A C50A C51A 120.3(13) . . ?
C50A C51A C52A 118.6(12) . . ?
C47A C52A C51A 120.5(11) . . ?
C52B C47B C48B 119.1(11) . . ?
C49B C48B C47B 120.9(11) . . ?
C48B C49B C50B 120.1(10) . . ?
C51B C50B C49B 118.6(10) . . ?
C52B C51B C50B 120.0(10) . . ?
C47B C52B C51B 121.2(10) . . ?
 
loop_
 _geom_torsion_atom_site_label_1
 _geom_torsion_atom_site_label_2
 _geom_torsion_atom_site_label_3
 _geom_torsion_atom_site_label_4
 _geom_torsion
 _geom_torsion_site_symmetry_1
 _geom_torsion_site_symmetry_2
 _geom_torsion_site_symmetry_3
 _geom_torsion_site_symmetry_4
 _geom_torsion_publ_flag
C1 B1 P1 Ga2 -8.9(3) . . . . ?
Si1 B1 P1 Ga2 169.49(12) . . . . ?
C1 B1 P1 Ga1 147.46(17) . . . . ?
Si1 B1 P1 Ga1 -34.2(3) . . . . ?
C30 B2 P2 Ga1 11.2(3) . . . . ?
Si5 B2 P2 Ga1 -173.46(12) . . . . ?
C30 B2 P2 Ga2 148.33(17) . . . . ?
Si5 B2 P2 Ga2 -36.3(3) . . . . ?
C2 N1 C1 N2 1.9(3) . . . . ?
C6 N1 C1 N2 -179.8(3) . . . . ?
C2 N1 C1 B1 -174.3(3) . . . . ?
C6 N1 C1 B1 4.0(5) . . . . ?
C3 N2 C1 N1 -1.9(4) . . . . ?
C9 N2 C1 N1 177.8(3) . . . . ?
C3 N2 C1 B1 174.7(3) . . . . ?
C9 N2 C1 B1 -5.6(5) . . . . ?
P1 B1 C1 N1 87.8(4) . . . . ?
Si1 B1 C1 N1 -90.6(4) . . . . ?
P1 B1 C1 N2 -87.9(3) . . . . ?
Si1 B1 C1 N2 93.8(3) . . . . ?
C1 N1 C2 C3 -1.2(4) . . . . ?
C6 N1 C2 C3 -179.4(3) . . . . ?
C1 N1 C2 C4 179.1(3) . . . . ?
C6 N1 C2 C4 0.8(5) . . . . ?
N1 C2 C3 N2 0.0(4) . . . . ?
C4 C2 C3 N2 179.7(3) . . . . ?
N1 C2 C3 C5 176.9(4) . . . . ?
C4 C2 C3 C5 -3.4(6) . . . . ?
C1 N2 C3 C2 1.2(4) . . . . ?
C9 N2 C3 C2 -178.5(3) . . . . ?
C1 N2 C3 C5 -175.8(3) . . . . ?
C9 N2 C3 C5 4.5(6) . . . . ?
C1 N1 C6 C8 -107.6(3) . . . . ?
C2 N1 C6 C8 70.5(4) . . . . ?
C1 N1 C6 C7 126.5(3) . . . . ?
C2 N1 C6 C7 -55.4(4) . . . . ?
C1 N2 C9 C10 105.4(3) . . . . ?
C3 N2 C9 C10 -75.0(4) . . . . ?
C1 N2 C9 C11 -127.8(3) . . . . ?
C3 N2 C9 C11 51.9(5) . . . . ?
C32 N3 C30 N4 -2.3(3) . . . . ?
C38 N3 C30 N4 175.2(3) . . . . ?
C32 N3 C30 B2 172.9(3) . . . . ?
C38 N3 C30 B2 -9.6(5) . . . . ?
C31 N4 C30 N3 1.7(3) . . . . ?
C35 N4 C30 N3 -175.9(3) . . . . ?
C31 N4 C30 B2 -173.3(3) . . . . ?
C35 N4 C30 B2 9.1(5) . . . . ?
P2 B2 C30 N3 -96.8(3) . . . . ?
Si5 B2 C30 N3 87.8(4) . . . . ?
P2 B2 C30 N4 77.2(4) . . . . ?
Si5 B2 C30 N4 -98.1(4) . . . . ?
C30 N4 C31 C32 -0.5(4) . . . . ?
C35 N4 C31 C32 176.9(3) . . . . ?
C30 N4 C31 C33 177.5(3) . . . . ?
C35 N4 C31 C33 -5.1(5) . . . . ?
N4 C31 C32 N3 -0.9(4) . . . . ?
C33 C31 C32 N3 -178.8(3) . . . . ?
N4 C31 C32 C34 175.5(3) . . . . ?
C33 C31 C32 C34 -2.4(6) . . . . ?
C30 N3 C32 C31 2.0(4) . . . . ?
C38 N3 C32 C31 -175.3(3) . . . . ?
C30 N3 C32 C34 -174.5(3) . . . . ?
C38 N3 C32 C34 8.2(5) . . . . ?
C30 N4 C35 C37 -107.3(4) . . . . ?
C31 N4 C35 C37 75.5(4) . . . . ?
C30 N4 C35 C36 126.7(3) . . . . ?
C31 N4 C35 C36 -50.5(5) . . . . ?
C30 N3 C38 C40 107.6(3) . . . . ?
C32 N3 C38 C40 -75.4(4) . . . . ?
C30 N3 C38 C39 -124.7(3) . . . . ?
C32 N3 C38 C39 52.3(4) . . . . ?
C46 C41 C42 C43 -0.1(8) . . . . ?
C41 C42 C43 C44 -0.4(8) . . . . ?
C42 C43 C44 C45 0.5(8) . . . . ?
C43 C44 C45 C46 0.0(8) . . . . ?
C44 C45 C46 C41 -0.5(8) . . . . ?
C42 C41 C46 C45 0.5(8) . . . . ?
C58 C53 C54 C55 0.3(8) . . . . ?
C53 C54 C55 C56 0.1(8) . . . . ?
C54 C55 C56 C57 0.5(9) . . . . ?
C55 C56 C57 C58 -1.5(9) . . . . ?
C56 C57 C58 C53 1.9(8) . . . . ?
C54 C53 C58 C57 -1.3(8) . . . . ?
C52A C47A C48A C49A 0.3(18) . . . . ?
C47A C48A C49A C50A 3.7(18) . . . . ?
C48A C49A C50A C51A -9(3) . . . . ?
C49A C50A C51A C52A 11(3) . . . . ?
C48A C47A C52A C51A 1(3) . . . . ?
C50A C51A C52A C47A -7(3) . . . . ?
C52B C47B C48B C49B 0(2) . . . . ?
C47B C48B C49B C50B -1(2) . . . . ?
C48B C49B C50B C51B 2(2) . . . . ?
C49B C50B C51B C52B -2.2(19) . . . . ?
C48B C47B C52B C51B 0(2) . . . . ?
C50B C51B C52B C47B 1(2) . . . . ?
 
_refine_diff_density_max    0.452
_refine_diff_density_min   -0.637
_refine_diff_density_rms    0.081

_shelx_res_file
;
TITL sh4509_a.res in C2/c
    sh4509_a.res
    created by SHELXL-2018/3 at 17:44:32 on 22-Jan-2021
REM Old TITL sh4509 in C2/c
REM SHELXT solution in C2/c: R1 0.150, Rweak 0.010, Alpha 0.043
REM <I/s>   0.951 for 1008 systematic absences,  Orientation as input
REM Formula found by SHELXT:  C64 Al6 Cl8 Br2
CELL  0.71073  47.0511   9.8045  41.3269   90.000  121.862   90.000
ZERR   8.000   0.0019   0.0004   0.0017    0.000    0.001    0.000
LATT  7
SYMM -X, Y, 1/2-Z
SFAC C H P CL Ga B N Si
UNIT 464 896 16 32 16 16 32 64
TEMP -140.150
SIZE 0.046 0.091 0.373
L.S. 10
BOND
FLAT C47a > C52a
SADI C47a C48a C48a C49a C48a C49a C49a C50a C49a C50a C50a C51a
SADI C50a C51a C51a C52a C51a C52a C52a C47a
SADI 0.03 C47a C49a C47a C51a C48a C50a C48a C52a
SIMU 0.01 C47a > C52a
RIGU 0.01 C47a > C52a
SIMU 0.02 0.06 1
LIST 4
OMIT -3 54
ACTA
CONF
FMAP 2
PLAN 20
WGHT    0.027300   43.431000
FVAR       0.09774   0.43549
GA1   5    0.333733    0.655832    0.476307    11.00000    0.01672    0.02184 =
         0.02646    0.00002    0.01309    0.00033
CL1   4    0.307330    0.460700    0.469360    11.00000    0.02680    0.02326 =
         0.03915    0.00265    0.01972   -0.00166
CL2   4    0.295766    0.815452    0.458662    11.00000    0.02116    0.02618 =
         0.04183   -0.00117    0.01613    0.00327
GA2   5    0.414533    0.611232    0.512182    11.00000    0.01702    0.01970 =
         0.02620    0.00087    0.01255    0.00252
CL3   4    0.425126    0.392229    0.527759    11.00000    0.03054    0.02054 =
         0.04702    0.00696    0.02560    0.00495
CL4   4    0.461773    0.699275    0.522797    11.00000    0.02022    0.02574 =
         0.04174    0.00121    0.01708   -0.00012
SI1   8    0.326730    0.646489    0.354427    11.00000    0.02428    0.02449 =
         0.02371    0.00259    0.01202    0.00313
SI2   8    0.279464    0.749838    0.349553    11.00000    0.02479    0.03353 =
         0.03401    0.00675    0.01426    0.00571
SI3   8    0.315751    0.411408    0.342230    11.00000    0.03817    0.02855 =
         0.03429   -0.00671    0.01632   -0.00393
SI4   8    0.333299    0.742607    0.306418    11.00000    0.04355    0.04221 =
         0.03097    0.01189    0.02293    0.01078
SI5   8    0.430613    0.854184    0.620225    11.00000    0.02326    0.02516 =
         0.02676   -0.00208    0.01015    0.00646
SI6   8    0.422237    0.937094    0.668121    11.00000    0.04389    0.04021 =
         0.02773   -0.00321    0.01593    0.01590
SI7   8    0.462676    1.017310    0.610823    11.00000    0.02318    0.02931 =
         0.05137   -0.00991    0.01541   -0.00278
SI8   8    0.460703    0.649829    0.645458    11.00000    0.04461    0.03848 =
         0.02809    0.00628    0.01669    0.02306
B1    6    0.368118    0.662001    0.407451    11.00000    0.02306    0.01513 =
         0.02698    0.00079    0.01463    0.00243
B2    6    0.386596    0.816248    0.571207    11.00000    0.01932    0.01748 =
         0.02829    0.00240    0.01414    0.00347
N1    7    0.429167    0.617067    0.419998    11.00000    0.02169    0.02272 =
         0.03326    0.00381    0.01888    0.00298
N2    7    0.416326    0.826612    0.422109    11.00000    0.02113    0.01759 =
         0.03469    0.00246    0.01822    0.00105
N3    7    0.340355    1.004707    0.543056    11.00000    0.01826    0.02010 =
         0.03402    0.00074    0.01607    0.00264
N4    7    0.327780    0.829822    0.565072    11.00000    0.02587    0.01914 =
         0.03576   -0.00164    0.02132   -0.00164

P1    3    0.367774    0.631145    0.450534    11.00000    0.01764    0.03465 =
         0.02373    0.00161    0.01283    0.00119
P2    3    0.382241    0.690890    0.536460    11.00000    0.01852    0.03243 =
         0.02573   -0.00440    0.01179    0.00406
C1    1    0.404226    0.697994    0.415655    11.00000    0.02154    0.02204 =
         0.02326    0.00169    0.01452    0.00300
C2    1    0.457486    0.694373    0.430396    11.00000    0.02092    0.02906 =
         0.04306    0.00606    0.02261    0.00055
C3    1    0.449536    0.825652    0.431752    11.00000    0.02462    0.02882 =
         0.04122    0.00415    0.02355    0.00064
C4    1    0.490145    0.639940    0.438228    11.00000    0.02696    0.03898 =
         0.06564    0.00308    0.02922    0.00461
AFIX 137
H4A   2    0.488290    0.616883    0.414109    11.00000   -1.50000
H4B   2    0.496029    0.557993    0.454092    11.00000   -1.50000
H4C   2    0.507568    0.709190    0.451627    11.00000   -1.50000
AFIX   0

C5    1    0.471548    0.948839    0.443238    11.00000    0.03030    0.03387 =
         0.07705   -0.00314    0.03269   -0.00812
AFIX 137
H5A   2    0.466728    0.999405    0.420424    11.00000   -1.50000
H5B   2    0.495053    0.920336    0.457385    11.00000   -1.50000
H5C   2    0.467282    1.007480    0.459430    11.00000   -1.50000
AFIX   0

C6    1    0.425256    0.466357    0.414953    11.00000    0.03208    0.01985 =
         0.04195    0.00124    0.02537    0.00480
AFIX  13
H6    2    0.401080    0.445084    0.404102    11.00000   -1.20000
AFIX   0
C9    1    0.395340    0.945602    0.418542    11.00000    0.02879    0.01944 =
         0.04638    0.00448    0.02495    0.00366
AFIX  13
H9    2    0.371760    0.912170    0.406008    11.00000   -1.20000
AFIX   0
C8    1    0.445086    0.393246    0.453068    11.00000    0.04830    0.02783 =
         0.04401    0.00823    0.02955    0.00854
AFIX 137
H8A   2    0.439638    0.295801    0.449450    11.00000   -1.50000
H8B   2    0.439314    0.431449    0.470791    11.00000   -1.50000
H8C   2    0.469079    0.405388    0.463521    11.00000   -1.50000
AFIX   0

C7    1    0.434186    0.415343    0.386549    11.00000    0.05354    0.03171 =
         0.04429    0.00278    0.03524    0.00939
AFIX 137
H7A   2    0.424472    0.324641    0.377385    11.00000   -1.50000
H7B   2    0.458573    0.410079    0.399046    11.00000   -1.50000
H7C   2    0.425250    0.478523    0.364962    11.00000   -1.50000
AFIX   0

C10   1    0.404720    1.001508    0.457028    11.00000    0.04963    0.02695 =
         0.05448   -0.00375    0.03687    0.00251
AFIX 137
H10A  2    0.390168    1.078829    0.453561    11.00000   -1.50000
H10B  2    0.428080    1.031892    0.470720    11.00000   -1.50000
H10C  2    0.401992    0.930057    0.471761    11.00000   -1.50000
AFIX   0
C11   1    0.395928    1.054894    0.392321    11.00000    0.04644    0.02311 =
         0.04864    0.00961    0.02623    0.00265
AFIX 137
H11A  2    0.393350    1.011291    0.369580    11.00000   -1.50000
H11B  2    0.417288    1.103898    0.405899    11.00000   -1.50000
H11C  2    0.377521    1.119290    0.384740    11.00000   -1.50000
AFIX   0
C13   1    0.377375    0.720031    0.318484    11.00000    0.06030    0.07174 =
         0.06094    0.02966    0.04739    0.02364
AFIX 137
H13A  2    0.379620    0.758353    0.298040    11.00000   -1.50000
H13B  2    0.382887    0.622658    0.321291    11.00000   -1.50000
H13C  2    0.392685    0.767269    0.342435    11.00000   -1.50000
AFIX   0
C12   1    0.323114    0.929863    0.299516    11.00000    0.04973    0.04549 =
         0.04277    0.01421    0.02435    0.00316
AFIX 137
H12A  2    0.330024    0.968695    0.282864    11.00000   -1.50000
H12B  2    0.335053    0.976084    0.324264    11.00000   -1.50000
H12C  2    0.298960    0.942380    0.287823    11.00000   -1.50000
AFIX   0
C14   1    0.305027    0.658236    0.259451    11.00000    0.08579    0.06058 =
         0.02821    0.00951    0.02529    0.01837
AFIX 137
H14A  2    0.305750    0.708349    0.239380    11.00000   -1.50000
H14B  2    0.282074    0.657993    0.254007    11.00000   -1.50000
H14C  2    0.312437    0.564141    0.260347    11.00000   -1.50000
AFIX   0
C17   1    0.270425    0.381753    0.305728    11.00000    0.05269    0.06176 =
         0.06243   -0.03076    0.01804   -0.01664
AFIX 137
H17A  2    0.263906    0.436716    0.283033    11.00000   -1.50000
H17B  2    0.256838    0.408067    0.316291    11.00000   -1.50000
H17C  2    0.266827    0.284969    0.298770    11.00000   -1.50000
AFIX   0
C16   1    0.326304    0.319334    0.386936    11.00000    0.06835    0.02281 =
         0.05687   -0.00504    0.03941   -0.01192
AFIX 137
H16A  2    0.319691    0.223423    0.381043    11.00000   -1.50000
H16B  2    0.314288    0.361382    0.397821    11.00000   -1.50000
H16C  2    0.350455    0.325012    0.405342    11.00000   -1.50000
AFIX   0
C15   1    0.340081    0.335139    0.322670    11.00000    0.07050    0.03067 =
         0.04752   -0.00082    0.03140    0.00877
AFIX 137
H15A  2    0.335541    0.237037    0.318772    11.00000   -1.50000
H15B  2    0.364044    0.349895    0.340698    11.00000   -1.50000
H15C  2    0.333402    0.378534    0.298294    11.00000   -1.50000
AFIX   0
C19   1    0.292883    0.919634    0.373701    11.00000    0.04976    0.03084 =
         0.06571    0.00725    0.03824    0.00877
AFIX 137
H19A  2    0.298850    0.979647    0.359223    11.00000   -1.50000
H19B  2    0.312338    0.907714    0.399550    11.00000   -1.50000
H19C  2    0.274488    0.960476    0.374977    11.00000   -1.50000
AFIX   0
C18   1    0.259601    0.642034    0.369748    11.00000    0.03093    0.04637 =
         0.03630   -0.00060    0.01790   -0.00338
AFIX 137
H18A  2    0.248371    0.563983    0.352923    11.00000   -1.50000
H18B  2    0.243176    0.696544    0.371830    11.00000   -1.50000
H18C  2    0.276866    0.609193    0.395055    11.00000   -1.50000
AFIX   0

C20   1    0.246292    0.779339    0.298069    11.00000    0.03155    0.07218 =
         0.04599    0.02087    0.01582    0.01126
AFIX 137
H20A  2    0.255241    0.838143    0.286335    11.00000   -1.50000
H20B  2    0.226878    0.823511    0.296406    11.00000   -1.50000
H20C  2    0.239480    0.691727    0.284653    11.00000   -1.50000
AFIX   0
C21   1    0.450562    1.022148    0.559999    11.00000    0.04175    0.02984 =
         0.06570   -0.00492    0.03726   -0.00685
AFIX 137
H21A  2    0.459340    0.941095    0.554296    11.00000   -1.50000
H21B  2    0.459865    1.104263    0.555496    11.00000   -1.50000
H21C  2    0.426113    1.023630    0.543486    11.00000   -1.50000
AFIX   0
C22   1    0.456349    1.193895    0.623482    11.00000    0.05703    0.03504 =
         0.06611   -0.01663    0.03068   -0.01050
AFIX 137
H22A  2    0.468293    1.259679    0.617045    11.00000   -1.50000
H22B  2    0.465037    1.198510    0.650852    11.00000   -1.50000
H22C  2    0.432415    1.215677    0.609157    11.00000   -1.50000
AFIX   0
C23   1    0.508603    0.977473    0.641610    11.00000    0.03002    0.05770 =
         0.08898   -0.00813    0.01619   -0.00144
AFIX 137
H23A  2    0.513386    0.892273    0.632979    11.00000   -1.50000
H23B  2    0.514769    0.967537    0.668146    11.00000   -1.50000
H23C  2    0.521582    1.051855    0.639745    11.00000   -1.50000
AFIX   0
C24   1    0.430050    0.514952    0.640274    11.00000    0.09385    0.03309 =
         0.07741    0.01526    0.06240    0.02663
AFIX 137
H24A  2    0.415205    0.492018    0.613278    11.00000   -1.50000
H24B  2    0.416720    0.549456    0.650406    11.00000   -1.50000
H24C  2    0.442277    0.433213    0.654440    11.00000   -1.50000
AFIX   0
C25   1    0.483095    0.588939    0.621836    11.00000    0.04424    0.04290 =
         0.03842    0.00101    0.01841    0.02094
AFIX 137
H25A  2    0.466718    0.557566    0.595989    11.00000   -1.50000
H25B  2    0.498029    0.513454    0.636563    11.00000   -1.50000
H25C  2    0.496259    0.663926    0.620592    11.00000   -1.50000
AFIX   0
C26   1    0.493492    0.671874    0.697321    11.00000    0.08101    0.08919 =
         0.02835    0.00432    0.01398    0.05976
AFIX 137
H26A  2    0.506294    0.587143    0.707253    11.00000   -1.50000
H26B  2    0.482678    0.693726    0.711464    11.00000   -1.50000
H26C  2    0.508609    0.746252    0.700299    11.00000   -1.50000
AFIX   0
C27   1    0.411030    0.797681    0.690463    11.00000    0.09370    0.05956 =
         0.05052    0.01558    0.05111    0.03527
AFIX 137
H27A  2    0.393546    0.740151    0.670457    11.00000   -1.50000
H27B  2    0.402802    0.837850    0.705722    11.00000   -1.50000
H27C  2    0.430883    0.742148    0.706891    11.00000   -1.50000
AFIX   0
C28   1    0.388121    1.068123    0.649502    11.00000    0.05490    0.04443 =
         0.03813    0.00458    0.02729    0.02133
AFIX 137
H28A  2    0.395010    1.149612    0.641635    11.00000   -1.50000
H28B  2    0.383849    1.092488    0.669559    11.00000   -1.50000
H28C  2    0.367672    1.030759    0.627582    11.00000   -1.50000
AFIX   0
C29   1    0.461362    1.016376    0.707390    11.00000    0.06279    0.09722 =
         0.04282   -0.02977    0.00883    0.02184
AFIX 137
H29A  2    0.480636    0.960679    0.712619    11.00000   -1.50000
H29B  2    0.460253    1.021839    0.730377    11.00000   -1.50000
H29C  2    0.463774    1.108305    0.699826    11.00000   -1.50000
AFIX   0
C30   1    0.352201    0.883610    0.560955    11.00000    0.02440    0.01683 =
         0.02467   -0.00150    0.01592    0.00051
C31   1    0.300097    0.916448    0.548595    11.00000    0.02480    0.03234 =
         0.04141   -0.00659    0.02320    0.00053
C32   1    0.307724    1.024801    0.534541    11.00000    0.01975    0.02526 =
         0.03832   -0.00095    0.01609    0.00400
C33   1    0.268002    0.886582    0.546501    11.00000    0.03530    0.04999 =
         0.07468   -0.00549    0.04099   -0.00620
AFIX 137
H33A  2    0.250562    0.948871    0.528303    11.00000   -1.50000
H33B  2    0.271141    0.899067    0.571719    11.00000   -1.50000
H33C  2    0.261268    0.792231    0.538109    11.00000   -1.50000
AFIX   0
C34   1    0.285666    1.141299    0.511932    11.00000    0.03063    0.03981 =
         0.06427    0.01224    0.02545    0.01642
AFIX 137
H34A  2    0.286449    1.153794    0.488888    11.00000   -1.50000
H34B  2    0.293455    1.224643    0.527320    11.00000   -1.50000
H34C  2    0.262620    1.121895    0.504754    11.00000   -1.50000
AFIX   0
C35   1    0.332552    0.700047    0.585949    11.00000    0.04510    0.02603 =
         0.04630    0.00493    0.03515   -0.00023
AFIX  13
H35   2    0.356808    0.675891    0.598936    11.00000   -1.20000
AFIX   0
C36   1    0.324482    0.717711    0.617168    11.00000    0.08016    0.04120 =
         0.05294    0.00051    0.05119   -0.00528
AFIX 137
H36A  2    0.333170    0.805624    0.629923    11.00000   -1.50000
H36B  2    0.334941    0.643835    0.635817    11.00000   -1.50000
H36C  2    0.300183    0.714952    0.605696    11.00000   -1.50000
AFIX   0
C37   1    0.312942    0.582965    0.559264    11.00000    0.07160    0.03170 =
         0.06262   -0.00653    0.05050   -0.01386
AFIX 137
H37A  2    0.288916    0.600575    0.547088    11.00000   -1.50000
H37B  2    0.318650    0.497812    0.573818    11.00000   -1.50000
H37C  2    0.318619    0.575030    0.539684    11.00000   -1.50000
AFIX   0
C38   1    0.361205    1.099858    0.536080    11.00000    0.02295    0.02010 =
         0.04255    0.00349    0.02045   -0.00052
AFIX  13
H38   2    0.384514    1.062797    0.550530    11.00000   -1.20000
AFIX   0
C39   1    0.362760    1.240735    0.552475    11.00000    0.03702    0.02649 =
         0.03779    0.00182    0.01960    0.00049
AFIX 137
H39A  2    0.341426    1.287946    0.536289    11.00000   -1.50000
H39B  2    0.380867    1.293540    0.553416    11.00000   -1.50000
H39C  2    0.366987    1.231362    0.578268    11.00000   -1.50000
AFIX   0
C40   1    0.350981    1.105657    0.494867    11.00000    0.04454    0.02859 =
         0.04647    0.00050    0.03226   -0.00220
AFIX 137
H40A  2    0.352357    1.014146    0.486248    11.00000   -1.50000
H40B  2    0.365988    1.167320    0.492151    11.00000   -1.50000
H40C  2    0.327947    1.139277    0.479397    11.00000   -1.50000
AFIX   0
REM Solvent
C41   1    0.358808    0.191544    0.247521    11.00000    0.10235    0.07502 =
         0.09726   -0.00570    0.07245    0.00891
AFIX  43
H41   2    0.353400    0.281258    0.251204    11.00000   -1.20000
AFIX   0
C42   1    0.336558    0.117751    0.216076    11.00000    0.05540    0.09511 =
         0.07668   -0.00299    0.03968    0.00779
AFIX  43
H42   2    0.315566    0.156589    0.197848    11.00000   -1.20000
AFIX   0
C43   1    0.344244   -0.011362    0.210629    11.00000    0.06197    0.08480 =
         0.06173   -0.00967    0.03668   -0.01290
AFIX  43
H43   2    0.328513   -0.061770    0.188765    11.00000   -1.20000
AFIX   0
C44   1    0.374203   -0.067860    0.236270    11.00000    0.07733    0.06326 =
         0.06347    0.01019    0.04553    0.00082
AFIX  43
H44   2    0.379432   -0.157339    0.232187    11.00000   -1.20000
AFIX   0
C45   1    0.396808    0.003196    0.267839    11.00000    0.06304    0.08578 =
         0.06153    0.02073    0.02682   -0.00374
AFIX  43
H45   2    0.417732   -0.037103    0.285675    11.00000   -1.20000
AFIX   0
C46   1    0.389565    0.133292    0.274130    11.00000    0.09915    0.08473 =
         0.06379   -0.01444    0.04242   -0.03780
AFIX  43
H46   2    0.405288    0.182541    0.296258    11.00000   -1.20000
AFIX   0

C53   1    0.170832    0.178652    0.353484    11.00000    0.04963    0.05867 =
         0.07757    0.01206    0.03208    0.00914
AFIX  43
H53   2    0.148046    0.164636    0.345435    11.00000   -1.20000
AFIX   0
C54   1    0.190847    0.252141    0.385240    11.00000    0.06679    0.06544 =
         0.05959    0.00371    0.03713    0.02232
AFIX  43
H54   2    0.182102    0.289187    0.399470    11.00000   -1.20000
AFIX   0
C55   1    0.223547    0.273393    0.396965    11.00000    0.06249    0.05842 =
         0.07254   -0.00698    0.02469    0.00694
AFIX  43
H55   2    0.237485    0.325019    0.419369    11.00000   -1.20000
AFIX   0
C56   1    0.236193    0.221790    0.377038    11.00000    0.05468    0.10102 =
         0.09828    0.01868    0.04448    0.01189
AFIX  43
H56   2    0.259031    0.236197    0.385375    11.00000   -1.20000
AFIX   0
C57   1    0.215557    0.146992    0.344054    11.00000    0.08736    0.11455 =
         0.06208    0.02611    0.04843    0.05665
AFIX  43
H57   2    0.224125    0.111941    0.329439    11.00000   -1.20000
AFIX   0
C58   1    0.183119    0.124368    0.332869    11.00000    0.06772    0.05969 =
         0.05857   -0.00303    0.02049    0.01725
AFIX  43
H58   2    0.169088    0.071116    0.310845    11.00000   -1.20000
AFIX   0
SAME C47b C48b C49b C50b C51b C52b
SAME C52b C51b C50b C49b C48b C47b
PART 1 21
C47A  1    0.413505    0.498647    0.255918    21.00000    0.08297    0.07849 =
         0.06306   -0.01108    0.04328   -0.01283
AFIX  43
H47A  2    0.398577    0.425282    0.251080    21.00000   -1.20000
AFIX   0

C48A  1    0.416328    0.550187    0.226591    21.00000    0.09222    0.06876 =
         0.06299   -0.00782    0.04590   -0.00943
AFIX  43
H48A  2    0.403351    0.512981    0.201673    21.00000   -1.20000
AFIX   0
C49A  1    0.438345    0.656951    0.233976    21.00000    0.10511    0.06305 =
         0.06055   -0.01115    0.03360   -0.01747
AFIX  43
H49A  2    0.439565    0.696882    0.213798    21.00000   -1.20000
AFIX   0
C50A  1    0.458545    0.705105    0.270891    21.00000    0.10745    0.06392 =
         0.05721   -0.00587    0.04070   -0.02227
AFIX  43
H50A  2    0.475908    0.768304    0.276664    21.00000   -1.20000
AFIX   0
C51A  1    0.453523    0.661429    0.299449    21.00000    0.09617    0.06296 =
         0.06144   -0.00655    0.04241   -0.00913
AFIX  43
H51A  2    0.464533    0.705170    0.323599    21.00000   -1.20000
AFIX   0
C52A  1    0.432048    0.552371    0.291953    21.00000    0.08717    0.07411 =
         0.06195   -0.00776    0.04384   -0.00775
AFIX  43
H52A  2    0.430178    0.514657    0.311927    21.00000   -1.20000
AFIX   0
PART 2 -21
C47B  1    0.412468    0.493417    0.244718   -21.00000    0.08699    0.08976 =
         0.04993   -0.02271    0.05097   -0.00437
AFIX  43
H47B  2    0.396957    0.422256    0.231102   -21.00000   -1.20000
AFIX   0
C48B  1    0.427550    0.563154    0.228600   -21.00000    0.11457    0.05713 =
         0.06951   -0.00250    0.05756    0.00349
AFIX  43
H48B  2    0.422269    0.539578    0.203723   -21.00000   -1.20000
AFIX   0
C49B  1    0.450173    0.666551    0.248181   -21.00000    0.13301    0.05818 =
         0.07574   -0.00066    0.06036   -0.01878
AFIX  43
H49B  2    0.460680    0.712246    0.236956   -21.00000   -1.20000
AFIX   0
C50B  1    0.457658    0.704192    0.284546   -21.00000    0.10085    0.06239 =
         0.08580   -0.01774    0.06744   -0.00971
AFIX  43
H50B  2    0.472561    0.777433    0.297842   -21.00000   -1.20000
AFIX   0
C51B  1    0.442792    0.631985    0.300802   -21.00000    0.06094    0.04933 =
         0.06027   -0.00702    0.03259    0.00558
AFIX  43
H51B  2    0.448119    0.653677    0.325807   -21.00000   -1.20000
AFIX   0

C52B  1    0.420178    0.528254    0.280477   -21.00000    0.08618    0.08093 =
         0.06072   -0.03955    0.04272   -0.02109
AFIX  43
H52B  2    0.409876    0.480626    0.291650   -21.00000   -1.20000
PART 0
AFIX   0
HKLF 4


REM  sh4509_a.res in C2/c
REM wR2 = 0.104386, GooF = S = 1.09077, Restrained GooF = 1.08607 for all data
REM R1 = 0.047400 for 12712 Fo > 4sig(Fo) and 0.082435 for all 17711 data
REM 806 parameters refined using 225 restraints

END

WGHT      0.0273     43.4405

REM Highest difference peak  0.452,  deepest hole -0.637,  1-sigma level  0.081
Q1    1   0.3873  0.6638  0.4081  11.00000  0.05    0.45
Q2    1   0.3691  0.6501  0.4278  11.00000  0.05    0.40
Q3    1   0.3482  0.6541  0.5107  11.00000  0.05    0.40
Q4    1   0.3823  0.6499  0.4740  11.00000  0.05    0.38
Q5    1   0.4006  0.6098  0.4809  11.00000  0.05    0.36
Q6    1   0.3475  0.6396  0.3889  11.00000  0.05    0.36
Q7    1   0.4697  0.8963  0.7316  11.00000  0.05    0.36
Q8    1   0.2918  0.5125  0.4303  11.00000  0.05    0.35
Q9    1   0.3189  0.8781  0.4507  11.00000  0.05    0.35
Q10   1   0.4861  0.9291  0.4986  11.00000  0.05    0.35
Q11   1   0.4245  0.8779  0.6408  11.00000  0.05    0.34
Q12   1   0.3967  0.6460  0.5290  11.00000  0.05    0.33
Q13   1   0.3102  0.3337  0.3615  11.00000  0.05    0.33
Q14   1   0.2809  1.1311  0.3304  11.00000  0.05    0.32
Q15   1   0.4486  0.6478  0.4280  11.00000  0.05    0.32
Q16   1   0.3702  0.7030  0.5605  11.00000  0.05    0.31
Q17   1   0.3187  0.4658  0.4983  11.00000  0.05    0.31
Q18   1   0.4229  0.6212  0.5410  11.00000  0.05    0.31
Q19   1   0.3217  1.0285  0.5302  11.00000  0.05    0.31
Q20   1   0.5019  1.0257  0.6797  11.00000  0.05    0.31
;
_shelx_res_checksum   11674

_shelx_hkl_file
;
   4   0   0 2658.33   43.50
   4   0   0 3146.09   38.70
  -4   0   0 2599.24   55.79
  -6   0   0   27.20    6.20
  -6   0   0   27.70    4.60
   6   0   0   27.50    5.10
   6   0   0   37.60    6.10
   6   0   0   38.10    4.60
   6   0   0   34.20    5.20
  -6   0   0   30.40    4.20
   8   0   0 8806.22  117.99
  -8   0   0 8384.36  105.09
   8   0   0 8686.03  110.69
  -8   0   0 8627.94  117.39
  -8   0   0 8528.35  107.79
   8   0   0 8844.71  107.59
   8   0   0 8814.22  114.99
  10   0   0   29.20    8.30
 -10   0   0   25.20    5.50
  10   0   0   27.00    7.90
 -10   0   0   25.00    6.20
  10   0   0   35.10    7.50
  10   0   0   29.70    6.40
 -10   0   0   27.80    7.80
  12   0   0 1310.17   36.80
 -12   0   0 1284.77   28.50
  12   0   0 1272.97   38.30
  12   0   0 1282.07   33.20
 -12   0   0 1211.88   29.50
 -12   0   0 1271.17   38.20
  12   0   0 1340.47   31.20
  14   0   0  576.44   27.40
 -14   0   0  569.34   27.50
 -14   0   0  525.75   18.70
  14   0   0  562.24   25.90
 -14   0   0  541.25   20.20
  14   0   0  600.74   22.00
  14   0   0  548.05   23.30
  16   0   0  200.48   15.00
  16   0   0  196.98   18.40
 -16   0   0  228.38   14.30
 -16   0   0  184.28   18.80
 -16   0   0  189.18   12.70
  16   0   0  183.58   16.00
  16   0   0  204.88   18.80
 -18   0   0    8.80    8.90
  18   0   0   16.90    9.70
  18   0   0   28.20   11.10
  18   0   0   22.10    8.90
 -18   0   0   18.80    6.90
  18   0   0   16.30    7.30
  20   0   0 1391.76   49.20
 -20   0   0 1310.47   50.09
  20   0   0 1370.66   41.30
 -20   0   0 1345.17   35.80
  20   0   0 1398.26   44.30
 -22   0   0   92.39   18.00
  22   0   0   91.59   15.90
 -22   0   0   82.99   11.50
  22   0   0   69.39   13.50
  22   0   0  104.59   19.20
  22   0   0  100.89   19.30
 -24   0   0 3111.89   62.59
  24   0   0 3137.19   78.29
  24   0   0 3184.08   86.19
 -24   0   0 3121.39   85.89
  24   0   0 3189.58   83.99
  24   0   0 3076.89   71.99
  26   0   0  494.45   23.90
  26   0   0  528.95   36.10
 -26   0   0  533.95   37.20
  26   0   0  503.35   31.30
  26   0   0  497.95   31.40
  26   0   0  506.55   35.10
 -26   0   0  491.35   23.70
  28   0   0   39.60   14.20
  28   0   0   29.80    8.70
  28   0   0   39.30   12.80
  28   0   0   41.80   12.40
 -28   0   0   31.50    8.80
  28   0   0   48.40   14.80
 -28   0   0   33.90   14.60
  30   0   0  282.87   29.80
  30   0   0  260.47   24.90
  30   0   0  272.47   26.50
 -30   0   0  264.47   30.80
  30   0   0  240.88   28.80
 -30   0   0  279.87   19.90
  30   0   0  284.77   20.50
  32   0   0  360.06   34.90
 -32   0   0  365.36   36.70
  32   0   0  344.07   29.30
  32   0   0  338.77   29.90
  32   0   0  289.27   20.20
 -32   0   0  336.57   21.90
  32   0   0  341.97   34.70
 -34   0   0  298.97   34.60
  34   0   0  252.67   27.90
  34   0   0  269.47   31.80
  34   0   0  245.68   19.60
 -34   0   0  249.28   20.00
  34   0   0  281.77   41.50
  34   0   0  216.48   26.90
  36   0   0  166.98   24.80
  36   0   0  171.68   31.10
  36   0   0  173.88   26.20
  36   0   0  168.98   26.20
  36   0   0  177.88   32.70
 -36   0   0  168.18   31.00
 -36   0   0  132.39   17.50
 -38   0   0  340.27   39.30
  38   0   0  364.16   39.10
  38   0   0  310.37   33.60
  38   0   0  256.57   22.90
  38   0   0  275.07   40.10
 -40   0   0  269.27   41.30
  40   0   0  245.18   23.50
  40   0   0  221.68   33.10
  40   0   0  308.37   43.30
  40   0   0  294.37   33.40
  40   0   0  273.67   40.20
 -40   0   0  276.37   22.90
 -42   0   0   -6.40    8.20
 -42   0   0   -2.20   16.10
  42   0   0    8.50    8.70
  42   0   0   13.70   15.20
  42   0   0    2.00   15.30
 -44   0   0   28.00   11.50
  44   0   0    2.50   15.20
  44   0   0   53.19   21.00
  44   0   0   22.40   11.90
 -44   0   0   30.00   22.00
  46   0   0  -15.00    9.20
 -46   0   0  -18.80   15.90
  46   0   0  -25.30   16.70
 -48   0   0   49.80   24.20
  48   0   0   68.09   16.90
 -48   0   0   50.79   14.20
  48   0   0   88.19   29.00
  50   0   0   29.10   22.80
 -50   0   0   36.30   24.90
  50   0   0   17.80   12.00
 -52   0   0   43.90   22.30
  52   0   0   34.20   13.80
  52   0   0  -10.00   16.30
 -54   0   0   32.90   28.00
  54   0   0   59.19   26.60
  54   0   0   79.09   19.00
  56   0   0   23.90   17.20
  56   0   0   58.29   27.40
 -56   0   0   -0.40   19.50
  58   0   0   92.49   23.60
 -58   0   0   17.10   29.50
  58   0   0   44.80   27.20
   1  -1   0  347.77   12.00
  -1  -1   0  318.27    8.10
   1  -1   0  356.76   10.90
   1  -1   0  362.06   12.30
  -1  -1   0  354.66   12.00
   1  -1   0  331.17   11.00
  -1  -1   0  302.27    9.50
  -1  -1   0  301.27    9.80
  -1  -1   0  335.17    9.00
   1  -1   0  328.57   11.20
  -1   1   0  350.06   11.20
  -1   1   0  350.66   11.90
   1   1   0  383.06   12.90
  -1   1   0  380.16   12.80
  -1   1   0  358.66   11.50
  -1   1   0  350.86   10.00
   1   1   0  356.36    8.80
   1   1   0  369.06   10.00
   1   1   0  355.26    9.50
   3  -1   0   83.89    6.70
  -3  -1   0   70.99    6.30
   3  -1   0   81.39    7.00
   3  -1   0   81.29    7.50
  -3  -1   0   79.89    5.00
   3  -1   0   71.09    6.70
   3   1   0   82.09    5.30
   3   1   0   73.59    6.70
  -3   1   0   78.79    6.80
  -3   1   0   74.49    7.20
  -3   1   0   79.19    7.20
  -3   1   0   79.99    6.70
  -5  -1   0   73.19    5.90
   5  -1   0   81.69    8.70
   5  -1   0   75.49    9.10
   5  -1   0   72.89    7.10
  -5  -1   0   70.89    6.00
   5  -1   0   78.29    9.00
  -5   1   0   76.19    6.80
  -5   1   0   75.39    8.60
  -5   1   0   75.09    8.90
   5   1   0   81.69    6.10
  -5   1   0   71.89    8.80
   5   1   0   80.79    6.40
  -5   1   0   63.89    8.30
  -7  -1   0  942.21   22.20
   7  -1   0  943.41   27.50
  -7  -1   0  932.11   22.50
   7  -1   0  964.80   22.40
   7  -1   0  977.00   29.00
   7  -1   0  958.50   27.90
  -7   1   0  918.81   27.20
   7   1   0  911.61   22.40
  -7   1   0  961.90   26.80
  -7   1   0  943.21   27.10
   7   1   0  981.60   23.10
  -7   1   0  978.30   21.50
   9  -1   0 1348.86   37.70
   9  -1   0 1375.46   35.90
   9  -1   0 1365.46   28.50
  -9  -1   0 1293.57   31.10
   9  -1   0 1320.07   36.10
  -9   1   0 1352.56   33.70
   9   1   0 1287.77   31.10
  -9   1   0 1405.96   27.00
  -9   1   0 1347.87   35.60
  -9   1   0 1341.87   37.80
  -9   1   0 1309.57   34.60
  11  -1   0 1593.14   41.60
 -11  -1   0 1525.05   37.90
  11  -1   0 1617.64   32.70
  11  -1   0 1596.54   44.60
  11  -1   0 1586.94   42.60
  11   1   0 1548.65   37.90
  11   1   0 1643.64   36.60
 -11   1   0 1649.63   31.10
 -11   1   0 1585.84   44.60
 -11   1   0 1505.55   39.40
 -11   1   0 1596.94   42.00
 -11   1   0 1574.74   38.10
  13  -1   0  564.54   25.80
 -13  -1   0  513.65   23.30
  13  -1   0  535.65   27.30
 -13  -1   0  539.25   14.40
  13  -1   0  562.14   19.20
  13  -1   0  525.85   26.10
 -13   1   0  585.14   28.50
 -13   1   0  556.74   25.30
 -13   1   0  559.34   23.10
  13   1   0  522.55   23.50
 -13   1   0  538.75   24.00
  13   1   0  567.94   22.00
  15  -1   0  191.58   12.70
  15  -1   0  215.58   19.90
 -15  -1   0  185.08   16.60
  15  -1   0  196.78   18.80
  15  -1   0  185.78   17.70
 -15   1   0  188.18   15.30
 -15   1   0  204.18   19.90
  15   1   0  195.38   13.40
 -15   1   0  195.48   16.70
  15   1   0  195.88   15.10
  15   1   0  208.28   17.20
  17  -1   0  387.66   26.50
  17  -1   0  440.86   28.60
 -17  -1   0  410.36   25.10
  17  -1   0  458.15   26.80
  17  -1   0  453.55   19.50
 -17   1   0  407.76   28.20
  17   1   0  463.85   26.10
 -17   1   0  421.76   24.10
  17   1   0  431.66   22.90
  17   1   0  455.05   20.80
 -17   1   0  406.26   21.90
 -19  -1   0 1321.37   30.20
  19  -1   0 1376.36   35.60
  19  -1   0 1323.67   49.10
 -19  -1   0 1267.47   45.80
  19  -1   0 1355.66   46.90
  19  -1   0 1423.76   52.59
  19   1   0 1317.17   44.40
 -19   1   0 1274.57   39.50
 -19   1   0 1405.96   52.49
  19   1   0 1332.17   38.60
 -19   1   0 1308.67   42.20
  19   1   0 1317.07   34.20
  19   1   0 1349.86   42.30
  19   1   0 1308.57   46.20
 -21  -1   0   15.70    9.90
  21  -1   0   29.70   10.60
  21  -1   0   24.70   12.00
  21  -1   0   24.50   11.50
 -21  -1   0   19.20    5.70
  21  -1   0   15.20    7.10
  21   1   0   12.00   10.00
  21   1   0   11.10    8.30
 -21   1   0    9.10    7.90
  21   1   0    2.80    7.60
 -21   1   0   11.70    8.60
  21   1   0    7.80    7.50
 -21   1   0    2.00    9.10
  21   1   0   10.20    6.60
  23  -1   0  546.15   32.20
  23  -1   0  549.65   24.50
 -23  -1   0  519.05   32.70
  23  -1   0  521.75   35.30
 -23  -1   0  551.64   20.60
  23  -1   0  608.44   36.60
 -23   1   0  528.15   28.50
  23   1   0  571.04   28.40
  23   1   0  509.75   24.30
  23   1   0  533.75   32.80
  23   1   0  547.05   30.00
  23   1   0  513.95   32.00
 -23   1   0  507.25   35.30
 -23   1   0  565.44   27.90
  25  -1   0   21.20   11.90
  25  -1   0   38.10    8.90
 -25  -1   0   40.40    8.10
  25  -1   0   30.20   12.30
 -25  -1   0   20.50   12.00
  25   1   0   37.30    9.70
 -25   1   0   20.30   13.20
  25   1   0   36.90   11.30
  25   1   0   29.40   12.40
  25   1   0   31.10   12.10
  25   1   0   48.00   11.80
 -25   1   0   28.30    9.30
 -27  -1   0  113.59   12.10
  27  -1   0  124.19   23.40
  27  -1   0  123.09   23.00
  27  -1   0  132.39   21.70
 -27  -1   0   89.29   18.80
  27  -1   0  121.29   14.70
  27   1   0   98.49   17.20
  27   1   0  122.69   19.60
  27   1   0  117.19   21.60
 -27   1   0  128.69   23.30
  27   1   0   77.39   18.30
  27   1   0  108.09   15.10
 -27   1   0  117.89   16.70
  29  -1   0  214.48   31.30
 -29  -1   0  191.48   14.70
  29  -1   0  218.98   18.50
  29  -1   0  216.58   25.10
  29  -1   0  225.88   27.20
 -29   1   0  219.38   33.80
  29   1   0  211.78   25.30
  29   1   0  224.78   23.10
 -29   1   0  201.98   19.50
  29   1   0  211.08   21.80
  29   1   0  176.18   27.20
  31  -1   0   11.00   11.10
  31  -1   0   15.70   12.40
 -31  -1   0   -6.20    5.30
 -31  -1   0  -10.10    8.40
  31  -1   0  -20.10    8.50
  31  -1   0    8.90    7.20
  31   1   0   -7.50    8.60
 -31   1   0    0.90   11.30
  31   1   0   -7.20    7.70
 -31   1   0   -0.80    7.70
  31   1   0   24.40   12.60
  31   1   0   12.00   10.90
 -33  -1   0   35.20    8.60
  33  -1   0   22.40   14.80
  33  -1   0   45.60   20.90
  33  -1   0   -7.10    6.90
  33  -1   0   26.90   13.00
 -33  -1   0   31.90   15.70
 -33   1   0   19.30   11.80
  33   1   0    0.00   10.10
 -33   1   0   16.70   14.70
  33   1   0    8.00   10.50
  33   1   0   12.90   13.90
  33   1   0   14.70   12.90
  35  -1   0   43.00   17.60
 -35  -1   0   15.90   13.50
  35  -1   0    5.30   11.40
  35  -1   0   10.20   17.00
  35  -1   0   44.70   16.10
  35  -1   0    2.60    8.10
  35   1   0   35.30   14.20
  35   1   0    1.10   13.20
 -35   1   0   38.20   11.90
  35   1   0   22.20   15.80
  35   1   0   53.29   18.90
 -35   1   0   23.30   17.10
  35   1   0   -8.40    9.70
  37  -1   0  112.29   26.20
 -37  -1   0  124.59   27.00
  37  -1   0  109.19   23.20
  37  -1   0   98.69   17.80
  37  -1   0  103.39   22.70
  37  -1   0  125.79   30.70
  37   1   0   95.39   22.20
  37   1   0  148.09   27.80
  37   1   0  107.09   21.80
 -37   1   0   78.79   15.50
  37   1   0   93.19   16.30
  37   1   0  126.69   28.90
 -37   1   0  136.79   29.50
  39  -1   0  149.09   28.50
  39  -1   0  201.78   29.30
  39  -1   0  167.18   23.20
 -39  -1   0  200.88   33.90
  39  -1   0  139.99   30.60
  39   1   0  185.08   33.70
  39   1   0  163.78   21.50
  39   1   0  142.19   24.70
 -39   1   0  165.58   32.70
  39   1   0  117.59   25.30
  39   1   0  181.98   31.10
  39   1   0  181.08   31.60
 -39   1   0  149.59   20.70
  41  -1   0   -0.40    8.50
 -41  -1   0  -11.90    6.40
  41  -1   0   24.00   16.20
  41  -1   0   18.30   15.30
 -41  -1   0  -10.20   13.80
  41   1   0    1.80    6.70
  41   1   0   29.20   14.60
 -41   1   0   16.30   15.50
  41   1   0   12.40   11.40
  41   1   0   -0.20   17.80
 -41   1   0   -5.50    7.50
  41   1   0    9.30   14.40
  43  -1   0   -3.90    9.40
 -43  -1   0  -11.70   12.90
  43  -1   0    5.10   16.50
  43  -1   0  -16.50   12.30
  43   1   0  -15.50   12.00
  43   1   0  -12.50    6.00
  43   1   0   -2.70   15.40
  43   1   0   -1.00   15.60
 -43   1   0    8.20   10.10
 -43   1   0  -10.10   15.60
 -45  -1   0  -17.20   14.20
  45  -1   0   -4.60   10.60
  45   1   0   -8.20    9.20
 -45   1   0   -5.00    9.10
  45   1   0   17.00   16.40
  45   1   0    2.00   15.60
 -45   1   0    1.80   17.70
  47  -1   0   90.19   18.90
  47  -1   0   87.69   30.30
 -47  -1   0   44.00   22.80
 -47   1   0   84.79   17.60
  47   1   0   78.09   17.10
 -47   1   0   53.89   25.50
 -49  -1   0  -19.50   16.80
  49  -1   0    0.00   12.10
  49  -1   0   -8.80   15.70
 -49   1   0  -34.60   17.00
 -49   1   0    0.90   10.60
  49   1   0    0.10    9.60
  49   1   0    6.30   16.80
 -51  -1   0   -2.40   20.00
  51  -1   0    0.60   21.30
 -51   1   0   -0.40   21.10
 -51   1   0    7.50   12.40
  51   1   0  -18.50   11.70
  51   1   0   -0.70   19.00
 -53  -1   0   -0.20   20.50
  53  -1   0   13.00   18.90
  53  -1   0  -13.80   13.30
  53   1   0   16.10   24.20
  53   1   0  -14.90   11.40
 -53   1   0   26.80   21.30
 -53   1   0   25.30   14.40
  55  -1   0    2.60   13.70
 -55  -1   0  -10.80   24.60
  55  -1   0   41.80   27.20
  55   1   0   -8.80   21.00
  55   1   0   29.70   15.10
 -55   1   0   -2.70   13.50
 -55   1   0   18.20   22.80
 -57  -1   0    0.60   23.80
  57  -1   0  -26.20   15.50
  57  -1   0  -21.10   25.90
 -57   1   0   34.20   26.50
 -57   1   0  -31.30   14.60
  57   1   0  -25.60   18.60
  57   1   0  -17.20   14.80
   0  -2   0  262.27   12.10
   0  -2   0  258.97   12.80
   0  -2   0  272.77   15.90
   0  -2   0  296.17   13.70
   0  -2   0  260.07   11.90
   0   2   0  275.77   12.40
   0   2   0  285.37   14.30
   0   2   0  278.37   16.00
   0   2   0  273.27   10.70
   0   2   0  259.77   12.50
  -2  -2   0 2134.39   37.40
  -2  -2   0 2169.48   35.60
   2  -2   0 2155.18   43.00
   2  -2   0 2115.39   45.40
  -2  -2   0 2125.19   45.00
   2  -2   0 2153.28   39.00
   2  -2   0 2105.89   39.80
   2  -2   0 2111.89   40.50
   2   2   0 2135.09   37.50
   2   2   0 2104.89   45.10
   2   2   0 1922.71   41.50
  -2   2   0 2187.08   40.60
  -2   2   0 2132.99   39.00
   2   2   0 2156.88   35.40
  -2   2   0 2131.39   43.60
  -2   2   0 2183.28   41.40
  -2   2   0 2182.48   45.20
  -4  -2   0   56.49    9.10
   4  -2   0   60.69   10.10
   4  -2   0   55.29    9.30
   4  -2   0   67.89    9.80
   4  -2   0   53.19    8.40
  -4  -2   0   62.69    7.30
   4  -2   0   39.20    7.70
  -4   2   0   63.99    9.20
  -4   2   0   50.29    9.30
   4   2   0   43.60    8.10
  -4   2   0   48.90    8.60
  -4   2   0   57.79    9.50
  -6  -2   0  701.73   19.60
   6  -2   0  677.23   24.30
   6  -2   0  675.33   25.20
   6  -2   0  692.43   25.10
   6  -2   0  678.83   26.30
  -6  -2   0  716.93   24.40
   6  -2   0  717.33   25.30
  -6   2   0  661.43   24.90
   6   2   0  705.23   25.20
  -6   2   0  727.33   24.40
  -6   2   0  689.53   25.30
  -6   2   0  698.63   27.00
   8  -2   0  541.25   24.60
   8  -2   0  550.04   24.40
   8  -2   0  548.05   25.00
   8  -2   0  567.54   22.60
  -8  -2   0  582.14   18.70
  -8   2   0  580.24   21.50
  -8   2   0  520.85   24.30
  -8   2   0  560.44   25.70
   8   2   0  589.84   23.10
   8   2   0  596.84   19.50
  -8   2   0  547.45   24.10
  -8   2   0  558.34   25.20
 -10  -2   0  924.41   25.80
  10  -2   0  929.71   33.50
  10  -2   0  953.90   34.50
  10  -2   0  987.20   35.40
  10  -2   0  949.60   29.60
  10   2   0  916.91   27.10
 -10   2   0  849.81   33.30
  10   2   0  945.51   29.80
 -10   2   0  923.31   27.00
 -10   2   0  902.61   32.90
 -10   2   0  908.01   32.40
 -10   2   0  928.11   34.00
 -12  -2   0  179.48   13.10
 -12  -2   0  184.68   12.80
  12  -2   0  182.68   14.40
  12  -2   0  202.08   18.50
  12  -2   0  182.38   17.20
  12  -2   0  185.48   17.80
 -12   2   0  199.28   17.50
 -12   2   0  198.48   18.10
  12   2   0  173.08   12.40
 -12   2   0  198.28   12.90
  12   2   0  212.88   14.10
 -12   2   0  202.98   19.10
 -12   2   0  177.98   16.90
  14  -2   0  152.48   21.80
  14  -2   0  149.69   17.80
  14  -2   0  140.19   13.60
  14  -2   0  126.99   19.30
 -14  -2   0  150.78   13.50
 -14  -2   0  136.49   13.30
 -14   2   0  100.29   16.30
 -14   2   0  121.89   17.10
  14   2   0  136.19   12.90
 -14   2   0  128.49   17.30
 -14   2   0  131.59   11.60
  14   2   0  141.69   13.20
 -14   2   0  142.69   17.80
 -16  -2   0   92.29   13.50
  16  -2   0   87.69   16.60
  16  -2   0  108.59   14.20
  16  -2   0  112.79   18.00
 -16   2   0  106.89   16.70
 -16   2   0  103.09   18.80
 -16   2   0   76.99   15.60
  16   2   0  118.99   13.70
 -16   2   0  102.29   11.20
  16   2   0  116.29   14.20
  18  -2   0 1439.16   41.10
 -18  -2   0 1358.46   43.10
  18  -2   0 1416.06   50.79
  18  -2   0 1402.46   51.69
  18  -2   0 1359.06   52.59
 -18   2   0 1404.46   48.80
  18   2   0 1414.26   43.70
 -18   2   0 1401.76   46.10
 -18   2   0 1350.66   48.30
 -18   2   0 1457.55   36.60
 -18   2   0 1378.16   53.39
  18   2   0 1479.55   42.90
  20  -2   0  159.48   15.80
  20  -2   0  162.28   24.50
 -20  -2   0  157.18   17.90
  20  -2   0  174.48   20.10
  20  -2   0  159.68   22.60
 -20   2   0  119.59   19.00
 -20   2   0  123.89   17.60
  20   2   0  137.69   15.60
  20   2   0  148.39   17.70
 -20   2   0  169.38   25.50
  22  -2   0   -1.70    8.60
  22  -2   0   23.10   10.80
  22  -2   0   -0.40    7.20
 -22  -2   0   18.70    9.60
  22  -2   0    1.00    6.60
 -22   2   0    1.80    9.00
 -22   2   0    2.30    7.50
  22   2   0    6.80    7.00
  22   2   0   11.70    8.90
 -22   2   0    2.20    8.60
  24  -2   0  728.23   43.70
  24  -2   0  720.43   39.70
 -24  -2   0  647.24   35.30
  24  -2   0  727.43   43.40
  24  -2   0  642.04   30.30
  24   2   0  622.04   34.90
  24   2   0  669.73   28.70
  24   2   0  682.93   34.20
  24   2   0  649.93   34.80
 -24   2   0  652.83   33.50
 -24   2   0  681.53   43.90
 -24   2   0  637.14   35.10
  26  -2   0  348.17   31.80
 -26  -2   0  349.07   28.70
  26  -2   0  351.16   23.60
  26  -2   0  306.87   31.20
  26  -2   0  345.87   29.50
  26   2   0  329.47   25.80
 -26   2   0  351.96   33.50
 -26   2   0  345.57   27.50
  26   2   0  368.86   28.40
 -26   2   0  307.47   24.90
  26   2   0  324.67   27.80
  28  -2   0  -11.00    9.20
 -28  -2   0   14.20   10.20
  28  -2   0   -4.50    9.40
  28  -2   0    8.10   11.00
  28  -2   0    7.80    7.60
 -28   2   0   -7.10    8.50
  28   2   0   -2.40   10.50
  28   2   0   17.30   11.00
 -28   2   0    4.40    7.70
  28   2   0   -2.50    6.90
  28   2   0   24.10   11.30
  28   2   0    4.20    8.50
  30  -2   0   51.39   13.00
 -30  -2   0   54.39   16.40
  30  -2   0   45.60   17.00
  30  -2   0   58.99   18.30
  30  -2   0   24.00   15.50
  30   2   0   72.69   19.10
  30   2   0   43.20   13.20
 -30   2   0   47.90   19.40
  30   2   0   38.60   12.60
  30   2   0   48.70   14.60
  30   2   0   52.89   15.30
 -30   2   0   54.59   14.60
  32  -2   0   72.89   19.10
  32  -2   0   29.20   16.00
 -32  -2   0   64.29   18.40
  32  -2   0   53.79   12.60
  32  -2   0   46.00   17.50
  32   2   0   48.40   18.70
 -32   2   0   44.60   14.70
 -32   2   0   74.49   22.60
  32   2   0   52.39   14.80
  32   2   0   40.00   13.80
  32   2   0   49.90   14.40
  32   2   0   42.10   16.20
 -34  -2   0   17.30   14.70
  34  -2   0   10.00   15.20
  34  -2   0   37.90   17.40
  34  -2   0   50.49   16.30
  34  -2   0   12.20   14.30
  34   2   0   20.70   11.80
  34   2   0    8.60   12.60
  34   2   0   18.20   14.10
 -34   2   0   23.10   13.00
 -34   2   0   36.20   18.70
  34   2   0   22.30   15.60
  34   2   0   23.90   13.10
 -36  -2   0   16.20   14.20
  36  -2   0   29.80   12.50
  36  -2   0   58.89   20.10
  36  -2   0   24.10   18.20
  36   2   0   28.40   14.80
 -36   2   0   26.20   13.50
 -36   2   0   52.89   21.60
  36   2   0   19.30   10.90
  36   2   0   37.80   16.00
  36   2   0   38.10   16.50
  36   2   0   24.90   15.50
  38  -2   0  247.18   39.40
  38  -2   0  260.77   26.00
 -38  -2   0  283.27   34.60
  38   2   0  206.88   33.20
  38   2   0  264.37   29.30
 -38   2   0  226.38   39.60
  38   2   0  227.08   32.10
  38   2   0  272.47   38.50
 -38   2   0  220.68   26.20
  38   2   0  215.58   30.30
  40  -2   0   18.30   16.00
  40  -2   0   15.20   14.50
 -40  -2   0  -27.20   12.90
  40   2   0   10.00   14.70
  40   2   0    1.00   12.30
  40   2   0   -5.80   15.00
  40   2   0    3.70   13.10
  40   2   0   -0.50   10.10
 -40   2   0  -12.40    8.70
 -40   2   0    3.50   13.90
 -42  -2   0   28.70   16.60
  42  -2   0   21.50   18.10
  42  -2   0   28.10   14.90
  42  -2   0   16.60   15.50
 -42   2   0   44.80   15.60
 -42   2   0   43.60   21.10
  42   2   0   14.50   16.20
  42   2   0   57.79   18.30
  42   2   0    1.30   16.80
  44  -2   0   32.80   14.80
 -44  -2   0    4.00   18.20
  44   2   0   22.00   11.50
  44   2   0   -1.00   16.30
  44   2   0   -4.60   12.80
  44   2   0   21.90   18.10
  44   2   0  -19.70   16.50
 -44   2   0   35.90   33.40
 -44   2   0   26.00   13.30
  46  -2   0   18.10   17.30
  46  -2   0  -11.80   11.00
 -46  -2   0   29.80   20.10
  46   2   0    1.50   15.20
  46   2   0   -0.60   10.10
 -46   2   0   19.90   13.90
  46   2   0  -22.60   18.50
 -46   2   0   -4.60   17.20
 -48  -2   0   -9.90   17.00
  48  -2   0    7.80   11.40
  48  -2   0   45.50   20.00
 -48   2   0   34.60   22.40
 -48   2   0  -18.70   12.20
  48   2   0   -2.20    7.40
  50  -2   0   34.50   15.90
  50  -2   0   20.10   20.60
  50   2   0    0.50   17.50
  50   2   0    8.40   10.70
 -50   2   0   23.50   22.00
 -50   2   0   -3.80   12.20
  52  -2   0   18.10   19.70
 -52  -2   0   33.90   24.20
  52  -2   0   20.40   13.90
  52   2   0   -4.30   11.90
 -52   2   0   -9.90   21.20
  52   2   0  -24.30   17.60
 -52   2   0   32.30   15.00
  54  -2   0  100.89   36.00
  54  -2   0    4.10   15.60
 -54  -2   0   58.59   28.00
 -54   2   0   97.49   31.90
  54   2   0   45.90   16.50
 -54   2   0   52.39   17.70
  54   2   0  114.79   31.30
  56  -2   0   -2.20   14.10
 -56  -2   0   32.80   24.80
  56  -2   0   45.50   27.00
  56   2   0   21.30   16.00
  56   2   0   80.49   33.10
 -56   2   0   21.20   31.10
 -56   2   0   32.40   17.20
  58  -2   0   48.00   21.30
  58  -2   0   -4.60   23.30
 -58  -2   0   24.90   26.20
  58   2   0   27.10   28.70
 -58   2   0    8.70   16.90
  58   2   0   -0.90   15.30
 -58   2   0    5.50   26.90
   1  -3   0 6432.06  108.19
  -1  -3   0 6555.84   96.09
   1  -3   0 6584.04   91.19
  -1  -3   0 6412.36   91.79
   1  -3   0 6757.62  100.09
  -1  -3   0 6778.22   95.19
  -1  -3   0 6496.75   90.79
   1  -3   0 6487.85   95.29
  -1  -3   0 6462.25  107.89
   1  -3   0 6497.75   94.99
   1   3   0 6592.64   98.69
   1   3   0 6539.15   92.69
   1   3   0 6814.02  109.09
   1   3   0 6647.74   94.89
  -1   3   0 6643.44   98.39
  -1   3   0 6745.42  108.89
  -1   3   0 6569.34   90.89
  -1   3   0 6528.55   95.69
  -1   3   0 6723.63  102.79
  -3  -3   0  213.18   17.40
   3  -3   0  236.48   14.70
  -3  -3   0  206.78   13.00
  -3  -3   0  185.08   11.70
   3  -3   0  214.88   14.90
   3  -3   0  192.58   15.60
   3  -3   0  212.88   14.90
   3  -3   0  206.28   17.30
  -3   3   0  228.08   14.40
  -3   3   0  224.78   17.10
  -3   3   0  204.28   16.90
   3   3   0  205.58   13.80
  -3   3   0  214.18   15.40
   3   3   0  209.88   12.20
   3   3   0  208.38   17.20
  -3   3   0  231.38   15.30
   5  -3   0  259.47   17.20
   5  -3   0  271.37   17.30
  -5  -3   0  276.47   19.20
  -5  -3   0  289.27   14.80
   5  -3   0  265.77   18.80
   5  -3   0  306.17   20.40
   5  -3   0  274.27   17.70
  -5   3   0  261.07   19.40
  -5   3   0  287.47   19.10
  -5   3   0  262.47   17.00
  -5   3   0  256.67   17.10
   5   3   0  288.87   19.80
  -5   3   0  287.57   18.10
   5   3   0  283.57   12.60
   7  -3   0 1507.15   45.20
   7  -3   0 1507.75   42.70
   7  -3   0 1500.05   42.80
   7  -3   0 1432.36   41.80
   7  -3   0 1477.65   44.20
  -7  -3   0 1499.35   43.00
  -7  -3   0 1529.55   35.10
   7   3   0 1431.86   43.50
  -7   3   0 1463.65   45.00
  -7   3   0 1352.16   40.90
  -7   3   0 1435.26   41.70
  -7   3   0 1518.75   42.90
   9  -3   0 1076.69   37.70
   9  -3   0 1091.59   38.20
  -9  -3   0 1145.69   30.40
   9  -3   0 1121.09   40.60
   9  -3   0 1124.99   38.20
   9  -3   0 1145.39   39.60
  -9   3   0 1071.89   38.50
  -9   3   0 1130.79   38.60
   9   3   0 1157.38   39.10
  -9   3   0 1147.89   36.50
   9   3   0 1103.49   30.80
  -9   3   0 1061.29   39.90
  11  -3   0    3.30    7.60
 -11  -3   0   11.30    5.80
  11  -3   0    5.10    6.60
  11  -3   0    5.10    7.30
  11  -3   0   17.10    8.60
  11  -3   0    1.50    7.60
  11   3   0    6.20    5.50
 -11   3   0    2.90    7.70
 -11   3   0    8.60    8.20
 -11   3   0   -0.60    7.60
 -11   3   0    8.50    6.40
 -11   3   0    3.50    6.80
  11   3   0    5.70    7.00
  13  -3   0   80.29   16.60
  13  -3   0   93.29   16.70
 -13  -3   0   96.09   11.90
  13  -3   0   89.59   14.30
  13  -3   0   65.89   14.20
  13   3   0   88.09   14.40
 -13   3   0  103.79   17.60
  13   3   0   88.09   12.20
 -13   3   0   82.49   16.10
 -13   3   0   82.19   12.20
 -13   3   0   71.69   14.90
 -13   3   0   62.79   14.00
  15  -3   0 3380.56   82.69
  15  -3   0 3216.38   72.19
  15  -3   0 3200.18   79.49
 -15  -3   0 3262.97   63.89
  15  -3   0 3331.27   82.79
 -15   3   0 3391.36   80.09
  15   3   0 3294.17   73.29
 -15   3   0 3243.98   82.39
 -15   3   0 3221.48   78.89
 -15   3   0 3221.88   79.79
 -15   3   0 3335.97   65.89
  15   3   0 3278.27   66.39
  17  -3   0  325.77   27.60
  17  -3   0  255.37   23.90
 -17  -3   0  288.67   19.30
  17  -3   0  286.57   22.00
 -17  -3   0  296.87   18.20
  17  -3   0  255.27   25.10
 -17   3   0  304.37   25.20
 -17   3   0  280.17   25.80
  17   3   0  311.47   18.90
 -17   3   0  290.97   18.60
  17   3   0  292.97   20.30
 -17   3   0  259.77   26.10
 -17   3   0  324.87   25.60
  17   3   0  267.17   21.50
  19  -3   0   -7.20    7.60
  19  -3   0   -0.10    6.40
  19  -3   0   -0.60    6.40
 -19  -3   0    3.80    6.30
  19  -3   0    5.50    8.40
 -19   3   0   -0.30    7.80
  19   3   0   -2.10    5.60
  19   3   0    1.70    6.70
 -19   3   0    1.40    7.70
  19   3   0    9.70    6.80
 -19   3   0   -3.60    6.80
 -19   3   0    5.40    8.60
  21  -3   0  131.59   24.10
  21  -3   0  101.89   20.10
 -21  -3   0  139.19   16.10
  21  -3   0  136.69   23.50
  21  -3   0  160.68   20.90
 -21   3   0  121.29   21.50
 -21   3   0  127.89   13.90
 -21   3   0  125.59   21.80
 -21   3   0  143.39   22.60
 -21   3   0  105.89   18.90
  21   3   0  138.79   16.30
  21   3   0  133.49   19.00
  21   3   0  136.89   18.30
  23  -3   0 1259.67   57.89
  23  -3   0 1281.97   46.50
  23  -3   0 1319.97   57.19
  23  -3   0 1332.07   56.19
 -23  -3   0 1325.67   45.50
 -23   3   0 1326.07   51.29
 -23   3   0 1276.97   52.59
  23   3   0 1318.87   47.90
 -23   3   0 1222.88   38.80
  23   3   0 1241.78   44.60
 -23   3   0 1192.28   56.69
  23   3   0 1349.56   41.30
  23   3   0 1273.77   46.90
  25  -3   0  546.45   40.10
  25  -3   0  522.55   31.00
 -25  -3   0  476.35   29.80
  25  -3   0  576.04   38.20
  25  -3   0  549.54   39.50
 -25   3   0  451.25   38.70
 -25   3   0  469.25   40.80
  25   3   0  512.35   31.20
 -25   3   0  479.25   38.60
  25   3   0  531.25   31.20
  25   3   0  473.55   26.20
  27  -3   0   52.39   17.00
  27  -3   0   65.09   15.00
  27  -3   0   78.69   20.80
 -27  -3   0   50.49   14.20
  27  -3   0   46.90   16.40
  27   3   0   43.50   12.70
  27   3   0   53.99   14.60
 -27   3   0   58.89   16.80
  27   3   0   36.00   11.40
 -27   3   0   38.30   13.70
 -27   3   0   49.50   17.90
 -29  -3   0   69.69   17.10
  29  -3   0   87.09   18.00
  29  -3   0   93.59   21.90
  29  -3   0   76.19   21.20
 -29   3   0   50.69   18.40
  29   3   0   89.49   21.50
  29   3   0   76.29   17.00
 -29   3   0   56.99   15.40
  29   3   0   86.69   17.70
  31  -3   0   80.09   22.70
  31  -3   0   89.99   21.80
  31  -3   0  100.59   22.20
  31  -3   0  128.09   26.80
 -31  -3   0  116.39   22.00
 -31   3   0  115.29   20.90
  31   3   0   90.29   19.30
 -31   3   0   80.89   23.70
  31   3   0   93.79   18.20
  31   3   0   83.19   17.60
  31   3   0  110.39   22.50
 -33  -3   0   93.19   20.60
  33  -3   0  103.59   20.10
  33  -3   0  122.59   27.70
  33  -3   0  112.69   26.50
  33  -3   0   92.39   23.00
  33   3   0   71.99   19.20
  33   3   0   79.79   21.40
 -33   3   0  123.39   29.00
 -33   3   0   78.49   17.80
  33   3   0  122.69   24.60
  33   3   0   92.19   19.20
  35  -3   0  -11.60    8.90
  35  -3   0    3.50   13.70
 -35  -3   0  -12.50    9.30
  35  -3   0    2.90   14.10
  35   3   0    7.30   13.30
 -35   3   0    2.60   10.70
  35   3   0   10.20   11.70
  35   3   0  -10.60    9.50
  35   3   0   -6.30    8.90
 -35   3   0   17.10   15.20
  37  -3   0  -10.10   13.10
 -37  -3   0    1.40   12.10
  37  -3   0    3.80    8.80
  37   3   0   14.30   10.90
 -37   3   0    7.70   17.80
  37   3   0   -4.70   14.20
  37   3   0   30.90   15.80
  37   3   0   23.60   12.10
  37   3   0   -6.80   10.40
 -37   3   0  -19.70    8.80
 -39  -3   0  365.76   36.30
  39  -3   0  303.77   30.30
  39  -3   0  363.96   42.20
  39   3   0  295.77   40.10
  39   3   0  282.07   32.70
 -39   3   0  336.97   33.20
 -39   3   0  280.57   42.40
  39   3   0  270.57   29.00
  41  -3   0   60.19   17.60
  41  -3   0    5.00   14.50
 -41  -3   0   14.80   13.90
  41   3   0   18.00   15.60
  41   3   0   15.40   11.10
  41   3   0   -4.80   17.40
 -41   3   0   27.50   19.40
  41   3   0  -22.30   11.00
 -41   3   0   43.40   16.80
  41   3   0   31.40   15.90
  41   3   0   39.10   16.30
  43  -3   0   47.40   17.60
  43  -3   0   51.39   22.50
 -43  -3   0   28.40   18.10
 -43   3   0   50.79   26.50
 -43   3   0   45.70   17.50
  43   3   0   39.70   21.00
  43   3   0   68.19   20.30
  43   3   0   28.00   14.30
  43   3   0   61.19   25.80
 -45  -3   0   80.99   22.30
  45  -3   0   53.69   24.10
  45  -3   0   88.79   21.20
  45   3   0   35.90   18.70
 -45   3   0   46.20   17.20
  45   3   0   66.39   22.90
  45   3   0   87.29   19.90
  45   3   0   23.90   13.50
  45   3   0   26.60   21.90
 -45   3   0   28.80   22.60
  47  -3   0   10.10   11.80
 -47  -3   0   -2.40   18.00
  47  -3   0   34.70   24.40
  47   3   0   16.40   23.70
  47   3   0   15.80   19.20
 -47   3   0  -15.00   12.40
 -47   3   0   20.60   22.60
  47   3   0   13.40   19.30
  49  -3   0   -3.50   20.10
  49  -3   0    5.90   13.00
 -49  -3   0   13.80   20.20
  49   3   0   23.70   13.20
 -49   3   0   25.00   22.40
  49   3   0   58.89   25.50
 -49   3   0   44.20   19.70
  51  -3   0   17.40   21.60
  51  -3   0   -4.00   13.90
 -51   3   0   19.00   22.00
  51   3   0   30.60   19.10
  51   3   0   13.60   13.40
  53  -3   0   50.99   28.30
  53  -3   0   63.89   19.70
 -53  -3   0   23.80   22.70
  53   3   0   16.00   22.20
 -53   3   0  -11.50   14.50
  53   3   0   39.50   12.20
 -53   3   0   36.40   25.00
  55  -3   0  -15.80   16.30
 -55  -3   0    6.40   20.20
  55  -3   0    2.00   25.60
  55  -3   0   28.90   15.10
  55   3   0  -24.10   19.10
  55   3   0  -10.50   10.90
 -55   3   0  -21.60   13.40
 -55   3   0   -1.40   23.20
  57  -3   0   10.40   22.10
  57  -3   0   33.10   24.20
 -57  -3   0  -26.90   21.80
  57  -3   0   19.40   22.50
 -57   3   0   28.20   18.60
 -57   3   0   12.80   28.00
  57   3   0   16.40   15.50
  57   3   0   27.10   23.30
   0  -4   0 2199.98   51.79
   0  -4   0 2331.97   51.99
   0  -4   0 2232.88   48.60
   0  -4   0 2231.38   48.90
   0  -4   0 2168.08   61.39
   0   4   0 2296.67   52.59
   0   4   0 2367.86   62.59
   0   4   0 2224.08   55.09
   0   4   0 2246.28   49.60
  -2  -4   0    6.10    5.80
  -2  -4   0    0.50    5.10
   2  -4   0    5.50    5.80
   2  -4   0    3.70    6.30
   2  -4   0    8.70    6.20
   2  -4   0   10.50    8.20
   2  -4   0    6.90    5.40
  -2  -4   0   14.50    6.40
  -2  -4   0   14.80    8.40
  -2  -4   0    5.80    4.90
   2   4   0   11.60    6.30
  -2   4   0   25.20    7.80
  -2   4   0   14.30    8.20
  -2   4   0    5.40    6.00
   2   4   0    4.50    7.60
   2   4   0   17.90    7.80
  -2   4   0   13.60    8.30
  -2   4   0   12.70    6.30
   4  -4   0  586.04   26.80
   4  -4   0  620.24   27.70
  -4  -4   0  594.54   24.30
   4  -4   0  604.34   32.30
   4  -4   0  589.24   28.70
   4  -4   0  624.84   26.30
  -4  -4   0  574.34   31.50
  -4   4   0  631.24   28.30
   4   4   0  636.74   23.50
   4   4   0  569.84   31.10
  -4   4   0  622.74   27.60
   4   4   0  588.64   25.00
  -4   4   0  642.24   32.10
  -4   4   0  556.74   29.60
  -4   4   0  550.94   25.10
  -6  -4   0   19.50    9.90
   6  -4   0   23.10    8.90
  -6  -4   0   48.60    9.30
   6  -4   0   16.30    8.50
   6  -4   0   33.80   11.70
   6  -4   0   34.50   10.10
   6  -4   0   34.20   10.90
  -6   4   0   34.50   10.70
   6   4   0   32.10    8.40
  -6   4   0   38.20   10.90
  -6   4   0   27.50   10.90
   6   4   0   23.70    8.00
   6   4   0   34.00    7.40
   6   4   0   27.20   10.90
  -6   4   0   34.70    9.60
   8  -4   0  339.77   25.00
   8  -4   0  340.27   25.90
  -8  -4   0  356.06   25.00
   8  -4   0  361.06   24.10
   8  -4   0  351.06   23.90
   8  -4   0  333.87   23.70
   8   4   0  364.16   19.90
  -8   4   0  319.37   25.90
  -8   4   0  386.16   25.40
  -8   4   0  361.36   24.20
  -8   4   0  364.66   24.20
   8   4   0  347.67   26.20
  10  -4   0   36.70   12.40
  10  -4   0   19.40    9.90
  10  -4   0   16.20    9.80
 -10  -4   0   12.30    8.90
  10  -4   0   34.00   11.80
  10   4   0   15.40   10.10
 -10   4   0   26.00   13.20
 -10   4   0   25.10   10.80
 -10   4   0   17.40    9.70
 -10   4   0   24.40   11.00
  12  -4   0 1130.79   44.90
  12  -4   0 1086.59   44.00
  12  -4   0 1051.19   45.00
  12  -4   0 1035.80   42.60
  12  -4   0 1096.49   51.69
 -12  -4   0 1073.89   33.40
 -12   4   0 1065.29   46.10
 -12   4   0 1032.30   42.90
 -12   4   0 1111.79   47.70
 -12   4   0 1072.09   44.50
  12   4   0 1109.59   29.90
  14  -4   0  417.36   28.90
  14  -4   0  382.96   27.80
  14  -4   0  457.95   30.30
  14  -4   0  372.26   28.50
  14  -4   0  455.65   31.00
 -14  -4   0  447.86   22.20
  14   4   0  466.75   29.80
 -14   4   0  384.56   30.30
  14   4   0  423.26   23.30
 -14   4   0  478.15   27.00
 -14   4   0  407.46   30.80
 -14   4   0  451.75   29.50
 -14   4   0  470.25   31.70
  16  -4   0   95.69   17.10
 -16  -4   0  119.59   13.90
  16  -4   0  108.19   18.40
  16  -4   0   85.59   16.90
  16  -4   0  113.19   20.00
  16  -4   0  145.49   23.50
 -16   4   0  119.89   20.30
  16   4   0  107.79   17.70
 -16   4   0  102.29   18.00
 -16   4   0  117.59   16.50
 -16   4   0  121.39   21.10
 -16   4   0  108.59   20.40
  16   4   0  130.99   14.90
  18  -4   0   74.39   18.50
  18  -4   0   79.19   16.90
 -18  -4   0   58.69   12.10
  18  -4   0   72.29   18.30
  18  -4   0   66.39   16.40
  18  -4   0   49.80   14.00
 -18   4   0   48.90   14.80
  18   4   0   60.09   13.60
  18   4   0   68.19   13.20
 -18   4   0   79.49   14.10
 -18   4   0   92.99   19.10
 -18   4   0   61.89   16.70
 -18   4   0   76.29   17.00
  20  -4   0  535.45   34.30
  20  -4   0  524.55   36.80
  20  -4   0  510.35   31.90
  20  -4   0  463.05   34.10
  20  -4   0  534.55   36.30
 -20   4   0  452.35   52.59
  20   4   0  499.85   32.00
  20   4   0  471.05   27.60
 -20   4   0  551.24   27.60
 -20   4   0  496.45   33.70
 -20   4   0  490.15   36.40
 -20   4   0  520.45   44.30
  22  -4   0    9.00   10.30
  22  -4   0    7.40    8.40
  22  -4   0   14.20   12.70
 -22  -4   0   12.30    7.80
  22  -4   0   14.30    9.10
 -22   4   0    3.00    9.90
 -22   4   0   11.40   11.50
 -22   4   0   10.20   11.80
 -22   4   0   15.90    8.30
  22   4   0   16.90    9.10
 -22   4   0    8.80    9.00
  22   4   0   21.90   10.20
  24  -4   0  228.28   32.30
  24  -4   0  219.68   30.70
  24  -4   0  315.07   26.90
 -24  -4   0  240.98   19.90
  24  -4   0  238.68   28.10
 -24   4   0  234.28   26.70
 -24   4   0  263.27   30.70
  24   4   0  216.58   22.40
 -24   4   0  231.28   27.70
 -24   4   0  240.78   26.90
  24   4   0  257.07   24.20
 -24   4   0  271.57   20.70
  24   4   0  253.37   20.30
  26  -4   0  116.09   23.80
  26  -4   0   90.49   21.80
 -26  -4   0  132.09   18.50
  26  -4   0  155.88   30.40
  26  -4   0  167.48   24.90
  26   4   0  147.09   21.50
 -26   4   0  116.89   27.60
 -26   4   0  132.09   24.10
 -26   4   0  116.99   16.90
  26   4   0  106.59   19.20
 -26   4   0   87.89   19.90
  26   4   0  110.59   16.30
  28  -4   0   44.20   17.90
  28  -4   0   33.30   12.90
  28  -4   0   23.40   15.10
 -28  -4   0   22.30   11.40
  28  -4   0   33.40   15.10
 -28   4   0   34.40   14.10
  28   4   0   21.60   10.80
 -28   4   0   34.60   15.70
 -28   4   0    7.40   12.70
  28   4   0   21.50   11.30
  30  -4   0  -15.20    9.30
  30  -4   0  -17.10   10.60
  30  -4   0   -1.50   11.40
 -30  -4   0    3.20    9.20
  30  -4   0   12.80   10.10
 -30   4   0   -3.10   11.20
  30   4   0   -0.20    8.40
 -30   4   0   18.10   11.60
  30   4   0    6.40    8.70
  30   4   0    3.80   10.00
  32  -4   0  340.57   37.50
  32  -4   0  311.17   34.80
 -32  -4   0  295.87   27.40
  32  -4   0  269.97   28.30
  32   4   0  307.57   30.70
  32   4   0  278.37   28.10
 -32   4   0  319.57   32.00
 -32   4   0  257.37   37.40
  32   4   0  289.87   28.90
  32   4   0  312.07   30.50
  34  -4   0  113.09   21.50
 -34  -4   0   29.40   14.10
  34  -4   0   93.99   26.10
  34   4   0   55.19   16.60
 -34   4   0   50.39   16.50
  34   4   0  113.49   22.00
 -34   4   0   18.20   17.10
  34   4   0   52.69   17.50
  36  -4   0   28.80   16.80
 -36  -4   0   11.80   11.80
  36  -4   0   24.80   12.70
 -36   4   0   -0.10   15.00
  36   4   0   14.20   13.60
  36   4   0   10.60   11.90
  36   4   0  -15.30    8.90
 -36   4   0   -2.70   10.90
  36   4   0   18.10   13.40
  36   4   0    3.50    9.80
  38  -4   0   75.99   24.70
  38  -4   0   58.79   17.00
 -38  -4   0   66.09   20.00
  38   4   0   12.20   15.80
 -38   4   0   31.60   18.80
  38   4   0   25.60   17.60
  38   4   0   26.30   13.00
 -38   4   0   42.70   17.10
  38   4   0    7.80   13.80
 -40  -4   0   36.80   17.00
  40  -4   0   10.10   15.90
  40  -4   0   52.19   17.30
  40   4   0   19.80   14.70
  40   4   0   -2.10   16.50
  40   4   0    9.60   13.90
 -40   4   0   31.50   20.10
 -40   4   0   41.20   18.40
  40   4   0   17.10   16.70
  40   4   0   28.90   18.30
  42  -4   0    2.80   17.70
  42  -4   0   39.40   14.70
 -42  -4   0  -13.90   13.60
  42   4   0   12.50   13.10
  42   4   0   53.69   21.80
 -42   4   0   -8.40   16.00
 -42   4   0    4.00   13.30
  42   4   0   30.80   18.70
  42   4   0   -1.00   14.80
 -44  -4   0  -11.00   13.70
  44  -4   0  -15.50   11.40
  44  -4   0   15.70   21.00
  44   4   0   75.79   27.50
  44   4   0    1.10   13.00
 -44   4   0   34.00   16.90
  44   4   0   -9.60   12.40
  44   4   0  -30.00   19.20
 -44   4   0   -1.60   17.50
  44   4   0   18.40   16.10
  46  -4   0   52.59   27.00
  46  -4   0    2.80   14.60
 -46  -4   0   23.70   18.90
  46  -4   0   13.60   18.20
  46   4   0   37.60   20.20
 -46   4   0   71.59   26.70
 -46   4   0   18.20   17.00
  46   4   0   -6.60   12.30
 -48  -4   0   23.50   20.00
  48  -4   0    0.30   15.90
  48  -4   0    2.10   19.80
  48  -4   0   42.10   22.80
  48   4   0    4.20   20.10
  48   4   0   19.30   20.40
 -48   4   0    8.30   17.90
 -48   4   0   30.70   26.60
  50  -4   0   32.60   23.20
 -50  -4   0  116.29   28.80
  50  -4   0   69.29   20.80
  50  -4   0   74.19   28.60
  50   4   0  140.39   40.80
  50   4   0  100.99   35.00
 -50   4   0   58.99   27.40
 -50   4   0   61.49   20.90
  52  -4   0   29.30   18.10
 -52  -4   0   49.10   22.20
  52  -4   0   29.80   25.50
  52  -4   0   53.69   23.40
 -52   4   0   22.00   18.00
 -52   4   0   78.19   31.50
  52   4   0   43.70   24.90
 -54  -4   0   46.70   28.80
  54  -4   0  -52.19   21.00
  54  -4   0  -39.20   14.00
  54  -4   0    8.30   23.40
  54   4   0   22.70   21.60
  54   4   0  -29.80   13.40
 -54   4   0  -16.40   15.00
 -54   4   0  -37.40   21.30
 -56  -4   0   -1.50   25.00
  56  -4   0   14.50   24.50
  56   4   0   14.40   17.10
 -56   4   0   16.90   30.70
  56   4   0   -5.20   22.20
 -56   4   0   28.20   19.40
   1  -5   0  391.76   22.30
   1  -5   0  382.96   22.90
  -1  -5   0  396.36   22.30
   1  -5   0  370.46   24.10
  -1  -5   0  387.86   29.70
  -1  -5   0  390.56   20.20
   1  -5   0  371.26   23.50
  -1  -5   0  348.87   22.60
   1  -5   0  375.36   29.50
  -1  -5   0  381.26   21.70
   1  -5   0  364.66   19.80
   1   5   0  321.27   21.90
  -1   5   0  388.26   23.40
  -1   5   0  384.06   20.00
   1   5   0  388.36   28.80
   1   5   0  402.26   22.40
  -1   5   0  389.96   24.30
  -1   5   0  384.86   26.80
  -1   5   0  342.77   27.60
   1   5   0  390.66   25.80
   3  -5   0   99.79   14.30
   3  -5   0   47.90   14.20
  -3  -5   0   64.49   10.80
  -3  -5   0   78.69   13.40
  -3  -5   0   59.99   14.70
   3  -5   0   77.49   13.20
   3  -5   0   60.99   13.10
   3  -5   0   62.29   12.40
  -3   5   0   89.09   16.70
   3   5   0   64.39   12.00
   3   5   0   67.69   13.90
  -3   5   0   67.99   13.70
  -3   5   0   60.89   11.50
  -3   5   0   62.09   14.60
   3   5   0   62.69   11.60
  -3   5   0   80.99   14.80
   3   5   0   61.09   15.90
  -5  -5   0   75.19   15.70
   5  -5   0   62.89   13.10
   5  -5   0   65.69   14.50
   5  -5   0   68.09   14.20
   5  -5   0   76.69   16.30
   5  -5   0   43.50   11.00
  -5   5   0   60.49   12.80
  -5   5   0   50.09   12.30
  -5   5   0   61.99   13.50
  -5   5   0   50.99   15.70
  -5   5   0   67.69   15.00
   5   5   0   51.49   11.70
   5   5   0   55.29   11.10
   5   5   0   66.99   16.80
   7  -5   0 1066.69   41.30
   7  -5   0 1054.09   41.50
  -7  -5   0 1037.40   34.70
  -7  -5   0  981.60   44.20
   7  -5   0 1016.30   46.40
   7  -5   0  944.01   46.60
   7  -5   0  972.10   38.50
   7   5   0 1054.89   36.60
  -7   5   0  992.80   43.70
   7   5   0 1006.20   45.90
   7   5   0  992.10   32.50
  -7   5   0  971.10   40.20
  -7   5   0  982.50   44.50
   7   5   0 1002.40   34.90
  -7   5   0  964.20   38.90
   9  -5   0   22.20   10.60
   9  -5   0   15.60    9.90
   9  -5   0   12.40    9.70
   9  -5   0   -0.10    7.70
   9  -5   0   16.50   10.90
  -9  -5   0   23.10   10.60
  -9  -5   0    4.00    6.30
   9   5   0   11.10   10.20
  -9   5   0    6.90    9.20
  -9   5   0    4.70    7.90
  -9   5   0   10.10    9.40
  -9   5   0   26.50   11.40
  11  -5   0  334.97   26.10
  11  -5   0  319.77   27.90
 -11  -5   0  326.37   26.60
  11  -5   0  275.47   24.90
 -11  -5   0  362.36   20.60
  11  -5   0  333.77   27.10
  11  -5   0  349.96   26.70
 -11   5   0  300.27   28.40
  11   5   0  295.07   26.80
  11   5   0  318.37   20.90
 -11   5   0  360.76   26.60
 -11   5   0  350.56   29.20
 -11   5   0  345.17   26.40
 -11   5   0  317.07   26.10
  13  -5   0  152.38   22.50
  13  -5   0  182.88   21.30
  13  -5   0  155.68   22.40
  13  -5   0  184.18   26.80
  13  -5   0  175.38   24.80
  13   5   0  163.48   22.60
 -13   5   0  175.08   20.70
  13   5   0  161.48   15.90
 -13   5   0  132.69   20.90
 -13   5   0  156.28   24.50
 -13   5   0  159.68   25.10
 -13   5   0  156.98   19.20
  15  -5   0  156.38   24.00
  15  -5   0  189.98   25.80
  15  -5   0  187.68   26.40
 -15  -5   0  166.58   15.70
  15  -5   0  145.29   22.80
  15  -5   0  148.79   24.10
 -15   5   0  163.08   24.20
 -15   5   0  142.29   24.40
 -15   5   0  189.88   21.80
 -15   5   0  193.18   20.00
 -15   5   0  174.68   28.20
  15   5   0  175.38   21.80
  17  -5   0  269.57   26.70
  17  -5   0  302.47   27.70
  17  -5   0  297.97   28.50
  17  -5   0  269.17   31.30
  17  -5   0  360.16   30.50
 -17   5   0  302.27   29.30
 -17   5   0  294.57   29.20
  17   5   0  319.57   28.20
 -17   5   0  333.47   31.20
 -17   5   0  280.57   26.70
 -17   5   0  291.97   23.50
  19  -5   0  202.68   27.90
  19  -5   0  183.38   28.20
  19  -5   0  153.38   23.80
  19  -5   0  176.38   27.80
  19  -5   0  201.78   31.10
 -19   5   0  143.89   25.30
  19   5   0  194.88   24.30
 -19   5   0  206.48   24.10
 -19   5   0  185.98   28.20
 -19   5   0  196.88   27.60
 -19   5   0  203.78   20.10
 -21  -5   0   78.69   14.80
  21  -5   0   82.89   19.20
  21  -5   0   77.49   20.10
  21  -5   0   53.59   17.10
  21  -5   0  111.59   23.10
  21  -5   0   65.79   20.30
 -21   5   0   90.49   19.60
  21   5   0  111.49   20.80
 -21   5   0   75.09   14.20
 -21   5   0   91.29   21.00
 -21   5   0   83.99   20.40
  21   5   0   91.79   15.50
 -21   5   0   86.69   19.50
  23  -5   0   99.89   23.20
  23  -5   0   79.39   19.10
 -23  -5   0   85.49   15.90
  23  -5   0   96.29   20.10
  23  -5   0  103.39   23.50
  23  -5   0   92.69   21.50
  23   5   0   58.09   12.90
  23   5   0   75.09   17.90
 -23   5   0   47.10   17.10
 -23   5   0   91.49   16.60
 -23   5   0   70.09   18.60
 -23   5   0   73.79   18.10
 -23   5   0   84.49   21.40
  25  -5   0    4.70    9.90
  25  -5   0    5.90   11.00
  25  -5   0   -1.60    9.70
  25  -5   0    4.70   10.70
 -25   5   0   11.60   11.20
 -25   5   0    1.80    6.80
  25   5   0   -6.30    9.70
  25   5   0  -11.60    6.60
 -25   5   0   -9.70    9.20
 -25   5   0    0.50   10.50
  27  -5   0   15.00   13.30
  27  -5   0   34.70   15.60
  27  -5   0   19.30   13.60
  27  -5   0   24.00   15.50
  27  -5   0    3.00   10.90
  27   5   0    2.70    9.90
 -27   5   0   23.80   15.30
 -27   5   0   23.80   11.40
 -27   5   0   24.80   17.10
 -27   5   0   27.00   15.00
  27   5   0   14.20   12.70
  29  -5   0   62.29   20.10
  29  -5   0   78.89   22.30
  29  -5   0   73.19   22.40
 -29  -5   0   50.59   12.40
  29  -5   0   79.09   22.80
  29  -5   0  120.59   23.20
 -29   5   0  106.99   28.30
 -29   5   0  102.49   17.20
 -29   5   0   70.69   22.20
  29   5   0   60.49   18.50
  29   5   0   60.59   15.90
 -29   5   0   89.59   21.70
  31  -5   0   72.09   21.20
  31  -5   0   31.70   15.30
  31  -5   0   84.59   24.20
 -31   5   0   54.99   18.70
  31   5   0   60.49   19.20
 -31   5   0   57.59   14.30
  31   5   0   38.80   17.50
 -31   5   0   42.80   20.50
  31   5   0   43.50   15.10
  33  -5   0    1.30   12.30
  33  -5   0    4.20    9.70
 -33  -5   0    0.90    8.50
  33  -5   0  -10.20   12.40
  33   5   0   32.50   14.40
  33   5   0   -5.30   10.10
  33   5   0    4.40   12.00
 -33   5   0    4.70   13.20
  33   5   0    2.00   13.70
 -33   5   0   16.80   15.90
  35  -5   0   -3.40    9.40
  35  -5   0   15.40   14.90
 -35  -5   0   25.60   11.60
  35  -5   0  -12.50   13.30
  35   5   0   15.60   12.10
  35   5   0   13.50   11.10
  35   5   0  -14.60   12.30
 -35   5   0   -9.80   14.40
  35   5   0   29.40   16.50
 -35   5   0   -4.60   11.00
  37  -5   0   43.70   16.70
  37  -5   0   24.30   17.20
  37  -5   0   25.00   19.80
  37   5   0   82.79   20.60
 -37   5   0   44.40   23.80
  37   5   0   55.19   16.20
  37   5   0   46.80   20.60
  37   5   0   76.09   21.80
 -37   5   0   63.69   21.90
 -39  -5   0   49.00   16.20
  39  -5   0   43.90   19.50
  39  -5   0   61.99   19.20
 -39   5   0   69.09   22.30
  39   5   0   85.19   26.40
  39   5   0   71.99   21.10
  39   5   0   66.09   22.50
  41  -5   0  160.68   29.40
  41  -5   0  141.99   33.50
  41  -5   0  193.28   36.00
 -41  -5   0  156.68   25.70
  41   5   0  227.18   34.30
 -41   5   0  140.09   28.30
 -41   5   0  163.98   35.90
  41   5   0  168.18   32.80
  43  -5   0    6.50   13.70
  43  -5   0    5.50   16.90
  43  -5   0  -10.10   12.40
 -43  -5   0  -13.60   11.60
  43   5   0  -12.20   17.70
 -43   5   0   29.10   21.90
 -43   5   0   32.80   19.70
  43   5   0   20.60   16.40
  43   5   0  -15.60   11.90
  45  -5   0   79.89   22.20
 -45  -5   0   36.10   17.80
  45  -5   0   27.00   18.80
  45  -5   0   21.10   19.90
  45   5   0   19.20   22.60
 -45   5   0   17.00   22.40
 -45   5   0   37.90   19.70
  47  -5   0    0.00   14.90
  47  -5   0   -6.30   14.40
  47  -5   0   -6.70   14.50
 -47  -5   0   -2.90   17.10
 -47   5   0   24.40   20.50
  47   5   0   19.30   19.70
 -47   5   0  -18.30   12.60
  49  -5   0   11.10   19.20
 -49  -5   0   16.70   18.80
  49  -5   0   11.90   17.80
 -49   5   0  -30.30   19.40
 -49   5   0   -6.10   17.20
  51  -5   0   77.79   30.50
  51  -5   0   86.29   25.50
  51  -5   0   58.09   29.50
 -51  -5   0   33.10   22.60
 -51   5   0   62.69   27.10
  51   5   0   13.30   23.40
 -51   5   0   49.50   21.90
 -53  -5   0   45.70   26.30
  53  -5   0   41.10   23.00
 -53   5   0   -5.10   18.20
  53   5   0   34.20   24.00
  55  -5   0  -40.30   15.10
  55  -5   0   12.70   21.90
 -55  -5   0   38.10   26.00
  55  -5   0   10.60   22.60
  55   5   0    5.00   21.20
 -55   5   0  -59.69   23.10
 -55   5   0  -11.10   17.50
   0  -6   0  540.75   28.10
   0  -6   0  561.94   28.40
   0  -6   0  521.75   25.80
   0  -6   0  509.45   43.00
   0  -6   0  495.05   29.50
   0   6   0  545.05   30.40
   0   6   0  542.95   35.80
   0   6   0  468.15   27.10
   0   6   0  501.05   31.80
   2  -6   0   76.69   14.10
   2  -6   0   94.29   15.80
   2  -6   0   75.99   15.00
  -2  -6   0   86.89   14.90
   2  -6   0   58.59   12.10
  -2  -6   0   71.19   12.90
  -2  -6   0   71.09   19.70
   2  -6   0   79.59   13.60
  -2  -6   0   64.79   10.60
  -2  -6   0   59.09   11.60
   2  -6   0   85.09   21.00
  -2   6   0   70.19   12.70
   2   6   0  108.99   18.00
   2   6   0   74.09   13.20
   2   6   0   81.29   14.60
  -2   6   0   71.59   15.70
  -2   6   0   74.29   14.30
  -2   6   0  102.19   19.80
   2   6   0   60.59   15.90
  -2   6   0   61.49   14.20
   4  -6   0   10.60    8.70
   4  -6   0   20.20    8.40
   4  -6   0   17.60    9.50
   4  -6   0   13.20    7.90
  -4  -6   0    1.50    6.50
  -4   6   0    6.90    7.10
   4   6   0   17.40   11.00
  -4   6   0   16.30   10.50
  -4   6   0    7.40    8.90
   4   6   0   15.60    7.80
   4   6   0   18.20    9.60
  -4   6   0   16.80    9.30
   6  -6   0  602.34   30.90
   6  -6   0  604.54   34.60
   6  -6   0  665.23   34.30
   6  -6   0  582.94   32.60
  -6   6   0  604.84   31.30
  -6   6   0  649.83   38.10
   6   6   0  562.74   37.90
  -6   6   0  608.94   34.00
   6   6   0  631.44   31.70
   6   6   0  563.34   33.40
  -6   6   0  643.64   38.30
   8  -6   0   52.69   13.20
   8  -6   0   26.80   10.80
  -8  -6   0   36.10   13.50
   8  -6   0   45.00   14.20
   8  -6   0   37.80   15.90
   8  -6   0   76.29   16.40
   8   6   0   52.59   10.40
   8   6   0   45.80   14.90
  -8   6   0  103.49   17.50
   8   6   0   61.99   13.10
  -8   6   0   40.20   13.10
  -8   6   0   56.59   14.50
  -8   6   0   47.90   14.90
  10  -6   0  388.16   29.60
  10  -6   0  368.96   27.40
 -10  -6   0  375.06   30.60
  10  -6   0  362.06   32.20
  10  -6   0  321.67   26.90
  10  -6   0  314.57   31.90
  10   6   0  363.86   22.80
  10   6   0  332.27   29.60
 -10   6   0  384.66   32.30
  10   6   0  334.27   20.80
 -10   6   0  356.56   29.00
 -10   6   0  388.56   28.90
 -10   6   0  371.66   28.60
  12  -6   0   18.10   11.80
 -12  -6   0   21.10   11.30
  12  -6   0   18.60   12.00
  12  -6   0   17.90   10.50
 -12  -6   0   34.30    9.70
  12  -6   0   14.70    9.70
  12  -6   0   32.00   12.00
 -12   6   0   21.60   12.90
  12   6   0   17.60   11.80
 -12   6   0   30.20   13.80
 -12   6   0   38.30   12.90
 -12   6   0   55.19   14.60
 -12   6   0   10.10   11.10
  14  -6   0  382.86   30.70
  14  -6   0  464.15   35.80
  14  -6   0  427.06   33.40
  14  -6   0  433.56   32.90
  14  -6   0  441.16   37.80
  14   6   0  463.85   35.40
 -14   6   0  456.05   36.60
 -14   6   0  445.56   33.90
 -14   6   0  392.16   30.40
 -14   6   0  423.86   32.40
 -14   6   0  432.46   35.90
  16  -6   0   80.49   20.30
  16  -6   0  113.19   22.90
  16  -6   0  103.09   21.40
  16  -6   0   86.19   20.40
  16  -6   0   84.09   20.70
 -16   6   0  105.69   20.80
  16   6   0   55.09   17.30
 -16   6   0   80.99   21.70
 -16   6   0   79.69   19.80
 -16   6   0   75.49   19.60
 -16   6   0   83.29   17.90
  16   6   0   73.79   14.40
  18  -6   0  357.16   31.90
  18  -6   0  362.46   33.30
  18  -6   0  381.86   33.60
  18  -6   0  314.57   30.40
  18  -6   0  343.37   32.70
  18   6   0  306.07   32.00
 -18   6   0  329.47   32.70
 -18   6   0  360.96   28.70
 -18   6   0  280.07   31.60
 -18   6   0  345.67   31.60
 -18   6   0  328.57   33.40
  20  -6   0   17.90   12.50
  20  -6   0   28.10   16.00
 -20  -6   0   31.70   10.60
  20  -6   0   33.40   16.60
  20  -6   0   28.60   14.80
  20  -6   0   39.10   16.10
 -20   6   0    7.80   12.90
 -20   6   0   42.50   17.10
 -20   6   0   29.30   14.90
 -20   6   0   22.90   13.80
  20   6   0   36.60   15.00
  20   6   0   37.10   12.10
 -20   6   0   31.00   12.20
 -22  -6   0  132.29   19.00
  22  -6   0  176.48   30.20
  22  -6   0  174.38   30.80
  22  -6   0  157.18   30.90
  22  -6   0  119.39   25.40
  22  -6   0  127.29   25.50
 -22   6   0  127.29   25.30
 -22   6   0  135.79   27.60
  22   6   0  144.99   24.50
 -22   6   0  107.89   18.70
 -22   6   0  136.19   28.40
  24  -6   0  636.64   43.90
  24  -6   0  590.94   44.90
  24  -6   0  604.14   43.90
  24  -6   0  552.84   44.40
  24  -6   0  519.25   43.30
 -24   6   0  597.54   45.50
 -24   6   0  524.65   34.30
 -24   6   0  525.95   42.20
 -24   6   0  559.74   42.00
 -24   6   0  641.74   48.60
  24   6   0  546.95   41.50
  26  -6   0  -12.20   12.00
  26  -6   0   -9.10   10.90
  26  -6   0   -2.90    9.90
  26  -6   0   -7.30    9.90
  26  -6   0   -3.80   11.40
 -26   6   0    2.40   11.80
  26   6   0   -9.80    8.00
  26   6   0   -0.80   12.80
 -26   6   0   -6.40    8.40
 -26   6   0    7.40   13.70
 -26   6   0  -20.20    9.70
 -26   6   0   10.80   12.20
  28  -6   0   11.10   12.90
  28  -6   0   13.70   14.90
  28  -6   0  -31.50   11.10
 -28   6   0  -10.50   11.40
 -28   6   0    4.90   14.50
 -28   6   0   20.10   17.00
 -28   6   0   -2.90   10.80
  30  -6   0  519.45   44.90
  30  -6   0  534.95   47.80
  30  -6   0  466.75   40.10
 -30   6   0  503.35   48.20
 -30   6   0  514.95   34.60
 -30   6   0  538.25   44.30
  30   6   0  428.96   41.40
  32  -6   0   17.70   13.40
  32  -6   0   45.00   20.50
  32  -6   0   21.90   17.20
 -32   6   0   48.50   14.60
 -32   6   0   67.69   22.30
 -32   6   0   11.50   13.50
  32   6   0   26.10   17.20
  34  -6   0   24.60   13.90
  34  -6   0  -14.70   11.30
  34  -6   0   -0.30   13.50
 -34   6   0   18.60   15.20
 -34   6   0   -6.10   14.70
 -34   6   0   14.30   10.80
  34   6   0   56.79   21.50
  36  -6   0   25.20   15.90
  36  -6   0   37.50   19.60
  36  -6   0    5.50   12.90
 -36   6   0   23.00   18.40
 -36   6   0   20.00   19.90
  36   6   0   -6.30   10.10
  38  -6   0   94.29   25.50
  38  -6   0   76.79   23.40
  38  -6   0  106.99   33.80
 -38   6   0  125.19   31.30
 -38   6   0  167.48   32.70
  38   6   0   92.59   20.50
  40  -6   0    8.70   16.10
  40  -6   0  -17.30   14.10
  40  -6   0  -34.60   14.00
 -40   6   0   25.50   17.80
  40   6   0   -3.10   13.00
  42  -6   0   34.30   18.40
  42  -6   0    7.30   15.80
  42  -6   0   48.70   24.60
  42   6   0   -5.30   17.20
 -42   6   0   -3.50   14.00
  42   6   0   23.10   15.90
 -42   6   0  -16.90   14.60
  44  -6   0   38.10   22.30
  44  -6   0    6.50   17.60
  44  -6   0    0.70   14.00
 -44   6   0   -8.20   17.00
 -44   6   0   12.50   16.50
  44   6   0   33.20   15.50
  46  -6   0   11.40   18.20
  46  -6   0    2.80   15.40
  46  -6   0  -19.60   16.80
 -46   6   0   16.60   18.10
 -46   6   0  -10.10   21.30
  46   6   0  -17.50   16.20
  46   6   0    8.90   18.20
  48  -6   0  -12.20   18.20
 -48  -6   0  -20.30   15.60
  48  -6   0  -36.80   15.70
  48  -6   0   -2.30   14.60
 -48   6   0    4.20   18.40
  48   6   0   -3.50   17.30
 -48   6   0  -12.50   21.40
 -50  -6   0  -26.90   16.80
  50  -6   0  -20.10   16.40
  50  -6   0   38.40   29.00
  50  -6   0   -0.60   20.10
  50   6   0    3.40   28.90
 -50   6   0   -5.60   18.60
 -50   6   0   17.40   22.40
  52  -6   0  -35.60   15.40
  52  -6   0   13.80   24.80
  52  -6   0   11.50   23.00
 -52   6   0    6.30   19.80
 -52   6   0   30.60   25.20
  -1  -7   0   31.50   14.30
   1  -7   0   14.20    9.60
  -1  -7   0   14.00    8.90
   1  -7   0   31.30   10.70
   1  -7   0   36.50   11.20
   1  -7   0   20.50   12.90
  -1  -7   0   16.30    9.20
   1  -7   0   21.70    8.80
  -1   7   0   31.40   11.90
  -1   7   0    7.00    8.60
  -1   7   0   15.80   11.40
   1   7   0   27.00   13.20
  -1   7   0   22.10   13.10
   1   7   0    4.60    8.20
   1   7   0   15.20   10.80
  -3  -7   0  295.57   31.60
  -3  -7   0  282.77   23.30
   3  -7   0  238.68   23.20
   3  -7   0  288.47   30.70
   3  -7   0  259.27   23.20
   3  -7   0  256.77   22.50
   3  -7   0  260.27   25.00
   3  -7   0  289.57   21.70
   3   7   0  291.97   31.80
  -3   7   0  281.37   29.50
  -3   7   0  260.87   23.00
   3   7   0  304.97   24.60
  -3   7   0  269.87   20.80
  -3   7   0  216.68   23.70
   3   7   0  274.07   25.10
   5  -7   0    2.20    7.10
   5  -7   0   -4.00    8.90
  -5  -7   0    8.60   12.00
   5  -7   0   10.20    9.00
   5  -7   0    8.80    8.20
   5  -7   0    3.60    8.80
   5  -7   0    0.70    6.70
  -5   7   0    4.20    7.70
   5   7   0    3.00    7.10
  -5   7   0    6.90    6.60
   5   7   0    0.10    7.00
   5   7   0   -8.20    9.10
  -5   7   0    7.30    8.80
  -5   7   0  -16.20    7.80
  -5   7   0    6.70    9.30
  -7  -7   0   29.10   14.30
   7  -7   0   40.50   12.30
   7  -7   0    9.00   11.70
  -7  -7   0   36.70   11.80
   7  -7   0   39.10   13.10
   7  -7   0   48.30   14.30
  -7   7   0   49.10   13.30
  -7   7   0   39.50   12.50
   7   7   0   30.80   15.00
  -7   7   0   31.60   13.20
   7   7   0   41.00   11.70
  -7   7   0   37.70   15.30
   7   7   0   29.90   11.90
   9  -7   0   -4.60    7.20
   9  -7   0    7.30    8.70
   9  -7   0   10.40    8.90
  -9  -7   0   -7.60    6.90
   9  -7   0   -4.50    7.10
   9  -7   0    3.30    8.40
  -9   7   0   -3.80    7.60
   9   7   0   10.20    6.70
  -9   7   0   14.20   11.20
  -9   7   0   -3.10    9.60
   9   7   0   -8.50    8.40
  -9   7   0    3.60    8.20
 -11  -7   0   43.20   15.40
  11  -7   0   50.59   14.60
  11  -7   0   13.80   12.60
  11  -7   0   54.09   15.10
  11  -7   0    9.60   10.50
  11  -7   0   41.50   15.80
 -11   7   0   20.50   12.90
 -11   7   0   32.30   15.20
  11   7   0   31.70   14.20
  11   7   0   26.80    9.40
 -11   7   0   31.70   12.70
 -11   7   0   16.50   12.40
 -11   7   0   27.40   15.10
  13  -7   0  117.49   21.30
  13  -7   0  149.29   23.70
  13  -7   0  129.39   23.70
  13  -7   0  142.79   23.90
  13  -7   0  172.88   29.90
 -13   7   0  140.69   26.90
 -13   7   0  140.09   27.20
 -13   7   0  122.39   21.20
 -13   7   0  149.19   26.40
  13   7   0  135.29   24.80
 -13   7   0  164.98   26.50
  15  -7   0   -2.70    9.10
  15  -7   0   -3.40    9.00
  15  -7   0    9.30   10.60
  15  -7   0    1.60    9.20
  15  -7   0    0.40    9.10
 -15   7   0   24.60   12.10
 -15   7   0   15.60   11.80
 -15   7   0    7.60   11.90
 -15   7   0    1.10   10.50
  15   7   0   18.90   13.70
 -15   7   0  -10.90    9.30
  17  -7   0   -6.80   10.00
  17  -7   0   -3.80   10.10
  17  -7   0   -2.50    9.90
  17  -7   0   -9.40    9.40
  17  -7   0   -1.90    9.80
 -17   7   0   12.00   12.60
 -17   7   0   -7.30   10.60
 -17   7   0    3.10    9.60
 -17   7   0   -1.40   11.10
 -17   7   0   -7.40   11.80
  17   7   0   18.50   13.40
  19  -7   0    4.70   11.50
  19  -7   0  -20.10    9.80
  19  -7   0   -3.80    9.80
  19  -7   0   20.30   11.70
  19  -7   0    3.50   10.90
 -19   7   0    1.80   11.80
 -19   7   0    0.80   10.80
 -19   7   0   -4.50   11.00
  21  -7   0   93.49   23.30
  21  -7   0   66.99   21.10
  21  -7   0   85.59   21.60
  21  -7   0   64.69   21.30
  21   7   0   23.30   17.10
 -21   7   0   76.69   21.70
 -21   7   0   75.59   17.40
 -21   7   0   89.79   22.50
 -21   7   0   66.49   21.90
 -21   7   0  100.99   24.10
  23  -7   0  179.58   30.90
  23  -7   0  156.08   29.30
  23  -7   0  158.48   28.10
  23  -7   0  232.48   37.10
  23  -7   0  149.69   33.90
 -23   7   0  183.38   27.20
 -23   7   0  175.88   30.40
 -23   7   0  115.99   26.20
 -23   7   0  194.28   34.30
  23   7   0  142.99   27.10
 -23   7   0  126.19   26.90
  25  -7   0   34.80   17.40
  25  -7   0  -20.40    8.90
  25  -7   0    4.00   11.50
  25  -7   0   14.80   13.90
 -25   7   0   -2.70   11.00
 -25   7   0   27.60   13.00
 -25   7   0    3.20   12.80
 -25   7   0    9.10   14.60
  25   7   0    7.80   15.70
  27  -7   0  286.67   34.90
  27  -7   0  280.87   39.70
  27  -7   0  332.07   36.70
 -27   7   0  269.67   39.60
 -27   7   0  337.77   40.10
 -27   7   0  291.87   28.60
 -27   7   0  285.67   40.50
  27   7   0  297.07   41.10
  29  -7   0   15.90   15.00
  29  -7   0   21.20   16.00
  29  -7   0   18.60   15.10
 -29   7   0   22.90   17.40
 -29   7   0   25.10   13.10
 -29   7   0   15.70   16.20
  29   7   0    3.70   20.30
  31  -7   0   48.40   19.40
  31  -7   0   24.30   16.20
  31  -7   0   36.00   19.60
 -31   7   0   33.60   16.50
 -31   7   0   37.80   18.40
  33  -7   0  139.89   29.20
  33  -7   0  165.28   49.00
  33  -7   0  183.68   35.10
 -33   7   0  151.88   33.20
 -33   7   0  162.28   31.80
  35  -7   0   98.09   25.30
  35  -7   0   79.79   25.00
  35  -7   0   54.59   19.30
 -35   7   0   61.39   27.40
  37  -7   0   62.19   24.90
  37  -7   0   46.60   20.50
  37  -7   0  102.79   23.60
 -37   7   0  111.99   35.00
 -37   7   0   54.49   22.80
  39  -7   0   23.30   16.30
  39  -7   0   27.10   18.80
  39  -7   0   21.00   15.20
 -39   7   0   14.30   15.80
 -39   7   0   37.60   21.90
  41  -7   0  -13.90   12.40
  41  -7   0  -15.20   12.50
  41  -7   0    4.60   13.80
  41   7   0    5.90   12.60
 -41   7   0   25.20   17.00
 -41   7   0    0.40   16.20
  43  -7   0    9.60   18.50
  43  -7   0   50.49   21.20
  43  -7   0   15.10   21.40
 -43   7   0   21.30   23.30
 -43   7   0    5.70   17.60
  45  -7   0   27.50   22.60
  45  -7   0  -22.40   13.80
  45  -7   0    7.90   14.10
  45   7   0    3.40   18.80
 -45   7   0  -18.80   18.50
 -45   7   0    6.20   17.20
  47  -7   0   -6.50   15.50
  47  -7   0   11.50   17.70
  47  -7   0    0.80   16.30
 -47   7   0   11.50   26.30
 -47   7   0   48.90   22.10
  49  -7   0    5.70   19.90
 -49   7   0   12.80   20.70
  51  -7   0   14.70   21.60
  51  -7   0   54.59   22.60
  51  -7   0   59.29   30.70
 -51   7   0    9.80   28.00
 -51   7   0   41.90   24.10
   0  -8   0   59.99   15.60
   0  -8   0   46.30   12.10
   0  -8   0   40.20   14.90
   0  -8   0   59.69   13.30
   0  -8   0   54.79   13.60
   0  -8   0   41.50   17.20
   0   8   0   64.89   15.80
   0   8   0   59.59   15.70
   0   8   0   78.49   19.50
   0   8   0   84.99   20.10
  -2  -8   0   -6.40    7.80
   2  -8   0   21.10   10.50
  -2  -8   0  -17.90    7.80
   2  -8   0   -2.70    6.80
   2  -8   0    1.60    8.60
  -2  -8   0   -3.30    7.50
   2  -8   0    7.80   11.50
   2  -8   0   -2.10    9.10
  -2   8   0   -1.40    9.00
   2   8   0   -4.80    9.00
   2   8   0  -10.50    8.40
  -2   8   0   -3.40    9.50
  -2   8   0   -0.70    9.90
  -2   8   0    2.60    9.60
   4  -8   0    4.00    8.40
   4  -8   0    1.40    8.80
   4  -8   0   16.40   10.40
   4  -8   0   23.70   14.50
   4  -8   0   15.00   11.50
  -4  -8   0   16.60   14.20
  -4   8   0   21.80   12.60
  -4   8   0   21.20   12.80
  -4   8   0    1.30    7.20
  -4   8   0    9.30   12.00
   4   8   0   11.10   10.40
   4   8   0   10.80   14.00
  -4   8   0   38.20   12.80
   6  -8   0   24.40   12.70
   6  -8   0   48.40   16.20
   6  -8   0   34.90   17.10
   6  -8   0   57.29   14.10
  -6  -8   0   35.90   17.30
   6  -8   0   53.99   17.20
  -6   8   0   34.40   15.20
   6   8   0    8.40    9.70
  -6   8   0   50.89   14.30
  -6   8   0   78.39   20.30
   6   8   0   49.50   18.40
  -6   8   0   15.60   11.40
   8  -8   0   -5.20    8.40
   8  -8   0  -11.00    9.60
   8  -8   0    4.30   10.50
   8  -8   0   13.20   12.50
   8  -8   0   -1.30    8.30
  -8  -8   0    6.80   12.00
   8  -8   0    8.90    9.60
  -8   8   0    5.40    9.60
   8   8   0   -7.30    8.20
  -8   8   0   -5.90   10.90
  -8   8   0   16.50   10.10
  -8   8   0    7.60   11.50
  -8   8   0    1.70   12.00
   8   8   0  -21.00   13.30
  10  -8   0  128.39   23.40
  10  -8   0  148.99   24.70
  10  -8   0  123.69   27.50
  10  -8   0   89.99   19.80
 -10  -8   0  110.99   23.80
 -10   8   0  115.29   23.80
 -10   8   0  103.09   22.50
 -10   8   0  106.29   21.20
 -10   8   0  110.89   24.40
  10   8   0   82.49   16.40
 -10   8   0   85.29   22.10
  10   8   0  158.38   29.40
  12  -8   0  297.67   30.40
  12  -8   0  278.17   34.30
  12  -8   0  257.17   28.90
 -12  -8   0  281.37   32.90
  12  -8   0  361.46   38.10
  12  -8   0  311.97   31.60
  12   8   0  271.57   25.00
  12   8   0  310.97   36.00
 -12   8   0  297.87   35.40
 -12   8   0  291.97   31.90
 -12   8   0  306.77   34.50
 -12   8   0  294.57   29.60
 -12   8   0  283.87   30.30
  14  -8   0  272.07   29.10
  14  -8   0  301.57   36.80
  14  -8   0  282.07   31.30
  14  -8   0  337.57   33.20
  14  -8   0  218.58   33.70
 -14   8   0  309.17   36.10
 -14   8   0  323.17   32.40
 -14   8   0  272.57   31.30
  14   8   0  288.57   24.70
 -14   8   0  322.57   36.00
 -14   8   0  217.48   32.70
  14   8   0  281.87   38.10
  16  -8   0   69.79   19.70
  16  -8   0   34.50   18.30
  16  -8   0  114.69   23.20
  16  -8   0   87.89   23.00
  16  -8   0   42.30   16.10
  16   8   0   93.79   16.10
 -16   8   0  105.29   25.10
 -16   8   0   90.79   21.30
  16   8   0   68.79   22.60
 -16   8   0   77.29   21.70
 -16   8   0   73.49   20.50
 -16   8   0  119.39   21.80
  16   8   0   74.19   15.60
  18  -8   0   -9.10   12.50
  18  -8   0    4.90   11.80
  18  -8   0   17.10   15.30
  18  -8   0  -11.10   10.20
  18  -8   0    6.50   13.10
 -18   8   0    7.50   14.70
 -18   8   0    0.20   11.80
 -18   8   0   12.10   13.80
  18   8   0    5.10   17.40
 -18   8   0   13.70   14.40
 -18   8   0    0.10   12.60
  20  -8   0  101.39   23.50
  20  -8   0   99.49   23.80
  20  -8   0   79.09   21.10
  20  -8   0  114.69   26.30
 -20   8   0   69.89   21.70
 -20   8   0   30.00   17.60
 -20   8   0  129.09   28.80
 -20   8   0   76.49   23.20
 -20   8   0   93.39   24.10
  22  -8   0  160.48   30.40
  22  -8   0   94.19   27.20
  22  -8   0  109.59   26.60
  22  -8   0  153.18   29.00
 -22   8   0  119.29   27.60
 -22   8   0  109.69   26.20
 -22   8   0  108.29   29.10
  24  -8   0    9.40   13.90
  24  -8   0  -12.80   10.20
  24  -8   0   10.40   12.50
 -24   8   0   -5.60   12.30
 -24   8   0   22.20   14.20
 -24   8   0    0.70   12.20
  26  -8   0   34.20   17.70
  26  -8   0   29.60   17.70
  26  -8   0   -1.70   13.40
 -26   8   0   16.90   17.00
 -26   8   0   18.80   16.50
  28  -8   0   -5.70   10.40
  28  -8   0  -13.00   10.70
  28  -8   0    0.90   11.60
 -28   8   0   -1.80   13.60
 -28   8   0   16.10   17.00
  30  -8   0  -16.10   10.40
  30  -8   0   13.40   15.50
  30  -8   0    5.20   15.30
 -30   8   0   -0.40   13.40
  32  -8   0   20.30   17.70
  32  -8   0   37.50   19.80
  32  -8   0   41.10   17.90
 -32   8   0    5.50   14.30
  34  -8   0   77.69   26.50
  34  -8   0   41.40   20.50
 -34   8   0   48.60   20.60
 -34   8   0   33.80   23.30
  36  -8   0    8.60   15.50
  36  -8   0  -11.00   13.80
  36  -8   0   -7.10   15.40
 -36   8   0   -2.40   18.40
 -36   8   0    1.70   15.80
  38  -8   0    4.80   18.30
  38  -8   0   -2.80   14.90
  38  -8   0   -1.10   15.80
 -38   8   0   28.00   19.50
 -38   8   0   26.20   22.40
  40  -8   0   23.40   19.90
  40  -8   0   54.99   21.50
  40  -8   0    3.40   16.30
 -40   8   0   44.30   25.70
 -40   8   0   33.30   20.80
  42  -8   0    2.70   15.20
  42  -8   0    7.30   17.00
  42  -8   0   11.20   18.70
 -42   8   0   31.00   18.50
 -42   8   0   -7.00   16.30
  44  -8   0   14.60   18.80
  44  -8   0  -29.60   15.30
  44  -8   0  -16.10   17.90
 -44   8   0   21.40   19.00
 -44   8   0   27.30   20.80
  46  -8   0   37.70   21.30
 -46   8   0   27.70   31.50
 -46   8   0   69.09   28.00
  48  -8   0   -7.00   21.70
  48  -8   0   37.20   22.30
  48  -8   0   54.29   25.80
 -48   8   0   -5.60   25.50
 -48   8   0  -15.40   22.40
   1  -9   0  106.39   21.30
   1  -9   0   88.29   24.80
  -1  -9   0  131.79   22.90
  -1  -9   0  153.18   31.00
  -1   9   0  110.89   21.90
  -1   9   0  111.89   21.80
   1   9   0  141.39   23.60
  -1   9   0  163.98   28.20
   3  -9   0  116.59   27.80
   3  -9   0  124.19   21.60
   3  -9   0  113.89   19.30
   3  -9   0  118.19   20.60
   3  -9   0  133.99   23.00
   3  -9   0  115.79   22.80
  -3  -9   0  125.89   29.90
   3  -9   0  120.59   19.50
  -3   9   0   93.69   21.60
   3   9   0  140.39   32.00
  -3   9   0  123.79   25.80
   5  -9   0  443.06   45.00
   5  -9   0  468.75   33.80
   5  -9   0  380.76   32.20
  -5  -9   0  453.45   32.80
   5  -9   0  467.75   38.00
   5  -9   0  410.06   30.50
   5  -9   0  423.96   34.50
   5  -9   0  432.86   34.10
  -5  -9   0  540.55   46.50
  -5   9   0  447.86   42.20
  -5   9   0  472.75   36.80
   5   9   0  498.95   38.60
  -5   9   0  517.95   42.70
  -5   9   0  426.26   29.90
   7  -9   0  611.14   44.40
   7  -9   0  637.74   41.30
  -7  -9   0  660.93   50.49
  -7  -9   0  613.24   37.20
   7  -9   0  613.74   51.99
   7  -9   0  564.34   36.70
   7  -9   0  592.34   40.60
   7  -9   0  607.74   39.90
  -7   9   0  633.34   49.20
  -7   9   0  709.13   49.50
  -7   9   0  581.44   41.30
  -7   9   0  590.64   36.40
   7   9   0  543.15   37.80
   9  -9   0   73.99   21.20
   9  -9   0   78.19   18.80
   9  -9   0   56.89   17.20
  -9  -9   0   50.59   20.60
   9  -9   0   66.59   22.50
   9  -9   0   87.69   21.10
   9  -9   0   71.29   21.40
  -9   9   0   49.80   19.60
  -9   9   0   44.70   19.70
  -9   9   0   60.19   18.70
  -9   9   0   72.09   19.20
   9   9   0   94.69   19.00
  11  -9   0  190.38   30.80
  11  -9   0  148.59   29.50
 -11  -9   0  183.08   32.90
  11  -9   0  139.19   24.10
  11  -9   0  155.18   26.80
  11  -9   0  166.28   26.40
  11  -9   0  135.09   26.80
 -11   9   0  136.09   28.00
 -11   9   0  153.58   26.70
 -11   9   0  161.68   30.10
 -11   9   0  138.99   30.80
  11   9   0  122.99   20.40
  13  -9   0   46.20   16.50
  13  -9   0   70.49   22.00
  13  -9   0  124.79   25.80
  13  -9   0   93.79   23.30
  13  -9   0   96.19   21.90
 -13   9   0   37.00   19.60
 -13   9   0   88.69   25.00
 -13   9   0   64.39   22.10
  13   9   0   61.79   17.20
 -13   9   0   80.19   20.80
  15  -9   0  123.89   29.00
  15  -9   0  113.79   25.10
  15  -9   0  198.48   29.90
  15  -9   0  182.28   29.40
  15  -9   0  152.28   28.80
  15   9   0  140.29   22.20
 -15   9   0  191.38   30.60
 -15   9   0  181.88   32.60
 -15   9   0  112.69   29.80
 -15   9   0  127.19   28.50
  17  -9   0   25.30   16.40
  17  -9   0   84.59   22.50
  17  -9   0   63.29   20.00
  17  -9   0   45.40   19.20
 -17   9   0   20.20   18.20
 -17   9   0   54.99   19.70
 -17   9   0   92.39   24.30
  17   9   0   47.60   15.50
 -17   9   0   33.10   20.30
  19  -9   0  167.88   29.90
  19  -9   0  197.88   34.50
  19  -9   0  189.68   32.10
  19  -9   0  186.78   33.30
 -19   9   0  271.67   40.70
 -19   9   0  158.98   31.50
 -19   9   0  262.57   32.30
  21  -9   0  -12.10   14.10
  21  -9   0   16.00   14.50
 -21   9   0   23.60   16.70
 -21   9   0   16.00   14.30
  23  -9   0    1.60   14.80
  23  -9   0   18.10   16.20
  23  -9   0   22.20   16.40
 -23   9   0   23.20   17.00
 -23   9   0    6.70   12.50
  25  -9   0   21.00   16.40
  25  -9   0   -9.20   13.70
  25  -9   0    6.40   13.10
 -25   9   0   15.60   14.80
 -25   9   0   13.00   15.70
  27  -9   0   33.90   16.20
  27  -9   0   14.90   15.40
  27  -9   0   18.50   17.60
 -27   9   0   13.30   16.90
 -27   9   0   -2.70   16.20
  29  -9   0    1.50   13.40
  29  -9   0   34.60   20.70
  29  -9   0   17.70   16.60
 -29   9   0  -21.80   16.50
 -29   9   0  -27.80   13.00
  31  -9   0  218.48   37.60
  31  -9   0  220.38   40.70
 -31   9   0  227.28   39.30
 -31   9   0  183.78   37.00
  33  -9   0    9.50   14.70
  33  -9   0    5.60   15.20
  33  -9   0   12.90   17.30
 -33   9   0  -19.90   15.90
 -33   9   0  -17.20   14.50
  35  -9   0   -0.30   13.30
  35  -9   0    8.80   16.60
  35  -9   0  -20.70   12.90
 -35   9   0   -2.40   15.90
 -35   9   0  -35.40   16.30
  37  -9   0  -16.00   16.20
  37  -9   0   37.60   21.80
  37  -9   0   -7.50   18.80
 -37   9   0  -10.20   18.30
 -37   9   0   32.20   22.50
  39  -9   0   71.09   24.90
  39  -9   0   98.29   27.50
  39  -9   0   83.59   27.10
 -39   9   0   68.69   28.00
 -39   9   0   98.99   28.80
  41  -9   0   28.80   20.40
  41  -9   0    7.80   20.10
  41  -9   0    7.20   20.20
 -41   9   0   23.70   24.90
 -41   9   0   28.20   23.00
  43  -9   0  -21.90   17.60
  43  -9   0   13.40   29.80
  43  -9   0    3.60   18.70
 -43   9   0  -18.50   24.30
 -43   9   0   32.90   26.50
  45  -9   0   39.50   23.90
  45  -9   0   41.60   27.20
  45  -9   0   19.80   20.70
 -45   9   0    6.30   27.30
 -45   9   0   19.10   23.00
   0 -10   0    8.40   15.20
   0  10   0   29.20   16.70
   2 -10   0  179.68   35.40
  -2 -10   0  181.08   27.30
   2 -10   0  151.78   26.50
  -2 -10   0  174.98   33.90
   2 -10   0  186.58   22.10
   2 -10   0  191.18   27.30
  -2  10   0  219.08   36.10
  -2  10   0  161.08   27.90
   4 -10   0   -0.90   10.20
   4 -10   0    3.80   11.30
   4 -10   0  -10.20   11.30
   4 -10   0   18.70   13.20
   4 -10   0    9.20   16.20
  -4 -10   0    2.30   13.10
   4 -10   0   18.30   10.30
  -4  10   0   -9.70   12.90
  -4  10   0   -5.90   13.20
   4  10   0   10.70   13.50
   6 -10   0  234.68   30.10
   6 -10   0  208.98   32.80
  -6 -10   0  226.58   36.20
   6 -10   0  237.88   40.10
   6 -10   0  252.47   30.10
   6 -10   0  264.67   27.20
   6 -10   0  205.48   30.00
   6 -10   0  244.98   28.70
  -6  10   0  229.08   38.00
  -6  10   0  213.98   31.00
   6  10   0  201.38   29.10
  -6  10   0  276.77   26.80
   8 -10   0   17.80   13.70
   8 -10   0  -12.50   10.00
   8 -10   0   20.30   18.20
   8 -10   0    3.00   10.50
  -8 -10   0   19.20   16.00
   8 -10   0   -0.90   12.50
   8 -10   0  -16.80    9.30
  -8  10   0   -7.50   10.60
   8  10   0    3.30   13.20
  -8  10   0    8.00   18.30
  10 -10   0  -10.90   10.00
  10 -10   0   26.80   14.30
 -10 -10   0   49.99   20.40
  10 -10   0   13.10   17.40
  10 -10   0    8.20   14.90
  10 -10   0  -22.20   15.50
  10 -10   0   29.40   16.10
  10 -10   0    7.80   14.10
  10  10   0    8.30   15.20
 -10  10   0   -5.20   15.70
 -10  10   0   12.80   17.50
 -10  10   0   57.79   17.10
  12 -10   0   45.50   17.20
  12 -10   0   36.10   15.80
  12 -10   0   34.00   17.10
  12 -10   0   17.80   17.70
  12 -10   0   35.90   19.80
  12 -10   0   53.89   18.00
  12 -10   0   10.10   12.40
 -12  10   0   17.50   16.30
  12  10   0   38.50   14.50
 -12  10   0   29.60   15.90
 -12  10   0   43.30   19.00
  14 -10   0    7.50   17.00
  14 -10   0    1.70   13.70
  14 -10   0   34.00   16.00
  14 -10   0   24.10   14.70
  14 -10   0   -9.10   10.70
 -14  10   0   20.80   15.90
 -14  10   0   -3.30   10.10
  14  10   0   -7.50   13.40
  16 -10   0    8.90   16.60
  16 -10   0   27.70   16.60
  16 -10   0   17.80   15.60
  16 -10   0  -12.10   11.70
  16 -10   0   18.30   17.00
  16  10   0  -14.80   17.90
 -16  10   0   16.20   14.10
  16  10   0    3.00   12.60
 -16  10   0    3.30   15.50
  18 -10   0  210.78   34.90
  18 -10   0  191.98   33.30
  18 -10   0  245.98   41.60
  18 -10   0  205.98   34.30
 -18  10   0  243.38   36.10
 -18  10   0  151.58   42.60
  18  10   0  221.98   26.40
  20 -10   0   53.29   21.40
  20 -10   0   71.79   29.00
  20 -10   0  100.89   23.80
 -20  10   0   87.09   25.70
 -20  10   0   49.90   19.40
  22 -10   0   41.20   24.30
  22 -10   0   53.29   20.70
 -22  10   0   61.79   24.60
 -22  10   0   68.99   22.60
  24 -10   0  -10.80   11.50
  24 -10   0    0.80   16.50
  24 -10   0   -3.80   15.70
 -24  10   0   -4.40   13.70
 -24  10   0   22.80   19.70
  26 -10   0   84.59   24.70
  26 -10   0   88.89   26.70
  26 -10   0   89.89   28.30
 -26  10   0   57.29   23.10
 -26  10   0   52.49   25.30
  28 -10   0  -21.80   14.40
  28 -10   0   16.20   17.00
  28 -10   0    7.90   16.00
 -28  10   0   -0.80   18.20
 -28  10   0   -3.20   12.90
  30 -10   0  163.28   36.40
  30 -10   0  133.09   31.80
  30 -10   0  127.09   34.80
 -30  10   0  145.99   34.40
 -30  10   0   82.09   27.90
  32 -10   0   12.90   17.00
  32 -10   0   -3.80   15.00
  32 -10   0  -18.40   14.60
 -32  10   0  -29.90   16.40
 -32  10   0   24.20   20.60
  34 -10   0  175.68   37.60
  34 -10   0  165.08   35.80
  34 -10   0  122.79   34.20
 -34  10   0  106.49   30.10
 -34  10   0   84.49   32.10
  36 -10   0   48.50   22.20
  36 -10   0   36.40   24.80
  36 -10   0   46.00   20.80
 -36  10   0   35.20   23.40
 -36  10   0   11.10   21.70
  38 -10   0  -30.20   20.30
  38 -10   0  -15.00   15.10
  38 -10   0   -4.30   18.10
 -38  10   0   -7.80   21.10
 -38  10   0   47.00   24.70
  40 -10   0   34.80   21.00
  40 -10   0  -19.70   17.20
  40 -10   0    5.90   22.80
 -40  10   0   24.80   28.90
 -40  10   0  -35.30   20.60
  42 -10   0   32.90   23.40
  42 -10   0    8.90   22.10
  42 -10   0   44.10   29.10
 -42  10   0   43.20   26.70
 -42  10   0    6.40   22.20
  -1 -11   0   -4.20   12.50
   1 -11   0  -12.60   12.20
  -1 -11   0    1.60   15.70
   1  11   0    8.20   13.80
  -1  11   0   -1.00   15.00
   3 -11   0   27.10   21.20
  -3 -11   0   66.59   17.40
   3 -11   0   96.09   23.80
   3 -11   0   90.79   22.10
  -3 -11   0   37.10   19.30
   3  11   0   75.69   23.90
  -3  11   0   21.00   18.50
   5 -11   0  107.39   32.00
   5 -11   0   68.19   21.90
  -5 -11   0  131.89   33.20
   5 -11   0   87.89   23.20
   5 -11   0   52.49   17.90
   5 -11   0   92.99   19.60
  -5  11   0   51.19   23.40
   5  11   0   60.79   22.90
   7 -11   0   18.60   16.20
   7 -11   0   28.90   15.80
   7 -11   0    5.60   14.80
   7 -11   0   16.60   16.10
   7 -11   0   33.30   17.10
   7 -11   0   -3.40   10.80
  -7 -11   0    7.40   15.10
  -7  11   0   34.20   18.20
  -7  11   0   -4.20   16.50
   7  11   0  -14.50   11.30
   9 -11   0  -18.80   12.70
   9 -11   0    7.60   14.00
   9 -11   0   20.50   16.10
   9 -11   0   -3.70   12.50
   9 -11   0   39.40   18.30
   9 -11   0  -13.40   12.30
  -9 -11   0    6.80   16.70
   9  11   0   17.60   15.20
  -9  11   0    3.30   11.00
  11 -11   0   24.10   14.30
  11 -11   0    2.10   12.00
  11 -11   0   10.10   18.00
  11 -11   0   12.10   14.50
  11 -11   0   20.50   17.90
  11 -11   0   26.00   17.90
  11 -11   0   20.90   17.20
  11  11   0  -21.30   11.90
 -11  11   0    0.50   11.00
 -11  11   0    6.40   14.80
  13 -11   0   -2.30   13.70
  13 -11   0   -3.30   13.70
  13 -11   0   -6.30   12.50
  13 -11   0   -4.20   12.90
  13 -11   0   -7.40   23.00
  13  11   0   -6.40   12.80
 -13  11   0    8.10   13.20
 -13  11   0    9.90   16.30
  15 -11   0   34.30   18.70
  15 -11   0  -25.90   18.00
  15 -11   0   28.20   19.20
  15 -11   0   -5.00   12.40
  15 -11   0   15.90   14.30
 -15  11   0   -8.70   12.80
 -15  11   0    2.00   13.30
  15  11   0   22.30   15.30
  17 -11   0   28.90   18.00
  17 -11   0   19.70   18.50
  17 -11   0    4.40   14.50
  17 -11   0   31.40   19.50
 -17  11   0    7.60   15.80
  17  11   0    6.70   13.30
 -17  11   0   -2.70   13.40
  19 -11   0   28.80   21.70
  19 -11   0   36.10   17.60
  19 -11   0   19.10   17.40
  19 -11   0    2.50   15.60
 -19  11   0   57.49   20.40
 -19  11   0   33.00   21.60
  21 -11   0  -27.00   15.50
  21 -11   0   45.90   22.80
  21 -11   0   12.20   17.70
 -21  11   0   27.80   19.30
 -21  11   0   12.90   17.50
  23 -11   0  -12.60   14.50
  23 -11   0   -9.90   13.10
  23 -11   0   11.30   16.40
 -23  11   0   25.40   18.70
 -23  11   0   10.90   17.90
  25 -11   0   28.00   20.20
  25 -11   0   10.60   19.70
  25 -11   0   31.40   20.00
 -25  11   0   56.39   23.10
 -25  11   0   40.20   24.60
  27 -11   0   65.89   27.60
  27 -11   0  105.49   31.50
  27 -11   0   84.89   28.10
 -27  11   0   43.20   24.20
 -27  11   0   62.09   26.10
  29 -11   0    8.00   19.30
  29 -11   0   -8.40   17.00
  29 -11   0    7.30   17.10
 -29  11   0    6.30   19.90
 -29  11   0    2.20   19.50
  31 -11   0   13.30   19.00
  31 -11   0    9.60   17.20
  31 -11   0    7.60   19.80
 -31  11   0   -4.70   17.80
 -31  11   0   22.60   22.70
  33 -11   0   25.20   21.50
  33 -11   0  -41.50   16.50
  33 -11   0  -13.30   18.50
 -33  11   0    3.30   20.30
 -33  11   0   12.10   24.60
  35 -11   0   42.30   26.60
  35 -11   0  -16.40   17.50
  35 -11   0   30.00   22.00
 -35  11   0   31.90   24.20
 -35  11   0  -29.50   23.60
  37 -11   0   14.00   22.40
  37 -11   0  -18.70   18.60
 -37  11   0  -20.00   22.70
 -37  11   0   37.30   23.70
   0 -12   0    2.00   15.80
  -2 -12   0   74.89   29.30
   2 -12   0   39.90   24.60
   2 -12   0  107.79   29.60
   2  12   0    6.70   18.00
  -2  12   0   53.89   26.10
   4 -12   0   17.80   19.60
  -4 -12   0  -11.30   14.10
   4  12   0   22.50   18.90
  -4  12   0  -15.20   14.20
   6 -12   0   91.19   24.50
   6 -12   0  116.69   33.70
  -6 -12   0   87.79   27.80
   6  12   0   81.19   26.50
   8 -12   0   -0.60   12.50
   8 -12   0  -11.90   16.60
   8 -12   0   23.00   18.80
   8 -12   0    6.80   17.10
   8 -12   0   93.09   24.70
   8 -12   0  -28.70   16.50
   8  12   0   -5.60   17.40
  -8  12   0  -15.00   13.50
  10 -12   0  -42.50   17.90
  10 -12   0   20.00   21.70
  10 -12   0  -27.50   14.40
  10 -12   0   51.89   20.10
  10 -12   0   23.80   15.00
  10  12   0   -3.60   16.80
 -10  12   0   13.00   13.50
 -10  12   0   28.10   20.10
  12 -12   0   38.60   19.70
  12 -12   0   60.19   19.90
  12 -12   0   11.20   13.10
  12 -12   0   -3.90   16.90
 -12  12   0   16.30   15.20
  12  12   0   11.60   14.30
 -12  12   0   -1.90   15.80
  14 -12   0   -4.90   16.30
  14 -12   0   -9.30   15.10
  14 -12   0  -18.90   13.40
  14 -12   0   14.50   16.30
  14 -12   0   -6.90   22.80
 -14  12   0    3.00   12.90
  14  12   0  -11.60   13.90
 -14  12   0   23.70   18.80
  16 -12   0   34.90   20.60
  16 -12   0   20.40   16.50
  16 -12   0   30.60   20.60
 -16  12   0  -12.40   13.00
  16  12   0   -9.30   14.40
 -16  12   0  -37.80   15.70
  18 -12   0   36.60   22.40
  18 -12   0   84.49   29.00
  18 -12   0   82.59   24.80
  18 -12   0   95.49   32.00
 -18  12   0   86.19   24.10
 -18  12   0   70.99   26.90
  18  12   0   68.59   20.50
  20 -12   0    7.70   18.10
  20 -12   0  -24.80   19.10
  20 -12   0  -22.90   14.40
  20 -12   0   16.80   18.10
 -20  12   0    3.00   15.90
 -20  12   0    9.70   16.80
  22 -12   0   14.00   21.10
  22 -12   0   17.20   19.60
  22 -12   0   -7.20   20.20
  22 -12   0   42.20   20.70
 -22  12   0   24.00   19.60
  24 -12   0    0.60   19.00
  24 -12   0   78.49   26.10
  24 -12   0   44.40   27.30
 -24  12   0    6.10   19.20
 -24  12   0   35.70   20.80
  26 -12   0   17.90   24.20
  26 -12   0  -29.00   22.40
  26 -12   0  -43.40   21.00
  26 -12   0   10.10   20.00
 -26  12   0   44.80   24.40
 -26  12   0   33.20   20.20
  28 -12   0  -21.60   23.40
  28 -12   0    5.50   19.50
  28 -12   0    9.60   18.60
  28 -12   0  -17.20   21.90
 -28  12   0  -14.70   16.40
  30 -12   0   46.40   23.90
  30 -12   0  -45.20   20.80
  30 -12   0    7.10   19.90
 -30  12   0   11.10   22.70
  32 -12   0    7.60   27.70
  32 -12   0  -30.70   20.40
  32 -12   0   41.00   24.60
 -32  12   0   -9.90   18.70
 -32  12   0   -4.50   20.90
  -1 -13   0   41.60   24.40
   1 -13   0    9.50   21.40
  -1  13   0   29.40   20.90
   1  13   0   30.40   20.60
   3 -13   0    5.20   19.00
  -3 -13   0   50.29   27.00
  -3  13   0  -24.40   14.80
   3  13   0   32.60   20.30
   5 -13   0  149.49   37.10
  -5 -13   0  119.79   34.00
   5 -13   0  114.19   29.60
  -5  13   0  107.49   28.40
   5  13   0   76.79   27.90
   7 -13   0  114.79   31.40
   7 -13   0   93.79   30.30
   7  13   0  140.99   31.10
  -7  13   0  102.19   28.20
   9 -13   0   -4.30   16.80
   9 -13   0   30.20   20.60
   9  13   0    7.50   19.30
  -9  13   0  -12.20   15.90
  11 -13   0    7.30   21.40
  11 -13   0   27.90   18.40
  11 -13   0  -35.90   18.20
  11 -13   0   14.00   20.40
 -11  13   0   -6.50   15.70
  13 -13   0  -13.80   17.10
  13 -13   0   46.50   24.30
  13 -13   0  -13.00   18.90
  13  13   0  -11.70   13.90
 -13  13   0   -2.20   20.10
  15 -13   0   14.10   23.90
  15 -13   0   23.60   21.00
  15 -13   0   76.49   26.60
  15 -13   0    9.60   19.00
  15  13   0    1.70   19.20
 -15  13   0   43.70   20.10
 -15  13   0   43.80   21.50
  17 -13   0   28.50   23.60
  17 -13   0    5.90   17.90
  17 -13   0    8.00   20.70
  17 -13   0   16.30   21.40
 -17  13   0   38.90   19.60
 -17  13   0   31.20   21.50
  19 -13   0   49.90   27.00
  19 -13   0   31.50   34.10
  19 -13   0   96.69   25.00
  19 -13   0   60.99   23.00
 -19  13   0   71.09   23.70
 -19  13   0   82.99   29.30
  21 -13   0   29.20   21.20
  21 -13   0  -25.60   19.30
  21 -13   0  -14.90   18.10
  21 -13   0  -11.60   24.60
 -21  13   0  -43.70   17.40
  23 -13   0  -45.70   20.30
  23 -13   0   28.40   21.00
  23 -13   0  -12.00   17.40
 -23  13   0   17.10   21.70
 -23  13   0  -22.80   18.90
  25 -13   0   26.60   24.80
  25 -13   0   34.20   21.90
  25 -13   0  -19.90   21.10
 -25  13   0   39.80   24.40
 -25  13   0   37.20   23.60
   0 -14   0   15.70   22.20
   0  14   0   82.89   25.50
   2 -14   0  -25.00   17.50
  -2 -14   0   23.70   24.70
   2  14   0  -13.80   18.20
  -2  14   0   22.20   19.20
   4 -14   0   13.90   25.30
  -4 -14   0  -38.70   19.90
   4  14   0   34.40   19.50
  -4  14   0    1.00   19.90
   6 -14   0   24.50   20.00
  -6  14   0   26.80   22.40
   6  14   0   24.00   21.50
   8 -14   0   10.10   25.80
   8 -14   0   32.00   23.50
   8  14   0    2.30   21.00
  -8  14   0    9.70   23.50
  10 -14   0   39.90   23.30
  10 -14   0  -23.60   22.80
  10  14   0   39.50   22.10
 -10  14   0   35.10   21.50
  12 -14   0  -36.70   20.30
  12 -14   0   -5.10   30.90
  12 -14   0    2.60   21.80
  12  14   0   15.90   16.70
  14 -14   0    8.90   20.20
  14 -14   0   85.69   28.50
 -14  14   0   48.20   26.60
  58   0  -1    1.30   17.60
  58   0  -1  -10.30   19.60
 -58   0   1   31.90   27.70
 -56   0   1   -5.30   21.00
  56   0  -1   -4.60   14.50
  56   0  -1   -3.10   17.80
  54   0  -1   -8.40   16.90
  54   0  -1   19.10   12.50
 -54   0   1    1.70   19.80
 -52   0   1  -17.40   18.90
  52   0  -1    2.90   18.00
  52   0  -1  -23.10   10.60
  50   0  -1    1.20   10.20
 -50   0   1    3.10   17.60
  50   0  -1  -21.70   17.80
  48   0  -1   21.90   19.00
 -48   0   1  -10.80   20.90
 -48   0   1   -0.40    9.10
  48   0  -1  -17.60    8.70
  46   0  -1  -28.30   14.80
 -46   0   1   -9.50    8.40
 -46   0   1   -6.60   16.70
  46   0  -1   -6.70    8.20
 -44   0   1   11.50   15.80
 -44   0   1   -3.00    7.90
  44   0  -1    1.10    8.40
  44   0  -1    4.80   14.60
  44   0  -1    0.90   14.40
  42   0  -1    9.50   12.50
  42   0  -1   11.70   16.30
  42   0  -1   -7.00    8.30
  42   0  -1  -15.10   11.60
 -42   0   1   -4.40   13.00
 -42   0   1  -11.70    7.50
  40   0  -1  -18.40   11.30
  40   0  -1  -15.80   12.20
  40   0  -1  -15.10    6.60
 -40   0   1   -3.80    6.90
 -40   0   1   -3.00   14.50
 -38   0   1   12.50   13.80
 -38   0   1    5.30    9.00
  38   0  -1    0.70    7.10
  38   0  -1   -6.70   12.30
  38   0  -1   25.90   14.70
  38   0  -1   -1.30    9.80
  38   0  -1    3.10   13.00
 -36   0   1   -7.80   10.70
  36   0  -1  -19.70    8.60
  36   0  -1   17.80   12.60
  36   0  -1    8.40   12.50
 -36   0   1   -1.10    6.60
  36   0  -1   11.40   15.00
  36   0  -1   13.50    7.70
  34   0  -1    9.60   10.60
 -34   0   1    4.40    6.90
  34   0  -1    9.50    6.90
  34   0  -1    7.60   12.60
  34   0  -1   -5.40    8.50
  34   0  -1    3.70   12.30
  32   0  -1   -1.70    9.00
 -32   0   1   -4.10   11.30
  32   0  -1   11.50    9.00
 -32   0   1    3.10    6.70
  32   0  -1    6.30   11.10
  32   0  -1   -6.30    4.10
  32   0  -1   -0.70   10.40
  30   0  -1    7.20    9.70
  30   0  -1    9.70    9.80
  30   0  -1   -4.70    6.80
 -30   0   1   -4.80    9.30
 -30   0   1   -1.50    6.20
  30   0  -1   -3.70    5.40
 -28   0   1   16.50    7.10
  28   0  -1   12.10    9.90
 -28   0   1   -4.30    8.60
  28   0  -1   16.50   10.40
  28   0  -1    5.20    8.90
  28   0  -1   13.50    9.30
  28   0  -1    3.90    5.90
 -26   0   1   -7.30    8.60
  26   0  -1   14.40    9.30
 -26   0   1    5.10    6.00
  26   0  -1    1.50    8.40
  26   0  -1   14.50    6.90
  26   0  -1    8.00    8.00
  26   0  -1    2.20    7.90
  24   0  -1   26.80   10.30
  24   0  -1   19.70    9.90
  24   0  -1   15.20   11.10
  24   0  -1   29.10   11.30
 -22   0   1  -15.70    7.10
 -22   0   1    2.10    5.20
  22   0  -1   13.70   10.80
  22   0  -1    9.50    8.60
  22   0  -1  -11.70    6.00
  22   0  -1    5.00    8.00
 -20   0   1   -5.60    4.90
 -20   0   1    5.50    9.50
  20   0  -1    5.70    8.50
  20   0  -1   -7.90    6.00
  20   0  -1    3.20    7.40
  20   0  -1    7.40    8.80
  18   0  -1    4.80    7.00
 -18   0   1    2.10    5.40
  18   0  -1   -3.10    6.00
  18   0  -1   14.00    8.00
 -18   0   1   -2.70    7.00
  18   0  -1   10.60    8.60
 -16   0   1   -1.40    4.10
 -16   0   1    7.10    7.60
  16   0  -1   -5.70    5.70
  16   0  -1    3.70    6.40
  16   0  -1    2.00    4.90
  16   0  -1    3.00    5.70
  14   0  -1    5.20    4.70
  14   0  -1    4.00    6.00
 -14   0   1   -1.30    3.50
  14   0  -1    3.20    5.00
 -14   0   1    5.10    6.40
  14   0  -1    3.70    5.80
  12   0  -1    0.00    3.80
  12   0  -1   -2.00    4.10
 -12   0   1   -0.20    3.60
 -12   0   1   -0.30    5.20
  12   0  -1   -1.30    5.50
  12   0  -1    4.70    5.50
  10   0  -1   -6.00    3.80
 -10   0   1    0.30    3.30
  10   0  -1   -0.20    5.00
 -10   0   1    0.70    5.50
  10   0  -1    0.70    4.80
  10   0  -1   -4.00    3.50
  -8   0   1   31.20    6.70
   8   0  -1   37.10    7.10
   6   0  -1   -2.40    2.80
   6   0  -1    0.00    2.70
  -6   0   1   -1.70    2.40
  -6   0   1    2.20    2.90
   6   0  -1    0.10    2.40
  -6   0   1    1.10    2.00
   6   0  -1   -1.10    2.20
  -4   0  -1    0.80    2.30
   4   0   1   -4.00    2.00
  -4   0  -1   -1.80    1.40
   4   0   1    3.30    2.80
  -4   0  -1    0.20    2.20
   6   0   1    0.40    3.70
  -6   0  -1   -1.40    3.30
  -6   0  -1    1.50    4.00
   6   0   1    0.40    4.00
  -6   0  -1    3.50    3.00
   6   0   1    4.90    3.60
   8   0   1   25.60    7.40
  -8   0  -1   21.50    5.60
   8   0   1   17.20    5.50
  -8   0  -1   28.00    6.40
   8   0   1   35.60    5.80
 -10   0  -1   -0.90    4.70
  10   0   1    3.10    4.20
 -10   0  -1    0.30    3.50
  10   0   1    0.20    5.00
  10   0   1    1.40    4.90
 -10   0  -1   -5.00    3.90
  12   0   1   -1.20    4.10
  12   0   1    2.10    5.20
  12   0   1    0.60    4.90
  12   0   1    9.00    6.60
 -12   0  -1   -5.40    4.70
 -12   0  -1    2.80    4.60
 -12   0  -1   -0.80    3.50
 -14   0  -1   -4.20    3.70
 -14   0  -1    6.50    6.40
 -14   0  -1   -3.00    4.50
  14   0   1   -3.90    4.70
  14   0   1    1.30    5.90
  14   0   1   -4.10    4.60
  14   0   1    2.20    6.30
 -16   0  -1    2.70    5.60
 -16   0  -1   -0.40    4.90
  16   0   1    3.80    6.00
  16   0   1    0.80    6.80
 -16   0  -1    7.70    8.00
  16   0   1   -4.50    6.10
  16   0   1    7.10    6.60
  18   0   1   -4.90    7.00
  18   0   1    9.90    7.90
  18   0   1   -4.80    6.00
 -18   0  -1   -7.30    4.90
  18   0   1    2.00    7.40
 -18   0  -1   -4.70    5.70
 -18   0  -1    3.30    8.50
 -20   0  -1    6.10    9.70
  20   0   1   11.40    7.80
  20   0   1    3.60    8.00
 -20   0  -1   -1.30    5.30
 -20   0  -1    5.70    6.40
  20   0   1    5.80    8.60
  22   0   1   12.70    7.20
  22   0   1   11.90    9.90
  22   0   1   20.50    9.10
 -22   0  -1    2.80    8.20
  22   0   1   33.90   11.70
 -22   0  -1    9.60    6.30
 -24   0  -1    0.20    9.40
  24   0   1   12.90   10.00
  24   0   1  -12.00    7.70
  24   0   1   17.20   10.00
 -24   0  -1   12.10    6.20
  24   0   1   23.60    9.70
  26   0   1   11.90    6.70
  26   0   1    0.50    7.40
 -26   0  -1    1.40    5.80
 -26   0  -1    2.10    9.70
  26   0   1    1.70    7.60
  26   0   1   14.50   12.20
  28   0   1    8.00   10.00
  28   0   1   -0.70    7.90
  28   0   1    1.30    7.20
  28   0   1    3.50    8.40
 -28   0  -1    5.80    6.30
  28   0   1    6.10    5.70
 -28   0  -1   -5.70    8.90
  30   0   1   16.60   10.40
  30   0   1  -15.90   11.20
  30   0   1    2.40   10.80
  30   0   1   -2.70    5.80
 -30   0  -1    1.10    6.60
 -30   0  -1    7.50   11.20
  30   0   1   -4.70    8.80
  32   0   1    0.80    9.40
  32   0   1    9.70    6.50
 -32   0  -1  -16.20    9.40
  32   0   1   -1.80    8.10
  32   0   1    7.20   10.90
 -32   0  -1   -3.40    6.50
  32   0   1    4.00   10.80
  34   0   1    3.20    6.40
 -34   0  -1   -0.30    6.60
  34   0   1  -11.40    8.10
  34   0   1   -2.80    8.60
 -34   0  -1  -14.40    9.80
  34   0   1   14.20   18.30
  36   0   1  -12.60   10.30
  36   0   1    2.00   13.70
  36   0   1   -7.90   11.90
  36   0   1  -14.90   12.60
 -36   0  -1   15.70   13.40
  36   0   1    1.40    8.20
 -36   0  -1    5.60    7.60
 -38   0  -1    0.90   14.80
  38   0   1   12.80   12.80
  38   0   1  -11.50   14.70
  38   0   1    9.40    9.10
  38   0   1  -10.00   12.60
  38   0   1   21.00   18.90
  38   0   1    0.30   13.60
 -40   0  -1   17.10   17.40
  40   0   1   14.00   14.20
  40   0   1  -13.50   18.90
  40   0   1   -9.40    9.00
 -40   0  -1   13.40    9.10
  40   0   1   25.80   15.50
 -42   0  -1  -18.30   12.70
  42   0   1    7.70   14.00
  42   0   1  -13.50    8.60
 -42   0  -1  -12.40    7.60
  42   0   1  -11.70   13.10
  44   0   1   18.20   14.80
  44   0   1   13.00   10.70
 -44   0  -1   11.50   15.30
 -44   0  -1   15.30   10.70
  46   0   1  -10.50   15.90
 -46   0  -1   -4.40    8.10
 -46   0  -1   11.90   19.40
  46   0   1    0.40    9.60
  48   0   1   28.40   19.10
 -48   0  -1    9.30   20.70
  48   0   1   -3.50   10.10
 -48   0  -1    4.40    8.80
  50   0   1    0.10   11.50
  50   0   1  -28.80   14.70
 -50   0  -1   11.50   23.80
  52   0   1  -27.00   10.50
  52   0   1   30.40   25.20
 -52   0  -1  -26.60   15.60
 -54   0  -1   15.60   24.90
  54   0   1   16.80   19.80
  54   0   1   -6.60   12.70
  56   0   1   27.10   15.60
  56   0   1  -13.20   19.60
 -56   0  -1   36.80   24.60
  58   0   1    3.50   19.90
 -58   0  -1   -6.40   28.70
 -59  -1   1   40.40   27.40
  59  -1  -1    3.80   18.70
  59  -1  -1    2.30   27.10
  59   1  -1   16.10   25.90
  59   1  -1   12.70   17.90
  57  -1  -1   -0.50   24.20
  57  -1  -1   -5.40   16.60
 -57  -1   1  -21.30   22.50
  57   1  -1   41.60   23.90
 -57   1   1   16.70   26.80
  57   1  -1  -22.60   13.50
 -55  -1   1   15.20   24.30
  55  -1  -1   27.30   15.40
  55  -1  -1   56.49   34.50
 -55   1   1   49.99   17.90
  55   1  -1   13.60   14.90
 -55   1   1   49.20   29.90
  55   1  -1   18.00   22.10
  53  -1  -1   58.59   19.40
  53  -1  -1   51.19   26.10
 -53  -1   1   97.99   31.30
  53   1  -1   52.79   28.20
 -53   1   1   54.99   29.90
  53   1  -1   23.40   15.40
 -53   1   1   18.70   14.30
  51  -1  -1   43.70   24.00
 -51  -1   1  -16.10   17.70
  51  -1  -1   35.60   16.90
 -51   1   1   12.40   24.30
 -51   1   1   33.30   13.70
  51   1  -1    1.50   12.00
  51   1  -1    0.30   18.20
  49  -1  -1  -12.80   15.40
  49  -1  -1   45.40   16.60
  49   1  -1   68.19   26.20
  49   1  -1   22.00   12.40
 -49   1   1   45.00   25.70
 -49   1   1   73.99   18.90
  47  -1  -1   51.49   24.80
  47  -1  -1   43.80   15.10
 -47  -1   1    7.60   20.50
  47   1  -1   26.40   11.00
 -47   1   1    3.10   16.30
  47   1  -1   51.49   21.70
 -47   1   1   50.89   15.20
 -45  -1   1   30.80   20.00
  45  -1  -1    7.70   10.00
  45  -1  -1    4.70   18.00
  45   1  -1   24.80   15.00
 -45   1   1   39.10   21.10
  45   1  -1   21.30   15.80
  45   1  -1   36.70   13.40
 -45   1   1   41.80   13.30
 -43  -1   1    9.60   16.70
  43  -1  -1   36.00   19.60
  43  -1  -1   10.00    9.50
  43  -1  -1   19.60   16.80
  43   1  -1  -38.60   14.20
  43   1  -1   18.60   17.30
  43   1  -1   13.00    7.90
 -43   1   1   32.40   22.10
 -43   1   1   14.00    9.90
  43   1  -1   20.50   14.70
  43   1  -1   14.50   17.10
 -41  -1   1  153.18   17.00
 -41  -1   1  144.39   29.70
  41  -1  -1  131.49   27.00
  41  -1  -1  203.18   35.50
  41  -1  -1  186.48   21.60
  41   1  -1  138.39   30.40
 -41   1   1  191.48   21.70
  41   1  -1  229.78   39.30
  41   1  -1   98.29   21.30
  41   1  -1  130.89   28.70
 -41   1   1  180.28   34.90
  39  -1  -1  -11.30   14.50
 -39  -1   1   -1.40    7.10
 -39  -1   1   -3.50   13.10
  39  -1  -1   43.40   18.00
  39  -1  -1    3.10    8.60
  39  -1  -1    1.50   10.80
  39   1  -1  -15.40   13.70
 -39   1   1   -0.10    8.70
  39   1  -1   29.80   14.70
  39   1  -1   18.60   12.90
  39   1  -1  -20.90   11.60
  39   1  -1    7.20    8.50
 -39   1   1   10.70   14.20
  37  -1  -1  190.88   30.90
  37  -1  -1  231.38   31.90
 -37  -1   1  234.78   19.00
 -37  -1   1  193.08   31.70
  37  -1  -1  195.38   33.10
  37  -1  -1  243.18   22.60
  37  -1  -1  268.37   38.40
  37   1  -1  189.08   20.10
  37   1  -1  233.28   37.40
  37   1  -1  244.58   36.10
 -37   1   1  231.28   22.40
  37   1  -1  221.88   26.90
 -37   1   1  245.78   37.10
  37   1  -1  223.08   27.10
  35  -1  -1   23.00   12.90
  35  -1  -1  -11.10   11.60
 -35  -1   1    2.80   11.90
  35  -1  -1  -14.50    9.80
  35  -1  -1   -1.60    7.20
 -35  -1   1  -12.50    4.90
 -35   1   1  -10.70    7.10
  35   1  -1   -6.60   11.00
  35   1  -1  -18.40    8.60
 -35   1   1   -1.50   11.30
  35   1  -1    9.10   10.20
  35   1  -1   18.30   12.80
  33  -1  -1    3.80   11.10
  33  -1  -1  -10.30    9.90
  33  -1  -1    6.70   12.80
 -33  -1   1   -3.60   12.10
 -33  -1   1   -6.50    5.40
  33  -1  -1   12.60    7.90
 -33   1   1   10.60   13.20
  33   1  -1  -14.40    8.50
  33   1  -1   12.20   11.80
  33   1  -1    8.70   10.80
 -33   1   1    4.00    8.10
  33   1  -1    5.60    9.50
 -31  -1   1  112.89   22.60
 -31  -1   1  139.29   13.80
  31  -1  -1  136.09   17.80
  31  -1  -1  138.09   26.30
  31  -1  -1  143.99   26.90
  31  -1  -1   87.59   19.80
  31   1  -1  140.89   21.60
 -31   1   1  127.49   28.00
  31   1  -1  130.79   24.60
 -31   1   1  165.28   18.60
  31   1  -1  129.59   20.40
  31   1  -1  106.49   19.60
  31   1  -1  129.99   23.80
 -29  -1   1   99.89   11.70
  29  -1  -1   69.99   18.50
  29  -1  -1   90.99   21.10
 -29  -1   1   73.69   18.80
  29  -1  -1   73.09   17.60
  29  -1  -1   96.79   15.50
  29   1  -1   98.09   23.00
  29   1  -1   81.09   19.00
 -29   1   1   87.49   14.90
  29   1  -1   97.19   15.70
  29   1  -1   86.39   15.80
 -29   1   1   88.79   20.20
  29   1  -1  109.39   22.60
 -27  -1   1  553.94   22.80
  27  -1  -1  541.35   38.30
  27  -1  -1  535.25   25.60
 -27  -1   1  526.35   35.80
  27  -1  -1  553.64   37.80
  27  -1  -1  508.15   33.70
 -27   1   1  531.45   39.10
  27   1  -1  539.85   34.70
  27   1  -1  523.85   30.90
 -27   1   1  550.74   28.40
  27   1  -1  513.25   34.90
  27   1  -1  585.04   28.30
 -25  -1   1 1252.97   33.30
 -25  -1   1 1308.47   52.39
  25  -1  -1 1212.58   37.20
  25  -1  -1 1280.17   49.80
  25  -1  -1 1232.48   59.19
  25  -1  -1 1283.67   53.69
  25   1  -1 1278.87   47.00
  25   1  -1 1324.57   43.90
  25   1  -1 1276.57   50.19
  25   1  -1 1249.97   39.20
  25   1  -1 1257.97   51.69
 -25   1   1 1244.78   55.49
 -25   1   1 1315.07   42.50
 -23  -1   1 2320.37   68.09
  23  -1  -1 2377.86   52.69
  23  -1  -1 2350.96   67.49
  23  -1  -1 2387.96   71.79
 -23  -1   1 2404.76   47.30
  23  -1  -1 2510.35   75.79
 -23   1   1 2350.86   57.69
 -23   1   1 2328.47   73.89
  23   1  -1 2437.96   58.19
  23   1  -1 2309.27   67.49
  23   1  -1 2477.45   63.79
  23   1  -1 2521.85   68.79
  23   1  -1 2441.86   53.89
 -21  -1   1   64.79    8.70
  21  -1  -1   73.49   10.90
  21  -1  -1   71.79   18.60
  21  -1  -1   68.29   15.60
  21  -1  -1   64.69   13.30
  21  -1  -1   94.19   20.10
 -21  -1   1   52.79   13.40
  21   1  -1   59.29   13.50
  21   1  -1   52.09   13.00
 -21   1   1   60.99   15.10
 -21   1   1   51.29   11.40
  21   1  -1   72.89   10.90
  21   1  -1   71.09   12.20
  21   1  -1   77.39   14.60
 -19  -1   1    0.20    8.20
  19  -1  -1   12.30    8.60
  19  -1  -1   -3.20    7.10
  19  -1  -1   -2.00    7.90
  19  -1  -1    8.90    5.90
 -19  -1   1   -3.40    3.90
  19  -1  -1    6.80    8.70
 -19   1   1    3.10    6.90
 -19   1   1    5.50    8.90
  19   1  -1   10.70    8.70
  19   1  -1   -6.30    5.40
  19   1  -1   -2.60    5.30
  19   1  -1   -3.10    6.00
  19   1  -1    4.80    7.50
 -19   1   1   12.80    8.00
 -17  -1   1  615.74   18.30
  17  -1  -1  594.14   31.00
 -17  -1   1  583.64   28.80
  17  -1  -1  611.84   21.90
  17  -1  -1  585.74   28.50
  17  -1  -1  693.83   31.10
  17  -1  -1  655.13   33.40
 -17   1   1  563.84   32.00
  17   1  -1  586.34   28.60
  17   1  -1  600.64   20.80
  17   1  -1  655.23   26.90
 -17   1   1  604.64   25.70
 -17   1   1  590.34   26.60
  17   1  -1  614.14   28.10
  15  -1  -1   41.20   11.30
 -15  -1   1   46.60    6.30
  15  -1  -1   38.60    9.50
  15  -1  -1   49.10   11.00
  15  -1  -1   38.60    7.10
 -15  -1   1   33.80    9.40
  15  -1  -1   55.69   11.30
  15   1  -1   50.89   10.00
 -15   1   1   38.40   10.60
  15   1  -1   42.70    6.70
 -15   1   1   34.70   11.50
 -15   1   1   51.89    9.50
  15   1  -1   44.80   11.00
 -15   1   1   33.20    8.60
  13  -1  -1 1272.97   39.80
 -13  -1   1 1262.77   35.80
  13  -1  -1 1351.46   42.30
  13  -1  -1 1345.87   39.40
  13  -1  -1 1340.17   37.90
  13  -1  -1 1340.47   29.70
  13   1  -1 1411.46   34.60
  13   1  -1 1355.86   37.00
  13   1  -1 1309.97   26.60
 -13   1   1 1342.67   39.80
 -13   1   1 1291.97   35.00
 -13   1   1 1319.27   36.50
 -13   1   1 1285.87   41.70
  11  -1  -1  392.16   21.80
  11  -1  -1  402.96   14.90
 -11  -1   1  370.56   17.70
  11  -1  -1  369.36   20.40
  11  -1  -1  360.96   19.50
 -11  -1   1  402.36   11.60
  11  -1  -1  371.26   19.00
 -11   1   1  385.06   13.30
 -11   1   1  392.36   20.60
  11   1  -1  391.86   18.00
 -11   1   1  407.86   18.50
  11   1  -1  393.46   16.50
 -11   1   1  381.06   21.50
 -11   1   1  384.16   19.10
   9  -1  -1    7.40    6.50
  -9  -1   1    3.00    4.70
   9  -1  -1    8.40    5.90
   9  -1  -1    1.50    4.90
   9  -1  -1    5.20    3.80
   9  -1  -1    6.80    5.50
  -9   1   1    5.30    5.60
  -9   1   1   -1.50    4.80
  -9   1   1   -0.30    4.60
  -9   1   1   -0.50    4.90
   9   1  -1    3.40    4.40
  -9   1   1    4.80    3.40
   9   1  -1    6.20    4.20
   9   1  -1    3.70    2.60
  -7  -1   1  945.01   20.60
   7  -1  -1  968.20   27.30
   7  -1  -1  967.50   22.30
   7  -1  -1  980.10   27.00
  -7  -1   1 1027.50   17.70
   7  -1  -1  984.90   27.40
  -7  -1   1  959.60   21.80
   7  -1  -1  944.91   27.90
  -7   1   1  995.30   21.30
   7   1  -1 1000.70   21.30
  -7   1   1  974.80   27.40
   7   1  -1 1022.60   17.10
  -7   1   1  955.50   28.10
   7   1  -1  949.71   21.70
  -7   1   1  951.70   25.70
  -7   1   1  929.71   26.20
  -5  -1   1  333.77   12.10
   5  -1  -1  329.57   14.20
   5  -1  -1  351.66   14.90
   5  -1  -1  351.46   12.70
  -5  -1   1  371.96    9.90
  -5  -1   1  344.87    9.80
   5  -1  -1  366.76   15.00
   5  -1  -1  343.97   14.70
  -5   1   1  364.66   12.50
  -5   1   1  333.67   14.50
  -5   1   1  344.77   14.50
   5   1  -1  363.06   13.00
  -5   1   1  354.96   14.70
  -5   1   1  355.06   14.30
   5   1  -1  374.66   10.40
   5   1  -1  383.86    9.50
  -3  -1   1 3807.22   54.79
   3  -1  -1 3907.61   55.59
   3  -1  -1 3827.32   54.89
   3  -1  -1 3860.11   56.29
   3  -1  -1 3956.20   55.49
   3  -1  -1 3797.32   54.59
  -3   1   1 3932.21   55.69
  -3   1   1 3875.51   54.99
   3   1  -1 3931.81   55.29
  -3   1   1 3863.81   54.99
  -3   1   1 3873.31   56.29
  -3   1   1 3914.91   56.79
  -3   1   1 3958.60   54.99
   1  -1  -1 2710.83   42.20
  -1  -1   1 2872.61   38.20
   1  -1  -1 2758.12   43.70
   1  -1  -1 2783.72   40.50
   1  -1  -1 2963.60   44.70
  -1  -1   1 2928.11   38.70
  -1  -1   1 2788.62   37.90
   1  -1  -1 2774.22   41.20
   1  -1  -1 2743.03   39.60
  -1  -1   1 2665.33   37.00
  -1  -1   1 2959.90   44.80
   1   1  -1 2906.11   38.20
  -1   1   1 3042.10   42.70
  -1   1   1 2963.40   41.90
  -1   1   1 2899.31   41.30
  -1   1   1 2993.90   39.00
   1   1  -1 3100.39   39.40
  -1   1   1 2942.01   44.70
   1   1  -1 2993.50   44.60
  -1  -1  -1 4470.45   55.19
  -1  -1  -1 4365.36   56.39
  -1  -1  -1 4639.64   62.59
   1  -1   1 4720.73   63.19
   1  -1   1 4513.85   61.69
  -1  -1  -1 4478.45   58.99
   1  -1   1 4427.06   59.79
   1  -1   1 4742.93   60.59
   1  -1   1 4490.75   59.19
  -1   1  -1 4424.06   59.99
   1   1   1 4761.02   63.49
   1   1   1 4374.36   56.69
  -1   1  -1 4502.95   59.39
   1   1   1 4733.73   56.19
  -1   1  -1 4723.83   62.79
   1   1   1 4775.02   58.39
  -1   1  -1 4403.56   61.79
   1   1   1 4555.24   59.19
   3  -1   1  335.97   12.30
  -3  -1  -1  322.37   10.60
   3  -1   1  262.87   12.30
   3  -1   1  306.97   13.20
   3  -1   1  324.37   12.70
  -3   1  -1  303.07   11.50
  -3   1  -1  353.36   14.10
  -3   1  -1  300.07   13.00
  -3   1  -1  324.37   12.70
   3   1   1  344.17   11.20
   5  -1   1  376.56   16.90
  -5  -1  -1  370.26   12.40
   5  -1   1  409.26   14.00
  -5  -1  -1  403.66   13.60
   5  -1   1  363.86   16.00
   5  -1   1  406.86   17.00
  -5   1  -1  401.56   17.00
   5   1   1  408.06   12.80
  -5   1  -1  374.76   16.90
  -5   1  -1  405.36   16.40
  -5   1  -1  405.76   13.30
   7  -1   1    1.50    5.00
  -7  -1  -1    6.60    4.60
  -7  -1  -1    3.90    4.40
   7  -1   1    7.00    4.10
   7  -1   1    8.60    5.60
   7  -1   1    5.40    5.60
  -7   1  -1    2.80    3.30
   7   1   1   15.90    5.20
  -7   1  -1   -2.40    5.30
  -7   1  -1    8.40    5.30
   7   1   1    7.30    4.20
  -7   1  -1    2.20    5.20
   7   1   1    3.10    4.30
  -7   1  -1   -1.80    5.20
   9  -1   1    7.70    5.90
   9  -1   1   14.10    6.60
   9  -1   1   26.60    5.60
   9  -1   1    8.70    6.50
  -9  -1  -1   10.30    5.50
  -9  -1  -1   22.10    6.30
  -9   1  -1    8.50    6.00
  -9   1  -1   16.20    7.00
  -9   1  -1   12.30    6.80
   9   1   1   21.00    6.30
   9   1   1   13.90    5.30
  -9   1  -1   10.90    6.00
 -11  -1  -1  249.28   16.20
  11  -1   1  228.98   17.40
  11  -1   1  212.68   17.60
  11  -1   1  222.38   16.70
  11  -1   1  254.47   13.10
 -11   1  -1  202.18   14.70
 -11   1  -1  245.18   17.20
  11   1   1  229.58   15.30
  11   1   1  271.87   15.30
 -11   1  -1  232.48   18.60
  11   1   1  225.48   12.10
  13  -1   1  198.28   17.70
  13  -1   1  183.78   12.30
  13  -1   1  183.88   16.30
 -13  -1  -1  178.48   15.60
  13  -1   1  209.78   18.60
  13   1   1  210.58   14.90
  13   1   1  193.08   12.70
 -13   1  -1  184.48   18.20
 -13   1  -1  206.18   15.30
  13   1   1  176.18   15.20
 -13   1  -1  184.18   16.30
 -15  -1  -1    8.80    6.90
  15  -1   1   -9.40    5.80
  15  -1   1    4.80    4.90
  15  -1   1   -0.30    6.60
  15  -1   1    5.10    7.50
 -15   1  -1   -1.00    5.80
  15   1   1    0.40    5.20
  15   1   1   -2.10    4.70
 -15   1  -1    6.80    7.10
  15   1   1    8.40    7.30
 -15   1  -1    1.10    7.30
  17  -1   1  236.58   23.30
  17  -1   1  264.77   16.10
  17  -1   1  233.88   22.20
 -17  -1  -1  238.58   20.80
  17  -1   1  246.68   21.00
 -17   1  -1  240.98   23.50
 -17   1  -1  247.68   20.60
  17   1   1  212.98   17.70
  17   1   1  231.08   20.30
 -17   1  -1  230.68   18.20
  17   1   1  229.98   16.70
 -19  -1  -1  117.19   18.20
  19  -1   1  194.68   27.30
  19  -1   1  174.88   14.70
  19  -1   1  146.79   20.90
  19  -1   1  153.48   18.70
 -19   1  -1  148.59   22.20
  19   1   1  150.08   16.20
 -19   1  -1  146.89   17.60
  19   1   1  159.58   15.80
  19   1   1  148.19   18.40
 -19   1  -1  145.59   15.90
  21  -1   1  476.05   22.70
  21  -1   1  459.65   32.70
 -21  -1  -1  479.75   30.60
  21  -1   1  469.55   31.70
  21  -1   1  472.45   29.60
 -21   1  -1  457.65   27.20
  21   1   1  480.55   29.80
 -21   1  -1  441.36   24.80
  21   1   1  512.25   27.90
  21   1   1  501.75   26.20
 -21   1  -1  464.05   33.40
  23  -1   1  362.66   30.00
  23  -1   1  339.17   28.90
  23  -1   1  305.37   25.40
  23  -1   1  302.47   19.60
 -23  -1  -1  297.97   26.70
 -23  -1  -1  322.17   16.20
  23   1   1  351.26   27.40
  23   1   1  360.96   27.90
 -23   1  -1  325.27   29.70
 -23   1  -1  274.27   22.20
  23   1   1  323.87   23.80
  23   1   1  344.97   23.20
 -23   1  -1  340.17   22.40
  25  -1   1  646.94   28.70
 -25  -1  -1  675.43   39.10
  25  -1   1  665.83   41.30
  25  -1   1  658.03   37.00
 -25  -1  -1  650.23   23.70
  25  -1   1  646.24   40.60
  25   1   1  626.34   34.00
 -25   1  -1  610.04   31.50
 -25   1  -1  664.13   30.90
  25   1   1  643.84   37.80
 -25   1  -1  680.63   51.19
  25   1   1  668.43   38.40
  27  -1   1   -4.00    6.30
  27  -1   1   18.80    9.60
  27  -1   1    9.60    9.00
 -27  -1  -1   -2.60    9.00
  27  -1   1   -3.00    8.30
 -27   1  -1    6.20   10.20
  27   1   1    4.40    8.80
 -27   1  -1    7.80    8.30
  27   1   1   -2.10    6.70
  29  -1   1   48.40   17.10
 -29  -1  -1   29.50   13.60
  29  -1   1   64.59   13.50
  29  -1   1   90.69   20.90
  29  -1   1   57.79   16.80
 -29   1  -1   49.90   12.30
  29   1   1   72.89   14.60
  29   1   1   41.60   15.70
 -29   1  -1   71.39   19.60
  29   1   1   81.29   19.70
  29   1   1   55.69   14.40
 -31  -1  -1  236.38   29.20
  31  -1   1  223.98   26.80
  31  -1   1  252.87   30.90
  31  -1   1  242.28   34.00
  31  -1   1  244.48   21.20
 -31  -1  -1  249.08   17.10
  31   1   1  249.58   24.60
  31   1   1  271.67   26.60
  31   1   1  218.38   30.10
 -31   1  -1  258.67   38.00
 -31   1  -1  271.17   22.80
  31   1   1  259.47   29.40
  31   1   1  273.47   37.20
  33  -1   1  171.18   22.20
  33  -1   1  170.88   32.90
  33  -1   1  154.28   27.50
  33  -1   1  105.89   25.00
  33  -1   1  146.99   24.70
 -33  -1  -1  122.99   25.60
  33   1   1  147.59   23.50
  33   1   1  129.59   25.90
  33   1   1  163.98   28.10
  33   1   1  168.18   25.30
 -33   1  -1  182.38   34.20
 -33   1  -1  162.98   24.20
  33   1   1  149.29   26.50
  35  -1   1   35.60   18.90
  35  -1   1   31.50   15.10
  35  -1   1   27.20   16.90
  35  -1   1   38.60   12.70
 -35  -1  -1   15.30   15.20
 -35   1  -1   42.00   13.40
  35   1   1   53.49   20.60
  35   1   1   30.90   14.40
  35   1   1   19.40   15.00
  35   1   1   26.50   14.00
 -35   1  -1   32.80   16.70
  35   1   1   58.19   19.40
  37  -1   1  400.66   37.60
  37  -1   1  405.26   37.40
  37  -1   1  457.15   30.30
 -37  -1  -1  433.66   42.40
  37  -1   1  522.15   46.40
  37   1   1  431.96   40.80
 -37   1  -1  541.95   48.90
  37   1   1  407.36   27.90
  37   1   1  429.06   36.80
 -37   1  -1  485.65   30.70
  37   1   1  392.96   42.60
  37   1   1  439.86   43.80
  39  -1   1    6.60   15.70
  39  -1   1    5.90   13.60
  39  -1   1    3.50    9.70
 -39  -1  -1   14.00   15.30
  39  -1   1  -26.80   20.30
  39   1   1   20.70   10.50
 -39   1  -1   15.80   17.70
  39   1   1   -4.00   10.90
  39   1   1   18.70   16.10
  39   1   1   -4.00   15.00
 -39   1  -1  -10.00    8.20
  39   1   1   29.60   16.80
 -41  -1  -1   14.70   16.30
  41  -1   1   33.30   18.60
  41  -1   1   18.40   14.40
  41  -1   1   10.00    8.70
  41   1   1    5.00    7.40
  41   1   1   14.60   14.50
  41   1   1   18.20   15.20
 -41   1  -1   20.30   17.60
 -41   1  -1   -2.80    9.30
  41   1   1  -13.40   13.90
  41   1   1   19.90   15.20
 -43  -1  -1  106.59   27.80
  43  -1   1  169.98   24.20
  43  -1   1  162.28   34.70
  43  -1   1   74.89   32.00
  43   1   1  161.98   34.80
 -43   1  -1   85.19   16.90
  43   1   1   72.39   13.40
 -43   1  -1   92.79   26.40
  43   1   1  125.99   25.80
  45  -1   1  -11.80   15.40
 -45  -1  -1   48.90   22.00
  45  -1   1   18.20   11.80
 -45   1  -1   13.20   11.50
  45   1   1   43.20   20.70
  45   1   1    7.00   10.70
  47  -1   1   22.00   21.10
 -47  -1  -1   30.70   18.60
  47  -1   1   13.50   11.70
 -47   1  -1    2.90   17.60
  47   1   1    7.70   10.90
  47   1   1  -10.00   17.10
 -47   1  -1    1.60   11.00
  49  -1   1   31.40   21.90
 -49  -1  -1   33.60   22.80
  49  -1   1   32.70   15.00
 -49   1  -1   -1.80   18.80
 -49   1  -1   34.30   12.90
  49   1   1    5.60   16.90
  49   1   1   33.60   13.60
  51  -1   1   13.80   13.20
 -51  -1  -1   10.60   25.30
  51  -1   1    4.20   19.00
 -51   1  -1  -39.50   15.60
  51   1   1   13.80   21.80
 -51   1  -1   -8.00   11.00
  51   1   1   -1.80   10.90
 -53  -1  -1   28.60   27.50
  53  -1   1   12.70   14.70
  53  -1   1   -9.30   20.50
  53   1   1   16.50   22.00
 -53   1  -1   26.10   27.80
  53   1   1   25.50   14.50
  55  -1   1   22.70   18.00
 -55  -1  -1   33.00   24.70
  55  -1   1    5.40   28.20
  55   1   1   10.00   14.00
 -55   1  -1   12.60   25.70
  55   1   1   38.80   24.10
 -57  -1  -1   73.09   31.50
  57  -1   1   42.40   21.50
 -57   1  -1    8.30   26.80
  57   1   1   93.29   30.70
  57   1   1   48.60   19.70
 -58  -2   1   58.69   28.80
  58  -2  -1    7.60   17.20
  58  -2  -1   -6.50   21.30
  58   2  -1    8.50   21.20
  58   2  -1   58.59   18.00
 -58   2   1   11.00   17.50
  56  -2  -1    1.10   22.70
  56  -2  -1   25.70   17.00
 -56  -2   1   37.00   25.70
 -56   2   1   33.70   28.90
 -56   2   1   20.90   15.50
  56   2  -1   10.10   13.70
  56   2  -1   25.50   22.80
 -54  -2   1    7.50   21.10
  54  -2  -1    1.30   12.70
  54  -2  -1  -43.80   16.40
  54   2  -1   23.80   23.50
 -54   2   1    7.90   14.50
  54   2  -1   16.90   13.20
  52  -2  -1    7.40   19.90
  52  -2  -1   10.40   11.70
 -52  -2   1  -10.70   19.00
  52   2  -1   18.40   12.10
  52   2  -1    5.90   20.30
 -52   2   1    0.90   11.20
 -52   2   1  -14.30   19.60
  50  -2  -1  155.88   26.20
  50  -2  -1   72.79   28.80
 -50  -2   1   89.59   32.10
 -50   2   1   99.39   19.50
 -50   2   1   84.39   29.50
  50   2  -1   86.99   17.50
  50   2  -1   66.29   24.00
  48  -2  -1   90.89   31.80
  48  -2  -1  100.49   20.80
 -48  -2   1   60.39   24.00
 -48   2   1   66.99   18.20
 -48   2   1   48.30   23.90
  48   2  -1   40.30   10.50
  48   2  -1   90.79   28.90
  46  -2  -1  250.07   46.70
  46  -2  -1  193.98   27.90
 -46  -2   1  265.67   40.80
  46   2  -1  181.68   24.00
 -46   2   1  196.48   27.10
  46   2  -1  147.79   25.50
  46   2  -1  184.58   34.90
 -46   2   1  197.58   37.30
  44  -2  -1   27.20   20.30
  44  -2  -1   41.50   15.30
 -44  -2   1   45.20   23.00
  44   2  -1   18.70   16.50
  44   2  -1   34.20   12.40
 -44   2   1   14.60   12.30
 -44   2   1   12.10   18.50
  44   2  -1   75.69   23.10
  44   2  -1   31.50   19.50
  44   2  -1   25.90   17.60
  42  -2  -1  253.27   26.10
 -42  -2   1  213.88   35.30
  42  -2  -1  229.08   35.40
  42  -2  -1  214.58   39.50
 -42   2   1  216.98   39.90
  42   2  -1  165.48   28.50
 -42   2   1  260.37   27.50
  42   2  -1  168.48   25.70
  42   2  -1  214.78   35.80
  42   2  -1  183.78   35.60
  42   2  -1  192.68   35.90
 -40  -2   1  183.78   31.80
  40  -2  -1  180.48   35.20
  40  -2  -1  185.88   26.10
 -40   2   1  181.18   25.40
  40   2  -1  146.09   30.10
  40   2  -1  158.68   29.10
  40   2  -1  136.89   22.90
 -40   2   1  187.28   36.30
  40   2  -1  109.79   28.70
  40   2  -1  161.98   26.40
 -38  -2   1  798.22   51.99
  38  -2  -1  759.22   51.09
  38  -2  -1  667.13   37.90
  38  -2  -1  672.13   51.89
  38   2  -1  701.13   45.50
  38   2  -1  749.62   48.70
 -38   2   1  845.82   60.39
 -38   2   1  693.93   40.10
  38   2  -1  665.43   49.30
  38   2  -1  700.03   42.10
  36  -2  -1   26.50   16.00
 -36  -2   1   17.70   14.40
  36  -2  -1   25.20   17.90
  36  -2  -1   12.80   15.40
  36   2  -1   12.30   11.50
  36   2  -1   35.00   15.10
 -36   2   1   -1.30   10.30
  36   2  -1   21.10   13.70
 -36   2   1    8.80   15.00
  36   2  -1   14.80   11.00
  36   2  -1   23.00   14.20
  34  -2  -1   -4.70   10.30
  34  -2  -1    5.20    7.50
 -34  -2   1    9.60   12.00
  34  -2  -1    9.30   12.30
 -34   2   1   -1.50   11.90
  34   2  -1   13.70   11.80
  34   2  -1    6.10   10.30
 -34   2   1  -15.00    8.40
  34   2  -1   26.30   12.20
  34   2  -1    2.30    9.40
  34   2  -1   -6.20    8.60
  32  -2  -1  158.18   27.00
  32  -2  -1  115.19   25.00
 -32  -2   1  144.69   25.10
  32  -2  -1  192.28   31.90
  32  -2  -1  161.78   18.80
  32   2  -1  160.28   25.40
  32   2  -1  169.28   27.00
  32   2  -1  197.08   23.90
 -32   2   1  124.29   20.30
 -32   2   1  148.49   28.20
  30  -2  -1  162.88   18.10
  30  -2  -1  137.09   26.50
  30  -2  -1  169.48   25.90
 -30  -2   1  126.29   22.30
  30  -2  -1  188.18   31.90
 -30   2   1  172.18   22.80
 -30   2   1  173.08   30.90
  30   2  -1  172.38   25.40
  30   2  -1  151.98   27.70
  30   2  -1  158.58   24.90
  28  -2  -1   28.90   15.30
  28  -2  -1   13.60   11.70
 -28  -2   1   -1.80    9.30
  28  -2  -1   26.60   12.30
  28  -2  -1   12.80    8.50
  28   2  -1   25.40   12.10
  28   2  -1    5.60    9.20
 -28   2   1   25.50   11.30
  28   2  -1   24.50   11.60
 -28   2   1   25.60   15.30
 -26  -2   1 1365.66   52.09
  26  -2  -1 1396.06   60.89
  26  -2  -1 1355.36   44.60
  26  -2  -1 1421.66   56.99
  26  -2  -1 1395.56   59.09
 -26   2   1 1317.37   60.19
  26   2  -1 1359.96   51.89
 -26   2   1 1395.56   49.10
  26   2  -1 1389.66   49.80
  26   2  -1 1360.26   51.89
  24  -2  -1  368.86   31.80
  24  -2  -1  380.06   23.00
  24  -2  -1  404.66   30.10
 -24  -2   1  390.36   27.60
 -24   2   1  388.46   26.30
  24   2  -1  364.86   25.10
  24   2  -1  366.46   26.90
 -24   2   1  385.46   27.40
  22  -2  -1  473.95   24.90
  22  -2  -1  528.05   35.20
 -22  -2   1  487.85   29.00
  22  -2  -1  505.35   33.80
  22  -2  -1  515.15   32.90
 -22   2   1  499.65   35.20
 -22   2   1  492.55   28.50
  22   2  -1  473.55   28.40
 -22   2   1  478.15   29.00
  22   2  -1  535.25   28.20
  20  -2  -1   -3.20    7.50
  20  -2  -1   -2.80    8.60
 -20  -2   1    4.60    7.40
  20  -2  -1    2.00    6.00
  20  -2  -1   -8.10    6.60
 -20   2   1   -7.20    6.60
  20   2  -1    8.20    7.80
 -20   2   1    4.80   10.60
 -20   2   1   -3.40    6.80
  20   2  -1    1.50    6.30
 -20   2   1    7.80    8.40
 -18  -2   1  278.27   20.40
  18  -2  -1  279.67   24.80
  18  -2  -1  279.77   18.80
  18  -2  -1  323.57   26.70
  18  -2  -1  288.87   29.30
 -18   2   1  315.97   24.50
 -18   2   1  309.07   24.20
 -18   2   1  293.07   22.40
  18   2  -1  295.47   20.80
 -18   2   1  270.57   15.90
 -18   2   1  248.28   24.90
  18   2  -1  313.17   19.50
 -16  -2   1  640.44   26.80
  16  -2  -1  661.83   34.60
  16  -2  -1  655.83   26.40
  16  -2  -1  664.93   33.30
  16  -2  -1  644.94   33.10
 -16   2   1  677.73   32.90
  16   2  -1  639.04   26.80
 -16   2   1  663.43   22.90
 -16   2   1  718.53   31.50
 -16   2   1  693.93   32.60
 -16   2   1  635.04   34.40
  16   2  -1  716.43   27.20
  14  -2  -1  125.79   12.80
  14  -2  -1  140.49   19.20
  14  -2  -1  119.09   16.90
 -14  -2   1  113.59   12.10
  14  -2  -1  139.49   16.70
 -14   2   1  124.29   11.00
  14   2  -1  138.29   12.40
 -14   2   1  129.59   15.80
  14   2  -1  127.79   12.30
 -14   2   1  155.58   18.20
 -14   2   1  111.49   15.10
 -14   2   1  108.89   15.50
  12  -2  -1  142.69   19.10
  12  -2  -1  110.09   11.80
 -12  -2   1  126.89   11.00
  12  -2  -1  102.89   14.80
  12  -2  -1  119.99   15.10
 -12  -2   1  110.19   10.20
  12   2  -1  112.89   11.90
 -12   2   1  134.79   17.30
  12   2  -1  116.09   10.40
 -12   2   1  105.69   14.70
 -12   2   1  102.79   14.80
  12   2  -1   92.69    9.80
 -12   2   1  107.39   10.40
 -12   2   1   84.89   12.60
  10  -2  -1  661.83   28.10
  10  -2  -1  664.13   28.50
  10  -2  -1  708.23   25.30
 -10  -2   1  658.53   20.50
  10  -2  -1  730.73   29.80
  10   2  -1  672.53   24.80
 -10   2   1  685.93   28.40
 -10   2   1  712.43   29.60
  10   2  -1  717.93   16.40
 -10   2   1  681.83   28.10
 -10   2   1  630.94   27.10
 -10   2   1  718.93   23.60
  -8  -2   1 1968.30   35.70
   8  -2  -1 2014.70   47.30
   8  -2  -1 1975.30   47.80
   8  -2  -1 1958.40   45.00
   8  -2  -1 1989.30   44.10
   8  -2  -1 1927.01   47.70
  -8   2   1 1903.41   46.80
  -8   2   1 1972.90   46.90
  -8   2   1 1986.80   47.60
  -8   2   1 2048.20   42.80
  -8   2   1 1869.01   46.60
   8   2  -1 2045.50   44.80
  -6  -2   1  454.45   19.60
   6  -2  -1  437.36   21.10
   6  -2  -1  424.46   19.80
   6  -2  -1  439.76   19.80
   6  -2  -1  416.96   19.80
   6  -2  -1  448.26   20.10
  -6   2   1  424.26   19.70
  -6   2   1  451.35   20.40
  -6   2   1  423.06   20.70
  -6   2   1  437.96   19.10
   6   2  -1  442.86   20.00
  -6   2   1  447.26   21.70
   4  -2  -1  931.21   28.60
   4  -2  -1  922.71   26.80
   4  -2  -1  920.01   26.70
   4  -2  -1  901.11   25.70
   4  -2  -1  954.70   28.70
  -4  -2   1  868.21   27.60
   4   2  -1  933.71   28.50
  -4   2   1  920.91   28.40
  -4   2   1 1006.90   27.70
  -4   2   1  916.01   25.70
  -4   2   1  947.01   28.30
  -4   2   1  950.00   26.90
  -2  -2   1 1546.95   37.40
   2  -2  -1 1571.04   31.10
   2  -2  -1 1523.55   32.70
   2  -2  -1 1560.14   32.90
   2  -2  -1 1614.54   35.80
   2  -2  -1 1531.75   37.30
   2   2  -1 1539.55   37.10
   2   2  -1 1530.75   30.30
  -2   2   1 1593.84   37.70
  -2   2   1 1573.94   33.80
  -2   2   1 1514.05   32.70
  -2   2   1 1572.44   31.10
  -2   2   1 1576.84   35.50
   2   2  -1 1564.74   28.90
   0  -2   1  173.98   10.40
   0  -2  -1  184.88   10.20
   0  -2  -1  167.28   11.20
   0  -2  -1  188.28   13.70
   0  -2   1  176.38    9.80
   0  -2  -1  180.28   10.70
   0  -2   1  172.48   13.60
   0  -2  -1  187.08   11.60
   0  -2   1  181.78   10.30
   0  -2   1  162.58   11.10
   0   2  -1  184.28   10.60
   0   2  -1  171.38   12.00
   0   2  -1  186.48   13.80
   0   2   1  184.48   10.70
   0   2  -1  187.08    9.90
   0   2  -1  187.38   10.90
   0   2   1  174.38   10.50
   0   2   1  169.88   11.70
   0   2   1  191.28   14.10
  -2  -2  -1 1177.58   25.80
   2  -2   1 1141.39   27.70
  -2  -2  -1 1126.29   26.60
   2  -2   1 1122.59   28.50
   2  -2   1 1193.18   32.50
   2  -2   1 1162.28   28.20
  -2  -2  -1 1124.89   22.10
  -2  -2  -1 1132.39   31.50
   2  -2   1 1125.89   30.00
  -2   2  -1 1101.09   27.50
  -2   2  -1 1174.68   28.10
   2   2   1 1147.89   23.90
  -2   2  -1 1177.48   29.00
   2   2   1 1183.68   32.20
   2   2   1 1150.08   25.60
   2   2   1 1162.78   27.70
  -2   2  -1 1207.08   32.00
  -2   2  -1 1093.29   30.30
   2   2   1 1154.58   25.40
   4  -2   1  192.08   14.30
   4  -2   1  178.88   12.90
   4  -2   1  168.28   13.80
  -4  -2  -1  177.18   13.60
   4  -2   1  159.18   12.70
  -4  -2  -1  179.98   11.00
   4  -2   1  182.38   13.50
   4   2   1  190.88   11.60
  -4   2  -1  182.28   14.70
  -4   2  -1  200.88   13.80
  -4   2  -1  185.48   13.90
  -4   2  -1  188.68   13.50
   4   2   1  208.48   14.80
   6  -2   1 2161.68   48.60
   6  -2   1 2105.99   47.20
   6  -2   1 2231.78   49.99
  -6  -2  -1 2154.58   40.60
   6  -2   1 2211.68   47.10
  -6   2  -1 2244.78   45.30
   6   2   1 2187.98   47.00
  -6   2  -1 2133.29   49.00
  -6   2  -1 2216.58   48.00
   6   2   1 2173.68   41.20
  -6   2  -1 2184.08   50.69
   8  -2   1  620.04   26.00
  -8  -2  -1  621.44   20.80
   8  -2   1  661.23   27.80
   8  -2   1  614.14   24.00
   8  -2   1  677.73   27.70
   8   2   1  644.64   21.30
  -8   2  -1  624.04   25.90
  -8   2  -1  589.94   26.70
   8   2   1  655.73   24.60
  -8   2  -1  620.84   27.20
  -8   2  -1  663.63   22.90
  10  -2   1  193.68   17.10
  10  -2   1  187.18   14.30
 -10  -2  -1  203.58   13.40
  10  -2   1  168.28   16.90
  10  -2   1  188.98   16.90
 -10  -2  -1  181.18   11.60
 -10   2  -1  165.78   16.70
  10   2   1  190.68   13.10
 -10   2  -1  185.58   17.10
 -10   2  -1  202.68   13.10
  10   2   1  183.38   11.70
 -10   2  -1  194.08   17.50
 -10   2  -1  196.18   16.70
  12  -2   1  929.61   36.00
 -12  -2  -1  923.61   28.20
  12  -2   1  928.11   37.50
 -12  -2  -1  941.91   29.20
  12  -2   1  965.70   36.70
  12  -2   1  941.71   30.60
  12   2   1  995.90   30.90
 -12   2  -1  981.90   37.50
 -12   2  -1 1004.90   28.10
 -12   2  -1  963.70   35.80
 -12   2  -1  910.81   37.20
  12   2   1  918.51   28.10
 -12   2  -1  889.61   34.60
  14  -2   1 1585.74   50.79
  14  -2   1 1581.14   41.80
  14  -2   1 1616.84   52.49
 -14  -2  -1 1585.74   41.60
  14  -2   1 1565.34   49.90
 -14  -2  -1 1648.44   42.00
 -14   2  -1 1626.64   48.40
 -14   2  -1 1606.74   49.10
 -14   2  -1 1579.94   52.89
 -14   2  -1 1614.34   37.50
  14   2   1 1609.94   38.70
  14   2   1 1608.54   42.30
  14   2   1 1595.14   41.40
 -14   2  -1 1666.33   50.89
  16  -2   1  214.88   22.90
  16  -2   1  219.78   28.60
  16  -2   1  207.18   22.10
 -16  -2  -1  162.98   16.50
  16  -2   1  196.18   16.70
  16   2   1  217.78   17.20
  16   2   1  202.18   17.60
 -16   2  -1  212.58   21.80
 -16   2  -1  191.28   14.50
 -16   2  -1  187.98   26.60
 -16   2  -1  168.38   18.90
  16   2   1  216.58   16.70
  18  -2   1   39.00   12.60
  18  -2   1   41.30   13.10
  18  -2   1   24.80   11.10
  18  -2   1   35.30    9.40
 -18  -2  -1   35.40   10.60
  18   2   1   21.20   10.10
 -18   2  -1   28.20   13.40
 -18   2  -1   17.00    9.60
  18   2   1   22.30    9.10
 -18   2  -1   39.00   12.70
  18   2   1   17.90    8.50
  20  -2   1  431.16   31.30
 -20  -2  -1  477.85   28.20
  20  -2   1  465.15   30.60
  20  -2   1  481.95   33.50
  20  -2   1  460.95   24.80
 -20   2  -1  432.46   27.50
  20   2   1  478.85   28.00
  20   2   1  488.95   26.30
  20   2   1  460.95   26.80
 -20   2  -1  470.55   30.30
 -20   2  -1  466.85   33.90
  22  -2   1 1340.47   56.79
 -22  -2  -1 1318.77   48.00
  22  -2   1 1463.65   55.19
  22  -2   1 1390.46   43.80
  22  -2   1 1357.26   55.79
  22   2   1 1401.96   47.50
 -22   2  -1 1388.16   51.49
  22   2   1 1315.27   45.30
  22   2   1 1376.76   49.10
 -22   2  -1 1267.07   46.20
 -22   2  -1 1343.97   57.79
  24  -2   1  447.46   35.50
  24  -2   1  488.25   33.70
  24  -2   1  542.95   37.20
  24  -2   1  502.95   27.70
 -24  -2  -1  496.55   32.00
 -24   2  -1  460.45   36.60
  24   2   1  499.65   31.80
 -24   2  -1  437.96   30.70
  24   2   1  473.05   25.20
  24   2   1  473.65   29.70
  24   2   1  501.75   29.90
 -24   2  -1  545.55   30.90
  26  -2   1  412.16   32.70
 -26  -2  -1  496.75   33.10
  26  -2   1  459.55   37.50
  26  -2   1  440.46   27.00
  26  -2   1  554.04   38.60
 -26   2  -1  488.85   30.10
  26   2   1  496.65   33.50
  26   2   1  464.45   30.00
  26   2   1  469.85   30.40
  26   2   1  454.45   26.50
  26   2   1  487.05   33.00
 -26   2  -1  512.75   39.70
 -26   2  -1  491.95   32.10
  28  -2   1    6.40    9.00
 -28  -2  -1    6.60    9.20
  28  -2   1   -3.90    6.30
  28  -2   1   20.10   12.10
  28  -2   1   -1.90   10.00
  28   2   1   14.30   11.40
  28   2   1   17.70   10.10
 -28   2  -1   -5.70    6.90
  28   2   1   -2.30    7.90
  28   2   1    7.40   11.40
  28   2   1  -10.50    7.00
 -28   2  -1   11.90   12.20
 -28   2  -1   -0.80    9.00
  30  -2   1   15.10   15.20
  30  -2   1   31.40   11.30
  30  -2   1   27.30   15.60
  30  -2   1   25.30   14.90
  30   2   1   45.30   12.90
 -30   2  -1   33.90   18.00
  30   2   1   32.30   14.00
  30   2   1   20.30   10.70
 -30   2  -1   39.10   12.60
  30   2   1   46.10   14.80
  30   2   1   22.50   12.00
  32  -2   1  -24.90   11.50
  32  -2   1    5.30    8.90
 -32  -2  -1    5.90   10.50
  32  -2   1   14.70   14.80
  32  -2   1   -1.80   10.20
  32   2   1    8.50   12.10
 -32   2  -1    5.10   10.00
  32   2   1   19.00   11.60
 -32   2  -1   -6.10   12.00
  32   2   1   -9.60    8.30
  32   2   1   -0.20    8.10
  32   2   1   12.90   12.20
  34  -2   1   74.19   16.20
  34  -2   1   64.39   20.40
  34  -2   1   49.20   19.40
 -34  -2  -1   93.89   22.20
  34  -2   1   56.49   19.80
  34   2   1   62.79   17.90
 -34   2  -1   69.59   17.50
  34   2   1   45.80   16.40
  34   2   1   55.49   15.80
  34   2   1   16.50   17.80
 -34   2  -1   75.59   24.40
  34   2   1   62.09   18.90
  36  -2   1   88.39   17.90
  36  -2   1  114.79   25.00
  36  -2   1  117.09   27.10
 -36  -2  -1  106.79   23.40
  36   2   1   62.69   22.80
  36   2   1   78.89   19.30
 -36   2  -1   84.49   26.30
 -36   2  -1   80.49   17.80
  36   2   1   75.89   20.20
  36   2   1  143.09   28.00
  36   2   1   79.19   19.30
  38  -2   1  545.95   46.90
  38  -2   1  563.24   36.80
  38  -2   1  552.44   49.80
 -38  -2  -1  587.54   46.40
  38   2   1  474.75   39.40
  38   2   1  562.64   39.60
  38   2   1  593.34   48.10
 -38   2  -1  535.15   51.59
  38   2   1  628.54   49.10
 -38   2  -1  561.24   37.00
  38   2   1  523.85   42.70
  40  -2   1   12.10   12.50
  40  -2   1   10.40   14.50
 -40  -2  -1    5.10   15.40
  40   2   1   -6.20   11.80
  40   2   1  -22.20   15.50
  40   2   1  -14.40   12.40
  40   2   1   21.40   20.90
 -40   2  -1   24.50   12.50
 -40   2  -1   -7.20   12.90
  40   2   1    5.60   16.00
 -42  -2  -1   31.50   17.50
  42  -2   1   29.10   18.90
  42  -2   1   11.10   12.50
 -42   2  -1    2.60   10.90
 -42   2  -1   11.40   18.20
  42   2   1    2.50   13.30
  42   2   1   22.40   17.10
  42   2   1   56.49   17.80
  42   2   1   24.50   16.80
 -44  -2  -1  160.08   31.20
  44  -2   1  165.88   27.10
  44  -2   1  138.29   33.80
  44   2   1  105.39   22.60
  44   2   1  173.18   34.20
  44   2   1  143.79   35.70
  44   2   1  151.78   30.80
  44   2   1  161.38   23.10
 -44   2  -1  147.39   37.10
 -44   2  -1  143.99   23.50
  46  -2   1   46.40   17.20
 -46  -2  -1   34.50   22.90
  46  -2   1   31.80   22.20
 -46   2  -1   44.90   16.10
 -46   2  -1   84.49   27.30
  46   2   1   61.29   22.80
  46   2   1   52.69   16.40
 -48  -2  -1    6.30   16.70
  48  -2   1   11.40   20.00
  48  -2   1    3.80   15.60
 -48   2  -1  -36.30   13.80
 -48   2  -1    9.00   12.70
  48   2   1    5.70   18.20
  48   2   1  -15.90    7.10
  50  -2   1   -5.60   12.10
 -50  -2  -1   19.50   22.80
  50  -2   1  -24.70   15.80
  50   2   1  -10.20    9.40
  50   2   1   -3.90   15.90
 -50   2  -1   -8.70   22.00
 -50   2  -1  -10.50   11.70
  52  -2   1  -11.60   13.90
 -52  -2  -1  -35.80   17.50
  52  -2   1  -23.20   17.80
  52   2   1   46.70   20.30
 -52   2  -1   21.90   20.80
  52   2   1   19.60   13.90
 -52   2  -1   -3.70   13.60
  54  -2   1  -17.80   12.50
 -54  -2  -1   55.09   27.80
  54  -2   1  -10.30   23.10
 -54   2  -1   34.30   23.40
  54   2   1    0.50   21.50
  54   2   1   -1.60   11.60
 -54   2  -1   32.60   20.10
  56  -2   1  -15.30   13.60
 -56  -2  -1  -25.10   23.00
  56   2   1   15.40   15.70
 -56   2  -1    4.80   27.60
 -56   2  -1   12.80   16.80
  56   2   1  -25.40   23.00
  57  -3  -1   44.70   23.90
 -57  -3   1   45.90   30.80
  57  -3  -1   10.40   26.80
  57  -3  -1   43.20   20.50
 -57   3   1   12.10   19.40
  57   3  -1   31.50   25.80
 -57   3   1   53.79   31.60
  57   3  -1   18.10   15.80
 -55  -3   1    0.60   23.20
  55  -3  -1    9.90   15.30
  55  -3  -1   20.50   21.20
  55  -3  -1  -23.70   21.00
 -55   3   1   12.30   25.90
  55   3  -1   43.10   23.40
  55   3  -1   -7.00   12.40
 -55   3   1   34.10   17.20
 -53  -3   1   37.40   21.70
  53  -3  -1   19.70   18.70
  53  -3  -1   -5.80   19.20
  53  -3  -1   18.90   14.90
  53   3  -1   14.60   10.80
 -53   3   1    7.80   14.70
  53   3  -1   48.10   21.60
 -53   3   1    9.90   21.20
  51  -3  -1  -23.80   17.80
 -51  -3   1   -7.60   19.00
  51  -3  -1  -14.00   12.60
  51   3  -1  -51.79   17.60
 -51   3   1   12.80   21.90
  51   3  -1  -12.40   10.10
  49  -3  -1  231.38   32.90
  49  -3  -1  246.08   47.50
 -49  -3   1  229.48   38.00
  49   3  -1  170.08   23.50
 -49   3   1  197.28   29.70
  49   3  -1  137.89   39.30
 -49   3   1  214.78   43.50
  49   3  -1  154.68   32.90
 -47  -3   1   41.90   20.30
  47  -3  -1   67.59   25.80
  47  -3  -1   34.20   15.90
  47   3  -1   11.10   11.30
 -47   3   1   20.00   15.00
  47   3  -1   61.79   22.90
  47   3  -1    8.60   21.20
  47   3  -1    9.60   17.80
  47   3  -1   21.10   17.20
 -47   3   1   42.40   21.30
  45  -3  -1   43.40   24.20
 -45  -3   1   37.40   19.60
  45  -3  -1   58.59   18.40
  45   3  -1   74.09   21.80
  45   3  -1   11.20   12.80
  45   3  -1   34.60   19.40
 -45   3   1   58.69   24.50
  45   3  -1   49.20   19.20
 -45   3   1   89.39   20.40
  45   3  -1   29.30   17.40
 -43  -3   1   46.30   18.80
  43  -3  -1   64.39   18.10
  43   3  -1   48.30   19.40
 -43   3   1   61.49   19.20
  43   3  -1   43.70   21.50
  43   3  -1   67.99   18.10
  43   3  -1   45.00   25.10
  43   3  -1   53.19   20.70
  43   3  -1   68.49   23.40
  41  -3  -1   15.30   11.20
 -41  -3   1   26.50   15.20
  41  -3  -1   26.10   17.00
  41   3  -1  -15.20   14.10
  41   3  -1   26.30   17.90
  41   3  -1   54.09   16.40
  41   3  -1   15.60   15.00
 -41   3   1    9.70   13.70
  41   3  -1   -1.40   11.20
  41   3  -1   27.80   17.60
 -41   3   1   12.20   16.90
 -39  -3   1   37.80   17.60
  39  -3  -1   34.30   20.40
  39  -3  -1   28.70   13.70
  39   3  -1    6.80   12.60
  39   3  -1   36.50   16.10
 -39   3   1   42.70   22.50
  39   3  -1   41.70   21.40
 -39   3   1   34.10   15.50
  39   3  -1   64.09   18.10
  39   3  -1   48.30   17.40
  37  -3  -1   38.60   14.70
 -37  -3   1   17.00   13.80
  37  -3  -1   17.50   16.10
  37   3  -1   35.50   16.50
 -37   3   1   30.80   15.20
  37   3  -1   13.60   12.30
 -37   3   1   54.59   20.80
  37   3  -1   16.80   11.00
  37   3  -1   31.70   15.30
  37   3  -1    6.20   13.00
  35  -3  -1   17.60   11.10
 -35  -3   1   40.40   14.80
  35  -3  -1   39.70   19.40
  35  -3  -1   31.00   17.20
  35   3  -1   18.00   11.60
  35   3  -1   25.30   14.40
 -35   3   1   10.80   15.20
  35   3  -1   33.00   13.40
  35   3  -1   28.90   14.40
  35   3  -1   40.10   12.80
 -35   3   1   33.10   14.20
  33  -3  -1  362.26   38.20
  33  -3  -1  351.76   39.00
  33  -3  -1  351.76   36.60
 -33   3   1  367.06   31.10
  33   3  -1  424.46   33.70
  33   3  -1  330.67   30.30
  33   3  -1  359.36   29.20
  33   3  -1  427.06   35.50
  33   3  -1  325.27   27.60
 -33   3   1  345.37   39.90
  31  -3  -1   -5.10    8.00
  31  -3  -1    3.30   11.20
  31  -3  -1  -14.60   11.30
 -31  -3   1    7.50   10.60
 -31   3   1   -8.60    9.00
  31   3  -1   29.20   11.30
 -31   3   1   21.20   16.30
  31   3  -1    8.60   10.30
  31   3  -1   22.60   11.10
  31   3  -1   -0.50    8.30
  31   3  -1    2.50    9.60
 -29  -3   1  505.35   32.70
  29  -3  -1  435.06   29.70
  29  -3  -1  435.56   39.40
  29  -3  -1  410.16   34.60
 -29   3   1  429.96   31.90
 -29   3   1  505.55   42.60
  29   3  -1  370.46   29.00
  29   3  -1  528.75   35.30
  29   3  -1  454.55   30.00
  29   3  -1  464.05   34.40
  29   3  -1  484.05   32.70
  27  -3  -1  143.59   24.80
 -27  -3   1  112.59   18.70
  27  -3  -1  119.79   24.50
  27  -3  -1  120.99   19.10
  27  -3  -1  101.59   21.50
  27   3  -1  138.19   21.20
  27   3  -1  123.79   18.50
 -27   3   1  139.09   21.50
 -27   3   1  153.48   27.90
  27   3  -1  117.99   19.40
  27   3  -1  116.69   17.40
  27   3  -1  113.69   18.90
  25  -3  -1  248.98   26.90
  25  -3  -1  299.17   24.00
  25  -3  -1  330.47   30.50
  25  -3  -1  290.37   30.30
 -25  -3   1  317.47   24.70
  25   3  -1  340.57   25.10
  25   3  -1  256.87   22.60
 -25   3   1  292.07   31.00
  25   3  -1  249.18   22.30
 -25   3   1  253.47   30.80
  25   3  -1  302.97   21.50
  23  -3  -1   10.60    8.20
 -23  -3   1    1.40    7.40
  23  -3  -1   14.00   10.50
  23  -3  -1    8.50    9.90
  23  -3  -1    0.60    8.20
 -23   3   1    1.70    8.70
  23   3  -1   17.30    9.00
 -23   3   1   14.40    6.60
 -23   3   1    8.00   10.30
  23   3  -1    6.90    7.70
 -23   3   1    9.00    9.60
 -23   3   1    2.90    7.80
  23   3  -1    7.50    7.50
  21  -3  -1  120.19   21.20
  21  -3  -1  127.99   22.90
  21  -3  -1  116.99   20.30
  21  -3  -1  151.18   17.30
 -21  -3   1  122.09   16.30
  21   3  -1  153.98   16.00
 -21   3   1  117.09   18.90
 -21   3   1  118.69   21.40
  21   3  -1  140.59   18.20
 -21   3   1  141.89   22.30
 -21   3   1  123.39   13.70
 -21   3   1  124.79   20.10
  19  -3  -1   41.30   14.70
  19  -3  -1   32.20   12.60
  19  -3  -1   37.50   11.20
 -19  -3   1   32.00    9.10
  19  -3  -1   42.80   14.50
 -19   3   1   19.10   10.70
  19   3  -1   12.40    8.70
  19   3  -1   47.10   10.70
  19   3  -1   28.70    9.40
 -19   3   1   21.80   11.10
 -19   3   1   49.20   13.80
 -19   3   1   28.30    8.30
 -19   3   1   26.60   12.10
 -17  -3   1  168.98   15.10
  17  -3  -1  153.08   21.10
 -17  -3   1  178.58   14.70
  17  -3  -1  162.88   17.80
  17  -3  -1  174.58   23.40
  17  -3  -1  193.58   22.30
  17   3  -1  196.98   18.70
 -17   3   1  161.38   22.20
 -17   3   1  184.68   25.80
  17   3  -1  187.28   16.40
 -17   3   1  160.78   22.90
  17   3  -1  159.88   14.20
 -17   3   1  134.49   14.50
 -17   3   1  172.68   20.50
  15  -3  -1  416.46   26.60
  15  -3  -1  395.26   28.20
  15  -3  -1  418.56   29.30
  15  -3  -1  384.26   24.50
 -15  -3   1  406.76   18.40
  15   3  -1  419.36   21.10
  15   3  -1  408.86   25.10
 -15   3   1  389.16   27.00
 -15   3   1  430.06   29.70
 -15   3   1  431.96   22.50
  15   3  -1  443.06   19.10
 -15   3   1  362.26   27.60
 -15   3   1  450.55   28.70
  13  -3  -1  498.05   30.00
  13  -3  -1  561.14   31.20
 -13  -3   1  558.84   21.90
  13  -3  -1  591.44   31.30
  13  -3  -1  491.75   27.60
  13  -3  -1  522.25   27.40
 -13   3   1  532.45   30.00
  13   3  -1  565.64   28.60
 -13   3   1  550.84   25.20
 -13   3   1  521.05   30.40
  13   3  -1  526.65   22.40
 -13   3   1  489.45   30.20
 -13   3   1  521.35   30.10
  11  -3  -1  137.09   20.30
  11  -3  -1   92.99   15.10
  11  -3  -1  128.79   18.20
  11  -3  -1  115.79   15.80
  11  -3  -1  110.49   16.00
 -11   3   1   96.09   15.20
 -11   3   1  100.19   16.70
  11   3  -1  105.79   15.00
  11   3  -1  102.29    9.00
 -11   3   1  109.39   13.40
 -11   3   1  138.89   18.90
 -11   3   1  116.59   17.60
   9  -3  -1   15.70    7.50
  -9  -3   1   21.60    8.00
   9  -3  -1   12.70    7.60
   9  -3  -1   13.30    7.10
   9  -3  -1   24.70    7.90
   9  -3  -1   12.90    8.00
  -9   3   1   19.10    7.20
  -9   3   1   19.30    8.10
   9   3  -1   24.60    8.40
  -9   3   1   14.30    8.50
  -9   3   1   14.60    7.80
  -9   3   1    6.80    7.30
   7  -3  -1  872.81   31.60
   7  -3  -1  905.01   32.20
   7  -3  -1  863.71   31.20
   7  -3  -1  873.31   33.40
   7  -3  -1  864.21   33.60
  -7  -3   1  806.82   31.50
  -7   3   1  952.00   33.20
  -7   3   1  862.71   31.40
  -7   3   1  891.81   34.10
   7   3  -1  879.71   33.40
  -7   3   1  865.81   31.70
  -5  -3   1  116.99   14.10
   5  -3  -1   86.89   12.00
   5  -3  -1   94.89   13.90
   5  -3  -1   79.79   11.60
   5  -3  -1   90.39   13.50
   5  -3  -1   96.09   11.40
  -5   3   1   92.09   11.30
  -5   3   1  104.09   12.50
  -5   3   1  112.89   12.70
  -5   3   1   98.19   13.70
  -5   3   1   83.39   12.70
   5   3  -1  113.39   14.10
   3  -3  -1   -2.40    4.10
   3  -3  -1   14.10    7.70
   3  -3  -1    9.70    5.70
   3  -3  -1    2.80    4.60
   3  -3  -1    1.00    5.20
  -3  -3   1   11.30    5.20
  -3  -3   1    3.50    6.10
   3   3  -1    8.10    6.40
  -3   3   1   10.40    5.40
  -3   3   1   14.40    7.20
   3   3  -1    3.70    4.00
  -3   3   1    3.00    5.70
  -3   3   1    1.50    4.80
   3   3  -1    8.30    5.30
  -3   3   1   -0.30    4.60
   1  -3  -1   61.79    9.90
   1  -3  -1   70.89    8.80
   1  -3  -1   68.59    9.90
  -1  -3   1   52.39   10.00
   1  -3  -1   84.69    9.80
  -1  -3   1   57.59    8.80
   1  -3  -1   62.79   11.90
  -1  -3   1   60.09    7.80
  -1  -3   1   72.29    9.90
   1  -3  -1   59.09    8.50
  -1   3   1   60.29    9.20
  -1   3   1   79.09   11.20
  -1   3   1   80.49   12.90
  -1   3   1   71.49    8.60
   1   3  -1   81.19   11.80
   1   3  -1   63.69   10.20
   1   3  -1   65.59    8.90
  -1   3   1   70.89    9.90
   1  -3   1  204.88   17.20
  -1  -3  -1  188.68   13.10
   1  -3   1  196.38   12.50
  -1  -3  -1  191.58   12.70
  -1  -3  -1  178.68   11.40
   1  -3   1  184.88   14.30
  -1  -3  -1  210.28   17.30
  -1  -3  -1  186.08   13.50
   1  -3   1  215.48   14.10
   1  -3   1  185.58   13.30
  -1   3  -1  196.38   12.60
   1   3   1  194.88   12.80
   1   3   1  200.38   12.80
  -1   3  -1  225.88   14.10
   1   3   1  206.38   14.40
   1   3   1  207.28   17.20
  -1   3  -1  208.28   14.60
  -1   3  -1  198.58   15.70
  -1   3  -1  210.18   17.10
  -3  -3  -1   19.50    6.30
   3  -3   1   18.80    6.80
   3  -3   1   24.30    8.40
   3  -3   1   11.20    5.80
  -3  -3  -1   15.20    7.20
   3  -3   1   18.10    6.60
   3  -3   1   25.00    7.80
   3   3   1   14.70    6.10
  -3   3  -1   19.50    6.80
  -3   3  -1    9.20    7.40
   3   3   1   29.80    6.60
   3   3   1   17.20    7.70
   3   3   1   14.10    5.10
  -3   3  -1   22.40    7.40
   3   3   1   17.50    5.70
  -3   3  -1    2.00    5.30
  -3   3  -1   12.80    7.30
   5  -3   1  152.38   15.90
  -5  -3  -1  149.49   15.20
  -5  -3  -1  155.08   12.00
   5  -3   1  150.28   14.20
   5  -3   1  158.98   14.30
   5  -3   1  119.29   14.00
   5  -3   1  131.59   13.60
   5   3   1  141.49   10.90
   5   3   1  138.49   11.90
   5   3   1  130.09    9.50
  -5   3  -1  141.79   13.90
  -5   3  -1  134.69   15.40
   5   3   1  154.48   11.40
   5   3   1  148.89   15.80
  -5   3  -1  144.99   14.60
  -5   3  -1  160.68   14.40
  -7  -3  -1    5.50    5.90
   7  -3   1    2.90    5.30
   7  -3   1    8.40    7.20
   7  -3   1    7.70    6.30
  -7  -3  -1   15.00    5.70
   7  -3   1   11.60    7.10
   7  -3   1    1.30    5.60
   7   3   1    0.20    5.60
  -7   3  -1   -9.00    4.20
   7   3   1    8.40    5.40
  -7   3  -1    6.70    6.40
  -7   3  -1   15.70    7.10
  -7   3  -1    4.40    7.60
   9  -3   1   11.90    7.50
   9  -3   1    5.50    7.60
   9  -3   1   -1.70    5.40
   9  -3   1   12.20    7.40
  -9  -3  -1   16.60    6.70
   9  -3   1    8.00    7.10
   9   3   1   22.40    7.00
   9   3   1   10.80    7.10
  -9   3  -1   21.60    8.80
  -9   3  -1   18.20    7.90
  -9   3  -1   10.60    6.50
  -9   3  -1   13.10    8.50
 -11  -3  -1  142.49   13.00
  11  -3   1  181.48   19.20
  11  -3   1  158.88   17.10
  11  -3   1  166.58   19.10
  11  -3   1  153.98   18.10
 -11   3  -1  170.68   23.30
  11   3   1  169.88   17.10
 -11   3  -1  178.98   15.90
  11   3   1  175.08   14.50
 -11   3  -1  184.88   18.70
 -11   3  -1  154.88   20.40
  13  -3   1   21.00   11.10
  13  -3   1   20.40    9.40
 -13  -3  -1   19.90    7.90
  13  -3   1   24.20   12.50
 -13   3  -1   27.30   11.40
 -13   3  -1   13.50   10.20
 -13   3  -1   27.30    8.30
 -13   3  -1   30.80   13.30
  13   3   1   26.20    9.90
  13   3   1   36.40    9.60
 -13   3  -1   33.50   12.30
 -15  -3  -1  769.72   26.70
  15  -3   1  797.42   34.20
  15  -3   1  820.02   39.20
  15  -3   1  800.92   39.10
 -15  -3  -1  739.83   29.50
  15  -3   1  804.22   40.10
  15   3   1  700.73   32.90
  15   3   1  797.42   31.30
 -15   3  -1  738.43   37.40
 -15   3  -1  771.72   40.00
 -15   3  -1  776.82   39.00
  15   3   1  786.32   27.10
 -15   3  -1  778.12   29.90
 -15   3  -1  761.32   37.00
 -17  -3  -1  131.89   15.20
  17  -3   1  156.68   23.90
 -17  -3  -1  137.39   14.40
  17  -3   1  151.98   23.50
  17  -3   1  134.09   17.70
  17  -3   1  153.58   25.00
 -17   3  -1  135.59   20.70
 -17   3  -1  155.38   14.60
  17   3   1  127.69   17.70
 -17   3  -1  141.29   22.10
 -17   3  -1  143.99   21.40
  17   3   1  145.79   16.10
  17   3   1  129.99   14.50
 -17   3  -1  146.59   21.60
  19  -3   1    3.70    7.80
 -19  -3  -1   15.20    7.30
  19  -3   1   27.30   13.30
  19  -3   1   24.40   12.10
  19  -3   1   23.20   11.40
 -19   3  -1   15.80   10.70
 -19   3  -1   11.60    9.80
 -19   3  -1   16.50    8.30
 -19   3  -1    4.70    9.50
  19   3   1    9.40    7.80
  19   3   1   -0.50    8.40
  19   3   1   -1.60    6.20
 -19   3  -1   17.70   10.50
  21  -3   1  101.99   20.00
 -21  -3  -1  115.39   16.50
  21  -3   1   86.79   18.50
  21  -3   1  113.99   17.20
  21   3   1  126.19   15.80
 -21   3  -1  114.69   19.20
  21   3   1   98.09   15.70
  21   3   1  114.59   17.40
 -21   3  -1  113.49   13.50
 -21   3  -1  128.89   22.20
  23  -3   1    7.20   10.40
  23  -3   1   -1.30    7.10
 -23  -3  -1    5.50    8.70
  23  -3   1    1.70    9.00
  23  -3   1   -5.20    7.90
 -23   3  -1   -3.30    8.30
 -23   3  -1    1.20   10.30
  23   3   1    7.30    6.80
  23   3   1    2.50    7.10
  23   3   1   -8.40    6.70
 -23   3  -1    5.50    9.40
  25  -3   1  346.07   26.30
 -25  -3  -1  356.26   26.90
  25  -3   1  383.26   33.80
  25  -3   1  327.67   33.20
  25  -3   1  315.77   30.60
 -25   3  -1  371.36   35.10
 -25   3  -1  334.07   29.90
  25   3   1  337.87   23.00
  25   3   1  378.66   28.10
 -25   3  -1  340.67   28.70
  27  -3   1  -11.70    8.00
  27  -3   1    6.30   12.70
  27  -3   1   -7.00    6.80
 -27  -3  -1    8.10    9.50
  27  -3   1    4.90    9.90
 -27   3  -1    5.40    8.60
 -27   3  -1   17.70   13.20
  27   3   1    9.80    7.90
 -27   3  -1    6.60   10.10
  27   3   1   -5.40    8.30
  27   3   1    4.70    8.90
 -29  -3  -1    7.30    9.30
  29  -3   1   -5.40    9.90
  29  -3   1   -7.50    7.10
  29  -3   1    8.70   10.30
  29  -3   1   -9.90    9.10
 -29   3  -1   10.70   13.90
  29   3   1   -0.50    8.50
  29   3   1  -15.80    7.60
  29   3   1   -7.30    7.90
 -29   3  -1    1.50   10.20
  29   3   1   24.10   11.90
 -29   3  -1  -15.20    6.70
  31  -3   1   47.20   17.50
  31  -3   1   16.80   13.40
 -31  -3  -1   30.20   14.10
  31  -3   1   33.80   17.40
  31  -3   1   25.20   13.40
 -31   3  -1   46.50   20.30
  31   3   1   13.20   10.00
 -31   3  -1   22.70   12.60
  31   3   1   43.50   13.30
  31   3   1   24.00   14.40
  31   3   1   32.70   14.10
  33  -3   1   46.00   19.10
 -33  -3  -1   58.09   18.30
  33  -3   1   20.50   16.50
  33  -3   1   59.49   23.60
  33  -3   1   63.69   16.00
 -33   3  -1   55.29   16.50
  33   3   1   45.50   14.40
  33   3   1   29.10   15.50
 -33   3  -1   26.90   18.90
  33   3   1   76.09   16.00
  33   3   1   73.79   18.00
  33   3   1   43.70   16.60
 -35  -3  -1    4.40   12.50
  35  -3   1   20.00   16.90
  35  -3   1  -24.80    8.60
  35   3   1   23.80   13.70
  35   3   1   -0.90   12.20
  35   3   1   15.90    9.50
 -35   3  -1   -3.90   10.40
  35   3   1   36.30   14.10
 -35   3  -1   -8.30   13.00
  35   3   1   -5.10    9.00
  37  -3   1   23.10   18.00
  37  -3   1   20.30   11.80
 -37  -3  -1  -13.30   11.70
 -37   3  -1   -2.90   10.30
  37   3   1   14.20   11.70
 -37   3  -1   10.40   16.90
  37   3   1   19.20   12.80
  37   3   1   -6.30   10.60
  37   3   1   11.00   14.20
  37   3   1   -4.70   11.10
  39  -3   1  168.38   26.50
  39  -3   1  113.69   29.90
 -39  -3  -1   77.39   21.20
 -39   3  -1  109.89   21.80
  39   3   1   51.59   15.00
  39   3   1   92.29   21.80
 -39   3  -1  183.28   37.60
  39   3   1  133.19   24.80
  39   3   1  126.59   29.00
  39   3   1  120.39   28.50
  41  -3   1  -12.60   10.20
  41  -3   1    4.00   13.90
 -41  -3  -1  -14.80   12.80
  41   3   1  -19.10   15.70
  41   3   1  -13.10   13.70
 -41   3  -1  -14.10    9.00
  41   3   1  -14.50   12.30
  41   3   1    3.20   13.90
  41   3   1    2.20   11.70
 -41   3  -1   -6.40   15.00
  43  -3   1   78.69   27.00
  43  -3   1  112.59   24.60
 -43  -3  -1   97.59   27.00
  43   3   1  143.79   32.60
 -43   3  -1   97.79   21.60
 -43   3  -1  143.59   38.60
  43   3   1  108.39   21.80
  43   3   1   68.09   21.60
  43   3   1  111.39   27.20
  45  -3   1   15.80   13.00
  45  -3   1   12.70   21.50
 -45  -3  -1   20.90   18.90
 -45   3  -1   26.20   22.60
  45   3   1    9.10   12.60
  45   3   1  -14.30   18.40
  45   3   1   29.70   21.20
 -45   3  -1   13.30   14.00
  45   3   1   -6.80   18.30
  45   3   1   13.20   19.80
 -47  -3  -1   25.00   19.80
  47  -3   1   11.50   19.50
  47  -3   1   42.70   16.80
 -47   3  -1   25.40   22.20
  47   3   1    1.30   20.30
 -47   3  -1   19.60   16.50
  49  -3   1   45.40   17.30
  49  -3   1   40.10   24.20
 -49  -3  -1   38.90   21.90
 -49   3  -1   40.90   17.80
  49   3   1   43.20   24.40
 -49   3  -1    3.50   22.40
  49   3   1    8.50   13.10
 -51  -3  -1   23.90   22.20
  51  -3   1   24.00   16.50
  51  -3   1   44.60   25.20
  51   3   1   25.10   15.10
  51   3   1   48.70   23.50
 -51   3  -1   24.40   27.50
 -53  -3  -1  -12.60   19.90
  53  -3   1  -22.40   15.80
  53  -3   1   -5.50   14.00
 -53   3  -1   17.20   25.10
  53   3   1   -4.10    9.60
  53   3   1    4.90   21.80
 -53   3  -1   22.60   16.70
  55  -3   1   -2.70   20.40
  55  -3   1   62.79   18.50
 -55  -3  -1   79.09   31.80
  55   3   1   55.39   17.40
 -55   3  -1   48.00   20.10
 -55   3  -1   58.49   35.10
  55   3   1   62.19   27.90
  57  -3   1   41.20   32.70
  56  -4  -1   -7.30   21.30
  56  -4  -1   19.60   17.80
 -56  -4   1   28.60   24.60
  56  -4  -1   23.20   24.40
 -56   4   1   33.00   32.20
  56   4  -1   39.80   29.00
 -56   4   1   44.10   19.00
  56   4  -1   19.50   16.80
  54  -4  -1   20.10   27.10
  54  -4  -1   21.60   22.80
  54  -4  -1   10.90   19.20
 -54  -4   1   55.79   25.80
 -54   4   1   23.90   18.10
 -54   4   1  -18.50   23.70
  54   4  -1  -41.10   18.50
  54   4  -1  -10.10   14.30
  52  -4  -1    3.20   14.90
  52  -4  -1  -30.80   14.70
  52  -4  -1   12.90   17.40
 -52  -4   1    3.80   20.80
  52   4  -1    3.20   18.90
 -52   4   1   -9.10   14.30
 -52   4   1    5.70   18.50
 -50  -4   1   19.40   20.00
  50  -4  -1   24.50   19.20
  50  -4  -1    0.20   17.60
  50  -4  -1   -3.90   15.20
 -50   4   1    8.40   18.90
 -50   4   1    3.20   17.00
  48  -4  -1   21.20   21.10
  48  -4  -1   30.60   14.50
 -48  -4   1   -8.80   15.60
  48  -4  -1   11.40   16.60
  48   4  -1  -26.80   18.60
 -48   4   1   -0.10   17.40
 -48   4   1   23.30   21.00
  48   4  -1   33.40   20.40
  46  -4  -1  150.18   28.50
  46  -4  -1  146.79   31.20
 -46  -4   1  143.39   30.60
  46  -4  -1  137.09   33.70
 -46   4   1  180.98   40.70
  46   4  -1  123.79   31.60
  46   4  -1  101.19   26.00
 -46   4   1   70.29   22.40
  46   4  -1  109.59   35.30
  44  -4  -1   70.09   20.40
  44  -4  -1   90.39   27.20
  44  -4  -1   38.80   22.70
 -44  -4   1   33.70   17.30
  44   4  -1   27.00   15.40
  44   4  -1   94.59   25.50
 -44   4   1   32.10   22.70
 -44   4   1   34.60   17.90
  44   4  -1   55.79   22.10
  44   4  -1   64.59   24.00
  44   4  -1   33.00   18.70
 -42  -4   1   24.40   15.40
  42  -4  -1   -1.90   10.00
  42  -4  -1   -7.70   13.90
  42  -4  -1  -13.40   11.30
  42   4  -1   -7.80   10.70
  42   4  -1   -9.60   12.50
  42   4  -1    8.50   17.80
  42   4  -1   -2.00   16.70
 -42   4   1   -9.20   11.70
  42   4  -1   17.10   13.50
 -42   4   1   -8.50   11.90
  40  -4  -1  129.69   24.90
  40  -4  -1   85.49   27.30
 -40  -4   1   28.20   16.50
  40   4  -1   75.69   21.90
  40   4  -1   65.09   18.40
 -40   4   1   86.59   23.70
  40   4  -1   80.39   24.80
  40   4  -1  101.29   20.40
 -40   4   1   67.89   27.80
  38  -4  -1   86.59   19.20
  38  -4  -1   53.09   22.20
 -38  -4   1   80.89   20.40
  38   4  -1   57.09   18.00
  38   4  -1   60.29   15.50
 -38   4   1   58.29   22.80
  38   4  -1   99.79   20.90
 -38   4   1   75.39   20.70
  38   4  -1  103.99   24.10
 -36  -4   1    9.90   11.80
  36  -4  -1   -0.60    8.90
  36  -4  -1   -4.10   11.90
  36   4  -1   -1.70   12.20
  36   4  -1    5.30   11.50
  36   4  -1   19.90   13.40
 -36   4   1    4.00   14.70
 -36   4   1   24.80   14.50
  36   4  -1  -11.10    7.80
 -34  -4   1   -5.30    9.60
  34  -4  -1  -12.30    9.00
  34  -4  -1  -19.60    9.50
  34   4  -1   -9.70    9.50
  34   4  -1   15.70   12.70
 -34   4   1   -1.20    9.90
 -34   4   1    3.30   13.60
  34   4  -1    8.80    9.30
  34   4  -1   23.20   14.20
  32  -4  -1  217.78   36.80
  32  -4  -1  221.18   25.80
 -32  -4   1  214.48   24.10
  32  -4  -1  253.57   36.30
  32  -4  -1  181.68   32.30
 -32   4   1  199.18   28.60
 -32   4   1  254.17   41.20
  32   4  -1  283.27   28.80
  32   4  -1  219.28   25.70
  32   4  -1  248.18   27.30
  32   4  -1  242.68   27.10
  30  -4  -1   12.50   13.40
 -30  -4   1   -0.50    9.00
  30  -4  -1   10.90    9.70
  30  -4  -1    3.80   12.20
  30  -4  -1    4.20   14.30
  30   4  -1    7.60    9.90
 -30   4   1   13.00   11.40
  30   4  -1   -1.40    8.80
  30   4  -1    7.40    9.00
 -30   4   1   -2.90   13.70
  28  -4  -1   13.00   12.70
  28  -4  -1    9.80    9.70
  28  -4  -1   10.70   12.90
 -28  -4   1   -3.00    7.60
 -28   4   1   10.30    6.90
  28   4  -1   11.90    9.90
 -28   4   1   18.40   12.10
  28   4  -1   14.20    9.80
 -28   4   1   27.50   15.10
 -26  -4   1   73.29   14.00
  26  -4  -1   51.49   16.80
  26  -4  -1   55.39   17.30
  26  -4  -1   89.79   21.20
  26  -4  -1  102.59   25.10
  26  -4  -1   64.99   15.60
 -26   4   1   54.99   17.60
 -26   4   1   90.89   18.70
 -26   4   1  108.29   21.60
  26   4  -1   77.79   15.90
  26   4  -1   55.59   12.90
  26   4  -1   77.79   16.10
 -26   4   1  104.19   22.00
 -26   4   1   77.39   13.40
  24  -4  -1   16.40    9.70
  24  -4  -1    1.30    9.20
 -24  -4   1   12.20    6.80
  24  -4  -1    5.70    8.60
  24  -4  -1   -0.50    8.10
  24  -4  -1    3.20   11.10
 -24   4   1   10.50    7.20
  24   4  -1   -9.80    6.00
  24   4  -1   23.10   10.60
  24   4  -1    6.10    8.40
 -24   4   1   20.20   11.40
 -24   4   1    4.80   12.00
 -24   4   1    6.40    9.70
 -24   4   1   11.20   10.10
  22  -4  -1  425.56   33.80
  22  -4  -1  356.56   27.60
 -22  -4   1  410.66   22.00
  22  -4  -1  384.46   30.10
  22  -4  -1  366.26   31.60
  22  -4  -1  380.96   32.80
 -22   4   1  364.26   32.90
 -22   4   1  408.96   24.10
  22   4  -1  376.76   28.70
 -22   4   1  394.06   31.50
  22   4  -1  347.07   24.70
 -22   4   1  357.76   30.10
  22   4  -1  379.26   21.60
 -22   4   1  389.66   32.00
  20  -4  -1   10.10    8.60
  20  -4  -1   30.90   12.30
 -20  -4   1   35.60    9.80
  20  -4  -1   21.80   13.00
  20  -4  -1   35.50   13.90
  20  -4  -1   27.00   12.10
 -20   4   1   33.10   10.10
  20   4  -1   14.20    8.30
  20   4  -1   46.50   12.50
 -20   4   1   32.80   21.90
 -20   4   1    8.00   10.40
 -18  -4   1    0.70    5.30
  18  -4  -1   -6.70    8.80
  18  -4  -1   18.00    9.70
  18  -4  -1   15.20    9.80
  18  -4  -1   10.50    9.40
  18  -4  -1   -1.80    7.20
 -18   4   1    8.70    8.40
 -18   4   1   15.80    9.90
 -18   4   1    9.30   10.90
 -18   4   1    4.90    9.60
 -18   4   1   -1.60    6.00
  18   4  -1    1.10    7.90
  16  -4  -1  788.02   39.10
  16  -4  -1  774.92   40.20
  16  -4  -1  769.92   37.70
  16  -4  -1  795.62   40.80
  16  -4  -1  751.82   40.70
 -16   4   1  810.92   41.10
 -16   4   1  778.02   39.40
 -16   4   1  816.12   41.70
 -16   4   1  782.02   33.60
 -16   4   1  701.03   39.70
  16   4  -1  725.23   36.60
  14  -4  -1  140.59   20.50
  14  -4  -1  143.09   22.10
  14  -4  -1  125.99   21.90
  14  -4  -1  110.19   18.10
  14  -4  -1  137.39   21.20
 -14   4   1  126.39   22.20
 -14   4   1   98.49   18.10
 -14   4   1  121.19   20.00
 -14   4   1  100.29   18.10
  14   4  -1  105.89   20.50
  12  -4  -1  183.98   20.60
  12  -4  -1  170.38   20.70
  12  -4  -1  160.88   19.70
  12  -4  -1  141.59   19.60
  12  -4  -1  174.08   21.10
 -12   4   1  164.58   18.30
  12   4  -1  147.29   22.80
 -12   4   1  167.08   24.70
 -12   4   1  128.19   19.10
 -12   4   1  191.18   21.30
  12   4  -1  153.58   13.10
 -12   4   1  140.89   19.90
  10  -4  -1   -0.20    8.90
  10  -4  -1    9.70    9.60
  10  -4  -1    9.30    8.20
 -10  -4   1   -1.50    7.10
  10  -4  -1   -3.00    6.80
  10  -4  -1    9.30    8.00
 -10   4   1   13.40   11.20
 -10   4   1  -11.50    7.30
 -10   4   1    5.20   10.20
  10   4  -1   -3.70    7.10
 -10   4   1    1.80    7.60
 -10   4   1   13.70    8.80
   8  -4  -1  812.92   34.50
   8  -4  -1  781.12   33.40
   8  -4  -1  728.03   33.10
   8  -4  -1  747.73   36.30
   8  -4  -1  787.72   36.60
  -8  -4   1  799.82   36.00
  -8   4   1  790.42   35.10
   8   4  -1  747.83   36.10
  -8   4   1  739.63   36.00
  -8   4   1  785.92   34.10
  -8   4   1  730.23   32.60
   6  -4  -1    3.20    7.30
   6  -4  -1    1.00    6.70
  -6  -4   1    4.70    8.40
   6  -4  -1    6.80    6.90
   6  -4  -1   -4.80    5.40
   6  -4  -1    1.90    7.80
  -6   4   1   -2.80    6.20
  -6   4   1    0.50    8.00
  -6   4   1    0.10    6.50
  -6   4   1   17.40    9.60
   6   4  -1    6.80    6.20
   6   4  -1   -6.40    6.60
  -6   4   1    1.50    6.20
   4  -4  -1   28.90    8.80
   4  -4  -1   37.90    9.60
  -4  -4   1   22.60   10.30
   4  -4  -1    9.90    7.20
   4  -4  -1   19.10   10.90
   4  -4  -1   26.60    9.70
  -4   4   1   15.80    8.50
   4   4  -1   18.60    7.70
  -4   4   1   21.50    7.80
  -4   4   1   19.80    9.60
  -4   4   1   14.30    7.90
  -4   4   1   26.40   10.30
   4   4  -1   33.50    7.40
   4   4  -1   16.30    8.90
  -2  -4   1 1061.99   29.10
   2  -4  -1 1083.29   42.60
   2  -4  -1 1091.89   34.50
  -2  -4   1 1151.68   32.00
   2  -4  -1 1120.69   31.40
  -2  -4   1 1117.09   42.80
   2  -4  -1 1102.79   36.70
  -2  -4   1 1130.19   33.50
   2  -4  -1 1072.29   36.90
   2  -4  -1 1079.39   33.90
   2   4  -1 1101.49   31.60
  -2   4   1 1092.69   34.80
   2   4  -1 1136.99   42.60
  -2   4   1 1070.09   30.80
   2   4  -1 1073.89   33.00
   2   4  -1 1077.29   35.90
  -2   4   1 1115.79   38.70
  -2   4   1 1075.49   35.80
  -2   4   1 1122.79   42.40
   0  -4  -1  537.75   25.10
   0  -4   1  536.85   22.90
   0  -4   1  577.44   23.30
   0  -4   1  601.84   31.90
   0  -4  -1  541.25   23.30
   0  -4  -1  486.15   29.00
   0  -4   1  536.75   20.80
   0  -4  -1  539.75   24.10
   0  -4   1  542.45   24.20
   0  -4   1  541.55   24.40
   0  -4  -1  548.05   22.20
   0   4  -1  537.45   23.30
   0   4  -1  543.45   20.70
   0   4   1  524.95   29.50
   0   4   1  479.55   25.20
   0   4   1  526.95   23.20
   0   4  -1  516.25   23.90
   0   4   1  518.25   24.10
   0   4  -1  510.05   26.60
   0   4  -1  547.65   29.80
   2  -4   1  176.38   15.70
   2  -4   1  157.18   16.30
  -2  -4  -1  167.18   13.60
   2  -4   1  157.28   14.00
   2  -4   1  153.18   18.90
  -2  -4  -1  173.98   12.60
  -2  -4  -1  126.89   17.10
  -2  -4  -1  157.68   14.60
   2  -4   1  195.28   15.70
  -2  -4  -1  175.18   14.60
  -2   4  -1  162.28   15.30
   2   4   1  147.39   18.40
   2   4   1  182.18   14.70
  -2   4  -1  180.38   18.40
   2   4   1  175.58   14.20
  -2   4  -1  167.98   15.90
  -2   4  -1  178.38   19.10
   2   4   1  169.88   16.00
  -2   4  -1  180.38   14.70
   4  -4   1  219.78   17.40
   4  -4   1  224.18   21.60
  -4  -4  -1  200.18   15.50
   4  -4   1  219.68   18.00
   4  -4   1  187.88   17.20
   4  -4   1  220.68   19.20
  -4  -4  -1  177.08   19.70
  -4   4  -1  191.18   16.70
  -4   4  -1  207.18   19.90
  -4   4  -1  236.48   18.60
   4   4   1  201.08   20.60
   4   4   1  214.88   16.70
  -4   4  -1  223.68   18.10
   4   4   1  214.58   14.70
  -4   4  -1  200.28   19.90
   4   4   1  201.48   16.20
   4   4   1  211.18   14.90
   6  -4   1  469.35   27.90
  -6  -4  -1  500.95   29.00
  -6  -4  -1  511.35   23.30
   6  -4   1  476.95   26.50
   6  -4   1  516.85   26.90
   6  -4   1  548.75   27.40
   6  -4   1  478.85   29.90
   6   4   1  510.25   24.00
  -6   4  -1  515.25   28.90
  -6   4  -1  468.45   26.00
   6   4   1  511.35   20.40
  -6   4  -1  483.75   29.90
   6   4   1  505.75   22.20
   6   4   1  514.15   21.80
   6   4   1  512.45   30.50
  -6   4  -1  497.25   26.70
  -8  -4  -1  288.07   23.00
   8  -4   1  282.57   22.40
   8  -4   1  261.07   22.80
   8  -4   1  240.18   21.70
  -8  -4  -1  265.67   17.80
   8  -4   1  233.28   20.70
   8  -4   1  258.27   23.60
   8   4   1  245.98   23.00
   8   4   1  261.27   18.10
  -8   4  -1  252.67   21.80
  -8   4  -1  267.47   21.50
  -8   4  -1  267.97   22.00
  -8   4  -1  258.37   24.40
  10  -4   1    8.40    8.90
 -10  -4  -1    3.00    6.00
  10  -4   1    1.40    8.10
  10  -4   1   13.30    8.70
  10  -4   1   15.00    9.30
  10  -4   1   -0.20    8.00
 -10   4  -1    1.40    6.70
 -10   4  -1    8.50    8.40
 -10   4  -1    8.20    9.90
  12  -4   1    4.20    9.80
  12  -4   1   13.60   10.70
 -12  -4  -1   14.50    6.90
  12  -4   1  -11.90    6.10
  12  -4   1   -6.80    7.00
  12  -4   1    6.90    8.90
 -12   4  -1    3.90    9.70
  12   4   1    6.70    7.30
 -12   4  -1   -5.30    7.20
  12   4   1    1.20    7.30
 -12   4  -1    2.90    7.80
 -12   4  -1  -12.00    5.80
 -14  -4  -1  245.28   18.30
  14  -4   1  228.88   23.90
  14  -4   1  280.57   25.70
  14  -4   1  279.07   25.50
  14  -4   1  244.98   23.60
  14  -4   1  274.37   24.10
  14   4   1  305.47   24.80
 -14   4  -1  290.07   27.30
 -14   4  -1  266.87   21.20
 -14   4  -1  281.17   25.60
 -14   4  -1  235.88   25.60
 -14   4  -1  276.67   24.10
  14   4   1  249.78   19.40
  16  -4   1  184.18   22.30
  16  -4   1  139.59   20.50
  16  -4   1  192.98   27.40
 -16  -4  -1  152.98   15.70
  16  -4   1  158.48   21.50
  16  -4   1  170.98   24.20
 -16   4  -1  142.99   22.50
 -16   4  -1  175.38   24.20
 -16   4  -1  156.98   25.60
  16   4   1  144.39   15.80
  16   4   1  142.49   20.30
 -16   4  -1  182.38   25.90
 -16   4  -1  158.38   16.80
  18  -4   1  111.79   21.60
 -18  -4  -1  123.49   14.80
  18  -4   1  103.59   19.70
  18  -4   1   80.49   18.30
  18  -4   1   81.69   17.60
  18   4   1   81.69   14.30
 -18   4  -1   98.69   14.70
  18   4   1   82.99   15.20
 -18   4  -1   66.39   16.80
 -18   4  -1   92.69   21.90
 -18   4  -1   81.89   18.00
 -18   4  -1   99.69   19.90
 -20  -4  -1   17.50    8.80
  20  -4   1   38.10   14.30
  20  -4   1   14.10   10.90
  20  -4   1   27.10   11.80
  20  -4   1   43.90   13.00
 -20   4  -1   20.30    8.60
 -20   4  -1   16.10   11.80
  20   4   1   13.20    9.40
  20   4   1   22.50   10.20
 -20   4  -1   29.80   13.10
 -20   4  -1   26.30   13.00
 -20   4  -1   22.70   12.10
  22  -4   1   51.19   17.00
  22  -4   1   27.20   11.90
 -22  -4  -1   60.49   11.90
  22  -4   1   49.50   15.80
  22  -4   1   64.09   18.00
  22   4   1   44.90   13.80
 -22   4  -1   67.69   12.50
 -22   4  -1   75.09   19.10
 -22   4  -1   59.69   19.30
  22   4   1   93.09   14.00
 -22   4  -1   30.80   13.60
 -22   4  -1   54.29   16.70
  22   4   1   56.09   13.00
  24  -4   1  260.27   34.90
 -24  -4  -1  247.38   20.80
  24  -4   1  272.37   29.40
  24  -4   1  253.27   30.10
  24  -4   1  257.57   25.60
 -24   4  -1  270.87   27.70
  24   4   1  256.17   24.00
 -24   4  -1  253.17   20.40
 -24   4  -1  229.48   27.70
  24   4   1  268.57   25.70
  24   4   1  248.28   20.60
 -24   4  -1  209.88   31.80
  26  -4   1   50.49   16.80
  26  -4   1   49.00   18.80
 -26  -4  -1   45.90   12.00
  26  -4   1   38.80   16.70
  26  -4   1   24.60   14.30
 -26   4  -1   31.40   16.90
 -26   4  -1   45.20   11.40
  26   4   1   51.49   14.40
  26   4   1   53.29   13.70
  26   4   1   38.10   12.20
 -26   4  -1   59.19   17.90
 -26   4  -1   24.50   13.90
  28  -4   1   19.20   10.90
  28  -4   1   12.20   13.60
 -28  -4  -1   -2.30    8.80
  28  -4   1    7.20   10.60
  28  -4   1   17.30   13.90
  28   4   1  -14.40    8.30
  28   4   1  -19.90    7.10
 -28   4  -1    3.50   10.40
 -28   4  -1    1.30   10.00
  28   4   1    0.80    9.20
 -28   4  -1   -7.90   12.20
  30  -4   1  -17.60   10.40
  30  -4   1  -18.90    9.40
  30  -4   1   13.30   10.60
  30  -4   1    6.10   12.20
 -30  -4  -1   18.50   10.90
 -30   4  -1   13.90   12.80
  30   4   1   13.20   10.80
 -30   4  -1   12.40   13.80
  30   4   1   -2.80   10.60
 -30   4  -1   11.00   11.80
  30   4   1   38.10   12.90
  32  -4   1  378.36   32.70
 -32  -4  -1  437.06   31.90
  32  -4   1  429.56   41.40
  32   4   1  332.47   30.10
  32   4   1  310.27   31.90
  32   4   1  388.66   34.30
 -32   4  -1  407.86   43.80
 -32   4  -1  350.56   32.90
  32   4   1  414.66   34.20
  34  -4   1  -12.60    8.40
  34  -4   1    2.10   11.80
  34   4   1   -8.20   11.70
  34   4   1    0.20   12.10
 -34   4  -1    0.40   12.00
  34   4   1   -6.90    8.60
  34   4   1    4.90   12.20
 -34   4  -1   10.70   15.30
  34   4   1    3.60    9.10
  36  -4   1   18.20   12.70
 -36  -4  -1   18.90   13.10
  36  -4   1   42.00   19.60
 -36   4  -1   11.60   17.20
  36   4   1    1.90   10.00
 -36   4  -1   19.70   16.20
  36   4   1   22.70   14.00
  36   4   1   16.80   14.00
  36   4   1   -3.70   17.40
  38  -4   1   12.40   13.20
 -38  -4  -1   41.60   15.20
  38  -4   1   23.70   16.10
  38   4   1   31.20   16.50
 -38   4  -1   20.90   14.80
  38   4   1   30.80   14.00
 -38   4  -1   13.60   16.80
  38   4   1   21.70   13.90
  38   4   1   17.60   16.10
  38   4   1   20.90   16.00
 -40  -4  -1  164.98   27.80
  40  -4   1  188.18   29.60
 -40   4  -1  205.68   59.09
  40   4   1  168.28   37.80
  40   4   1  205.78   34.30
 -40   4  -1  166.98   29.00
  40   4   1  165.98   27.30
  42  -4   1   20.70   20.80
  42  -4   1   35.20   17.00
 -42  -4  -1   39.40   18.10
 -42   4  -1   24.60   19.10
 -42   4  -1   53.69   18.80
  42   4   1   12.30   20.00
  42   4   1   28.50   14.30
  42   4   1   40.30   18.00
  42   4   1   34.40   24.50
  44  -4   1   86.99   22.80
 -44  -4  -1   79.69   22.80
  44  -4   1   27.80   21.20
  44   4   1   87.89   24.80
  44   4   1   24.30   16.00
 -44   4  -1   64.19   21.50
  44   4   1   27.30   27.60
  44   4   1   65.19   19.90
 -44   4  -1   89.79   30.50
  46  -4   1   15.80   20.30
  46  -4   1   11.00   15.10
 -46  -4  -1   32.80   19.20
  46   4   1   45.50   22.70
 -46   4  -1  -10.40   19.10
 -46   4  -1    1.20   13.60
  48  -4   1    7.90   20.70
  48  -4   1   44.30   21.80
 -48  -4  -1   41.80   19.90
  48  -4   1   23.60   15.70
 -48   4  -1   27.60   19.70
 -48   4  -1   23.70   18.00
  48   4   1   13.80   22.10
  50  -4   1   50.99   23.10
  50  -4   1   26.60   25.80
 -50  -4  -1   31.70   22.80
  50  -4   1   35.70   21.30
 -50   4  -1   27.80   18.80
  50   4   1   30.10   27.80
 -50   4  -1   -1.80   24.00
  52  -4   1  -15.70   15.30
  52  -4   1  -31.80   15.80
 -52   4  -1  -38.50   14.00
 -52   4  -1  -26.80   18.80
  52   4   1  -23.20   17.90
 -54  -4  -1   78.29   29.10
  54  -4   1  -22.30   27.40
  54  -4   1   30.30   21.70
 -54   4  -1   54.49   21.40
  56  -4   1   -2.10   22.60
  55  -5  -1    7.00   21.30
  55  -5  -1   43.70   27.80
  55  -5  -1    5.60   19.40
 -55   5   1   30.20   19.00
  55   5  -1    8.90   23.30
 -55   5   1   70.29   31.00
  53  -5  -1   43.10   23.10
  53  -5  -1   -1.50   18.20
 -53  -5   1   12.60   20.60
  53   5  -1    5.20   24.30
 -53   5   1   11.90   32.70
 -53   5   1   12.70   19.40
  51  -5  -1   25.70   18.40
 -51  -5   1   25.30   22.60
  51  -5  -1    8.10   22.50
  51  -5  -1    6.90   20.50
  51   5  -1   40.40   23.40
 -51   5   1   23.30   21.80
 -51   5   1   39.70   22.60
  49  -5  -1   75.09   21.60
  49  -5  -1  100.09   33.60
 -49  -5   1   56.09   22.20
  49  -5  -1   85.89   28.50
 -49   5   1   87.09   23.80
 -49   5   1  109.29   34.30
  49   5  -1   92.69   26.80
  47  -5  -1   15.60   19.20
  47  -5  -1    8.80   17.10
 -47  -5   1    6.40   15.00
  47  -5  -1  -10.70   11.90
 -47   5   1    1.70   17.30
  47   5  -1   24.90   19.10
  47   5  -1    2.00   23.70
  47   5  -1   12.50   14.90
 -47   5   1    9.60   15.90
  45  -5  -1   24.90   15.70
  45  -5  -1   -3.10   12.90
 -45  -5   1  -27.40   13.00
  45  -5  -1   -8.20   15.70
  45   5  -1   12.10   22.60
 -45   5   1   -2.00   14.40
  45   5  -1   -5.70   13.20
 -45   5   1  -19.20   15.60
  43  -5  -1   -2.30   13.70
  43  -5  -1  -20.50   12.70
 -43  -5   1   10.70   14.70
  43  -5  -1   27.70   15.80
 -43   5   1   -3.90   14.80
 -43   5   1    1.60   15.30
  43   5  -1    7.60   11.50
  43   5  -1   88.69   23.30
  43   5  -1    7.30   15.60
  41  -5  -1   87.49   22.00
  41  -5  -1  137.99   34.20
 -41  -5   1   89.79   20.10
  41  -5  -1   96.79   29.10
 -41   5   1  123.09   33.70
  41   5  -1   94.59   29.90
  41   5  -1   43.10   18.20
  41   5  -1  136.49   28.50
 -41   5   1   80.19   22.60
  41   5  -1   64.09   25.10
 -39  -5   1   30.10   14.70
  39  -5  -1    7.00   20.70
  39  -5  -1    2.00   12.10
  39  -5  -1   22.90   16.00
  39   5  -1   47.10   20.10
  39   5  -1    9.00   18.70
  39   5  -1    4.80   14.10
  39   5  -1   11.60   12.50
 -39   5   1   24.20   18.30
  37  -5  -1   48.30   20.80
 -37  -5   1   25.60   14.10
  37  -5  -1   40.20   17.00
  37  -5  -1   30.90   17.00
  37   5  -1   29.60   13.70
  37   5  -1   35.70   18.60
  37   5  -1   54.09   18.70
  37   5  -1   19.20   16.80
 -37   5   1   85.49   22.40
 -37   5   1   47.90   21.30
  35  -5  -1   50.59   18.60
  35  -5  -1   42.20   20.80
 -35  -5   1   44.30   14.50
  35  -5  -1   68.59   19.20
  35   5  -1   31.80   14.00
  35   5  -1   59.29   23.00
  35   5  -1   37.80   15.70
 -35   5   1   30.80   16.40
  35   5  -1   40.80   15.50
 -35   5   1   43.20   22.40
  33  -5  -1    1.90   11.00
  33  -5  -1    5.40   11.60
  33  -5  -1   29.90   16.00
 -33  -5   1    8.60   10.20
 -33   5   1   16.60   13.00
  33   5  -1   15.70   13.70
  33   5  -1    5.70   11.20
 -33   5   1  -17.50   11.10
  33   5  -1   27.30   12.70
  31  -5  -1  534.15   42.70
  31  -5  -1  658.83   50.19
  31  -5  -1  575.24   40.60
 -31   5   1  539.25   32.20
 -31   5   1  592.04   43.00
 -31   5   1  534.25   47.90
  31   5  -1  520.45   41.30
  31   5  -1  458.05   35.60
  29  -5  -1  206.78   32.00
  29  -5  -1  166.88   31.70
  29  -5  -1  170.98   27.50
  29  -5  -1  195.18   31.20
  29  -5  -1  184.38   33.30
 -29   5   1  202.98   34.90
  29   5  -1  144.59   24.10
 -29   5   1  176.08   22.10
  29   5  -1  208.88   23.50
 -29   5   1  166.68   27.40
  27  -5  -1  353.56   31.90
  27  -5  -1  352.16   36.80
  27  -5  -1  426.16   39.10
  27  -5  -1  370.36   37.00
  27  -5  -1  356.76   34.30
 -27   5   1  372.36   36.00
 -27   5   1  364.66   34.60
  27   5  -1  440.36   35.40
 -27   5   1  376.76   26.80
 -27   5   1  346.07   38.00
 -27   5   1  413.06   36.60
  27   5  -1  296.67   26.70
  25  -5  -1  185.68   27.20
  25  -5  -1  213.68   33.30
  25  -5  -1  131.39   26.50
  25  -5  -1  213.38   30.40
  25   5  -1  180.48   20.60
 -25   5   1  197.68   20.20
 -25   5   1  189.98   28.40
  25   5  -1  186.18   26.40
 -25   5   1  205.38   33.50
 -25   5   1  196.18   29.70
  23  -5  -1   82.99   21.00
  23  -5  -1   99.79   24.10
  23  -5  -1   64.69   17.30
  23  -5  -1   60.19   18.60
  23  -5  -1   65.89   18.90
  23   5  -1   64.49   16.70
 -23   5   1   76.69   18.60
  23   5  -1   57.79   13.80
 -23   5   1   43.20   16.30
 -23   5   1   76.19   19.30
 -23   5   1   79.99   16.10
 -23   5   1   86.79   23.20
  21  -5  -1  204.58   29.00
  21  -5  -1  185.28   28.70
 -21  -5   1  143.79   22.00
  21  -5  -1  200.28   29.60
  21  -5  -1  140.99   22.80
  21  -5  -1  161.48   25.50
 -21   5   1  165.28   27.50
 -21   5   1  143.49   24.50
  21   5  -1  151.18   22.80
 -21   5   1  203.18   33.00
 -21   5   1  138.79   24.60
 -21   5   1  156.78   19.00
  19  -5  -1   71.89   16.60
  19  -5  -1   37.30   14.70
  19  -5  -1   35.00   13.70
  19  -5  -1   52.69   15.70
  19  -5  -1   41.60   14.50
 -19   5   1   38.30   14.20
 -19   5   1   47.50   16.00
 -19   5   1   53.39   17.30
 -19   5   1   64.19   12.80
 -19   5   1   15.60   11.50
  19   5  -1   34.10   12.30
  17  -5  -1    2.50    8.10
  17  -5  -1   -3.00    7.70
  17  -5  -1   16.00    9.50
  17  -5  -1    8.90    9.20
  17   5  -1    8.50    6.80
 -17   5   1   14.40   11.10
 -17   5   1    4.30    8.00
  17   5  -1   11.70    9.90
 -17   5   1   13.50   10.50
 -17   5   1   14.90   11.50
 -17   5   1   -0.30    7.20
  15  -5  -1  415.86   30.80
  15  -5  -1  389.96   29.40
  15  -5  -1  430.76   32.20
  15  -5  -1  396.86   30.70
  15   5  -1  373.46   29.50
  15   5  -1  411.96   19.80
 -15   5   1  411.16   30.00
 -15   5   1  354.96   37.30
 -15   5   1  356.16   30.00
 -15   5   1  434.36   28.10
 -15   5   1  448.46   40.90
  13  -5  -1   53.99   14.60
  13  -5  -1   49.70   14.40
  13  -5  -1   32.60   12.40
  13  -5  -1   62.39   15.70
  13  -5  -1   69.79   14.80
 -13   5   1   57.29   15.60
  13   5  -1   49.00   14.00
 -13   5   1   65.59   16.60
 -13   5   1   64.39   15.10
 -13   5   1   83.79   17.90
 -13   5   1   59.09   15.00
  11  -5  -1  692.53   38.90
 -11  -5   1  698.03   37.30
  11  -5  -1  746.13   37.40
  11  -5  -1  680.03   36.10
  11  -5  -1  745.23   38.60
 -11   5   1  648.34   38.50
 -11   5   1  761.22   37.30
 -11   5   1  634.94   35.10
 -11   5   1  669.13   38.80
 -11   5   1  605.54   33.90
  11   5  -1  694.83   38.60
   9  -5  -1   -2.60    6.30
   9  -5  -1    1.30    8.00
   9  -5  -1   12.80    9.50
   9  -5  -1   -6.60    6.50
   9  -5  -1    6.30    8.20
  -9  -5   1    3.60    8.30
  -9   5   1    2.50    7.40
  -9   5   1   -3.00    7.40
   9   5  -1    6.50    8.90
  -9   5   1   -1.90    6.90
   9   5  -1    2.30    5.50
  -9   5   1    2.70    6.90
   7  -5  -1  600.14   31.30
   7  -5  -1  616.04   31.90
   7  -5  -1  604.64   30.00
  -7  -5   1  590.04   35.30
   7  -5  -1  595.04   36.10
  -7   5   1  615.74   32.30
   7   5  -1  602.84   25.10
   7   5  -1  634.24   36.80
   7   5  -1  582.24   27.10
  -7   5   1  591.84   31.30
  -7   5   1  575.44   33.90
  -7   5   1  567.34   29.80
  -7   5   1  623.44   35.80
   5  -5  -1  118.89   19.90
   5  -5  -1  150.28   16.10
   5  -5  -1  145.69   17.10
   5  -5  -1  145.89   20.10
   5  -5  -1  168.28   18.50
  -5  -5   1  109.59   18.40
  -5  -5   1  145.29   14.90
  -5   5   1  150.88   17.60
   5   5  -1  133.09   16.30
   5   5  -1  126.69   14.10
  -5   5   1  137.29   21.20
   5   5  -1  104.19   18.30
  -5   5   1  149.19   17.50
  -5   5   1  113.39   19.00
  -5   5   1  150.68   16.40
   3  -5  -1  437.46   22.70
   3  -5  -1  441.36   25.60
  -3  -5   1  467.05   24.00
  -3  -5   1  446.46   31.60
   3  -5  -1  480.75   32.70
   3  -5  -1  421.96   26.20
   3  -5  -1  486.15   25.70
   3  -5  -1  489.65   28.40
  -3   5   1  409.96   25.00
  -3   5   1  413.86   27.00
   3   5  -1  458.15   24.40
   3   5  -1  456.85   26.40
   3   5  -1  398.16   29.40
  -3   5   1  465.95   31.10
  -3   5   1  447.56   29.50
  -3   5   1  453.55   23.20
  -1  -5   1 1905.81   48.80
   1  -5  -1 2005.40   51.69
   1  -5  -1 1934.31   44.20
   1  -5  -1 1919.11   52.39
  -1  -5   1 1921.01   48.00
   1  -5  -1 1969.50   49.70
  -1  -5   1 1966.30   47.10
  -1  -5   1 1913.41   51.59
  -1  -5   1 2014.40   64.89
   1  -5  -1 1915.81   54.09
   1  -5  -1 1918.71   62.99
  -1   5   1 1916.81   44.00
   1   5  -1 1992.00   63.09
  -1   5   1 1942.71   57.19
   1   5  -1 1826.62   54.49
   1   5  -1 1996.20   49.90
  -1   5   1 1933.61   53.79
  -1   5   1 1972.30   51.79
  -1   5   1 1967.50   63.29
   1   5  -1 1877.11   51.49
   1  -5   1  984.20   32.10
   1  -5   1 1057.79   46.80
   1  -5   1  920.71   35.40
  -1  -5  -1  991.90   34.40
  -1  -5  -1  949.21   31.20
  -1  -5  -1  957.10   36.50
   1  -5   1  976.50   34.70
   1  -5   1  930.71   36.50
  -1  -5  -1 1018.10   35.70
  -1  -5  -1  968.30   45.00
   1  -5   1  999.60   35.00
   1   5   1  966.70   38.50
  -1   5  -1  919.11   34.70
  -1   5  -1  890.71   42.30
   1   5   1  981.80   34.60
   1   5   1  963.00   35.80
  -1   5  -1  960.50   40.40
  -1   5  -1  960.90   38.00
   1   5   1 1043.00   45.80
  -1   5  -1  994.40   32.20
   3  -5   1  457.05   27.00
   3  -5   1  475.95   24.60
  -3  -5  -1  507.75   26.20
  -3  -5  -1  481.85   24.20
   3  -5   1  501.95   26.90
   3  -5   1  503.85   26.60
  -3  -5  -1  500.05   32.90
   3  -5   1  495.55   33.60
   3   5   1  487.45   27.10
  -3   5  -1  497.85   26.80
  -3   5  -1  578.34   33.90
   3   5   1  486.65   24.90
   3   5   1  460.55   31.50
  -3   5  -1  538.05   32.00
  -3   5  -1  509.85   25.40
   3   5   1  518.15   24.90
  -3   5  -1  518.55   28.50
   5  -5   1  141.29   17.30
  -5  -5  -1  185.08   22.30
   5  -5   1  180.08   22.60
   5  -5   1  156.58   18.70
   5  -5   1  175.18   19.10
   5  -5   1  148.29   16.80
  -5  -5  -1  156.58   16.10
  -5   5  -1  205.28   26.60
   5   5   1  187.78   17.90
  -5   5  -1  182.28   21.00
   5   5   1  175.88   21.70
   5   5   1  188.48   17.70
   5   5   1  161.08   15.20
  -5   5  -1  174.88   18.20
  -5   5  -1  177.78   19.10
   7  -5   1  233.88   25.10
  -7  -5  -1  230.68   24.10
   7  -5   1  224.18   21.30
   7  -5   1  291.97   24.80
   7  -5   1  273.27   21.90
   7  -5   1  255.37   22.20
  -7  -5  -1  256.67   19.00
  -7   5  -1  244.08   21.40
  -7   5  -1  250.97   21.60
   7   5   1  275.87   20.50
   7   5   1  314.37   19.00
  -7   5  -1  274.07   26.30
   7   5   1  245.98   25.00
   7   5   1  254.27   18.70
  -7   5  -1  229.88   22.50
   9  -5   1   32.30   11.20
   9  -5   1   45.50   12.40
   9  -5   1   42.80   12.60
   9  -5   1   70.49   16.50
   9  -5   1   35.10   12.60
  -9  -5  -1   43.90   10.10
  -9  -5  -1   33.90   11.60
   9   5   1   72.39   12.90
   9   5   1   52.99   14.00
   9   5   1   46.70    8.80
  -9   5  -1   48.80   13.50
  -9   5  -1   38.20   13.40
  -9   5  -1   57.59   14.40
  -9   5  -1   31.70   12.20
 -11  -5  -1   21.50    8.10
  11  -5   1    5.00    7.90
  11  -5   1    3.90    8.30
  11  -5   1    2.20    8.30
  11  -5   1    7.40    8.60
  11  -5   1   21.50    9.90
  11   5   1    8.30    7.30
 -11   5  -1   32.30   11.10
 -11   5  -1   21.90   10.40
 -11   5  -1    0.60    7.60
 -11   5  -1   20.40   10.30
  11   5   1    0.40    7.70
  13  -5   1   89.09   17.70
  13  -5   1   61.49   16.70
  13  -5   1   78.39   16.70
  13  -5   1   73.39   16.90
 -13  -5  -1   72.89   13.00
  13  -5   1   44.90   13.60
 -13   5  -1   59.49   19.00
 -13   5  -1   81.29   15.60
 -13   5  -1   84.79   16.40
  13   5   1   57.59   15.20
 -13   5  -1   68.49   20.50
 -13   5  -1   67.09   16.70
  15  -5   1   16.40   11.40
  15  -5   1  -12.60    6.60
  15  -5   1   -0.40    8.20
  15  -5   1    7.40    9.40
  15  -5   1    6.50    8.20
 -15   5  -1    1.00    7.50
 -15   5  -1    9.50    8.10
 -15   5  -1   19.50   12.00
 -15   5  -1    8.80    8.60
  15   5   1   -6.80    7.40
 -15   5  -1   -6.90    7.90
  15   5   1   11.20    7.20
  17  -5   1   61.59   16.60
  17  -5   1   82.59   17.80
  17  -5   1   79.69   18.20
  17  -5   1   68.49   17.10
  17  -5   1   87.59   20.20
 -17   5  -1   64.59   17.60
 -17   5  -1   75.69   14.00
  17   5   1   90.89   15.30
 -17   5  -1   71.09   17.00
  17   5   1   64.29   15.40
 -17   5  -1   59.79   18.20
  19  -5   1   46.80   15.30
  19  -5   1   37.60   14.10
  19  -5   1   66.49   18.60
  19  -5   1   34.90   14.80
 -19  -5  -1   44.80   11.80
 -19   5  -1   51.99   12.20
 -19   5  -1   66.59   18.20
 -19   5  -1   45.00   14.10
  19   5   1   39.80   12.50
 -19   5  -1   28.90   14.40
  19   5   1   31.90   14.00
 -19   5  -1   43.70   15.90
  21  -5   1   -6.50    8.30
  21  -5   1    2.00    8.80
 -21  -5  -1   -8.50    5.40
  21  -5   1   -3.20    9.60
  21  -5   1    4.80   10.30
  21  -5   1   14.90   11.90
 -21   5  -1  -11.00    6.00
  21   5   1  -11.30    7.60
  21   5   1   -2.00    7.20
 -21   5  -1    0.80    9.10
 -21   5  -1    7.20    8.30
 -21   5  -1    2.60   10.40
 -21   5  -1   -1.20    9.90
  23  -5   1  144.29   25.50
  23  -5   1  112.69   22.30
  23  -5   1   94.69   21.20
 -23  -5  -1  133.39   19.40
  23  -5   1  119.99   25.30
  23  -5   1  139.69   27.50
  23   5   1  122.99   21.80
  23   5   1  132.99   19.80
 -23   5  -1  114.59   24.40
 -23   5  -1  108.19   17.60
 -23   5  -1  130.29   25.20
 -23   5  -1  100.29   21.80
 -23   5  -1  123.79   27.10
  25  -5   1   68.89   18.50
  25  -5   1  112.29   23.50
  25  -5   1   90.69   23.80
  25  -5   1   78.39   19.00
  25  -5   1  102.79   23.30
  25   5   1   62.89   17.20
 -25   5  -1   54.49   19.20
  25   5   1   62.59   14.60
 -25   5  -1   98.69   17.60
 -25   5  -1   71.79   21.20
 -25   5  -1   77.09   19.40
  27  -5   1   -7.10   11.70
  27  -5   1   21.90   14.00
  27  -5   1   15.10   12.60
  27  -5   1   -0.90    9.80
  27  -5   1    1.40   10.10
  27   5   1   -3.40   12.70
 -27   5  -1   -7.10    6.50
 -27   5  -1   14.40   12.20
 -27   5  -1   -3.10   13.30
 -27   5  -1   10.40   13.30
  29  -5   1  110.89   24.00
  29  -5   1   91.09   23.80
 -29  -5  -1   95.89   16.00
  29  -5   1   77.29   23.20
  29  -5   1   73.29   21.60
  29   5   1   92.29   18.50
 -29   5  -1   61.59   20.40
 -29   5  -1   94.29   25.50
  29   5   1   90.99   20.40
 -29   5  -1   81.09   16.50
 -29   5  -1   81.79   20.50
  31  -5   1   93.39   23.10
  31  -5   1   92.49   26.60
  31  -5   1   90.09   23.40
 -31  -5  -1   69.39   15.60
 -31   5  -1   61.89   19.80
 -31   5  -1   77.09   22.30
 -31   5  -1   84.59   25.90
  31   5   1   43.50   20.10
  31   5   1  102.79   19.70
  31   5   1   76.99   19.00
  33  -5   1    7.40   13.40
  33  -5   1   26.90   16.70
  33  -5   1   19.80   12.30
 -33  -5  -1   -3.70    9.20
  33   5   1  -30.40   15.50
 -33   5  -1   16.20   17.40
  33   5   1    1.00   10.80
 -33   5  -1  -16.80   10.90
  35  -5   1   14.90   11.50
 -35  -5  -1    6.50    9.90
  35  -5   1   13.20   14.70
  35  -5   1    1.20   12.90
  35   5   1   36.50   15.00
 -35   5  -1    9.50   14.60
  35   5   1   24.00   14.10
  35   5   1   -3.60   11.60
  35   5   1   54.59   19.50
 -35   5  -1    6.00   14.00
  37  -5   1  222.28   34.50
 -37  -5  -1  179.58   29.50
  37  -5   1  194.58   38.20
  37  -5   1  230.88   38.10
  37   5   1  176.68   32.60
  37   5   1  203.68   30.30
 -37   5  -1  166.08   37.60
  37   5   1  133.09   24.30
 -37   5  -1  148.99   29.80
  37   5   1  258.27   33.80
 -39  -5  -1   51.89   16.50
  39  -5   1   83.29   29.40
  39  -5   1   96.19   23.80
  39  -5   1   88.49   33.30
 -39   5  -1   43.30   19.40
  39   5   1   42.00   25.20
  39   5   1  114.69   26.90
 -39   5  -1   69.09   29.80
  39   5   1   40.50   16.20
 -41  -5  -1   36.00   16.40
  41  -5   1   82.09   26.10
  41  -5   1   58.59   26.60
  41  -5   1   60.79   20.00
  41   5   1   41.80   18.90
  41   5   1   17.70   15.50
 -41   5  -1   63.39   21.20
 -41   5  -1   59.19   25.30
  43  -5   1    5.00   16.10
  43  -5   1   22.80   19.10
  43  -5   1    6.30   12.70
 -43  -5  -1    2.00   13.60
  43   5   1   -6.30   14.00
  43   5   1   -6.00   15.30
 -43   5  -1   18.00   22.30
  45  -5   1   22.40   20.40
  45  -5   1    6.00   15.10
 -45  -5  -1   23.30   16.90
  45  -5   1   61.09   25.80
  45   5   1   -1.80   15.00
 -45   5  -1   20.80   20.50
  45   5   1    2.80   17.60
 -45   5  -1   38.30   19.00
  47  -5   1    3.90   12.50
  47  -5   1  -14.20   18.30
 -47  -5  -1    9.60   16.80
  47  -5   1    7.40   15.70
  47   5   1   23.50   20.80
 -47   5  -1    7.90   15.80
 -47   5  -1  -32.20   15.50
 -49  -5  -1   17.20   19.00
  49  -5   1   13.60   19.40
  49  -5   1   35.90   17.70
  49  -5   1   -5.60   17.80
  49   5   1   42.00   24.80
 -49   5  -1   39.50   19.30
 -49   5  -1   31.90   21.90
  51  -5   1   16.80   20.60
 -51  -5  -1   -5.40   20.00
  51  -5   1   17.90   24.40
 -51   5  -1    5.60   22.50
  51   5   1   23.50   22.40
  53  -5   1  -22.60   22.10
  53  -5   1   26.00   19.30
 -53  -5  -1  -52.89   19.90
  53  -5   1   11.60   27.70
  53   5   1   22.10   22.60
 -53   5  -1   -6.80   23.20
 -53   5  -1    4.30   16.70
  54  -6  -1   14.40   17.30
  54  -6  -1   -9.40   18.70
  54  -6  -1   18.80   25.60
 -54   6   1    4.60   22.20
 -54   6   1   -5.50   23.40
  52  -6  -1   -0.10   15.90
  52  -6  -1   42.10   24.90
  52  -6  -1  -21.10   21.20
 -52   6   1   47.80   22.00
 -52   6   1  -32.60   19.80
  50  -6  -1   85.29   28.20
  50  -6  -1   69.09   28.80
  50  -6  -1  108.79   34.00
 -50   6   1   85.39   30.60
 -50   6   1   30.50   23.70
  48  -6  -1  129.49   27.00
  48  -6  -1   85.99   28.20
  48  -6  -1  114.09   32.20
  48   6  -1   98.39   29.80
 -48   6   1  120.09   29.00
  46  -6  -1    6.30   13.80
  46  -6  -1   39.60   20.90
 -46   6   1    8.10   20.50
 -46   6   1   49.60   19.90
  46   6  -1  -12.90   13.00
  44  -6  -1   42.50   18.50
  44  -6  -1   22.80   17.00
  44  -6  -1   52.69   24.90
 -44  -6   1   97.49   20.30
  44   6  -1   -9.90   15.20
 -44   6   1   46.50   24.80
 -44   6   1   41.70   20.60
  42  -6  -1   13.90   20.50
  42  -6  -1    4.50   12.40
  42  -6  -1   20.20   18.20
 -42   6   1   -0.50   15.20
 -42   6   1  -35.90   13.20
  42   6  -1   -9.00   12.00
  42   6  -1   -5.60   12.10
  40  -6  -1   85.09   21.70
  40  -6  -1    8.20   16.20
  40  -6  -1   42.30   20.90
 -40   6   1   44.50   22.50
  38  -6  -1  134.29   30.50
  38  -6  -1  154.28   28.50
  38  -6  -1  122.59   32.90
 -38   6   1  233.78   36.60
 -38   6   1  183.28   38.60
  36  -6  -1   19.60   19.40
  36  -6  -1   12.50   14.40
  36  -6  -1    1.10   12.40
 -36   6   1   29.20   17.20
 -36   6   1   15.00   16.60
  36   6  -1   50.69   20.00
  34  -6  -1  212.48   33.10
  34  -6  -1  182.38   36.00
  34  -6  -1  204.48   34.10
 -34   6   1  181.28   24.90
 -34   6   1  218.18   33.90
  34   6  -1  219.68   33.30
 -34   6   1  226.28   41.50
  32  -6  -1   38.20   18.20
  32  -6  -1   52.29   20.40
  32  -6  -1   34.70   17.00
  32   6  -1   30.00   17.50
 -32   6   1   49.60   15.10
 -32   6   1   32.10   18.80
 -32   6   1   68.79   21.10
  30  -6  -1  169.58   30.90
  30  -6  -1  150.38   32.80
  30  -6  -1  163.98   30.40
 -30   6   1  138.29   30.30
 -30   6   1  121.89   26.50
  30   6  -1  148.19   29.80
  30   6  -1  103.89   18.70
  28  -6  -1  147.19   31.10
  28  -6  -1  176.98   30.40
  28  -6  -1  145.99   28.80
  28  -6  -1  180.08   33.00
 -28   6   1  153.68   22.10
  28   6  -1  155.78   27.00
 -28   6   1  153.98   28.60
 -28   6   1  179.08   34.90
  26  -6  -1  330.57   34.00
  26  -6  -1  379.76   38.40
  26  -6  -1  381.96   36.20
  26  -6  -1  351.56   37.20
  26  -6  -1  313.27   36.90
 -26   6   1  358.06   28.90
 -26   6   1  342.37   35.90
  26   6  -1  346.47   35.00
 -26   6   1  423.46   41.30
 -26   6   1  393.96   36.20
 -26   6   1  372.96   37.20
  24  -6  -1  102.99   25.10
  24  -6  -1   97.49   21.80
  24  -6  -1   64.79   19.00
  24  -6  -1   95.99   28.40
  24  -6  -1  104.19   24.40
 -24   6   1   98.29   23.30
 -24   6   1  114.09   26.00
 -24   6   1   77.09   21.00
  24   6  -1   84.29   19.80
 -24   6   1  111.29   18.80
 -24   6   1  106.19   22.70
  22  -6  -1    4.40   10.60
  22  -6  -1    6.70   11.30
  22  -6  -1    4.50   12.20
  22  -6  -1    1.60   10.60
  22  -6  -1   37.50   16.20
 -22   6   1   28.20   15.20
 -22   6   1    9.60   13.60
 -22   6   1    7.50    9.30
 -22   6   1   23.10   14.50
  22   6  -1   35.30   13.50
 -22   6   1   27.50   14.90
  20  -6  -1   16.90   11.40
  20  -6  -1   -3.20   10.80
  20  -6  -1    7.00   10.70
  20  -6  -1    7.80   11.20
  20  -6  -1    7.00   11.00
 -20   6   1   11.90   12.80
 -20   6   1   13.60   12.90
 -20   6   1   14.40   12.50
  20   6  -1   13.70   12.50
 -20   6   1    6.90   12.20
 -20   6   1   21.70   11.00
  18  -6  -1    4.90    8.90
  18  -6  -1   16.70   11.50
  18  -6  -1   12.40   10.10
  18  -6  -1   -5.50    8.60
  18  -6  -1   -0.60    8.90
 -18   6   1    7.50   10.80
  18   6  -1   -5.10   10.10
 -18   6   1    1.20   10.80
 -18   6   1   10.30    8.80
 -18   6   1   11.80   11.80
 -18   6   1   11.80   10.50
  16  -6  -1  186.88   28.00
  16  -6  -1  192.38   27.70
  16  -6  -1  193.48   28.10
  16  -6  -1  198.98   29.30
  16  -6  -1  189.78   28.50
  16   6  -1  216.38   30.10
 -16   6   1  177.58   24.70
 -16   6   1  189.78   27.60
 -16   6   1  178.78   27.30
 -16   6   1  187.98   30.60
  14  -6  -1  200.18   27.20
  14  -6  -1  206.78   33.60
  14  -6  -1  242.08   27.00
  14  -6  -1  217.48   25.40
  14  -6  -1  192.78   23.10
 -14   6   1  174.08   27.20
  14   6  -1  218.98   26.30
 -14   6   1  176.38   25.40
 -14   6   1  222.18   23.60
 -14   6   1  259.17   28.70
 -14   6   1  216.28   29.60
  12  -6  -1   83.99   20.30
  12  -6  -1   98.39   18.40
 -12  -6   1   53.39   14.10
  12  -6  -1   77.49   17.10
  12  -6  -1   41.80   14.60
  12  -6  -1   66.49   18.00
 -12   6   1   84.39   18.00
 -12   6   1   92.09   18.90
 -12   6   1   71.39   18.70
 -12   6   1   94.79   20.10
  12   6  -1   93.99   19.20
 -12   6   1   45.60   14.50
 -10  -6   1  145.99   24.10
  10  -6  -1  138.89   21.40
  10  -6  -1  137.69   20.10
  10  -6  -1  149.69   21.40
  10  -6  -1  108.49   22.20
  10  -6  -1  146.29   23.60
 -10   6   1  166.98   25.40
  10   6  -1  127.69   17.00
  10   6  -1  147.89   23.30
 -10   6   1  162.68   23.00
 -10   6   1  196.08   26.30
  10   6  -1  150.18   14.90
 -10   6   1  180.28   25.60
 -10   6   1  152.08   24.70
   8  -6  -1   67.59   14.90
   8  -6  -1   79.09   15.60
   8  -6  -1   83.79   16.80
   8  -6  -1   68.29   14.60
  -8   6   1   85.29   16.10
   8   6  -1   56.79   12.90
  -8   6   1   73.09   17.40
  -8   6   1   74.49   17.40
  -8   6   1   78.39   16.40
   8   6  -1   88.89   13.40
   8   6  -1   74.29   16.60
   6  -6  -1  136.99   19.90
   6  -6  -1  104.09   17.00
  -6  -6   1  127.99   15.00
   6  -6  -1  124.09   17.60
   6  -6  -1  117.69   19.60
  -6   6   1  112.69   18.20
  -6   6   1   98.39   19.40
  -6   6   1  105.89   17.90
   6   6  -1  122.69   17.60
   6   6  -1  100.29   21.30
  -6   6   1  140.79   22.50
  -6   6   1  117.39   19.00
   6   6  -1  121.99   18.00
   4  -6  -1  142.79   18.50
   4  -6  -1  165.18   17.80
  -4  -6   1  146.59   27.60
  -4  -6   1  164.18   16.90
   4  -6  -1  130.69   25.40
   4  -6  -1  167.58   19.80
   4  -6  -1  171.88   16.30
   4   6  -1  172.98   26.40
  -4   6   1  177.48   23.90
   4   6  -1  161.48   17.40
   4   6  -1  196.78   20.60
  -4   6   1  166.38   23.70
  -4   6   1  178.98   19.50
  -4   6   1  184.48   26.40
  -4   6   1  133.59   15.80
  -2  -6   1  385.56   37.60
   2  -6  -1  378.36   21.40
   2  -6  -1  413.96   38.90
  -2  -6   1  403.36   23.40
  -2  -6   1  380.16   24.30
   2  -6  -1  413.06   26.70
   2  -6  -1  391.76   25.50
   2  -6  -1  382.56   23.80
   2  -6  -1  383.76   26.80
  -2   6   1  397.86   31.50
  -2   6   1  396.16   21.60
   2   6  -1  429.26   25.90
  -2   6   1  390.26   29.10
  -2   6   1  419.26   27.20
  -2   6   1  372.46   25.30
   2   6  -1  427.96   24.70
   2   6  -1  373.06   30.40
   2   6  -1  403.56   27.90
   0  -6  -1  272.17   32.80
   0  -6  -1  244.58   20.00
   0  -6   1  272.87   19.50
   0  -6   1  235.58   20.00
   0  -6  -1  227.68   18.10
   0  -6   1  235.18   35.20
   0  -6   1  241.68   21.20
   0  -6   1  240.38   20.20
   0  -6  -1  244.98   20.70
   0   6  -1  233.98   21.10
   0   6  -1  261.37   26.20
   0   6   1  253.77   23.70
   0   6  -1  240.08   23.80
   0   6   1  287.97   27.40
   0   6  -1  255.47   20.90
   0   6   1  245.88   20.70
   0   6   1  301.77   23.10
   2  -6   1   66.99   26.10
   2  -6   1   79.59   18.40
  -2  -6  -1   80.29   13.80
   2  -6   1   98.89   14.80
  -2  -6  -1   91.59   15.30
   2  -6   1   86.99   14.00
   2  -6   1   75.29   13.90
   2  -6   1  103.29   17.20
  -2   6  -1   82.69   18.20
   2   6   1   77.59   17.00
  -2   6  -1   97.19   19.10
   2   6   1   99.79   15.50
  -2   6  -1   70.49   13.90
  -2   6  -1   97.49   14.30
   2   6   1   88.79   16.00
  -2   6  -1  101.89   16.50
   4  -6   1  212.28   20.10
  -4  -6  -1  208.58   19.30
   4  -6   1  210.88   19.90
   4  -6   1  196.18   20.70
   4  -6   1  189.68   18.70
  -4   6  -1  244.08   25.10
   4   6   1  222.98   19.40
  -4   6  -1  208.38   20.70
   4   6   1  225.28   21.00
   4   6   1  216.58   24.80
  -4   6  -1  209.38   23.90
  -4   6  -1  216.78   19.60
   6  -6   1   17.00    8.60
   6  -6   1    9.60    8.20
  -6  -6  -1   -0.10   10.40
   6  -6   1   16.40    9.10
   6  -6   1   13.90   11.80
   6  -6   1    4.20    7.50
  -6  -6  -1    8.50    7.20
  -6   6  -1   14.40    9.50
  -6   6  -1    4.70    7.90
   6   6   1   17.80   10.60
  -6   6  -1   14.90   10.00
   6   6   1   13.70    7.80
  -6   6  -1   11.30   10.30
   8  -6   1  287.97   29.50
   8  -6   1  328.27   27.00
   8  -6   1  333.77   26.00
   8  -6   1  306.07   29.60
  -8  -6  -1  300.07   21.60
  -8  -6  -1  370.26   30.30
   8  -6   1  269.87   24.10
   8   6   1  297.97   20.70
  -8   6  -1  284.37   24.50
  -8   6  -1  304.77   27.70
  -8   6  -1  282.07   24.50
   8   6   1  309.37   22.80
  -8   6  -1  318.67   38.70
   8   6   1  320.37   29.30
  10  -6   1  319.87   27.70
  10  -6   1  345.67   27.60
  10  -6   1  298.47   25.70
 -10  -6  -1  308.17   28.20
  10  -6   1  273.57   28.80
 -10   6  -1  280.57   26.20
  10   6   1  307.67   29.20
 -10   6  -1  326.77   27.20
 -10   6  -1  279.47   25.50
  10   6   1  306.17   20.20
  10   6   1  267.47   21.50
 -10   6  -1  301.97   29.60
  12  -6   1    6.40    9.60
  12  -6   1   18.60   11.30
  12  -6   1   16.60   10.50
  12  -6   1   12.20    9.10
  12  -6   1    8.30   10.30
 -12   6  -1   21.60   10.90
 -12   6  -1    4.80    8.80
 -12   6  -1   10.20    9.50
 -12   6  -1   11.00   11.20
  12   6   1   21.70    7.50
  12   6   1   23.00   12.70
 -12   6  -1   13.80   12.50
  14  -6   1  123.69   23.10
  14  -6   1  131.99   23.90
  14  -6   1  106.59   20.60
  14  -6   1   72.69   18.10
  14  -6   1   96.39   19.50
 -14   6  -1  107.99   21.60
  14   6   1  108.69   17.80
 -14   6  -1   83.99   21.00
  14   6   1   78.99   18.50
 -14   6  -1   79.09   19.70
 -14   6  -1  118.79   20.70
 -14   6  -1   82.19   17.80
  16  -6   1  598.84   41.30
  16  -6   1  569.24   39.00
  16  -6   1  557.54   39.90
  16  -6   1  551.44   37.90
  16  -6   1  588.54   39.10
 -16   6  -1  669.73   45.20
 -16   6  -1  700.93   43.50
  16   6   1  567.54   40.20
 -16   6  -1  682.53   45.30
 -16   6  -1  637.34   37.30
 -16   6  -1  646.84   40.30
  16   6   1  560.64   31.80
  18  -6   1    2.90   10.70
  18  -6   1   30.90   13.30
 -18  -6  -1    4.60    7.80
  18  -6   1   22.20   12.00
  18  -6   1   32.50   16.00
  18  -6   1   -3.10   11.70
  18   6   1   18.80   13.10
 -18   6  -1    7.00   11.40
 -18   6  -1   24.40   11.20
 -18   6  -1    1.40   11.00
 -18   6  -1   10.90   12.80
 -18   6  -1   20.60   12.20
  20  -6   1   84.69   20.80
  20  -6   1   68.69   18.50
  20  -6   1   96.09   21.40
 -20  -6  -1   87.79   16.00
  20  -6   1  102.39   24.40
  20  -6   1   85.59   21.20
 -20   6  -1   70.69   20.80
 -20   6  -1   85.99   22.70
 -20   6  -1   76.19   18.70
 -20   6  -1   86.79   21.80
  20   6   1   83.09   19.40
 -20   6  -1   83.89   18.20
  22  -6   1   92.19   22.70
  22  -6   1   74.99   22.30
  22  -6   1   92.49   24.00
  22  -6   1  105.29   23.20
  22  -6   1   97.69   21.40
  22   6   1   68.69   19.00
 -22   6  -1   82.99   23.10
  22   6   1   80.49   15.90
 -22   6  -1   94.49   22.60
 -22   6  -1   82.59   23.50
 -22   6  -1   94.39   16.90
 -22   6  -1  101.09   25.80
  24  -6   1   96.39   23.70
  24  -6   1  114.69   25.80
 -24  -6  -1  120.09   19.60
  24  -6   1  143.99   30.00
  24  -6   1  127.49   25.10
  24  -6   1  102.49   23.60
  24   6   1  116.69   18.20
 -24   6  -1   78.09   20.00
 -24   6  -1  121.39   26.60
 -24   6  -1  113.29   24.60
 -24   6  -1   98.39   18.20
  24   6   1   79.79   22.80
 -24   6  -1   65.09   20.20
  26  -6   1  190.18   30.60
  26  -6   1  226.78   34.40
  26  -6   1  210.78   33.70
  26  -6   1  223.38   35.00
 -26   6  -1  218.08   24.30
 -26   6  -1  237.08   34.80
 -26   6  -1  227.18   34.20
 -26   6  -1  198.88   34.40
  28  -6   1   11.50   16.10
  28  -6   1   26.60   16.20
  28  -6   1   32.80   16.30
  28   6   1    8.70   11.10
 -28   6  -1   38.40   18.00
 -28   6  -1   46.80   20.70
 -28   6  -1    2.10   13.90
 -28   6  -1   45.40   15.20
  28   6   1   -6.10   14.00
  30  -6   1    6.00   11.60
  30  -6   1   10.70   11.80
  30  -6   1   16.30   14.20
 -30   6  -1    0.90   13.30
 -30   6  -1    1.40   13.60
 -30   6  -1  -17.00    9.70
 -30   6  -1    8.10    9.10
  30   6   1   -9.30   14.30
  30   6   1    9.90   12.60
  32  -6   1   17.00   15.30
  32  -6   1   -3.50   12.30
  32  -6   1    2.80   14.00
  32   6   1   42.60   21.50
  32   6   1   -4.90   17.10
 -32   6  -1   15.80   17.70
 -32   6  -1    5.20    9.60
 -32   6  -1    0.30   14.10
  34  -6   1  193.38   37.40
  34  -6   1  135.79   29.40
  34  -6   1  186.38   32.00
  34   6   1  124.19   22.60
 -34   6  -1  101.59   27.90
 -34   6  -1  170.18   31.00
  34   6   1  153.48   34.80
  36  -6   1   -4.50   12.80
 -36   6  -1   35.00   35.10
  36   6   1   13.00   11.80
 -36   6  -1    0.90   13.40
  38  -6   1   92.79   26.50
  38  -6   1   74.39   26.10
  38  -6   1   75.09   24.00
  38   6   1   45.70   15.60
 -38   6  -1   65.69   23.30
 -38   6  -1   88.99   26.40
  38   6   1   72.39   21.70
  40  -6   1   23.60   18.30
  40  -6   1   26.10   17.60
  40  -6   1   32.40   19.30
 -40   6  -1   19.20   21.30
 -40   6  -1   27.10   19.00
  40   6   1   60.89   19.80
  40   6   1   11.40   13.50
  42  -6   1  -14.10   12.10
  42  -6   1    6.80   17.10
  42  -6   1    0.60   13.80
 -42   6  -1   20.80   18.50
  42   6   1  -13.10   14.90
 -42   6  -1   -3.90   16.40
  42   6   1    8.00   14.90
  44  -6   1   31.20   19.10
  44  -6   1   21.50   18.40
  44  -6   1   46.50   22.00
  44   6   1   -1.10   16.80
 -44   6  -1   58.99   26.10
 -44   6  -1   11.70   18.90
  44   6   1   67.29   18.80
  46  -6   1   -1.50   17.70
  46  -6   1   37.00   22.10
 -46  -6  -1   14.10   14.10
  46  -6   1    0.40   17.60
 -46   6  -1  -26.90   16.80
  46   6   1  -10.00   20.00
 -46   6  -1  -18.50   21.50
  48  -6   1   58.49   24.00
  48  -6   1  124.59   36.50
  48  -6   1   59.69   25.00
 -48   6  -1   43.70   31.10
  48   6   1   -3.30   26.00
 -48   6  -1   24.20   20.70
  50  -6   1   16.10   18.10
  50  -6   1   16.70   21.10
  50   6   1   48.10   28.30
 -50   6  -1  -25.20   26.40
 -50   6  -1   42.30   23.90
  52  -6   1   15.70   25.20
  52  -6   1  -14.20   17.30
  52  -6   1  -12.90   15.20
 -52   6  -1  -18.90   19.00
 -52   6  -1  -29.80   19.20
  52   6   1   -0.40   22.90
  51  -7  -1    4.70   18.20
  51  -7  -1   18.90   19.90
  51  -7  -1    1.60   21.50
 -51   7   1   34.70   25.70
 -51   7   1   50.69   22.20
  49  -7  -1   29.60   33.10
  49  -7  -1   70.49   22.50
  49  -7  -1   54.49   27.70
 -49   7   1   59.59   26.70
 -49   7   1   56.19   30.20
  47  -7  -1   65.59   25.60
  47  -7  -1   82.49   25.50
  47  -7  -1   34.90   23.40
 -47   7   1  104.59   36.60
 -47   7   1  116.19   31.80
  45  -7  -1  110.69   28.70
  45  -7  -1  128.39   33.30
  45  -7  -1  102.69   29.10
 -45   7   1   75.19   28.10
 -45   7   1  171.98   35.70
  43  -7  -1  -17.40   12.80
  43  -7  -1   13.00   16.70
  43  -7  -1   26.20   17.80
 -43   7   1   -2.10   17.10
 -43   7   1   48.80   23.10
  41  -7  -1   33.70   16.90
  41  -7  -1  -25.70   14.80
  41  -7  -1   22.80   19.50
 -41   7   1   -1.20   18.10
 -41   7   1   25.60   19.90
  39  -7  -1   86.59   27.90
  39  -7  -1   29.40   18.20
  39  -7  -1   62.19   20.30
 -39   7   1   24.80   18.40
 -39   7   1   34.40   21.70
  37  -7  -1   10.40   13.20
  37  -7  -1   32.60   18.50
  37  -7  -1  -22.90   12.30
 -37   7   1   -4.80   16.30
 -37   7   1  -10.60   13.80
  35  -7  -1   -7.20   12.90
  35  -7  -1   19.20   13.70
  35  -7  -1   14.00   14.80
 -35   7   1   13.80   25.30
  33  -7  -1   39.60   20.00
  33  -7  -1   28.50   16.50
  33  -7  -1   43.00   19.50
 -33   7   1   20.40   15.50
 -33   7   1   39.80   20.20
  31  -7  -1  338.17   38.80
  31  -7  -1  373.56   38.50
  31  -7  -1  300.67   43.60
 -31   7   1  338.77   41.50
 -31   7   1  317.57   31.50
 -31   7   1  267.77   38.50
  29  -7  -1   -3.90   12.20
  29  -7  -1    0.70   13.30
  29  -7  -1   15.50   15.60
  29   7  -1   42.70   20.90
 -29   7   1   10.00   15.00
 -29   7   1   -4.40   11.00
 -29   7   1   11.40   16.20
  27  -7  -1   44.80   18.70
  27  -7  -1   47.80   19.80
  27  -7  -1   24.80   14.80
 -27   7   1   54.39   15.70
 -27   7   1   64.09   20.40
  27   7  -1   37.70   19.90
 -27   7   1   52.99   22.00
  25  -7  -1    2.00   13.30
  25  -7  -1   15.90   16.00
  25  -7  -1    6.20   13.80
  25  -7  -1  -10.20    9.90
 -25   7   1   -2.00   11.50
 -25   7   1    5.00   10.50
  25   7  -1  -24.30   13.80
 -25   7   1    4.00   13.60
  23  -7  -1  177.78   33.30
  23  -7  -1  210.08   34.30
  23  -7  -1  179.38   32.90
  23  -7  -1  197.38   30.40
  23  -7  -1  195.38   31.00
 -23   7   1  184.38   32.40
 -23   7   1  201.58   33.20
 -23   7   1  207.58   33.30
 -23   7   1  227.48   26.20
 -23   7   1  197.28   31.50
  23   7  -1  182.48   30.80
  21  -7  -1    9.10   11.60
  21  -7  -1   16.30   12.10
  21  -7  -1   15.00   13.70
  21  -7  -1   15.90   13.00
 -21   7   1   12.30   13.40
 -21   7   1  -23.80   12.80
  21   7  -1    0.90   14.80
 -21   7   1   13.50   12.70
 -21   7   1    6.50   12.90
  19  -7  -1  266.87   31.40
  19  -7  -1  170.18   28.50
  19  -7  -1  221.18   30.90
  19  -7  -1  207.18   30.40
  19  -7  -1  226.48   35.40
  19   7  -1  144.39   30.30
 -19   7   1  200.18   25.20
 -19   7   1  198.18   30.90
 -19   7   1  145.69   31.80
 -19   7   1  151.08   29.20
 -19   7   1  221.08   31.70
  17  -7  -1   14.00   12.60
  17  -7  -1    8.70   13.70
  17  -7  -1    6.60   11.30
  17  -7  -1   17.50   11.90
  17  -7  -1   10.90   10.80
 -17   7   1   15.40   14.80
  17   7  -1   27.70   16.20
 -17   7   1   25.70   14.80
 -17   7   1   -0.60   11.80
 -17   7   1   21.40   13.70
 -17   7   1   17.60   10.10
  15  -7  -1   53.89   17.40
  15  -7  -1   72.39   18.10
  15  -7  -1   59.89   16.50
  15  -7  -1   61.99   19.50
  15  -7  -1   84.29   18.90
 -15   7   1   13.40   15.50
  15   7  -1   86.39   21.50
 -15   7   1   63.39   18.70
 -15   7   1   51.59   16.40
 -15   7   1   46.40   17.60
 -15   7   1   85.69   20.20
  13  -7  -1   17.60   11.40
  13  -7  -1   31.80   14.20
  13  -7  -1    7.80   11.50
  13  -7  -1   23.50   11.20
  13  -7  -1   27.00   14.40
 -13  -7   1   23.90   13.30
  13   7  -1   -2.10   14.50
 -13   7   1   17.30   10.80
 -13   7   1   20.50   12.50
 -13   7   1   20.10   11.10
 -13   7   1   28.90   15.60
 -13   7   1   18.60   13.60
  13   7  -1   18.70    8.90
  11  -7  -1   -3.30    8.50
  11  -7  -1   11.80    9.70
 -11  -7   1    0.30    8.10
  11  -7  -1   17.10   10.60
  11  -7  -1    8.10   10.60
  11  -7  -1    5.20    8.30
 -11   7   1   18.70   11.70
 -11   7   1    9.70   12.00
 -11   7   1    8.70   10.20
  11   7  -1    5.80    7.00
  11   7  -1  -14.70    8.90
  11   7  -1   20.90    8.00
 -11   7   1   -3.90   10.20
 -11   7   1    6.00    9.20
   9  -7  -1  244.88   29.50
   9  -7  -1  241.98   24.70
  -9  -7   1  253.87   28.90
   9  -7  -1  261.57   24.30
   9  -7  -1  222.58   25.80
   9  -7  -1  220.18   24.00
  -9   7   1  268.87   29.30
  -9   7   1  212.08   23.10
  -9   7   1  247.58   23.50
   9   7  -1  245.68   22.30
  -9   7   1  214.88   26.60
  -9   7   1  206.48   30.40
   9   7  -1  280.67   30.80
   9   7  -1  227.48   20.10
  -7  -7   1  120.39   23.00
   7  -7  -1  116.69   20.30
   7  -7  -1  134.79   22.40
   7  -7  -1  107.99   23.30
   7  -7  -1   94.49   18.80
   7   7  -1   88.49   21.20
   7   7  -1  112.79   19.20
  -7   7   1  169.28   24.00
  -7   7   1  157.28   25.70
   7   7  -1   95.69   15.80
  -7   7   1  134.89   19.50
  -7   7   1  115.49   24.10
   5  -7  -1   43.90   12.40
   5  -7  -1   35.00   13.20
   5  -7  -1   51.49   13.20
   5  -7  -1   50.99   14.00
   5  -7  -1   37.00   12.80
   5  -7  -1   57.49   18.30
  -5   7   1   65.99   15.50
  -5   7   1   26.40   11.00
   5   7  -1   66.29   19.20
  -5   7   1   58.19   12.90
  -5   7   1   53.29   17.10
  -5   7   1   31.80   13.50
   5   7  -1   48.70   14.70
   5   7  -1   32.50   11.40
   3  -7  -1   12.10    9.80
   3  -7  -1    2.00    9.40
   3  -7  -1   -1.30    7.70
   3  -7  -1   13.10    7.10
   3  -7  -1   -3.70    6.60
   3  -7  -1   -1.00    9.00
  -3  -7   1   11.70   11.40
  -3   7   1    6.40    9.50
   3   7  -1   -8.60   10.30
  -3   7   1    3.90    8.10
   3   7  -1    2.10    8.80
  -3   7   1    3.60    7.80
   3   7  -1    0.40    7.60
  -3   7   1    6.70    6.20
   1  -7  -1   31.50   11.60
  -1  -7   1   28.30   10.30
   1  -7  -1    9.60    9.10
  -1  -7   1   28.80    9.70
   1  -7  -1   10.40    8.60
  -1  -7   1   19.10    8.50
  -1  -7   1   19.50    9.40
   1  -7  -1   30.70   14.10
   1  -7  -1   16.30    8.60
  -1  -7   1   26.50    9.30
  -1  -7   1   10.00   10.40
  -1   7   1   15.70    8.90
   1   7  -1   26.90   12.60
   1   7  -1   16.40   10.40
   1   7  -1   21.00   13.20
  -1   7   1   15.30   10.00
   1   7  -1   26.30   12.80
  -1   7   1   -9.40    9.20
  -1   7   1   28.80   11.90
   1  -7   1   17.60    9.30
  -1  -7  -1   18.20    9.90
  -1  -7  -1   19.20   13.20
  -1  -7  -1   16.30    9.50
   1  -7   1   20.50    9.30
   1  -7   1   21.90   10.60
   1  -7   1    4.20   10.70
  -1  -7  -1   26.00    8.70
  -1  -7  -1   15.60    8.80
   1  -7   1   17.60    8.20
   1   7   1   27.90   11.80
  -1   7  -1   19.40   10.60
   1   7   1   11.10    9.60
   1   7   1   19.70   13.00
  -1   7  -1   16.30   10.10
  -1   7  -1   25.80   12.10
   1   7   1   20.30    9.20
  -1   7  -1    1.20    8.80
   3  -7   1   37.20   11.50
   3  -7   1   67.69   18.10
   3  -7   1   62.09   15.00
   3  -7   1   53.79   14.90
   3  -7   1   71.39   13.70
  -3  -7  -1   30.80   10.50
   3  -7   1   82.79   15.50
  -3  -7  -1   75.49   19.70
  -3  -7  -1   46.70   12.50
  -3   7  -1   67.59   13.70
  -3   7  -1   57.79   14.90
  -3   7  -1   52.39   19.00
   3   7   1   65.89   14.40
   3   7   1   73.39   16.80
   3   7   1   64.49   17.70
  -3   7  -1   61.59   14.00
  -3   7  -1   83.29   18.80
   5  -7   1    8.50    9.70
   5  -7   1   40.40   12.50
   5  -7   1   19.50   10.20
  -5  -7  -1   28.00   10.50
  -5  -7  -1   28.80   14.90
   5  -7   1   18.90   10.50
   5  -7   1   44.70   12.90
   5  -7   1    8.20   11.10
  -5   7  -1   34.70   11.70
  -5   7  -1   16.60   11.90
  -5   7  -1   22.10   13.50
  -5   7  -1   39.60   11.40
   5   7   1   26.70   11.40
   5   7   1   13.70    8.60
   5   7   1   32.60   11.10
   5   7   1   21.80   14.10
  -7  -7  -1   55.39   17.30
   7  -7   1   67.09   15.50
  -7  -7  -1   51.59   13.10
   7  -7   1   55.19   17.00
   7  -7   1   61.09   15.10
   7  -7   1   49.40   14.30
  -7   7  -1   55.79   14.70
  -7   7  -1   64.69   14.00
   7   7   1   57.19   17.60
  -7   7  -1   57.89   16.70
   7   7   1   55.69   12.30
  -7   7  -1   42.50   16.90
   9  -7   1   43.70   14.20
  -9  -7  -1   45.80   16.40
   9  -7   1   55.69   14.90
   9  -7   1   28.80   13.20
   9  -7   1   36.40   13.10
   9  -7   1   52.39   15.70
  -9  -7  -1   39.20   11.10
   9   7   1   38.10   16.90
  -9   7  -1   37.10   16.40
  -9   7  -1   36.80   13.50
   9   7   1   39.80   10.90
  -9   7  -1   47.10   15.20
  -9   7  -1   40.60   15.80
  11  -7   1    3.40    9.20
  11  -7   1    1.90    8.60
  11  -7   1   22.90   11.60
  11  -7   1   -7.30   10.00
 -11  -7  -1   -4.10    9.20
  11  -7   1    0.00    9.20
  11   7   1   14.10    7.10
 -11   7  -1    4.30    9.20
 -11   7  -1   -1.60    8.60
  11   7   1   -6.00    6.60
 -11   7  -1   -0.40   10.30
  11   7   1  -12.30   10.10
 -11   7  -1   -7.10    8.10
 -11   7  -1    9.30   12.50
  13  -7   1  122.49   23.80
  13  -7   1  196.18   31.90
  13  -7   1  167.58   26.10
  13  -7   1  207.58   29.80
  13  -7   1  169.68   26.20
 -13   7  -1  211.68   25.60
  13   7   1  166.68   28.50
 -13   7  -1  144.29   27.90
 -13   7  -1  142.49   24.80
 -13   7  -1  185.58   29.20
  13   7   1  149.88   16.90
 -13   7  -1  161.98   30.10
  15  -7   1  180.78   27.20
  15  -7   1  218.08   26.20
  15  -7   1  219.88   26.50
  15  -7   1  179.78   30.60
  15  -7   1  211.68   32.10
 -15   7  -1  214.68   30.60
 -15   7  -1  171.38   31.20
  15   7   1  196.78   22.90
 -15   7  -1  181.48   29.00
  15   7   1  156.78   27.10
 -15   7  -1  204.28   33.00
 -15   7  -1  184.48   29.20
  17  -7   1   79.29   20.70
  17  -7   1  124.09   23.40
  17  -7   1   98.59   22.30
  17  -7   1  115.19   26.30
 -17   7  -1  112.79   24.20
 -17   7  -1   74.59   21.60
 -17   7  -1  105.79   24.00
 -17   7  -1   84.39   23.10
 -17   7  -1   82.99   22.40
  19  -7   1  193.98   32.00
  19  -7   1  167.68   29.10
  19  -7   1  199.68   33.10
  19  -7   1  203.68   33.40
  19  -7   1  147.29   25.70
 -19   7  -1  201.58   37.40
 -19   7  -1  150.18   28.40
 -19   7  -1  167.68   29.50
 -19   7  -1  150.28   28.60
  19   7   1  177.28   29.10
 -19   7  -1  148.99   29.20
  21  -7   1  291.77   32.30
  21  -7   1  290.87   33.70
  21  -7   1  328.37   36.70
  21  -7   1  299.07   34.40
  21  -7   1  367.96   37.30
 -21   7  -1  289.77   33.00
 -21   7  -1  259.67   28.00
 -21   7  -1  294.57   36.20
  21   7   1  288.57   27.10
 -21   7  -1  344.27   37.40
 -21   7  -1  352.56   46.30
  21   7   1  356.06   38.90
  23  -7   1  202.88   34.30
  23  -7   1  207.38   35.00
  23  -7   1  185.08   29.90
  23  -7   1  193.38   31.90
 -23   7  -1  175.88   31.50
 -23   7  -1  198.08   33.70
 -23   7  -1  202.38   36.60
 -23   7  -1  216.58   35.70
  23   7   1  162.48   24.40
 -23   7  -1  209.28   26.00
  23   7   1  203.98   32.00
  25  -7   1   25.10   14.40
  25  -7   1   -7.50   10.20
  25  -7   1    8.70   12.70
 -25   7  -1    4.60   12.70
  25   7   1   10.50   12.50
 -25   7  -1    6.20   12.80
  25   7   1   11.40   14.20
 -25   7  -1    2.50   11.00
 -25   7  -1  -18.70    9.50
  27  -7   1  163.98   30.10
  27  -7   1  162.68   32.10
  27  -7   1  190.18   36.00
  27   7   1  218.88   29.00
 -27   7  -1  168.18   32.10
 -27   7  -1  213.28   35.60
 -27   7  -1  229.28   37.20
 -27   7  -1  205.88   28.10
  27   7   1  212.78   34.00
  29  -7   1   28.30   16.40
  29  -7   1    7.50   12.20
  29  -7   1   -3.70   10.80
 -29   7  -1    8.60   11.70
 -29   7  -1   16.50   16.90
 -29   7  -1   10.00   13.50
  31  -7   1  118.89   27.70
  31  -7   1  103.19   27.70
  31  -7   1  154.18   30.70
 -31   7  -1  112.69   28.60
 -31   7  -1  153.28   33.80
  33  -7   1   -3.80   13.20
  33  -7   1    0.90   12.90
  33  -7   1    8.70   15.90
 -33   7  -1   -6.90   13.50
 -33   7  -1  -13.50   11.20
  35  -7   1   -3.90   13.30
  35  -7   1    5.00   14.00
  35  -7   1   18.90   17.90
  35   7   1    0.40   10.20
 -35   7  -1   42.50   19.50
 -35   7  -1    3.30   16.80
  37  -7   1   61.89   23.40
  37  -7   1   46.40   19.80
  37  -7   1   87.79   29.60
 -37   7  -1   83.69   23.90
 -37   7  -1   32.90   21.80
  39  -7   1  -11.10   14.90
  39  -7   1   34.30   18.80
  39  -7   1    3.10   15.50
 -39   7  -1  -18.80   14.00
 -39   7  -1   -3.40   14.20
  41  -7   1   31.10   21.80
  41  -7   1    6.20   17.90
  41  -7   1    9.40   16.90
 -41   7  -1    5.60   16.40
 -41   7  -1   16.00   18.80
  43  -7   1   50.39   23.90
  43  -7   1  -11.70   17.20
 -43   7  -1   29.20   25.40
  43   7   1   -2.80   15.30
 -43   7  -1   36.70   20.90
  45  -7   1  132.59   35.20
  45  -7   1   99.49   34.60
  45  -7   1  108.99   29.80
 -45   7  -1  181.08   45.20
 -45   7  -1  155.68   33.30
  47  -7   1  -11.70   16.10
  47  -7   1   39.60   21.60
  47  -7   1  -21.30   18.90
 -47   7  -1    6.00   22.80
 -47   7  -1  -10.60   20.90
  49  -7   1   31.30   20.20
  49  -7   1  -29.60   16.20
  49  -7   1   34.30   23.30
 -49   7  -1   19.50   22.50
 -49   7  -1   -0.30   22.30
  48  -8  -1   31.00   19.90
  48  -8  -1   -5.40   20.20
 -48   8   1   12.40   21.60
 -48   8   1   82.59   34.50
  46  -8  -1   -1.20   20.40
  46  -8  -1   56.79   20.80
  46  -8  -1   22.00   18.80
 -46   8   1    5.70   23.80
 -46   8   1    8.20   20.80
  44  -8  -1   46.50   24.10
  44  -8  -1    0.10   17.80
  44  -8  -1   28.40   23.60
 -44   8   1   48.20   29.20
 -44   8   1   50.69   23.80
  42  -8  -1  -13.40   13.80
  42  -8  -1   28.30   17.90
  42  -8  -1    7.50   18.80
 -42   8   1   10.80   17.40
 -42   8   1  -34.40   15.30
  40  -8  -1    5.40   16.40
  40  -8  -1  -13.10   13.60
 -40   8   1    7.40   17.40
 -40   8   1  -18.60   18.00
  38  -8  -1    7.90   16.10
  38  -8  -1  -36.90   14.30
  38  -8  -1   -4.60   14.80
 -38   8   1  -18.50   12.70
 -38   8   1   -3.10   18.40
  36  -8  -1   10.90   16.30
  36  -8  -1   22.60   16.70
  36  -8  -1   12.20   16.50
 -36   8   1   10.60   16.20
 -36   8   1   26.60   20.10
  34  -8  -1  -22.50   10.90
  34  -8  -1    3.30   16.80
  34  -8  -1   14.50   14.00
 -34   8   1   -2.70   13.30
 -34   8   1    5.80   16.10
  32  -8  -1   96.29   26.60
  32  -8  -1   88.69   25.70
 -32   8   1   99.49   26.90
 -32   8   1  112.19   30.80
  30  -8  -1   27.90   18.80
  30  -8  -1    4.70   15.10
 -30   8   1   37.30   29.50
 -30   8   1   38.00   22.10
  28  -8  -1  138.89   29.70
  28  -8  -1  150.38   29.40
  28  -8  -1  177.88   34.20
 -28   8   1  161.68   34.30
 -28   8   1  166.38   32.80
  26  -8  -1  104.29   26.00
  26  -8  -1  143.79   28.00
  26  -8  -1  105.89   25.20
 -26   8   1  134.39   31.80
 -26   8   1   98.99   27.90
  24  -8  -1   43.70   17.80
  24  -8  -1   23.60   14.80
  24  -8  -1   60.49   20.80
 -24   8   1   18.10   14.70
 -24   8   1   10.00   13.30
  22  -8  -1   50.89   20.50
  22  -8  -1   43.70   17.10
  22  -8  -1   20.30   15.20
  22  -8  -1   50.39   18.90
 -22   8   1   80.09   24.30
 -22   8   1   24.70   18.30
 -22   8   1   53.59   28.10
  20  -8  -1  369.46   39.80
  20  -8  -1  453.85   39.40
  20  -8  -1  330.47   35.50
  20  -8  -1  374.26   38.80
  20  -8  -1  275.77   40.10
  20   8  -1  399.96   41.90
 -20   8   1  331.47   36.30
 -20   8   1  356.06   37.10
 -20   8   1  327.17   33.50
 -20   8   1  337.37   38.50
  20   8  -1  350.66   24.30
 -20   8   1  359.26   39.50
  18  -8  -1   -6.80   12.30
  18  -8  -1    3.20   12.50
  18  -8  -1   -3.80   11.50
  18  -8  -1    3.10   13.20
  18  -8  -1   10.60   12.70
 -18   8   1   34.20   15.80
 -18   8   1   -8.50    9.40
 -18   8   1   14.90   14.00
  18   8  -1   23.50   16.10
 -18   8   1   -2.40   12.50
  18   8  -1    2.60    8.50
 -18   8   1    3.20   12.80
  16  -8  -1  612.94   47.30
  16  -8  -1  558.94   41.40
  16  -8  -1  558.64   41.90
  16  -8  -1  601.14   42.90
  16  -8  -1  547.85   43.30
  16   8  -1  534.35   31.70
 -16   8   1  616.44   42.90
 -16   8   1  495.25   43.60
  16   8  -1  485.35   44.10
  16   8  -1  494.45   31.00
 -16   8   1  594.54   42.20
 -16   8   1  647.24   48.40
  14  -8  -1   28.30   14.80
  14  -8  -1   27.40   13.60
 -14  -8   1   -4.80   10.90
  14  -8  -1    5.70   11.20
  14  -8  -1   -6.10   10.30
  14  -8  -1   12.70   12.30
 -14   8   1   -2.40   10.90
 -14   8   1   16.20   11.90
 -14   8   1   -5.20   10.60
 -14   8   1   -1.60   10.60
  14   8  -1   20.00   15.30
 -14   8   1   -2.30   12.60
  14   8  -1   25.10   10.30
  12  -8  -1  156.28   26.60
 -12  -8   1  133.39   26.10
  12  -8  -1  166.48   28.00
  12  -8  -1  169.98   29.90
  12  -8  -1  156.88   24.90
  12  -8  -1  175.48   28.80
 -12   8   1  127.29   26.40
  12   8  -1  123.89   20.20
 -12   8   1  143.99   25.70
 -12   8   1  128.59   28.40
 -12   8   1  161.48   29.80
  12   8  -1  134.29   28.90
  10  -8  -1    9.90   13.00
  10  -8  -1    9.00   12.60
 -10  -8   1   38.10   16.20
  10  -8  -1   27.90   12.50
  10  -8  -1   21.30   16.80
  10  -8  -1   38.90   15.70
  10  -8  -1    2.40   11.10
 -10   8   1   35.10   14.10
  10   8  -1   32.60   17.20
 -10   8   1   15.40   12.40
 -10   8   1   17.90   12.80
  10   8  -1   17.70    9.90
 -10   8   1    8.30   13.10
 -10   8   1   -2.50   11.00
  -8  -8   1  414.86   38.30
   8  -8  -1  410.46   30.20
   8  -8  -1  423.46   35.70
   8  -8  -1  433.36   32.80
   8  -8  -1  438.26   41.30
   8  -8  -1  400.36   32.10
   8  -8  -1  432.56   33.30
  -8   8   1  439.66   37.80
   8   8  -1  335.97   37.30
   8   8  -1  395.06   28.70
  -8   8   1  439.36   38.30
  -8   8   1  432.36   30.70
   8   8  -1  455.25   32.20
  -8   8   1  383.06   37.80
  -8   8   1  418.16   32.50
   6  -8  -1   -1.20    9.00
  -6  -8   1   17.60   15.40
  -6  -8   1    0.60    8.30
   6  -8  -1  -13.60    8.60
   6  -8  -1   -3.00    8.80
   6  -8  -1   25.00   15.80
   6  -8  -1   15.90   10.20
   6  -8  -1   -6.40    8.90
  -6   8   1   14.40   13.10
   6   8  -1   -6.20    7.50
   6   8  -1   -2.20    8.90
  -6   8   1   11.30    8.70
   6   8  -1   19.30   12.70
  -6   8   1   10.60   10.80
  -6   8   1   27.70   14.30
  -6   8   1    1.00   11.70
   4  -8  -1  105.89   20.00
   4  -8  -1  101.69   26.90
   4  -8  -1  115.59   21.80
  -4  -8   1   62.29   15.30
   4  -8  -1  104.19   24.30
  -4  -8   1   84.99   21.50
   4  -8  -1  107.19   18.70
   4  -8  -1   94.49   16.40
   4   8  -1   41.10   13.80
   4   8  -1   79.79   20.70
  -4   8   1   60.29   15.90
  -4   8   1   88.59   19.60
  -4   8   1   82.19   22.60
  -4   8   1  104.09   16.60
  -4   8   1  103.09   22.00
   2  -8  -1   97.99   18.70
   2  -8  -1   91.79   17.90
  -2  -8   1   99.09   18.00
   2  -8  -1   96.49   20.20
   2  -8  -1  104.99   24.90
  -2  -8   1   81.49   21.20
  -2  -8   1  112.59   17.80
   2  -8  -1   92.39   16.30
   2   8  -1   39.60   14.60
  -2   8   1   88.69   19.00
   2   8  -1   59.09   19.10
   2   8  -1   75.69   18.50
  -2   8   1   84.69   20.20
  -2   8   1   72.59   16.10
  -2   8   1   81.79   22.30
   0  -8   1   63.49   20.20
   0  -8  -1   82.89   21.20
   0  -8   1   49.70   14.90
   0  -8   1   29.50   11.00
   0  -8  -1   64.49   15.50
   0  -8  -1   47.00   12.80
   0  -8  -1   43.60   14.20
   0  -8   1   34.80   12.20
   0   8   1   46.70   14.30
   0   8   1   37.50   12.50
   0   8  -1   40.20   13.70
   0   8  -1   56.39   16.50
   0   8  -1   51.79   17.00
   0   8   1   39.20   17.90
   0   8   1   25.80   13.10
   2  -8   1   45.80   14.40
   2  -8   1   45.70   12.60
   2  -8   1   42.00   13.50
   2  -8   1   24.40   10.20
   2  -8   1   68.59   15.40
  -2  -8  -1   25.60   12.00
   2  -8   1   36.60   13.40
   2  -8   1   40.10   17.30
  -2  -8  -1   43.50   17.20
  -2  -8  -1   31.60   13.50
  -2   8  -1   35.50   15.90
   2   8   1    6.80   13.90
  -2   8  -1   38.90   13.50
   2   8   1   12.00   10.70
  -2   8  -1    9.70   11.50
  -2   8  -1   12.40    9.10
  -2   8  -1   39.00   16.10
   4  -8   1  248.68   36.80
  -4  -8  -1  220.28   23.30
   4  -8   1  160.58   23.20
   4  -8   1  196.38   22.80
  -4  -8  -1  201.48   32.10
   4  -8   1  227.28   34.30
   4  -8   1  210.28   21.80
   4  -8   1  236.18   27.10
  -4   8  -1  245.88   22.20
  -4   8  -1  269.77   35.80
   4   8   1  151.58   22.70
  -4   8  -1  254.67   30.20
   4   8   1  167.38   30.00
  -4   8  -1  234.88   23.80
  -6  -8  -1   37.20   16.10
   6  -8   1   61.29   20.10
   6  -8   1   48.60   16.30
   6  -8   1   27.10   11.90
  -6  -8  -1   31.00   11.80
   6  -8   1   48.90   14.30
   6  -8   1   28.20   14.20
  -6   8  -1   26.80   12.60
   6   8   1   24.60   11.60
   6   8   1   26.70   18.00
  -6   8  -1   15.70   12.60
  -6   8  -1   63.79   18.70
  -6   8  -1   33.30   15.50
   8  -8   1  207.08   24.10
  -8  -8  -1  182.18   29.70
   8  -8   1  179.68   25.10
   8  -8   1  176.08   24.70
  -8  -8  -1  216.28   22.00
   8  -8   1  196.98   28.20
   8  -8   1  211.28   29.80
   8  -8   1  158.78   30.50
   8   8   1  151.28   28.70
  -8   8  -1  167.78   25.40
   8   8   1  137.59   20.90
  -8   8  -1  197.28   28.00
  -8   8  -1  176.98   29.00
  -8   8  -1  192.88   31.50
  10  -8   1  -15.20    9.10
  10  -8   1    3.20   10.90
  10  -8   1   -9.40    8.50
 -10  -8  -1   -1.40   10.70
  10  -8   1   24.50   15.90
  10  -8   1    8.00   11.40
 -10   8  -1   -1.20   12.70
  10   8   1   14.70   14.70
  10   8   1    7.60    8.80
 -10   8  -1   -9.30    8.70
 -10   8  -1    9.80   10.90
 -10   8  -1   -1.50   11.10
 -10   8  -1    7.00   12.80
  12  -8   1   10.80   12.10
  12  -8   1   -2.40   10.20
  12  -8   1   28.90   13.70
  12  -8   1    2.50   10.90
  12  -8   1   22.30   12.90
 -12   8  -1    9.00   14.40
 -12   8  -1   16.30   12.50
 -12   8  -1    8.40   12.30
 -12   8  -1    1.20   11.10
 -12   8  -1    2.50   14.00
  12   8   1   18.90   15.00
  12   8   1   20.10   12.00
  14  -8   1    8.60   12.70
  14  -8   1    1.60    9.50
  14  -8   1   31.60   15.30
  14  -8   1   27.30   15.00
 -14   8  -1   21.30   17.50
  14   8   1   41.70   19.10
 -14   8  -1   12.90   14.20
 -14   8  -1    8.10   11.50
  14   8   1   17.00   10.10
 -14   8  -1    2.40   12.80
 -14   8  -1    5.40   11.40
  16  -8   1   49.70   21.70
  16  -8   1   15.10   13.20
  16  -8   1   42.90   16.20
  16  -8   1   30.50   15.00
  16   8   1    9.00   15.10
 -16   8  -1   50.29   20.70
 -16   8  -1   22.90   15.30
 -16   8  -1   32.20   13.80
 -16   8  -1   53.19   18.60
 -16   8  -1   36.30   17.80
  18  -8   1   59.59   18.70
  18  -8   1   47.60   19.40
  18  -8   1   54.59   18.50
  18  -8   1   45.00   18.70
  18   8   1   47.20   24.00
 -18   8  -1   32.70   16.50
 -18   8  -1   66.29   23.20
 -18   8  -1    2.90   15.30
 -18   8  -1   55.89   19.10
 -18   8  -1   58.99   22.00
  20  -8   1   58.19   21.50
  20  -8   1  105.29   26.10
  20  -8   1   52.19   19.30
  20  -8   1   60.49   19.00
 -20   8  -1   91.79   26.30
 -20   8  -1   71.99   22.00
 -20   8  -1   76.49   22.80
 -20   8  -1   37.60   16.80
  22  -8   1   72.09   24.50
  22  -8   1   89.99   24.00
  22  -8   1   88.79   23.70
  22  -8   1   72.79   21.20
 -22   8  -1   71.49   22.00
 -22   8  -1   69.79   23.30
 -22   8  -1   48.00   19.40
  24  -8   1    9.10   14.00
  24  -8   1   -6.50    9.50
  24  -8   1    1.40   12.00
 -24   8  -1    7.00   13.20
 -24   8  -1   -6.10   12.00
 -24   8  -1  -16.10   11.80
  26  -8   1  -13.30   11.60
  26  -8   1   36.70   19.20
  26  -8   1   -5.20   11.10
 -26   8  -1   10.50   15.30
 -26   8  -1    7.10   15.40
 -26   8  -1    4.60   15.80
  28  -8   1   51.79   19.80
  28  -8   1   47.10   20.30
  28  -8   1    9.20   16.50
 -28   8  -1   34.50   21.40
 -28   8  -1   44.10   19.50
  30  -8   1   23.50   16.10
  30  -8   1   41.40   19.00
  30  -8   1    6.90   14.30
 -30   8  -1   22.80   16.70
 -30   8  -1    3.50   14.30
  32  -8   1   26.10   19.40
  32  -8   1   47.30   19.70
  32  -8   1   34.70   19.30
 -32   8  -1   18.20   16.40
 -32   8  -1   51.39   25.70
  34  -8   1   -5.20   13.20
  34  -8   1   38.50   16.40
 -34   8  -1   20.10   16.70
 -34   8  -1   21.60   17.90
  36  -8   1    5.30   14.30
  36  -8   1    9.80   16.30
  36  -8   1    0.20   16.60
 -36   8  -1   29.00   20.70
 -36   8  -1    6.50   16.70
  38  -8   1  -27.60   12.50
  38  -8   1   -3.40   16.50
  38  -8   1   -5.40   14.00
 -38   8  -1   -8.40   14.10
 -38   8  -1    8.60   16.70
  40  -8   1  -10.20   16.50
  40  -8   1   -5.80   14.80
  40  -8   1   10.70   14.80
 -40   8  -1   10.50   18.60
 -40   8  -1   -2.80   20.70
  42  -8   1   15.40   21.50
  42  -8   1   17.10   20.00
  42  -8   1   25.00   18.70
 -42   8  -1    3.30   22.90
 -42   8  -1   68.39   32.00
  44  -8   1   68.29   27.50
  44  -8   1   80.79   28.60
  44  -8   1  100.79   27.50
 -44   8  -1   47.20   22.40
 -44   8  -1   50.89   27.70
  46  -8   1  -20.80   16.60
 -46   8  -1   16.90   22.50
  48  -8   1   42.30   21.60
  48  -8   1  -13.10   19.80
  48  -8   1  -18.70   16.90
 -48   8  -1  -31.40   19.10
  45  -9  -1  -28.30   15.80
  45  -9  -1    8.40   20.50
  45  -9  -1   51.39   27.10
 -45   9   1  -45.30   33.70
 -45   9   1  -18.60   21.50
  43  -9  -1  -25.10   19.50
  43  -9  -1   22.50   25.60
  43  -9  -1   59.49   20.60
 -43   9   1    8.20   22.70
 -43   9   1   -7.90   17.40
  41  -9  -1   -6.50   19.00
  41  -9  -1   54.39   24.30
  41  -9  -1   -6.70   16.50
 -41   9   1   -3.80   20.10
 -41   9   1   -9.00   18.10
  39  -9  -1   52.69   22.70
  39  -9  -1   21.90   18.70
  39  -9  -1    5.00   20.50
 -39   9   1  -11.90   18.90
 -39   9   1   30.50   21.00
  37  -9  -1   44.00   21.70
  37  -9  -1   32.00   20.10
  37  -9  -1   62.59   26.10
 -37   9   1   54.69   27.80
 -37   9   1   41.90   21.90
  35  -9  -1   70.19   25.00
  35  -9  -1   73.59   25.20
  35  -9  -1   72.59   27.90
 -35   9   1   87.39   26.40
 -35   9   1   58.89   25.80
  33  -9  -1   32.90   18.10
  33  -9  -1    3.30   16.50
 -33   9   1   -0.70   18.10
 -33   9   1   -3.80   14.00
  31  -9  -1   34.20   17.60
  31  -9  -1   44.80   21.30
  31  -9  -1   17.40   17.30
 -31   9   1   20.80   17.90
 -31   9   1    4.80   17.60
  29  -9  -1   38.50   19.10
  29  -9  -1   18.00   16.20
  29  -9  -1    2.30   13.90
 -29   9   1   11.90   17.20
 -29   9   1   -9.40   12.30
  27  -9  -1  117.29   29.20
  27  -9  -1   86.29   26.50
  27  -9  -1   71.89   23.80
 -27   9   1   78.59   25.70
 -27   9   1  118.49   31.10
  25  -9  -1   46.90   20.50
  25  -9  -1   82.59   26.80
  25  -9  -1   74.49   23.90
 -25   9   1   65.39   31.80
 -25   9   1   70.79   25.20
  23  -9  -1    8.50   14.20
  23  -9  -1    4.00   13.30
  23  -9  -1    5.00   15.50
 -23   9   1   12.50   13.20
 -23   9   1   11.30   14.20
  21  -9  -1   -3.10   17.50
  21  -9  -1    5.40   13.10
  21  -9  -1  -11.40   11.50
  21  -9  -1    2.30   12.80
 -21   9   1   16.10   13.60
 -21   9   1   20.70   17.40
  19  -9  -1  477.05   41.60
  19  -9  -1  368.26   41.30
  19  -9  -1  420.76   44.10
  19  -9  -1  455.75   42.60
 -19   9   1  466.15   46.00
 -19   9   1  438.86   40.50
  19   9  -1  432.06   29.80
  17  -9  -1   40.80   17.40
  17  -9  -1   18.60   18.20
  17  -9  -1   10.90   13.70
  17  -9  -1   27.30   16.50
 -17   9   1   -9.20   13.90
 -17   9   1    2.80   14.50
 -17   9   1   23.50   14.90
  17   9  -1   25.40   11.80
  17   9  -1   20.70   12.80
  15  -9  -1   80.29   25.30
  15  -9  -1   96.59   25.50
  15  -9  -1  130.09   24.10
  15  -9  -1   78.99   21.30
  15  -9  -1  115.29   24.30
 -15   9   1   80.59   26.20
  15   9  -1  124.09   20.90
 -15   9   1  140.19   26.90
 -15   9   1   74.39   25.70
  13  -9  -1   28.70   17.20
 -13  -9   1   28.90   15.10
  13  -9  -1   11.20   12.80
  13  -9  -1    7.40   13.50
  13  -9  -1  -12.90   11.90
  13  -9  -1  -10.80   11.20
  13  -9  -1    1.60   12.70
 -13   9   1   18.60   15.40
 -13   9   1    0.80   12.00
  13   9  -1   19.70   13.50
 -13   9   1   22.60   12.90
  11  -9  -1  621.04   40.50
  11  -9  -1  601.84   50.39
  11  -9  -1  628.94   42.80
 -11  -9   1  586.84   48.50
  11  -9  -1  647.04   46.00
  11  -9  -1  640.84   46.90
  11  -9  -1  687.93   45.00
 -11   9   1  552.94   48.10
 -11   9   1  650.63   41.20
 -11   9   1  685.83   50.69
 -11   9   1  562.94   47.70
  11   9  -1  619.14   39.20
   9  -9  -1   43.80   20.30
   9  -9  -1   57.49   17.40
   9  -9  -1   49.50   16.40
   9  -9  -1   53.19   16.80
   9  -9  -1   46.70   16.80
   9  -9  -1   63.19   20.60
  -9  -9   1   40.80   18.20
  -9   9   1   40.00   14.80
  -9   9   1   49.99   21.90
  -9   9   1   62.39   20.40
   9   9  -1   66.19   15.80
  -9   9   1   80.29   21.40
   7  -9  -1    4.50   10.70
  -7  -9   1   23.00   16.20
   7  -9  -1   38.40   13.30
   7  -9  -1   10.20   15.90
   7  -9  -1   37.50   15.90
   7  -9  -1    8.80   13.50
   7  -9  -1   14.50   13.70
  -7   9   1   32.30   17.10
  -7   9   1   16.50   14.40
  -7   9   1   26.90   12.10
   7   9  -1   11.90   13.20
   5  -9  -1  245.48   27.60
   5  -9  -1  277.57   41.30
   5  -9  -1  267.37   25.10
   5  -9  -1  232.98   27.50
   5  -9  -1  239.08   25.40
   5  -9  -1  222.68   27.70
  -5  -9   1  320.17   37.70
  -5   9   1  295.97   30.40
  -5   9   1  256.97   24.00
   5   9  -1  253.47   30.20
   5   9  -1  286.27   30.20
  -5   9   1  323.27   36.00
  -3  -9   1  147.59   30.60
   3  -9  -1  125.09   22.50
   3  -9  -1  165.08   20.10
   3  -9  -1  141.69   22.40
   3  -9  -1  165.58   34.50
   3  -9  -1  114.69   21.00
   3  -9  -1  131.69   23.70
  -3   9   1  120.59   22.50
  -3   9   1  134.29   27.40
  -3   9   1  140.49   25.10
   3   9  -1  154.48   26.70
   3   9  -1  176.48   36.40
   1  -9  -1   38.10   15.40
   1  -9  -1   47.60   14.50
   1  -9  -1   38.60   20.00
  -1  -9   1   32.60   19.40
  -1  -9   1   41.00   15.10
   1  -9  -1   15.50   11.80
   1   9  -1   47.50   18.00
  -1   9   1   30.70   14.70
  -1   9   1   28.90   15.40
  -1   9   1   19.00   14.60
   1   9  -1   29.00   13.70
   1  -9   1   31.70   14.00
   1  -9   1   23.10   17.70
   1  -9   1   -9.00   10.00
  -1  -9  -1   20.50   16.30
   1  -9   1   14.40    8.80
  -1  -9  -1   24.00   12.00
  -1   9  -1   27.00   15.00
   1   9   1    5.90   12.80
  -1   9  -1   -1.50   10.40
  -3  -9  -1  103.99   19.90
   3  -9   1  119.19   20.90
  -3  -9  -1  134.99   28.50
   3  -9   1   80.49   20.00
   3  -9   1   90.19   16.70
   3  -9   1  138.49   25.20
   3  -9   1  111.79   26.40
   3  -9   1  122.19   20.80
  -3   9  -1  115.39   25.10
   3   9   1  129.79   29.70
  -3   9  -1  117.89   21.70
   5  -9   1  -12.10    9.50
  -5  -9  -1   25.40   15.80
   5  -9   1   -3.90   10.70
   5  -9   1  -17.30    7.30
   5  -9   1    2.80    9.20
   5  -9   1   15.40   15.70
   5  -9   1    5.00   11.30
   5  -9   1    8.20   10.90
  -5   9  -1    8.00   11.70
  -5   9  -1   19.20   14.50
  -5   9  -1   -1.00    8.50
   5   9   1   29.20   13.80
   7  -9   1   19.30   17.20
   7  -9   1    9.10   11.50
   7  -9   1   13.60   13.90
   7  -9   1    8.40   10.70
   7  -9   1   18.50   14.00
   7  -9   1    7.90   11.90
  -7  -9  -1   10.40   15.30
  -7  -9  -1    6.50   11.00
   7  -9   1   23.20   12.70
  -7   9  -1   15.40   13.40
  -7   9  -1   -8.00   10.90
  -7   9  -1    6.20    9.80
   7   9   1   19.70   13.00
  -7   9  -1   10.10   14.90
   9  -9   1   11.00   13.80
  -9  -9  -1   23.40   11.50
   9  -9   1  -13.60   10.50
   9  -9   1    1.50   12.90
   9  -9   1   11.50   10.00
   9  -9   1   -0.70   11.60
   9  -9   1  -22.00    8.70
   9  -9   1    6.40   11.80
  -9  -9  -1   -1.50   11.50
  -9   9  -1    5.50   13.20
  -9   9  -1   -1.60   10.60
   9   9   1   11.50   12.60
  -9   9  -1    5.10   13.90
  11  -9   1  277.27   30.80
  11  -9   1  323.07   44.70
  11  -9   1  305.17   34.30
 -11  -9  -1  280.87   39.30
  11  -9   1  377.56   34.30
  11  -9   1  322.87   39.10
  11  -9   1  323.57   32.40
 -11   9  -1  284.67   41.80
  11   9   1  291.47   29.10
 -11   9  -1  377.26   33.40
 -11   9  -1  317.37   44.20
 -11   9  -1  297.17   41.30
  13  -9   1   26.90   16.50
  13  -9   1   46.20   17.50
  13  -9   1   54.09   20.40
  13  -9   1   31.60   15.90
  13  -9   1   23.20   14.30
 -13   9  -1   34.60   19.30
 -13   9  -1   41.00   18.50
  13   9   1   25.80   12.60
 -13   9  -1   18.20   12.40
 -13   9  -1   12.50   18.10
  15  -9   1  -22.40   12.30
  15  -9   1    1.40   10.40
  15  -9   1    0.70   12.50
  15  -9   1    2.00   12.40
  15  -9   1   28.30   15.40
  15   9   1  -17.90   10.00
 -15   9  -1   17.80   15.80
 -15   9  -1   50.59   15.70
 -15   9  -1   10.30   15.10
 -15   9  -1   -6.40   13.40
  17  -9   1   17.30   15.20
  17  -9   1   23.10   15.20
  17  -9   1    1.70   13.20
  17  -9   1   -1.00   18.50
  17   9   1    6.10    9.20
 -17   9  -1   -4.80   13.30
 -17   9  -1  -20.90   13.60
  17   9   1   20.50   13.60
 -17   9  -1   16.70   13.60
 -17   9  -1   11.80   15.00
  19  -9   1  173.88   30.10
  19  -9   1  197.78   34.30
  19  -9   1  200.38   34.00
  19  -9   1  179.88   36.40
 -19   9  -1  154.18   31.70
 -19   9  -1  172.28   31.30
 -19   9  -1  191.78   34.30
  21  -9   1   46.70   20.20
  21  -9   1   52.99   20.30
  21  -9   1   29.30   18.50
 -21   9  -1   34.20   19.40
 -21   9  -1   37.70   19.00
 -21   9  -1   10.90   16.40
  23  -9   1   73.59   22.70
  23  -9   1   67.29   22.60
  23  -9   1   50.59   22.60
 -23   9  -1   65.59   23.40
 -23   9  -1  109.89   35.30
  25  -9   1   19.00   26.70
  25  -9   1   25.50   17.00
  25  -9   1  -12.40   12.30
 -25   9  -1    2.30   14.20
 -25   9  -1   19.20   15.80
  27  -9   1  120.79   27.80
  27  -9   1   69.59   24.80
  27  -9   1  105.49   29.40
 -27   9  -1  128.79   29.10
 -27   9  -1   53.19   23.40
  29  -9   1   53.79   23.70
  29  -9   1   44.40   21.10
  29  -9   1   40.50   17.90
 -29   9  -1   34.40   18.90
  31  -9   1   16.20   15.20
  31  -9   1   17.50   18.20
  31  -9   1   16.80   15.20
 -31   9  -1   18.20   16.20
 -31   9  -1   52.49   21.70
  33  -9   1  -11.50   13.10
  33  -9   1   21.40   18.90
  33  -9   1   13.70   16.40
 -33   9  -1   17.20   19.50
 -33   9  -1   19.60   20.30
  35  -9   1   30.60   19.50
  35  -9   1   -7.50   13.90
  35  -9   1   -5.50   14.10
 -35   9  -1    0.30   15.20
 -35   9  -1   36.10   20.70
  37  -9   1   13.00   16.00
  37  -9   1   26.80   18.70
  37  -9   1   -8.50   14.60
 -37   9  -1   -6.70   17.10
 -37   9  -1    3.90   18.70
  39  -9   1   26.80   20.50
  39  -9   1    3.20   18.10
  39  -9   1    5.80   16.70
 -39   9  -1   29.50   20.70
 -39   9  -1   14.70   20.90
  41  -9   1   -9.80   16.20
  41  -9   1  -26.90   17.50
  41  -9   1  -25.40   15.90
 -41   9  -1  -14.50   20.10
 -41   9  -1   30.30   20.60
  43  -9   1   39.80   18.40
  43  -9   1   11.30   20.50
 -43   9  -1   -9.40   23.20
 -43   9  -1   24.60   25.70
  45  -9   1    5.50   21.20
  45  -9   1   18.70   19.60
  45  -9   1   38.00   24.70
 -45   9  -1    2.70   22.00
 -45   9  -1    5.30   25.30
  42 -10  -1    2.30   22.50
  42 -10  -1   37.10   19.50
  42 -10  -1    6.80   20.20
 -42  10   1  -24.60   19.70
  40 -10  -1   90.29   31.20
  40 -10  -1   61.99   23.80
 -40  10   1   56.49   26.60
  38 -10  -1   11.20   20.20
  38 -10  -1  -18.40   13.40
  38 -10  -1  -14.90   14.90
 -38  10   1   25.90   19.80
 -38  10   1  -14.90   15.00
  36 -10  -1   30.90   20.20
  36 -10  -1   26.80   18.20
  36 -10  -1   29.10   25.10
 -36  10   1   29.50   20.30
 -36  10   1   13.30   24.40
  34 -10  -1   64.29   27.30
  34 -10  -1   28.60   20.30
  34 -10  -1    7.20   19.10
 -34  10   1   34.20   22.60
 -34  10   1   55.29   24.30
  32 -10  -1   25.00   17.00
  32 -10  -1   32.50   20.30
  32 -10  -1   22.30   22.30
 -32  10   1    8.90   19.50
 -32  10   1   11.00   16.90
  30 -10  -1    2.80   15.40
  30 -10  -1  -13.70   15.60
  30 -10  -1   15.00   15.40
 -30  10   1   14.90   16.10
 -30  10   1  -15.70   15.20
  28 -10  -1  -20.70   14.60
  28 -10  -1    3.00   15.50
  28 -10  -1    4.60   15.90
 -28  10   1   -5.50   14.20
 -28  10   1   18.40   15.80
  26 -10  -1  127.99   30.80
  26 -10  -1   62.79   22.00
  26 -10  -1   78.79   24.60
 -26  10   1  106.59   32.40
 -26  10   1  141.09   30.50
  24 -10  -1   62.89   24.60
  24 -10  -1   99.19   29.10
  24 -10  -1   36.40   19.90
 -24  10   1   64.49   24.00
 -24  10   1   47.40   22.90
  22 -10  -1   -0.90   22.00
  22 -10  -1   16.70   17.70
 -22  10   1    6.70   12.90
 -22  10   1  -21.10   12.00
  22  10  -1    4.70   11.90
  20 -10  -1    7.50   12.90
  20 -10  -1   20.00   15.90
  20 -10  -1   24.10   20.60
 -20  10   1   24.60   19.00
 -20  10   1   34.10   21.40
  18 -10  -1   27.60   16.30
  18 -10  -1   15.50   19.00
  18 -10  -1   25.70   17.90
  18 -10  -1   53.09   20.90
  18 -10  -1   42.80   18.00
  18  10  -1   37.00   16.10
 -18  10   1   17.90   15.30
  18  10  -1   50.49   18.80
  16 -10  -1   10.50   14.70
  16 -10  -1  -22.70   11.80
  16 -10  -1   -2.20   15.10
  16 -10  -1  -10.20   11.90
  16 -10  -1  -15.90   10.50
 -16  10   1   -2.80   13.10
 -16  10   1    5.20   11.80
  14 -10  -1    6.20   10.60
  14 -10  -1    3.10   11.50
  14 -10  -1   -0.90   12.00
  14 -10  -1   -1.00   12.50
  14 -10  -1    6.80   16.80
  14  10  -1  -16.60   11.90
 -14  10   1    1.10   13.10
 -14  10   1   -6.20    9.40
  12 -10  -1   20.00   12.80
 -12 -10   1   10.80   14.70
  12 -10  -1  -22.40   10.60
  12 -10  -1  -15.40   10.00
  12 -10  -1  -11.50   13.00
  12 -10  -1    7.80   14.10
  12  10  -1    9.40   11.60
 -12  10   1   11.10   13.90
 -12  10   1   13.70   11.70
 -12  10   1   16.00   16.90
  10 -10  -1    5.40   12.40
  10 -10  -1   22.10   15.60
  10 -10  -1   24.50   16.10
  10 -10  -1   25.30   17.50
 -10 -10   1   13.70   15.60
  10 -10  -1  -14.70   15.00
  10  10  -1    7.80   14.60
 -10  10   1   26.00   13.40
 -10  10   1   41.20   20.20
 -10  10   1    1.90   14.80
   8 -10  -1   23.80   14.70
   8 -10  -1   11.40   15.10
   8 -10  -1   37.00   14.50
   8 -10  -1   30.60   14.20
  -8 -10   1   43.00   20.70
   8 -10  -1   16.00   17.90
   8 -10  -1   17.70   14.80
   8 -10  -1   38.20   21.30
  -8  10   1   43.10   15.50
   8  10  -1   36.10   17.90
  -8  10   1   31.30   17.40
  -8  10   1   22.30   17.40
   6 -10  -1   17.80   11.70
   6 -10  -1   -3.40   11.20
  -6 -10   1    9.80   14.20
   6 -10  -1  -18.90   12.00
   6 -10  -1  -24.50   10.30
   6 -10  -1    3.40   12.70
   6 -10  -1   12.30   15.90
  -6  10   1   13.60   14.20
  -6  10   1   13.40   11.20
  -6  10   1   -3.20   12.70
   6  10  -1   16.90   14.30
   4 -10  -1   14.00   11.90
   4 -10  -1   13.10   12.80
   4 -10  -1   41.00   13.70
   4 -10  -1   33.50   14.20
  -4 -10   1   33.40   19.00
   4 -10  -1   16.70   13.90
   4 -10  -1   39.30   20.60
  -4  10   1    6.20   15.10
   4  10  -1   37.70   16.10
  -4  10   1  -24.20   12.80
   2 -10  -1  103.49   29.10
   2 -10  -1  138.59   23.00
  -2 -10   1  117.99   28.40
   2 -10  -1  121.69   24.10
  -2 -10   1  132.59   23.60
  -2  10   1  123.59   28.50
   0 -10   1   15.50   12.70
   0 -10  -1   18.10   18.00
   0 -10   1   14.10   15.30
   0 -10  -1   21.90   14.40
   0  10   1    9.60   15.10
   0  10   1   22.00   16.40
   2 -10   1   20.30   12.90
   2 -10   1   23.50   11.40
  -2 -10  -1   48.10   19.80
   2 -10   1   31.70   15.40
   2 -10   1   45.70   16.10
  -2 -10  -1   19.00   13.00
   2 -10   1   30.70   19.30
  -2  10  -1   16.60   16.80
   2  10   1    9.90   15.30
  -2  10  -1   15.80   14.80
   4 -10   1   24.00   12.40
   4 -10   1    6.90   11.70
   4 -10   1   29.80   14.30
   4 -10   1   13.10    9.50
  -4 -10  -1    3.90   14.80
   4 -10   1   16.00   17.30
   4 -10   1  -10.80   13.30
   4  10   1   11.70   11.90
   4  10   1   24.30   15.60
  -4  10  -1   16.30   14.30
  -4  10  -1    1.10   14.30
   6 -10   1   69.69   21.40
   6 -10   1   40.40   17.00
   6 -10   1   81.59   20.80
   6 -10   1   64.19   18.50
  -6 -10  -1   62.69   23.20
   6 -10   1   41.30   14.50
   6 -10   1   82.99   25.10
   6 -10   1   80.59   17.70
   6  10   1   49.70   17.40
  -6  10  -1   54.99   22.10
   6  10   1   78.69   20.20
  -6  10  -1   81.49   19.50
  -6  10  -1   92.79   24.40
  -6  10  -1  103.39   22.60
   8 -10   1   23.20   16.50
  -8 -10  -1   10.80   17.00
   8 -10   1    3.00   13.60
   8 -10   1   17.70   14.30
   8 -10   1   32.50   14.80
   8 -10   1    3.50   11.40
   8 -10   1    5.80   16.00
   8 -10   1    9.00   12.90
  -8  10  -1   24.00   17.60
  -8  10  -1   11.10   12.90
  -8  10  -1   -3.40   14.80
  -8  10  -1   22.30   13.60
   8  10   1   37.00   16.60
  10 -10   1   22.80   13.70
  10 -10   1   17.20   12.30
  10 -10   1  -10.00    9.70
  10 -10   1   -8.90   11.60
 -10 -10  -1    1.10   14.50
  10 -10   1  -28.70   10.20
  10 -10   1  -22.10    9.00
  10  10   1  -26.90   11.30
 -10  10  -1    5.00   10.80
 -10  10  -1  -10.80   13.60
 -10  10  -1   13.40   14.20
 -10  10  -1    2.70   12.80
  12 -10   1   21.30   14.20
  12 -10   1   15.10   14.60
  12 -10   1  -14.20    9.60
  12 -10   1   36.40   16.20
  12 -10   1   15.20   15.80
  12 -10   1   11.60   13.10
 -12  10  -1   23.80   16.70
 -12  10  -1   -9.10   10.90
 -12  10  -1  -22.00    9.90
 -12  10  -1  -18.00   12.50
  14 -10   1   -2.10    9.80
  14 -10   1   -8.00   10.90
  14 -10   1   -3.10   13.60
  14 -10   1   -9.30   15.70
 -14  10  -1  -26.00   10.00
  14  10   1   -1.70   15.40
 -14  10  -1   -5.10   12.90
 -14  10  -1   12.10   16.70
  16 -10   1   63.99   22.20
  16 -10   1   54.79   23.20
  16 -10   1   89.79   24.20
  16 -10   1   81.89   24.60
 -16  10  -1   62.79   19.20
  16  10   1   77.79   20.20
 -16  10  -1   86.19   30.40
  16  10   1   38.00   18.40
  18 -10   1   14.30   16.50
  18 -10   1    1.60   13.80
  18 -10   1    0.20   12.80
 -18  10  -1   -7.30   15.40
 -18  10  -1  -13.40   12.10
  18  10   1   19.50   18.00
  18  10   1   -4.00   10.90
  20 -10   1   38.00   18.70
  20 -10   1   68.79   21.10
 -20  10  -1   45.10   22.40
 -20  10  -1   76.89   23.30
  22 -10   1  -11.80   13.60
  22 -10   1   41.30   18.30
  22 -10   1   14.40   17.90
 -22  10  -1   34.30   17.50
 -22  10  -1   56.89   23.70
  24 -10   1    7.10   17.80
  24 -10   1    5.40   14.10
 -24  10  -1    1.50   18.30
 -24  10  -1    6.10   14.60
  26 -10   1    3.50   16.60
  26 -10   1   10.00   17.60
  26 -10   1   -8.00   15.00
 -26  10  -1   17.40   16.90
 -26  10  -1    5.30   15.30
  28 -10   1    1.30   16.40
  28 -10   1   30.40   22.00
  28 -10   1    9.90   17.00
 -28  10  -1   -3.60   13.10
 -28  10  -1    0.20   15.30
  30 -10   1   19.60   18.00
  30 -10   1  -10.60   16.80
  30 -10   1   36.20   21.40
 -30  10  -1    0.30   16.00
 -30  10  -1   -5.40   14.80
  32 -10   1   44.40   21.40
  32 -10   1   24.40   17.20
  32 -10   1   27.10   21.20
 -32  10  -1   27.80   18.30
 -32  10  -1   10.20   18.10
  34 -10   1   19.40   20.00
  34 -10   1   -1.40   20.00
  34 -10   1   18.90   17.00
 -34  10  -1   22.30   22.20
 -34  10  -1   -7.70   18.90
  36 -10   1   11.40   20.70
  36 -10   1   16.20   16.60
  36 -10   1   27.80   18.90
 -36  10  -1   15.00   17.20
 -36  10  -1    7.90   20.10
  38 -10   1   -2.60   16.20
  38 -10   1   -1.20   22.60
 -38  10  -1   47.30   28.70
 -38  10  -1   17.10   23.70
  40 -10   1   36.10   23.90
  40 -10   1    5.10   17.80
 -40  10  -1    5.30   25.40
 -40  10  -1   14.50   22.10
  37 -11  -1   18.90   23.30
  37 -11  -1  -16.60   22.80
  37 -11  -1   49.80   24.80
 -37  11   1   22.50   19.80
 -37  11   1   35.50   23.30
  35 -11  -1  164.28   34.00
  35 -11  -1   97.19   34.50
  35 -11  -1  147.29   39.50
 -35  11   1  212.68   40.20
  33 -11  -1   60.39   26.00
  33 -11  -1   -1.40   18.60
  33 -11  -1    2.80   17.60
 -33  11   1   40.30   25.80
 -33  11   1   20.30   20.70
  31 -11  -1   98.79   31.30
  31 -11  -1  114.59   30.50
  31 -11  -1   76.39   25.30
 -31  11   1   76.19   25.70
 -31  11   1   60.69   26.80
  29 -11  -1    9.80   16.80
  29 -11  -1  -39.10   16.80
 -29  11   1   14.30   17.10
 -29  11   1   17.50   18.00
  27 -11  -1  -22.50   14.80
  27 -11  -1   41.70   19.90
  27 -11  -1    5.70   15.90
 -27  11   1   39.70   20.90
 -27  11   1  -31.70   14.90
  25 -11  -1    3.40   17.30
  25 -11  -1   -9.80   15.30
  25 -11  -1   17.50   17.40
 -25  11   1    5.80   17.50
  23 -11  -1   29.80   19.50
  23 -11  -1   29.30   21.10
  23 -11  -1   96.49   27.00
  23 -11  -1   71.39   26.10
 -23  11   1   45.20   22.80
 -23  11   1   94.99   27.00
  21 -11  -1   55.19   22.50
  21 -11  -1   25.20   19.70
  21 -11  -1   38.90   20.10
 -21  11   1   34.20   19.60
 -21  11   1   35.90   23.60
  21  11  -1   36.70   16.90
  19 -11  -1   86.79   27.20
  19 -11  -1   40.20   24.10
  19 -11  -1   62.19   25.10
  19 -11  -1   47.40   21.10
  19  11  -1   73.99   20.70
 -19  11   1   43.20   21.70
 -19  11   1   60.99   21.40
  17 -11  -1   26.30   26.10
  17 -11  -1   45.70   20.20
  17 -11  -1   57.29   25.40
  17 -11  -1   28.50   19.70
  17 -11  -1   39.50   17.30
 -17  11   1   29.40   19.90
  17  11  -1   58.49   18.00
 -17  11   1    5.30   15.10
  15 -11  -1   16.50   14.60
  15 -11  -1   11.80   14.40
  15 -11  -1    0.80   15.20
  15 -11  -1   -3.60   20.00
  15 -11  -1   19.00   15.80
 -15  11   1    8.90   12.00
 -15  11   1   -6.10   15.60
  13 -11  -1  -10.90   12.90
  13 -11  -1   -0.20   13.50
  13 -11  -1   -2.30   13.80
  13 -11  -1   17.20   20.30
  13 -11  -1  -15.40   12.70
 -13  11   1   29.50   15.10
 -13  11   1  -30.10   12.30
 -11 -11   1   81.39   23.90
  11 -11  -1   87.59   23.20
  11 -11  -1  108.79   32.20
  11 -11  -1   47.00   20.90
  11 -11  -1   96.89   25.30
  11 -11  -1  103.69   25.20
  11 -11  -1   89.79   21.90
  11 -11  -1   81.99   22.40
 -11  11   1   61.19   28.50
 -11  11   1   49.40   18.60
   9 -11  -1   38.70   20.90
  -9 -11   1   -1.90   15.50
   9 -11  -1  -16.20   12.60
   9 -11  -1  -28.40   11.40
   9 -11  -1   29.20   19.70
   9 -11  -1   22.40   16.50
   9 -11  -1   21.50   15.90
   9 -11  -1  -16.90   11.60
  -9  11   1  -22.00   14.50
  -9  11   1   19.20   11.90
   7 -11  -1  138.39   26.60
   7 -11  -1  123.49   22.00
   7 -11  -1  142.79   26.20
  -7 -11   1  127.89   29.70
   7 -11  -1  123.29   32.20
   7 -11  -1  119.79   23.30
   7 -11  -1  144.49   30.20
  -7  11   1  127.49   27.50
  -7  11   1  125.29   29.50
   7  11  -1   86.79   25.00
   5 -11  -1   21.50   14.40
  -5 -11   1   46.20   23.30
   5 -11  -1   65.09   25.30
   5 -11  -1   47.30   18.80
   5 -11  -1   59.29   20.30
   5 -11  -1   90.79   23.60
  -5  11   1   28.70   19.30
  -5  11   1   37.10   20.50
   5  11  -1   57.79   19.20
  -3 -11   1   11.10   18.40
   3 -11  -1   -5.50   12.80
   3 -11  -1    8.40   15.90
   3  11  -1    0.40   12.30
  -3  11   1   13.00   16.10
  -3  11   1   16.90   16.60
   1 -11  -1   39.80   22.30
   1 -11  -1   57.69   19.50
  -1 -11   1   55.39   23.10
  -1  11   1   43.00   21.30
   1  11  -1   30.50   19.80
   1 -11   1   34.30   17.00
   1 -11   1   10.30   19.30
  -1 -11  -1   17.30   17.40
  -1  11  -1   74.39   24.10
   1  11   1   21.00   15.50
   3 -11   1  194.68   39.40
   3 -11   1  176.08   29.90
  -3 -11  -1  143.09   32.20
   3 -11   1  148.79   25.40
  -3  11  -1  166.78   35.50
   3  11   1  187.88   33.80
   5 -11   1   -7.20   12.90
   5 -11   1   -4.40   12.50
   5 -11   1   11.70   15.50
   5 -11   1  -15.40    9.20
   5 -11   1   13.10   16.20
   5 -11   1    6.80   12.70
  -5 -11  -1  -25.30   10.60
  -5  11  -1   11.30   16.80
   5  11   1   19.50   13.70
   7 -11   1  296.97   36.60
   7 -11   1  292.47   47.60
   7 -11   1  218.38   30.20
  -7 -11  -1  237.38   42.40
   7 -11   1  226.98   32.70
   7 -11   1  258.37   35.60
   7 -11   1  218.58   30.60
  -7  11  -1  300.07   31.00
  -7  11  -1  228.58   40.90
   7  11   1  297.17   40.40
   9 -11   1   11.00   17.00
   9 -11   1   -7.00   12.90
   9 -11   1   21.10   16.40
   9 -11   1   18.20   15.70
   9 -11   1   20.40   16.50
   9 -11   1   14.80   18.80
  -9 -11  -1  -11.20   11.90
  -9  11  -1  -12.90   10.10
  -9  11  -1   -9.90   26.10
   9  11   1    2.70   15.60
  11 -11   1   71.19   21.90
  11 -11   1   31.10   19.90
  11 -11   1   41.10   16.80
  11 -11   1   17.50   17.90
  11 -11   1   64.39   21.50
  11 -11   1   45.50   18.50
 -11  11  -1    8.30   18.40
  11  11   1   40.60   17.50
 -11  11  -1   88.79   21.10
  13 -11   1    9.50   17.80
  13 -11   1  -15.20   15.60
  13 -11   1    0.70   14.40
  13 -11   1   -6.10   12.90
 -13  11  -1    0.70   13.30
  13  11   1   17.30   16.80
  15 -11   1   22.50   19.20
  15 -11   1   37.00   19.80
  15 -11   1   -1.70   20.70
  15 -11   1    9.00   15.40
  15 -11   1   11.20   15.70
  15  11   1   25.80   15.20
 -15  11  -1   40.00   17.50
 -15  11  -1    1.50   15.80
  17 -11   1  -22.20   11.70
  17 -11   1    6.00   16.80
  17 -11   1   26.00   18.30
  17 -11   1   19.90   18.90
 -17  11  -1  -12.40   11.60
 -17  11  -1  -10.40   13.90
  19 -11   1  198.18   39.30
  19 -11   1  170.58   32.10
  19 -11   1  201.48   35.70
  19 -11   1  188.78   37.00
  19  11   1  171.48   28.10
 -19  11  -1  251.97   39.90
 -19  11  -1  174.48   35.90
  21 -11   1    7.90   17.20
  21 -11   1  -21.20   16.10
  21 -11   1   14.10   16.70
 -21  11  -1  -35.00   13.00
 -21  11  -1  -30.50   15.10
  23 -11   1  -25.10   14.00
  23 -11   1   18.40   16.80
  23 -11   1   13.00   19.60
 -23  11  -1   -2.70   17.10
 -23  11  -1   19.90   21.00
  25 -11   1   26.10   19.60
  25 -11   1   36.50   23.30
  25 -11   1   27.30   18.90
 -25  11  -1   26.90   20.00
 -25  11  -1   -1.00   15.20
  27 -11   1   56.79   23.70
  27 -11   1   22.50   20.50
  27 -11   1   42.30   26.60
 -27  11  -1   54.49   24.70
 -27  11  -1   54.19   22.90
  29 -11   1    1.80   17.30
  29 -11   1   32.30   20.40
  29 -11   1   36.90   18.40
 -29  11  -1   35.30   20.50
 -29  11  -1   63.89   25.80
  31 -11   1   54.49   25.40
  31 -11   1   77.49   25.70
  31 -11   1   67.79   25.30
 -31  11  -1   76.39   26.80
 -31  11  -1  103.29   32.40
  33 -11   1   10.50   20.60
  33 -11   1   35.10   26.20
  33 -11   1  -13.50   19.90
 -33  11  -1   25.70   22.70
 -33  11  -1   13.60   19.60
  35 -11   1   20.90   25.90
  35 -11   1    9.10   19.50
 -35  11  -1   15.80   24.00
 -35  11  -1   11.60   23.90
  37 -11   1  -13.50   20.10
  37 -11   1   -9.10   19.90
 -37  11  -1   24.40   24.20
 -37  11  -1   29.40   19.50
  32 -12  -1   41.90   27.40
  32 -12  -1    2.30   24.30
 -32  12   1   64.59   24.00
 -32  12   1  -25.20   21.30
  30 -12  -1  -16.90   21.60
  30 -12  -1   48.80   28.70
  30 -12  -1    5.70   19.40
 -30  12   1    1.90   19.00
 -30  12   1  -27.20   16.10
  28 -12  -1   51.49   24.80
  28 -12  -1   76.49   28.20
  28 -12  -1   48.80   26.90
  28 -12  -1   52.99   23.20
 -28  12   1   68.59   24.40
 -28  12   1   57.29   28.00
  26 -12  -1   -3.70   18.50
  26 -12  -1   33.60   23.60
  26 -12  -1    5.10   18.70
  26 -12  -1   37.00   19.30
 -26  12   1   -1.80   15.40
 -26  12   1  -27.30   15.80
  24 -12  -1   12.20   17.80
  24 -12  -1    0.90   15.90
  24 -12  -1   -6.30   16.90
 -24  12   1   18.70   18.30
 -24  12   1   -2.10   15.20
  22 -12  -1    2.20   19.30
  22 -12  -1   42.10   22.60
  22 -12  -1   -0.80   16.50
  22 -12  -1   27.10   21.60
 -22  12   1  -19.10   13.90
 -22  12   1   27.00   18.90
  20 -12  -1  114.89   29.10
  20 -12  -1  155.18   31.40
  20 -12  -1  171.48   40.60
  20 -12  -1  118.39   31.90
 -20  12   1   89.39   27.90
 -20  12   1  121.09   33.10
  18 -12  -1   22.30   19.00
  18 -12  -1   34.60   19.70
  18 -12  -1   11.00   15.40
  18 -12  -1   24.90   20.40
 -18  12   1   42.60   22.10
  18  12  -1   26.30   18.10
 -18  12   1   -1.50   16.40
  16 -12  -1   41.50   18.90
  16 -12  -1   12.70   19.10
  16 -12  -1   28.20   20.90
  16 -12  -1   10.90   17.70
  16  12  -1   -8.30   17.10
 -16  12   1    1.00   17.30
 -16  12   1    4.50   13.70
  14 -12  -1    4.70   15.60
  14 -12  -1   -1.60   15.80
  14 -12  -1  -26.80   16.10
  14 -12  -1   -2.40   24.00
  14 -12  -1   -8.80   13.50
  14  12  -1   -6.40   15.80
 -14  12   1    0.60   14.80
 -14  12   1  -16.00   16.20
  12 -12  -1   28.80   19.20
  12 -12  -1   44.00   20.40
  12 -12  -1   30.40   15.60
  12 -12  -1   43.90   20.50
 -12  12   1    0.90   17.30
 -12  12   1   20.50   16.30
  12  12  -1   25.20   20.70
  10 -12  -1   11.20   13.60
  10 -12  -1   11.80   18.00
  10 -12  -1   27.90   20.40
 -10 -12   1   12.30   18.70
  10 -12  -1  -18.20   20.80
  10 -12  -1   20.80   15.70
  10 -12  -1  -21.10   11.50
 -10  12   1    6.40   15.30
  10  12  -1   19.60   20.30
   8 -12  -1   59.89   22.20
   8 -12  -1   64.69   17.80
   8 -12  -1   95.79   27.40
   8 -12  -1   75.19   28.10
  -8 -12   1   45.60   24.10
   8 -12  -1   78.19   24.30
   8 -12  -1   67.49   22.10
   8  12  -1  109.99   29.00
  -8  12   1   95.99   26.30
   6 -12  -1   34.10   19.70
  -6 -12   1   40.40   22.60
   6 -12  -1   18.30   16.00
   6 -12  -1  -10.10   13.10
  -6  12   1   24.50   17.20
   6  12  -1   17.20   17.40
   4 -12  -1  151.88   37.20
   4 -12  -1  141.29   29.50
  -4 -12   1  161.78   37.10
  -4  12   1  172.58   34.50
   4  12  -1  129.69   28.60
  -2 -12   1    0.60   14.10
   2 -12  -1  -24.00   13.60
   2  12  -1   34.80   20.60
  -2  12   1    8.00   17.90
   0 -12   1   99.09   23.50
   0 -12  -1   34.30   23.50
   0 -12   1   70.09   26.40
   0  12  -1   45.70   21.60
   0  12   1   78.99   25.10
  -2 -12  -1   -7.20   15.80
   2 -12   1   13.40   17.00
  -2  12  -1    0.10   15.00
   2  12   1   -0.80   15.60
   4 -12   1  209.18   31.60
   4 -12   1  217.58   43.50
  -4 -12  -1  204.98   41.80
   4 -12   1  246.08   36.10
   4  12   1  235.68   37.20
  -4  12  -1  227.28   40.20
   6 -12   1  -12.50   15.70
  -6 -12  -1   21.00   16.30
   6 -12   1  -10.90   15.00
  -6  12  -1   31.90   20.50
   6  12   1   31.40   18.50
   8 -12   1    9.00   12.80
   8 -12   1  -24.20   16.30
   8 -12   1  -41.30   16.00
   8 -12   1   -2.90   12.40
   8 -12   1   36.00   20.70
   8 -12   1   -4.30   14.40
  -8  12  -1    0.50   15.00
   8  12   1   11.10   16.70
  10 -12   1   30.90   18.20
  10 -12   1    8.90   21.90
  10 -12   1    9.00   17.60
  10 -12   1   15.80   15.00
  10 -12   1   -5.60   19.20
 -10  12  -1   20.50   15.60
 -10  12  -1   19.20   20.10
  10  12   1  -14.30   14.80
  12 -12   1    0.70   15.00
  12 -12   1    2.30   17.60
  12 -12   1   -8.20   13.30
  12 -12   1   17.70   16.50
  12  12   1   -9.60   13.90
 -12  12  -1   25.20   15.60
 -12  12  -1   -6.50   16.10
  14 -12   1   -3.80   13.80
  14 -12   1  -25.10   11.40
  14 -12   1  -15.60   12.70
  14 -12   1   11.30   18.70
  14  12   1   -6.70   12.60
 -14  12  -1  -11.50   15.40
 -14  12  -1  -12.80   13.70
  16 -12   1  -17.80   17.10
  16 -12   1   24.00   20.90
  16 -12   1   16.60   16.20
  16  12   1  -33.80   12.80
 -16  12  -1   -8.10   15.10
 -16  12  -1   23.00   20.20
  18 -12   1  -13.70   14.90
  18 -12   1   34.10   19.30
  18 -12   1   20.80   21.80
  18 -12   1   14.20   19.70
 -18  12  -1   10.50   17.60
 -18  12  -1  -18.60   17.30
  20 -12   1   19.50   20.40
  20 -12   1   40.10   25.40
  20 -12   1   -4.70   20.30
  20 -12   1   -2.30   24.60
 -20  12  -1   43.00   24.60
 -20  12  -1   28.90   19.40
  22 -12   1    8.60   18.60
  22 -12   1   -6.60   20.10
  22 -12   1   -2.70   12.90
  22 -12   1   -6.00   17.70
 -22  12  -1  -14.20   16.40
 -22  12  -1    0.00   19.30
  24 -12   1    0.90   20.40
  24 -12   1    8.40   19.70
  24 -12   1    6.60   19.30
  24 -12   1   18.80   23.60
 -24  12  -1   -8.60   18.80
 -24  12  -1  -20.30   17.20
  26 -12   1  -20.40   26.00
  26 -12   1  -11.60   15.60
  26 -12   1   21.60   20.90
  26 -12   1   -2.20   16.50
 -26  12  -1    7.40   20.40
 -26  12  -1   -3.80   18.10
  28 -12   1   28.40   23.20
  28 -12   1   27.50   22.50
  28 -12   1   48.80   25.20
 -28  12  -1   41.90   23.00
 -28  12  -1   19.90   27.70
  30 -12   1    1.60   17.80
  30 -12   1    5.10   22.20
  30 -12   1   48.20   26.90
 -30  12  -1   27.90   26.10
 -30  12  -1   46.60   23.90
  32 -12   1    5.30   20.80
  32 -12   1   16.00   24.30
 -32  12  -1  -37.40   19.30
  25 -13  -1    1.80   19.80
  25 -13  -1   -9.30   22.00
  25 -13  -1   13.40   22.00
 -25  13   1  -16.80   19.00
 -25  13   1    0.40   22.40
  23 -13  -1  -59.19   36.00
  23 -13  -1    5.80   20.20
  23 -13  -1   29.00   22.60
  23 -13  -1    0.40   21.40
 -23  13   1   13.60   20.60
 -23  13   1    4.60   20.00
  21 -13  -1  -13.60   21.00
  21 -13  -1  -29.40   22.40
  21 -13  -1   28.40   19.90
  21 -13  -1  -39.80   15.10
 -21  13   1   21.60   26.00
 -21  13   1    0.60   16.90
  19 -13  -1    0.10   16.50
  19 -13  -1   29.80   19.70
  19 -13  -1  -11.10   20.20
 -19  13   1   17.30   20.00
 -19  13   1   14.00   20.40
  17 -13  -1   14.50   17.90
  17 -13  -1  -17.30   14.70
  17 -13  -1  -24.10   17.00
  17 -13  -1  -60.49   20.80
 -17  13   1   28.30   18.50
  17  13  -1   28.80   20.90
 -17  13   1   -7.10   21.60
  15 -13  -1   40.20   23.30
  15 -13  -1  -18.30   19.60
  15 -13  -1    6.00   17.30
  15 -13  -1    1.10   16.90
  15  13  -1   26.80   17.30
 -15  13   1   20.70   20.00
  13 -13  -1  -23.10   17.50
  13 -13  -1  -18.40   19.20
  13 -13  -1    5.00   18.20
 -13  13   1   16.70   18.90
  11 -13  -1   61.89   26.40
  11 -13  -1   14.90   20.80
  11 -13  -1   29.80   19.60
  11 -13  -1    6.90   19.80
  11  13  -1   33.70   19.70
 -11  13   1   29.70   23.30
   9 -13  -1   -2.10   16.90
   9 -13  -1   11.40   18.30
   9 -13  -1   37.40   22.00
  -9  13   1   40.70   20.40
   9  13  -1   -8.50   16.70
  -7 -13   1  -21.30   16.30
   7 -13  -1   -5.10   16.80
   7 -13  -1   25.10   21.20
   7 -13  -1   -1.00   20.80
   7  13  -1   75.29   27.10
  -7  13   1   25.20   20.70
   5 -13  -1  -18.60   16.50
  -5 -13   1   27.90   22.00
   5 -13  -1   33.60   19.60
   5  13  -1   16.20   18.90
  -5  13   1    3.20   18.10
  -3 -13   1   43.90   24.60
   3 -13  -1   -5.40   17.20
   3  13  -1   24.40   20.70
  -3  13   1   67.39   22.20
   1 -13  -1  -25.60   16.30
  -1 -13   1  -26.00   15.50
   1  13  -1   -3.60   16.30
  -1  13   1  -32.80   14.00
  -1 -13  -1    0.50   17.60
   1 -13   1   28.00   20.20
   1  13   1   16.10   17.00
  -1  13  -1   23.70   14.90
   3 -13   1   14.20   20.10
  -3 -13  -1   19.80   18.90
   3  13   1   -9.90   15.80
  -3  13  -1   20.00   19.20
   5 -13   1  -18.20   19.50
  -5 -13  -1   35.50   24.10
  -5  13  -1  -10.30   17.50
   5  13   1   -5.90   16.30
   7 -13   1   45.00   21.90
   7 -13   1   60.39   25.60
   7  13   1   90.39   28.00
  -7  13  -1   77.59   25.30
   9 -13   1   28.50   22.80
   9 -13   1    3.60   20.80
  -9  13  -1  -14.40   17.10
   9  13   1  -13.60   20.50
  11 -13   1   29.10   21.50
  11 -13   1  -15.50   14.30
  11 -13   1  -22.30   17.20
  11 -13   1   29.00   21.10
 -11  13  -1   -2.90   18.30
  11  13   1  -35.10   14.50
  13 -13   1  -26.30   19.20
  13 -13   1  -21.40   16.10
  13 -13   1    3.60   20.00
  13 -13   1  -14.60   15.80
 -13  13  -1   44.50   23.90
  13  13   1   32.80   19.60
 -13  13  -1   -8.80   13.20
  15 -13   1   -2.60   14.80
  15 -13   1   25.10   21.60
  15 -13   1   -3.30   18.20
  15 -13   1   65.09   25.80
 -15  13  -1   25.20   17.70
  15  13   1    3.80   16.30
 -15  13  -1   -1.30   20.20
  17 -13   1   56.59   28.00
  17 -13   1  -12.00   18.70
  17 -13   1   15.20   24.90
  17 -13   1   -7.80   15.30
 -17  13  -1   48.10   23.70
 -17  13  -1    0.00   18.90
  19 -13   1  -19.00   26.70
  19 -13   1   12.70   17.10
  19 -13   1   -1.20   23.90
  19 -13   1   29.20   21.30
 -19  13  -1    4.30   19.80
  21 -13   1   -7.70   19.70
  21 -13   1   18.80   35.10
  21 -13   1   17.80   22.20
  21 -13   1   12.10   17.70
 -21  13  -1   19.90   29.20
 -21  13  -1  -25.80   19.40
  23 -13   1  -16.10   20.00
  23 -13   1   24.40   24.60
  23 -13   1   49.70   22.50
  23 -13   1   -2.20   22.80
 -23  13  -1  -14.60   19.80
 -23  13  -1  -15.80   19.30
  14 -14  -1  -30.80   24.60
  14 -14  -1   24.80   22.40
  14 -14  -1  -14.20   22.30
  14  14  -1  -28.70   17.80
 -14  14   1    0.80   18.60
  12 -14  -1  -10.80   21.00
  12 -14  -1   -7.00   19.30
  12  14  -1  -16.30   21.30
  10 -14  -1  -45.90   22.50
  10 -14  -1   22.90   22.60
  10  14  -1    1.00   20.00
 -10  14   1  -10.90   19.80
   8 -14  -1   40.70   20.70
  -8  14   1   -6.70   21.00
   8  14  -1  -15.50   20.30
   6 -14  -1   -8.40   23.00
   6 -14  -1  -13.60   20.40
  -6  14   1   -1.40   21.10
   6  14  -1   17.20   19.90
   4 -14  -1  -11.40   23.40
  -4 -14   1   26.10   27.90
  -4  14   1  -13.90   20.70
   4  14  -1   11.60   19.70
   2 -14  -1  -14.50   24.50
  -2 -14   1   19.40   24.00
  -2  14   1    3.90   23.90
   2  14  -1   32.90   21.30
   0 -14   1   16.00   21.70
   0 -14  -1   11.00   22.80
   0  14  -1   -5.90   20.90
   0  14   1   32.20   23.40
   2 -14   1   25.10   22.90
  -2 -14  -1  -44.40   18.80
  -2  14  -1  -21.90   19.60
   2  14   1  -25.10   17.20
   4 -14   1   54.19   25.10
  -4  14  -1   53.89   26.40
   4  14   1   29.80   21.30
   6 -14   1  -18.20   18.90
  -6  14  -1  -10.70   19.40
   6  14   1  -34.90   15.90
   8 -14   1   51.29   27.10
   8 -14   1   43.40   27.40
   8  14   1   -4.10   19.60
  -8  14  -1   38.10   24.00
  10 -14   1   23.30   23.50
  10 -14   1   -5.10   24.90
 -10  14  -1    4.00   26.60
  10  14   1  -26.30   18.10
  12 -14   1  -39.50   23.40
  12 -14   1   -0.50   21.40
  12  14   1  -21.20   18.00
 -12  14  -1   10.50   21.60
 -60   0   2    9.60   24.60
  58   0  -2   22.90   25.20
 -58   0   2   18.80   24.20
  58   0  -2   31.80   15.60
  56   0  -2   -2.90   19.20
 -56   0   2   24.60   20.30
  56   0  -2  -11.50   11.50
 -54   0   2  -10.20   20.10
  54   0  -2   12.50   13.80
  54   0  -2    3.00   21.30
  52   0  -2    5.50   19.50
 -52   0   2    1.40   21.90
  52   0  -2   26.10   12.80
  50   0  -2  -25.80   14.90
 -50   0   2   12.00   11.20
  50   0  -2   18.10   11.50
 -50   0   2    2.20   18.50
 -48   0   2  113.89   18.30
  48   0  -2  109.19   18.90
 -48   0   2  152.58   42.00
  46   0  -2   37.60   19.40
 -46   0   2   26.90   11.60
 -46   0   2   21.80   19.90
  46   0  -2   14.70   12.00
  46   0  -2   31.50   20.40
  44   0  -2   12.00   12.40
  44   0  -2    1.70   15.80
 -44   0   2    4.80    8.60
  44   0  -2   -4.20    8.30
 -44   0   2  -28.30   11.50
 -42   0   2  130.79   30.60
  42   0  -2  162.08   21.70
  42   0  -2  168.78   32.30
  42   0  -2  164.68   28.00
 -42   0   2  120.39   17.20
 -40   0   2  100.59   25.90
  40   0  -2   93.79   24.40
  40   0  -2   72.49   23.00
  40   0  -2   99.99   22.30
 -40   0   2   78.69   15.00
 -38   0   2   54.99   19.50
  38   0  -2    4.70   16.30
 -38   0   2   34.00   13.00
  38   0  -2   33.40   16.90
  38   0  -2   31.70   10.70
  38   0  -2    0.40   11.80
  38   0  -2   44.30   15.90
  36   0  -2   42.70   19.80
  36   0  -2   61.99   12.60
 -36   0   2   64.39   12.70
  36   0  -2   33.10   15.70
  36   0  -2   78.19   19.50
 -36   0   2   28.80   14.40
  36   0  -2   80.79   19.10
 -34   0   2   31.40   10.00
 -34   0   2   44.10   18.60
  34   0  -2   64.59   12.30
  34   0  -2   49.70   15.20
  34   0  -2   43.70   17.00
  34   0  -2   27.20   14.80
  34   0  -2   43.30   15.50
  32   0  -2  148.09   22.90
 -32   0   2  133.39   17.00
  32   0  -2  111.49   22.30
 -32   0   2  157.78   27.10
  32   0  -2  119.29   13.00
  32   0  -2  134.89   25.00
  32   0  -2  149.99   22.90
  30   0  -2    7.00   12.10
 -30   0   2   -6.50    9.90
 -30   0   2   12.60    6.90
  30   0  -2    1.30    7.60
  30   0  -2   -4.90    8.30
  30   0  -2    1.70    4.70
  30   0  -2    8.20   10.10
  28   0  -2 1618.64   61.49
 -28   0   2 1444.36   42.00
  28   0  -2 1461.35   59.99
  28   0  -2 1406.16   51.79
 -28   0   2 1530.35   73.99
  28   0  -2 1439.26   40.10
  26   0  -2  226.38   20.50
  26   0  -2  259.17   25.80
  26   0  -2  241.98   25.20
  26   0  -2  250.37   16.10
 -26   0   2  228.98   26.40
 -26   0   2  251.57   17.50
  26   0  -2  233.58   22.00
 -24   0   2 3505.35   67.19
  24   0  -2 3501.05   79.09
  24   0  -2 3650.23   88.29
  24   0  -2 3679.13   64.49
  24   0  -2 3514.75   89.79
  24   0  -2 3496.85   75.19
 -24   0   2 3626.44   91.49
 -22   0   2   84.99   17.80
  22   0  -2   98.19   19.40
  22   0  -2   49.99   11.50
  22   0  -2   81.49   14.80
 -22   0   2   56.19    9.80
  22   0  -2   74.79   16.60
 -20   0   2  348.17   18.20
  20   0  -2  373.86   21.60
  20   0  -2  366.86   25.90
  20   0  -2  390.96   27.20
  20   0  -2  389.86   23.20
 -20   0   2  370.56   27.60
 -18   0   2  382.56   17.90
  18   0  -2  401.16   20.40
 -18   0   2  368.76   25.30
  18   0  -2  381.46   25.30
  18   0  -2  359.76   24.00
  18   0  -2  392.76   21.70
 -16   0   2  260.17   14.00
  16   0  -2  254.17   19.00
  16   0  -2  259.37   20.30
 -16   0   2  200.88   18.20
  16   0  -2  233.18   15.90
  16   0  -2  243.98   15.10
 -14   0   2  273.17   13.30
  14   0  -2  263.37   14.40
  14   0  -2  272.27   15.30
  14   0  -2  275.97   17.90
  14   0  -2  280.67   19.40
 -14   0   2  275.37   18.80
  12   0  -2   29.10    6.50
 -12   0   2   28.70    7.10
  12   0  -2   40.00    8.80
 -12   0   2   36.60    8.70
  12   0  -2   35.60    6.70
  12   0  -2   29.60    7.90
 -12   0   2   37.40    6.10
  10   0  -2    9.90    5.80
 -10   0   2    1.70    3.50
 -10   0   2    1.00    4.90
  10   0  -2    6.20    4.00
  10   0  -2    5.60    5.40
 -10   0   2    5.00    4.60
  10   0  -2    5.30    4.30
   8   0  -2 2380.16   44.30
  -8   0   2 2376.96   36.50
   8   0  -2 2442.06   37.60
   8   0  -2 2300.37   41.80
  -8   0   2 2310.17   41.50
  -8   0   2 2332.87   44.10
   6   0  -2  169.68    8.90
   6   0  -2  186.48    7.60
  -6   0   2  170.38    9.50
  -6   0   2  173.78    8.90
  -6   0   2  174.58    7.10
   6   0  -2  187.78   10.00
   4   0   2  237.38   10.60
  -4   0  -2  219.28   11.20
  -4   0  -2  236.48   10.40
   4   0   2  231.28   11.60
   4   0   2  230.88   11.40
  -6   0  -2  251.17   10.70
  -6   0  -2  262.57   14.50
   6   0   2  285.27   15.10
   6   0   2  262.87   12.90
  -6   0  -2  260.67   12.80
   6   0   2  257.57   12.90
   8   0   2  131.89   12.70
  -8   0  -2  117.59    9.00
  -8   0  -2  108.69   10.50
   8   0   2  132.19   11.20
  -8   0  -2  146.19   13.30
   8   0   2  128.09   11.00
  10   0   2  289.67   16.20
  10   0   2  269.07   17.90
 -10   0  -2  277.97   18.10
 -10   0  -2  275.57   15.20
 -10   0  -2  250.87   12.50
  12   0   2  334.67   21.00
 -12   0  -2  308.67   20.40
  12   0   2  322.77   18.10
 -12   0  -2  343.17   17.70
 -12   0  -2  307.27   14.40
 -14   0  -2   83.49    9.60
 -14   0  -2   81.29   15.00
  14   0   2   70.59   13.10
 -14   0  -2   70.89   10.70
  14   0   2   91.69   13.10
  14   0   2  103.19   12.80
  16   0   2   58.99   13.30
 -16   0  -2   74.79   11.80
 -16   0  -2   73.19    9.50
 -16   0  -2   70.79   14.20
  16   0   2   83.99   14.90
  16   0   2   86.19   14.40
  16   0   2   85.89   14.00
 -18   0  -2 1006.60   42.70
  18   0   2  932.11   36.70
 -18   0  -2  959.40   32.90
  18   0   2  925.51   36.30
  18   0   2  896.81   40.70
 -18   0  -2  917.61   28.60
  18   0   2  966.50   40.50
 -20   0  -2  359.76   21.40
 -20   0  -2  334.37   18.50
  20   0   2  364.56   24.40
  20   0   2  381.66   28.30
  20   0   2  355.86   27.40
  20   0   2  401.26   25.70
 -20   0  -2  331.87   27.80
  22   0   2  108.39   17.30
  22   0   2  126.99   21.10
 -22   0  -2  118.29   21.00
  22   0   2  104.79   18.80
 -22   0  -2  101.19   14.10
 -22   0  -2  110.39   12.80
  22   0   2   81.09   16.20
  24   0   2  -12.20    5.30
 -24   0  -2   10.90    6.50
  24   0   2   16.70   11.40
  24   0   2    1.10    7.10
  24   0   2    6.70    7.90
 -24   0  -2   -6.90    7.00
  26   0   2    5.80    9.20
  26   0   2   14.80    9.50
  26   0   2    7.90    9.60
  26   0   2   15.10    9.40
 -26   0  -2    4.00    6.30
  26   0   2   14.50    7.60
  28   0   2   16.50   10.30
 -28   0  -2   13.90   12.00
 -28   0  -2    6.40    6.60
  28   0   2   30.80   14.40
  28   0   2    6.10    6.80
  28   0   2   13.10   11.40
  28   0   2   21.90   11.30
  30   0   2  346.77   33.90
 -30   0  -2  408.56   36.60
  30   0   2  353.86   23.60
  30   0   2  389.26   30.80
  30   0   2  342.87   29.60
 -30   0  -2  387.56   22.90
  30   0   2  352.46   35.10
  32   0   2   95.89   20.10
  32   0   2   53.69   17.00
 -32   0  -2   99.79   15.10
  32   0   2   68.79   12.60
  32   0   2  101.29   24.20
 -32   0  -2  110.19   25.60
  32   0   2   96.29   20.30
  32   0   2  125.09   25.40
  34   0   2   52.79   17.80
  34   0   2   41.80   18.70
 -34   0  -2   38.90   11.40
  34   0   2   38.30   18.90
  34   0   2   37.90   10.20
 -34   0  -2   53.29   20.00
  34   0   2   51.39   15.90
  34   0   2   23.10   13.70
  36   0   2  445.76   41.20
 -36   0  -2  518.35   46.40
 -36   0  -2  454.55   27.00
  36   0   2  403.16   27.60
  36   0   2  446.46   37.60
  36   0   2  367.46   41.00
  36   0   2  498.85   44.30
  38   0   2   61.49   21.40
  38   0   2   61.09   24.00
 -38   0  -2   55.29   22.60
  38   0   2   47.00   13.80
  38   0   2   37.90   18.00
  38   0   2   43.70   19.40
  40   0   2  379.96   39.90
  40   0   2  344.37   41.00
  40   0   2  289.37   26.40
 -40   0  -2  332.47   25.40
  40   0   2  371.46   38.20
 -40   0  -2  325.47   41.20
 -42   0  -2   32.30   12.30
  42   0   2    4.80   15.00
  42   0   2   23.60   17.10
 -42   0  -2   76.49   25.70
  42   0   2   29.90   11.90
 -44   0  -2   -4.50   15.10
 -44   0  -2   13.90    9.70
  44   0   2   27.60   19.50
  44   0   2    0.10   11.30
  46   0   2    8.10   16.20
  46   0   2   -1.60   11.00
 -48   0  -2   30.90   11.40
  48   0   2   57.99   25.30
 -48   0  -2   -5.90   16.80
  48   0   2   -2.20   12.60
  50   0   2   49.99   26.60
 -50   0  -2   58.59   29.50
  50   0   2   80.59   19.10
  52   0   2   10.60   23.10
 -52   0  -2  -11.90   20.60
  52   0   2   16.20   13.20
 -54   0  -2   18.60   21.90
  54   0   2   48.70   23.80
  54   0   2    7.90   14.30
  56   0   2  -10.80   20.50
 -56   0  -2   20.60   28.80
  56   0   2   34.80   16.90
 -59  -1   2   25.00   26.70
  59  -1  -2  -14.40   16.10
  59   1  -2  -12.80   15.40
  59   1  -2  -26.80   23.30
 -59   1   2  -41.80   22.50
 -57  -1   2   -7.80   20.90
  57  -1  -2   -2.40   12.00
  57  -1  -2   15.40   20.70
 -57   1   2    2.40   14.20
 -57   1   2  -43.50   19.70
  57   1  -2   16.80   21.50
  57   1  -2   22.20   14.10
  55  -1  -2   42.70   16.40
  55  -1  -2   22.30   21.70
 -55  -1   2  -22.10   19.00
 -55   1   2   -3.80   18.50
  55   1  -2    1.40   18.10
  55   1  -2   34.50   15.40
 -55   1   2   13.50   14.90
  53  -1  -2    3.10   19.40
  53  -1  -2    7.00   13.00
 -53  -1   2  -25.90   16.80
  53   1  -2    4.90   11.60
  53   1  -2   14.50   20.00
 -53   1   2   -3.30   11.70
 -53   1   2   -9.50   17.30
 -51  -1   2   68.19   26.10
  51  -1  -2   50.39   18.90
  51  -1  -2   39.30   24.90
  51   1  -2   95.69   30.60
 -51   1   2   27.80   20.90
 -51   1   2   68.19   17.10
  51   1  -2   64.99   17.70
  49  -1  -2    2.30   11.00
 -49  -1   2    3.90   18.40
  49  -1  -2  -10.60   14.30
 -49   1   2   -3.40   16.40
  49   1  -2   -5.90    9.00
 -49   1   2    5.60   11.90
 -47  -1   2   60.19   23.70
  47  -1  -2  109.79   35.40
  47  -1  -2  111.19   20.70
  47   1  -2   63.19   28.50
  47   1  -2   77.49   15.80
  47   1  -2   63.09   24.40
 -47   1   2   74.79   17.50
  45  -1  -2   34.90   20.50
  45  -1  -2   15.40   10.10
  45  -1  -2   15.40   17.00
 -45  -1   2    8.30   15.30
  45   1  -2    9.30   18.90
 -45   1   2   26.00   12.20
 -45   1   2   -9.90   16.10
  45   1  -2   10.40   10.00
  45   1  -2   22.60   17.60
  45   1  -2   -7.20   13.20
  43  -1  -2   -6.10   14.30
 -43  -1   2   -1.20   13.40
  43  -1  -2   13.90    9.10
  43  -1  -2   -9.90   12.20
 -43  -1   2    8.60    8.20
  43   1  -2   12.90   17.80
  43   1  -2    8.90    7.30
 -43   1   2   36.60   11.70
 -43   1   2   12.40   15.60
  43   1  -2   17.40   15.20
  43   1  -2   24.60   14.30
 -41  -1   2   23.30   16.40
  41  -1  -2   31.70   17.10
  41  -1  -2   47.90   21.10
  41  -1  -2   22.20   11.40
 -41  -1   2   10.70    9.30
  41   1  -2    7.40    6.40
  41   1  -2   34.30   16.70
 -41   1   2   51.49   21.60
  41   1  -2   35.00   18.70
  41   1  -2   13.60   16.00
 -41   1   2   30.80   11.90
  41   1  -2   25.40   13.40
  41   1  -2   35.80   16.30
  39  -1  -2  144.99   27.10
  39  -1  -2  142.39   27.50
  39  -1  -2  175.18   33.50
 -39  -1   2  159.78   30.50
  39  -1  -2  150.88   21.00
 -39  -1   2  141.19   16.50
  39   1  -2  128.29   28.00
  39   1  -2  107.89   21.90
  39   1  -2  125.89   29.70
  39   1  -2  166.78   26.70
  39   1  -2  128.49   20.60
 -39   1   2   93.99   16.70
 -39   1   2  150.48   30.50
  37  -1  -2  148.69   29.20
  37  -1  -2  147.19   19.90
 -37  -1   2  110.69   24.70
 -37  -1   2  137.29   15.80
  37  -1  -2  131.39   28.40
  37  -1  -2  145.19   30.00
 -37   1   2  140.39   30.00
  37   1  -2   96.59   21.80
 -37   1   2  151.78   20.40
  37   1  -2  145.69   18.30
  37   1  -2  184.88   30.70
  37   1  -2  147.19   25.20
  35  -1  -2   10.00   14.30
 -35  -1   2   -9.30    9.80
  35  -1  -2  -14.00    9.00
 -35  -1   2    8.50    6.80
  35  -1  -2   -4.30    6.40
  35  -1  -2   -7.20   10.60
  35   1  -2    7.80    9.70
 -35   1   2    3.60    8.10
  35   1  -2    6.80   14.10
  35   1  -2   -7.50    8.70
 -35   1   2   -6.00    9.60
  35   1  -2   -3.90    9.10
  35   1  -2   -7.40   10.30
  33  -1  -2    8.90   12.30
  33  -1  -2   19.60   13.30
  33  -1  -2   -9.60    9.90
 -33  -1   2  -11.00    4.90
  33  -1  -2   12.70    7.70
 -33  -1   2    6.20   11.70
 -33   1   2    6.30    8.30
  33   1  -2    1.60    8.10
  33   1  -2   21.10   14.50
  33   1  -2    0.50    7.20
  33   1  -2   -4.70   11.40
  33   1  -2   -4.70    7.70
 -33   1   2  -14.50    8.40
 -31  -1   2  115.19   13.20
  31  -1  -2  164.78   28.50
  31  -1  -2  163.18   30.10
  31  -1  -2  109.69   22.10
  31  -1  -2  119.89   15.00
 -31  -1   2  111.99   23.80
 -31   1   2  134.59   18.10
 -31   1   2  123.69   24.00
  31   1  -2  105.79   19.70
  31   1  -2  175.58   26.10
  31   1  -2  100.59   21.30
  31   1  -2  128.59   19.60
  29  -1  -2  110.99   14.90
 -29  -1   2   76.79   11.50
  29  -1  -2   98.89   19.90
  29  -1  -2   71.49   17.80
 -29  -1   2   96.69   20.90
  29  -1  -2  100.79   21.50
  29   1  -2   73.49   20.40
  29   1  -2  101.69   20.80
 -29   1   2   87.69   15.10
  29   1  -2   69.49   13.80
 -29   1   2   93.49   21.10
  29   1  -2   95.49   17.50
  29   1  -2   70.09   14.10
  27  -1  -2   21.50   11.50
 -27  -1   2    6.40    8.80
  27  -1  -2   17.30    7.60
 -27  -1   2   23.80    7.10
  27  -1  -2    3.70    9.50
  27  -1  -2   16.20   13.10
  27   1  -2   16.50   10.20
 -27   1   2   18.10    8.40
  27   1  -2   31.80   10.40
  27   1  -2   17.50   10.00
 -27   1   2   16.10   11.90
  27   1  -2   25.20    8.60
  27   1  -2   19.00   12.00
  25  -1  -2  105.49   20.00
  25  -1  -2  123.39   13.60
 -25  -1   2   98.89   11.00
  25  -1  -2   81.99   16.50
  25  -1  -2  101.99   20.40
 -25  -1   2   90.69   17.30
  25  -1  -2   83.39   17.10
 -25   1   2   92.39   14.40
 -25   1   2   67.59   17.30
  25   1  -2   95.09   17.90
  25   1  -2  110.79   17.30
  25   1  -2  111.39   20.90
  25   1  -2  110.09   15.80
  25   1  -2   86.99   13.20
  23  -1  -2  104.09   12.50
 -23  -1   2  110.29   10.90
 -23  -1   2   89.69   16.70
  23  -1  -2   96.49   16.40
  23  -1  -2   94.19   18.30
  23  -1  -2  102.89   20.40
  23  -1  -2  105.59   17.80
  23   1  -2  117.99   17.40
 -23   1   2   96.79   20.90
  23   1  -2   96.69   17.40
  23   1  -2  118.99   13.90
 -23   1   2   74.69   12.90
  23   1  -2  103.99   14.50
  21  -1  -2  699.13   32.90
  21  -1  -2  712.73   38.10
 -21  -1   2  727.43   22.60
  21  -1  -2  718.33   35.00
  21  -1  -2  697.43   24.70
 -21  -1   2  711.53   35.00
  21  -1  -2  654.03   35.70
 -21   1   2  714.13   38.70
  21   1  -2  709.23   34.90
 -21   1   2  687.73   29.00
  21   1  -2  694.13   30.00
  21   1  -2  707.13   33.60
  21   1  -2  690.23   27.50
  21   1  -2  682.53   25.50
  19  -1  -2  201.58   19.10
  19  -1  -2  180.68   13.40
 -19  -1   2  179.18   19.00
  19  -1  -2  188.08   19.10
  19  -1  -2  248.18   22.80
 -19  -1   2  197.18   12.00
 -19   1   2  189.88   21.90
  19   1  -2  184.58   18.40
  19   1  -2  202.38   14.00
 -19   1   2  203.08   21.70
  19   1  -2  185.98   18.90
 -19   1   2  192.78   16.80
  19   1  -2  208.28   17.10
  17  -1  -2   82.29    9.40
 -17  -1   2   71.29   12.60
  17  -1  -2   98.09   14.30
  17  -1  -2   78.19   13.60
  17  -1  -2   47.10   12.00
 -17  -1   2   86.59    8.30
  17  -1  -2   87.49   16.20
 -17   1   2   75.49   14.50
  17   1  -2   88.49   12.50
  17   1  -2   52.69   11.00
  17   1  -2   86.19   14.20
  17   1  -2   93.29    9.40
 -17   1   2   68.19   13.00
 -17   1   2   88.19   12.30
  15  -1  -2  173.48   11.10
 -15  -1   2  177.68    9.80
 -15  -1   2  174.18   15.40
  15  -1  -2  165.48   15.70
  15  -1  -2  197.28   17.90
  15  -1  -2  179.28   15.50
  15  -1  -2  183.38   18.00
 -15   1   2  184.98   18.20
  15   1  -2  170.48   10.40
 -15   1   2  170.78   14.00
 -15   1   2  166.38   16.10
  15   1  -2  166.28   15.30
  15   1  -2  180.18   14.60
  15   1  -2  177.28   13.70
 -13  -1   2   19.10    6.90
  13  -1  -2   20.40    8.60
 -13  -1   2   33.20    4.80
  13  -1  -2   29.50    5.70
  13  -1  -2   34.00    8.80
  13  -1  -2   33.20    8.90
  13  -1  -2   18.50    7.20
 -13   1   2   26.40    6.90
 -13   1   2   32.70    5.20
  13   1  -2   29.60    7.90
 -13   1   2   26.00    8.80
  13   1  -2   34.20    5.20
 -13   1   2   32.00    7.60
 -13   1   2   35.30    8.70
  13   1  -2   25.90    6.60
  13   1  -2   23.90    6.80
  11  -1  -2   39.50    8.80
  11  -1  -2   40.20    9.10
  11  -1  -2   45.70    9.20
  11  -1  -2   48.90    9.60
 -11  -1   2   59.39    5.90
 -11  -1   2   30.20    7.00
  11  -1  -2   55.49    7.20
 -11   1   2   49.80   10.70
 -11   1   2   41.40    7.70
  11   1  -2   55.39    9.20
 -11   1   2   44.20    9.50
 -11   1   2   35.30    7.70
  11   1  -2   33.30    4.90
 -11   1   2   47.00    5.80
  11   1  -2   44.90    8.00
  -9  -1   2   23.00    5.80
   9  -1  -2   44.80    8.00
   9  -1  -2   25.10    7.40
   9  -1  -2   33.20    5.60
  -9  -1   2   45.00    5.20
   9  -1  -2   34.50    8.00
   9  -1  -2   25.20    7.50
   9   1  -2   42.10    7.20
  -9   1   2   42.70    9.30
  -9   1   2   38.60    7.80
   9   1  -2   44.80    4.90
  -9   1   2   35.00    7.10
  -9   1   2   43.20    5.80
  -9   1   2   35.00    8.40
   9   1  -2   38.70    6.80
   7  -1  -2  623.64   20.30
   7  -1  -2  612.64   21.80
   7  -1  -2  613.94   19.40
  -7  -1   2  540.15   15.60
   7  -1  -2  563.14   20.40
   7  -1  -2  612.94   17.10
  -7  -1   2  621.84   14.00
   7  -1  -2  589.24   20.40
  -7   1   2  589.04   15.90
  -7   1   2  590.84   19.20
   7   1  -2  634.44   13.60
   7   1  -2  589.14   16.90
   7   1  -2  581.04   16.20
  -7   1   2  597.74   21.60
  -7   1   2  591.24   19.70
  -7   1   2  558.74   20.40
   5  -1  -2  867.61   22.90
   5  -1  -2  927.21   22.90
   5  -1  -2  923.11   21.00
   5  -1  -2  935.71   23.20
   5  -1  -2  917.61   22.40
  -5  -1   2  974.30   18.70
   5  -1  -2  932.81   23.70
  -5  -1   2  880.21   20.40
  -5   1   2  891.91   23.20
   5   1  -2  997.40   18.00
  -5   1   2  900.31   22.10
   5   1  -2  874.71   20.60
  -5   1   2  915.41   20.60
  -5   1   2  884.91   23.30
  -5   1   2  902.81   22.10
   3  -1  -2   45.30    5.50
   3  -1  -2   51.19    5.60
   3  -1  -2   46.30    5.20
  -3  -1   2   36.70    5.00
   3  -1  -2   42.30    5.40
   3  -1  -2   45.20    5.70
   3  -1  -2   40.10    5.20
  -3   1   2   48.50    5.70
  -3   1   2   56.79    6.10
   3   1  -2   36.90    5.20
  -3   1   2   43.20    5.40
  -3   1   2   50.49    5.70
  -3   1   2   44.10    5.30
  -1  -1   2 3559.54   47.80
   1  -1  -2 3533.55   46.80
   1  -1  -2 3560.24   49.60
   1  -1  -2 3621.54   49.30
   1  -1  -2 3488.95   50.79
  -1  -1   2 3590.54   52.09
   1  -1  -2 3491.75   48.30
   1  -1  -2 3645.04   51.99
  -1  -1   2 3413.66   46.40
  -1  -1   2 3583.04   47.10
  -1   1   2 3604.04   49.80
  -1   1   2 3703.83   52.59
   1   1  -2 3633.14   48.10
   1   1  -2 3614.64   51.79
  -1   1   2 3556.54   48.90
  -1   1   2 3574.54   51.09
   1   1  -2 3558.14   47.80
   1   1  -2 3597.64   48.10
  -1   1   2 3673.83   48.60
  -1  -1  -2   74.29    4.80
   1  -1   2   64.79    5.80
   1  -1   2   63.29    6.50
   1  -1   2   59.49    6.30
   1  -1   2   67.29    6.20
   1  -1   2   61.49    6.40
  -1  -1  -2   65.39    5.80
  -1  -1  -2   64.39    4.20
  -1   1  -2   60.69    6.40
   1   1   2   70.79    6.60
  -1   1  -2   61.09    5.60
  -1   1  -2   60.09    6.20
   1   1   2   70.59    5.10
  -1   1  -2   74.19    6.40
   1   1   2   73.69    6.30
  -3  -1  -2  410.26   13.50
   3  -1   2  380.16   14.50
   3  -1   2  413.16   16.20
  -3  -1  -2  405.26   12.00
   3  -1   2  400.86   13.70
  -3  -1  -2  415.36   11.00
   3  -1   2  392.46   15.70
  -3   1  -2  405.56   16.10
   3   1   2  420.46   11.20
  -3   1  -2  420.66   13.50
   3   1   2  389.96   13.90
  -3   1  -2  397.36   15.90
  -3   1  -2  412.76   14.70
   5  -1   2  626.14   21.30
  -5  -1  -2  620.24   18.60
   5  -1   2  634.64   22.70
  -5  -1  -2  647.34   17.30
  -5  -1  -2  644.74   18.10
   5  -1   2  670.13   18.60
   5  -1   2  658.93   22.50
   5   1   2  630.94   16.50
   5   1   2  602.44   17.70
   5   1   2  637.94   18.90
  -5   1  -2  623.64   22.80
  -5   1  -2  654.03   22.40
   5   1   2  659.23   16.00
  -5   1  -2  652.53   17.50
   7  -1   2  284.97   16.60
   7  -1   2  291.17   17.70
   7  -1   2  277.87   12.90
  -7  -1  -2  276.57   13.90
  -7  -1  -2  250.07   13.70
   7  -1   2  286.17   16.80
   7   1   2  277.97   14.00
   7   1   2  260.87   16.00
  -7   1  -2  259.47   17.30
  -7   1  -2  259.27   16.30
   7   1   2  257.57   12.90
  -7   1  -2  285.37   12.10
   9  -1   2  257.87   13.00
   9  -1   2  252.57   18.10
   9  -1   2  232.58   16.60
  -9  -1  -2  251.37   15.40
  -9  -1  -2  243.18   14.50
   9  -1   2  288.97   17.90
  -9   1  -2  257.47   16.40
  -9   1  -2  271.47   18.50
   9   1   2  267.47   15.50
   9   1   2  259.77   14.50
  -9   1  -2  270.77   12.70
   9   1   2  257.77   12.70
   9   1   2  284.07   15.10
  -9   1  -2  241.18   17.10
  11  -1   2 3281.17   55.39
 -11  -1  -2 3037.20   61.29
  11  -1   2 3111.79   66.29
  11  -1   2 3190.18   69.09
  11  -1   2 3300.17   66.69
 -11   1  -2 3194.98   61.59
 -11   1  -2 3190.58   69.99
  11   1   2 3273.07   60.69
  11   1   2 3244.58   54.79
  11   1   2 3181.08   59.89
 -11   1  -2 3238.78   65.79
  11   1   2 3283.17   62.69
  13  -1   2  299.97   21.30
  13  -1   2  295.27   21.80
  13  -1   2  305.97   15.80
  13  -1   2  294.97   20.50
 -13  -1  -2  298.77   19.90
  13   1   2  323.77   18.60
 -13   1  -2  275.97   17.90
  13   1   2  277.57   15.50
  13   1   2  290.57   19.20
 -13   1  -2  290.77   20.10
 -13   1  -2  291.87   22.50
 -15  -1  -2  222.98   19.60
  15  -1   2  227.88   15.00
  15  -1   2  248.68   21.50
  15  -1   2  201.88   20.70
  15  -1   2  195.88   18.70
 -15   1  -2  215.48   19.50
  15   1   2  219.18   15.50
 -15   1  -2  196.08   16.80
  15   1   2  207.78   16.70
 -15   1  -2  216.18   21.90
  15   1   2  228.88   19.30
  17  -1   2   75.99   17.00
  17  -1   2   72.89   11.50
  17  -1   2   58.29   13.30
 -17  -1  -2   68.39   14.30
  17  -1   2   48.60   15.80
  17   1   2   64.39   12.70
 -17   1  -2   75.59   12.50
 -17   1  -2   77.89   14.80
 -17   1  -2   72.99   16.50
  17   1   2   70.99   12.20
  17   1   2   71.39   14.00
 -19  -1  -2  461.65   29.40
  19  -1   2  418.56   29.40
  19  -1   2  488.35   34.90
  19  -1   2  419.26   21.60
  19  -1   2  424.86   30.60
 -19   1  -2  425.96   26.50
  19   1   2  402.56   27.20
  19   1   2  462.05   24.20
 -19   1  -2  413.26   23.90
  19   1   2  409.76   25.00
 -19   1  -2  446.16   32.10
  21  -1   2    1.60    8.40
  21  -1   2    3.30    7.70
  21  -1   2   11.80    9.10
  21  -1   2   16.40    7.40
 -21  -1  -2    4.10    8.20
 -21   1  -2    6.00    6.50
  21   1   2    5.70    7.10
  21   1   2   11.20    8.40
 -21   1  -2    1.60    8.10
  21   1   2   11.20    9.10
 -21   1  -2   -2.00    8.20
  23  -1   2  395.16   32.80
 -23  -1  -2  390.76   29.60
  23  -1   2  397.96   31.50
  23  -1   2  390.46   22.40
  23  -1   2  427.36   29.40
 -23   1  -2  363.26   23.20
  23   1   2  388.96   24.90
  23   1   2  378.56   29.20
  23   1   2  411.46   29.60
  23   1   2  361.26   25.70
 -23   1  -2  374.96   25.90
 -23   1  -2  397.06   32.90
 -25  -1  -2  639.04   38.80
  25  -1   2  664.23   41.40
  25  -1   2  604.74   28.30
  25  -1   2  630.94   39.80
  25  -1   2  634.44   36.80
 -25   1  -2  589.24   32.00
 -25   1  -2  625.94   41.30
  25   1   2  669.93   38.90
 -25   1  -2  589.04   29.20
  25   1   2  583.34   33.30
  25   1   2  629.84   36.30
  25   1   2  662.23   38.90
  25   1   2  603.84   32.00
 -27  -1  -2   11.60   11.10
  27  -1   2   22.90   11.70
  27  -1   2   -3.30    9.50
  27  -1   2   26.60   13.60
 -27  -1  -2   18.80    6.40
  27  -1   2   15.50    8.20
 -27   1  -2    6.80    8.90
  27   1   2   21.90   10.30
  27   1   2   20.40   10.10
  27   1   2    4.90   11.40
  27   1   2   17.00   10.30
  27   1   2   19.80   12.50
 -27   1  -2    5.00    7.90
 -27   1  -2   16.70   12.20
  29  -1   2   14.70   15.00
  29  -1   2   57.39   17.60
  29  -1   2    7.50    9.60
 -29  -1  -2   25.10   13.30
  29  -1   2   48.60   11.40
  29  -1   2   34.00   14.50
 -29   1  -2   14.90   14.30
  29   1   2   26.00   12.10
  29   1   2   44.80   16.20
  29   1   2   29.20   16.00
 -29   1  -2   24.20    9.70
  29   1   2   24.80   11.80
  29   1   2   48.00   13.50
  31  -1   2   50.19   18.90
  31  -1   2   28.70   10.60
 -31  -1  -2   29.10   14.90
  31  -1   2   48.90   17.60
  31  -1   2   22.40   14.50
  31  -1   2   70.59   17.10
  31   1   2   20.70   11.30
 -31   1  -2   34.80   11.20
 -31   1  -2   12.00   14.60
  31   1   2   30.10   15.20
  31   1   2   32.90   13.00
  31   1   2   80.59   17.90
  31   1   2   57.79   17.50
  33  -1   2  245.28   29.60
  33  -1   2  319.17   35.80
  33  -1   2  299.27   30.20
  33  -1   2  278.57   40.10
  33  -1   2  329.17   30.90
 -33  -1  -2  306.67   35.10
 -33   1  -2  327.17   30.60
  33   1   2  298.17   29.80
  33   1   2  327.07   34.80
 -33   1  -2  329.57   37.50
  33   1   2  297.57   32.00
  33   1   2  325.77   30.00
  33   1   2  298.07   34.20
  35  -1   2   34.50   17.60
 -35  -1  -2    8.30   16.90
  35  -1   2   27.90   11.90
  35  -1   2   41.70   17.30
  35  -1   2   10.40   12.60
  35  -1   2   -0.30   15.60
  35  -1   2   46.10   17.70
  35   1   2   34.90   15.80
 -35   1  -2   43.50   20.60
  35   1   2   40.70   22.70
  35   1   2   17.50   12.30
  35   1   2   44.70   17.90
 -35   1  -2   21.40   10.90
  35   1   2    8.10   12.60
  37  -1   2  148.09   27.30
  37  -1   2  108.29   24.70
  37  -1   2   80.69   21.80
  37  -1   2  106.19   19.50
  37  -1   2   94.49   26.40
 -37  -1  -2  122.49   29.30
  37   1   2  116.39   27.00
  37   1   2   77.59   21.40
  37   1   2  100.09   21.20
 -37   1  -2  113.39   27.90
  37   1   2  118.89   19.30
  37   1   2  130.19   29.00
 -37   1  -2  102.89   17.60
  39  -1   2   54.99   19.70
 -39  -1  -2   55.19   21.60
  39  -1   2   75.79   22.30
  39  -1   2   71.29   16.60
  39   1   2   84.19   21.60
 -39   1  -2   46.10   22.70
  39   1   2   40.70   22.30
  39   1   2   99.39   27.00
  39   1   2   79.09   16.80
  39   1   2   65.99   20.50
 -39   1  -2   71.39   15.40
  41  -1   2   16.00   10.60
  41  -1   2   24.20   17.50
  41  -1   2   14.60   15.50
 -41  -1  -2   14.40   17.60
  41   1   2   14.90   16.00
  41   1   2   12.10   13.80
 -41   1  -2    0.20    9.80
 -41   1  -2  -16.70   13.50
  41   1   2   42.20   18.30
  41   1   2   -8.30   18.20
  41   1   2    8.10    7.30
  43  -1   2    4.30   15.70
 -43  -1  -2    8.20   17.20
  43  -1   2   11.00   10.40
  43   1   2    4.80    8.10
  43   1   2   13.50   16.10
  43   1   2    8.60   14.40
 -43   1  -2   16.10   19.10
 -43   1  -2    8.60   10.20
  45  -1   2   27.70   15.90
  45  -1   2   -3.30   15.20
 -45  -1  -2   -9.60   17.40
  45   1   2  -15.00    9.40
 -45   1  -2   -5.10   16.40
  45   1   2    9.30   20.10
 -45   1  -2    0.10    9.80
  47  -1   2   34.70   23.20
  47  -1   2   23.20   14.20
 -47  -1  -2  -24.30   32.40
  47   1   2   41.40   22.00
 -47   1  -2    8.60   20.60
  47   1   2    6.40   10.70
 -47   1  -2   11.30   11.00
  49  -1   2    6.70   12.10
 -49  -1  -2  -18.80   16.50
  49  -1   2  -16.90   17.60
 -49   1  -2   -5.30   10.10
  49   1   2   -0.50   17.80
  49   1   2    7.00   11.90
 -49   1  -2   -2.00   17.00
  51  -1   2  -23.60   16.80
  51  -1   2   19.10   15.90
 -51  -1  -2   21.30   21.10
 -51   1  -2    0.90   20.60
  51   1   2   27.80   22.50
  51   1   2   10.60   12.70
 -53  -1  -2  -11.70   19.70
  53  -1   2  -12.80   20.30
  53  -1   2   11.30   14.70
 -53   1  -2    1.90   22.10
  53   1   2    8.30   12.50
  53   1   2   32.70   22.50
  55  -1   2   24.80   21.90
  55  -1   2  -34.20   14.50
 -55  -1  -2  -27.90   23.10
  55   1   2    1.40   21.20
  55   1   2  -16.80   13.50
 -55   1  -2   -7.20   23.70
  57  -1   2  -22.20   22.70
  57  -1   2    3.80   19.60
 -57  -1  -2   -4.70   26.40
 -57   1  -2  -82.89   42.00
  57   1   2   51.69   25.50
  58  -2  -2   11.80   20.10
  58  -2  -2  -10.80   15.10
 -58  -2   2  -38.40   20.60
  58   2  -2   13.60   16.10
 -58   2   2   32.00   16.50
  58   2  -2   -7.00   25.50
 -58   2   2  -10.20   23.70
 -56  -2   2   27.60   24.90
  56  -2  -2  -26.40   13.90
  56  -2  -2   11.30   20.00
  56   2  -2  -31.20   10.90
 -56   2   2   23.50   20.70
  56   2  -2   -2.70   22.20
 -56   2   2   -7.00   13.20
 -54  -2   2  -29.20   19.20
  54  -2  -2   13.10   14.00
  54  -2  -2  -15.00   16.60
  54   2  -2   34.60   13.50
  54   2  -2   28.30   22.90
 -54   2   2   28.70   23.80
 -54   2   2   37.20   16.90
 -52  -2   2   -1.70   18.20
  52  -2  -2   17.40   13.60
  52  -2  -2   23.10   20.70
 -52   2   2   20.00   14.40
  52   2  -2   -0.30   22.50
 -52   2   2  -10.90   15.90
  52   2  -2   10.60   12.20
  50  -2  -2  -10.20   18.00
  50  -2  -2    4.60   13.10
 -50  -2   2   27.90   20.80
 -50   2   2   -8.50   12.90
  50   2  -2   -5.60   19.10
 -50   2   2    7.20   21.00
  50   2  -2   31.50   12.80
  50   2  -2   57.59   22.70
 -48  -2   2    2.40   16.50
  48  -2  -2  -11.10   17.50
  48  -2  -2   -6.70   11.20
 -48   2   2    3.90   11.90
 -48   2   2    0.40   16.30
  48   2  -2   -2.60    7.30
  48   2  -2    3.20   16.60
  46  -2  -2   32.20   13.70
 -46  -2   2   58.09   22.70
  46  -2  -2   63.39   25.10
 -46   2   2   15.80   14.00
  46   2  -2   63.49   21.90
  46   2  -2   55.29   15.30
 -46   2   2   59.89   24.40
  46   2  -2   15.80   16.60
  46   2  -2   88.89   20.90
  44  -2  -2   -7.50    9.40
  44  -2  -2    1.60   14.70
 -44  -2   2   16.20   14.40
  44   2  -2   -9.50   14.60
  44   2  -2    0.10    8.40
  44   2  -2   -5.70   14.00
  44   2  -2    2.50   13.50
 -44   2   2    7.50   11.00
 -44   2   2  -20.00   14.00
  44   2  -2   -8.70   13.10
 -42  -2   2   10.10   15.30
  42  -2  -2   30.50   16.80
  42  -2  -2    2.10    9.30
  42   2  -2   14.60   11.70
  42   2  -2   28.00   19.50
 -42   2   2   -7.90   13.50
 -42   2   2   22.70   12.10
  42   2  -2    7.10   18.70
  42   2  -2    0.90   13.90
  42   2  -2   -3.10   13.00
 -40  -2   2   21.20   16.60
  40  -2  -2   33.60   19.40
  40  -2  -2    4.20    9.40
  40   2  -2   37.40   15.30
  40   2  -2   40.50   16.90
  40   2  -2   45.40   17.30
  40   2  -2  -15.70   12.70
 -40   2   2   19.10   12.50
  40   2  -2    6.30   16.10
 -40   2   2   31.90   20.70
  38  -2  -2    9.30   13.60
 -38  -2   2   26.90   15.20
  38  -2  -2    6.20   13.30
  38   2  -2    4.50   12.00
  38   2  -2  -18.00   14.60
  38   2  -2   20.40   11.40
  38   2  -2    5.10   13.10
 -38   2   2   -3.20   15.10
 -38   2   2    3.80   10.30
  38   2  -2   -3.50   12.30
 -36  -2   2  113.59   23.10
  36  -2  -2   90.59   26.80
  36  -2  -2   88.69   23.70
  36  -2  -2  108.19   18.40
  36  -2  -2   99.29   24.00
 -36   2   2   84.59   23.50
  36   2  -2   87.79   20.10
  36   2  -2   97.59   23.70
  36   2  -2  106.59   19.30
 -36   2   2  104.09   18.80
  36   2  -2   56.49   18.10
  34  -2  -2    8.70   11.20
  34  -2  -2   26.50   10.40
  34  -2  -2    3.20   13.30
  34  -2  -2   42.10   16.50
 -34  -2   2   24.10   13.90
 -34   2   2   24.60   11.60
  34   2  -2    3.30   12.30
  34   2  -2    9.70    9.20
  34   2  -2    6.40   10.50
  34   2  -2   12.20   12.00
 -34   2   2    3.90   13.80
 -32  -2   2   37.20   24.10
  32  -2  -2   45.00   13.00
  32  -2  -2   47.00   17.40
  32  -2  -2   26.40   14.80
  32   2  -2   50.79   14.90
 -32   2   2   55.69   14.90
  32   2  -2   35.90   15.20
  32   2  -2   41.10   14.00
 -32   2   2   62.09   20.40
  30  -2  -2   27.50   14.70
  30  -2  -2   -6.00    8.90
 -30  -2   2   17.00   11.40
  30  -2  -2   16.30    9.00
  30  -2  -2    5.00    9.90
  30   2  -2    7.00    9.80
  30   2  -2   14.00    9.30
  30   2  -2  -11.50    6.10
 -30   2   2    6.50   10.20
  30   2  -2   16.00   10.70
 -30   2   2   12.90   12.70
  28  -2  -2   80.49   14.40
  28  -2  -2   86.39   19.90
 -28  -2   2   79.69   16.90
  28  -2  -2  102.49   22.60
  28  -2  -2   67.59   16.90
  28   2  -2   58.79   15.40
  28   2  -2   57.79   14.20
  28   2  -2   48.60   14.70
  28   2  -2   80.89   11.80
 -28   2   2   87.39   22.60
 -28   2   2   72.99   15.70
  26  -2  -2   78.49   13.70
  26  -2  -2   95.59   21.40
 -26  -2   2   52.29   13.50
  26  -2  -2   96.99   19.90
  26  -2  -2   59.49   17.00
  26   2  -2   79.29   17.10
 -26   2   2   50.09   13.10
  26   2  -2   91.99   16.80
 -26   2   2   59.89   17.50
  26   2  -2   56.99   13.60
  26   2  -2   63.09   10.70
  24  -2  -2  325.67   29.90
  24  -2  -2  322.37   27.40
  24  -2  -2  323.47   21.00
  24  -2  -2  318.27   29.10
 -24  -2   2  356.56   25.70
 -24  -2   2  348.27   16.70
  24   2  -2  368.16   26.10
 -24   2   2  326.07   31.00
 -24   2   2  368.66   25.30
  24   2  -2  337.67   25.70
  24   2  -2  343.77   23.90
  22  -2  -2  568.24   36.20
 -22  -2   2  523.15   29.10
  22  -2  -2  509.85   33.90
  22  -2  -2  526.75   32.60
  22  -2  -2  541.95   25.60
  22   2  -2  542.45   27.70
 -22   2   2  499.05   35.00
  22   2  -2  520.05   28.90
 -22   2   2  534.65   29.20
  22   2  -2  535.65   29.70
 -22   2   2  496.45   31.30
 -20  -2   2   41.60   10.90
  20  -2  -2   19.90   10.40
 -20  -2   2   37.50    7.00
  20  -2  -2   61.29   14.60
  20  -2  -2   38.90    9.70
  20  -2  -2   35.70   13.60
 -20   2   2   32.80   10.60
 -20   2   2   20.10   10.20
  20   2  -2   39.00   10.30
 -20   2   2   40.30   13.00
  20   2  -2   22.80    9.80
 -20   2   2   32.00    7.50
 -20   2   2   28.80   11.30
  20   2  -2   36.50    7.10
  18  -2  -2   15.90   11.40
  18  -2  -2   13.20   11.60
  18  -2  -2    7.30    6.80
  18  -2  -2   20.30   11.90
 -18  -2   2    5.30    7.10
  18   2  -2   14.40    7.40
 -18   2   2   19.70    9.60
  18   2  -2    1.40    6.50
 -18   2   2   20.20   12.00
 -18   2   2   15.20    9.20
 -18   2   2   15.70    6.20
  18   2  -2   17.00    5.30
 -18   2   2    9.50    9.00
  16  -2  -2   34.70   10.90
  16  -2  -2   39.70   11.50
 -16  -2   2   43.40    7.10
  16  -2  -2   34.10    8.80
 -16  -2   2   26.80    8.30
  16  -2  -2   18.40    9.30
 -16   2   2   33.40   10.60
  16   2  -2   46.80    9.60
 -16   2   2   18.50    8.70
 -16   2   2   34.30    7.10
  16   2  -2   33.50    5.80
  16   2  -2   34.80    8.50
 -16   2   2   24.20   10.10
  16   2  -2   22.40    7.20
 -16   2   2    7.90    8.40
  14  -2  -2    3.60    5.20
  14  -2  -2    7.30    8.30
 -14  -2   2    7.10    5.60
 -14  -2   2    9.50    4.30
  14  -2  -2    7.30    7.20
  14  -2  -2   10.50    7.80
  14   2  -2   12.00    5.40
  14   2  -2   17.10    3.90
 -14   2   2   12.30    8.10
  14   2  -2    4.30    5.00
 -14   2   2    8.50    6.90
 -14   2   2   10.50    5.20
 -14   2   2   -9.40    5.10
 -14   2   2   12.90    7.90
  14   2  -2   19.80    6.30
 -12  -2   2  703.73   19.30
  12  -2  -2  693.03   30.10
  12  -2  -2  693.23   30.80
 -12  -2   2  700.13   21.70
  12  -2  -2  696.43   25.40
 -12  -2   2  696.23   21.50
  12  -2  -2  730.63   30.70
  12   2  -2  726.73   17.50
  12   2  -2  710.23   22.60
 -12   2   2  704.53   28.50
 -12   2   2  676.53   29.50
 -12   2   2  652.33   29.90
 -12   2   2  753.92   23.90
  12   2  -2  693.53   25.20
  12   2  -2  697.43   22.00
 -12   2   2  705.33   29.10
  10  -2  -2   20.10    7.80
  10  -2  -2   30.50    7.40
  10  -2  -2   31.70    9.00
  10  -2  -2   20.00    7.50
  10  -2  -2   17.40    6.90
 -10   2   2   17.90    6.40
 -10   2   2   41.40   10.10
 -10   2   2   28.30    7.90
 -10   2   2   27.20    8.20
  10   2  -2   25.70    7.20
 -10   2   2   27.50    8.90
  10   2  -2   27.60    4.80
   8  -2  -2  353.76   18.00
  -8  -2   2  324.87   16.90
   8  -2  -2  331.67   19.10
   8  -2  -2  313.87   18.50
   8  -2  -2  342.77   19.80
   8  -2  -2  334.47   18.20
  -8   2   2  330.27   19.00
  -8   2   2  333.27   18.80
  -8   2   2  337.67   19.10
  -8   2   2  307.67   18.50
  -8   2   2  334.97   16.90
   8   2  -2  362.76   13.00
   8   2  -2  326.97   17.40
   6  -2  -2   16.00    7.10
   6  -2  -2   10.50    5.30
  -6  -2   2    6.00    5.40
   6  -2  -2    7.30    5.60
   6  -2  -2   15.50    7.20
   6  -2  -2    8.20    6.00
   6   2  -2   -0.70    4.80
  -6   2   2    5.10    5.50
  -6   2   2    3.40    4.90
  -6   2   2    8.10    6.30
  -6   2   2   11.30    5.90
  -6   2   2    2.00    5.60
  -6   2   2   -2.80    4.90
   4  -2  -2   66.39    9.00
   4  -2  -2   63.69    9.60
   4  -2  -2   53.29    8.20
  -4  -2   2   35.40    8.20
   4  -2  -2   64.79   10.10
   4  -2  -2   38.60    7.60
  -4   2   2   57.59    9.20
  -4   2   2   41.40    7.60
  -4   2   2   42.20    7.80
  -4   2   2   39.20    7.60
  -4   2   2   65.89   10.20
  -4   2   2   58.09    9.00
   4   2  -2   45.80    8.60
  -2  -2   2  194.28   14.10
   2  -2  -2  187.38   12.00
   2  -2  -2  204.58   13.20
  -2  -2   2  172.98    9.00
   2  -2  -2  182.38   10.50
  -2  -2   2  190.98    9.80
   2  -2  -2  163.28   11.10
   2  -2  -2  176.38   12.50
   2  -2  -2  173.38   13.50
   2   2  -2  209.28   11.30
   2   2  -2  191.88   14.10
  -2   2   2  182.78   12.50
  -2   2   2  172.18   11.60
  -2   2   2  176.18   13.60
  -2   2   2  170.58   11.70
   2   2  -2  183.78   10.10
  -2   2   2  180.58   10.50
   0  -2  -2    4.80    4.40
   0  -2  -2    2.50    4.60
   0  -2   2    2.00    4.00
   0  -2   2    7.40    4.30
   0  -2   2    3.90    4.30
   0  -2   2    5.90    4.80
   0  -2  -2    3.20    4.40
   0  -2  -2    9.20    4.60
   0  -2  -2    1.00    3.30
   0  -2   2    0.10    4.60
   0   2  -2    7.20    5.60
   0   2   2    3.00    4.00
   0   2  -2    4.80    4.70
   0   2  -2    3.20    4.10
   0   2   2    6.10    5.40
   0   2  -2   -0.10    3.70
   0   2  -2    7.40    4.60
   0   2   2    9.10    5.70
   0   2   2   -2.00    4.00
   0   2   2    0.90    4.30
  -2  -2  -2   99.99   11.20
   2  -2   2   98.79   11.70
  -2  -2  -2  100.59    9.70
   2  -2   2  100.79   10.50
   2  -2   2   86.89   10.70
  -2  -2  -2   90.89    7.30
   2  -2   2   85.99    9.60
   2  -2   2   98.79   10.20
  -2  -2  -2   95.79    8.50
  -2   2  -2  108.79   11.60
   2   2   2  102.79    9.40
   2   2   2   98.59    8.20
   2   2   2   91.09   11.30
  -2   2  -2   90.49    9.80
   2   2   2   81.59    9.60
  -2   2  -2   90.49   10.10
  -2   2  -2   98.29   11.30
   4  -2   2  249.78   16.30
   4  -2   2  250.07   15.60
   4  -2   2  231.88   14.80
  -4  -2  -2  274.27   13.90
   4  -2   2  246.78   15.70
  -4   2  -2  238.48   15.00
   4   2   2  236.28   13.50
  -4   2  -2  220.98   16.30
  -4   2  -2  268.87   15.40
   4   2   2  248.08   10.50
  -4   2  -2  237.78   15.60
   4   2   2  252.57   16.10
  -6  -2  -2   75.49    8.90
   6  -2   2   48.20    9.30
   6  -2   2   55.49   10.70
   6  -2   2   51.39    9.90
   6  -2   2   45.20    9.60
  -6   2  -2   48.20    9.40
   6   2   2   53.79    9.00
  -6   2  -2   64.19    8.90
  -6   2  -2   50.99   10.70
  -6   2  -2   57.49   10.50
   6   2   2   58.59    8.60
  -8  -2  -2   25.40    6.60
   8  -2   2   22.60    8.30
   8  -2   2   23.30    8.50
   8  -2   2   21.00    6.80
  -8  -2  -2   18.00    5.30
   8  -2   2    9.60    7.20
   8   2   2   15.80    5.90
  -8   2  -2   14.40    7.30
   8   2   2   25.80    5.90
  -8   2  -2   17.20    5.80
  -8   2  -2   12.80    7.10
  -8   2  -2   10.50    7.30
 -10  -2  -2    8.10    5.10
 -10  -2  -2   10.40    5.50
  10  -2   2    0.30    5.90
  10  -2   2    6.20    6.50
  10  -2   2    4.50    6.70
  10  -2   2    9.90    5.50
 -10   2  -2   11.00    7.00
 -10   2  -2    6.70    7.20
 -10   2  -2    8.10    7.20
  10   2   2    7.80    5.00
 -10   2  -2    6.00    4.90
  10   2   2    8.40    5.20
 -12  -2  -2   47.50    8.90
  12  -2   2   78.19   14.60
  12  -2   2   71.19   10.90
  12  -2   2   69.79   14.80
  12  -2   2   60.09   12.30
 -12  -2  -2   55.39    9.70
 -12   2  -2   74.09   13.00
  12   2   2   69.29    9.70
  12   2   2   84.99   12.00
  12   2   2   66.89   10.60
 -12   2  -2   62.69    9.00
 -12   2  -2   53.99   12.20
 -12   2  -2   55.99   12.80
 -12   2  -2   58.49   12.80
  14  -2   2   83.79   15.60
 -14  -2  -2   64.79   11.60
 -14  -2  -2   86.49   13.30
  14  -2   2   95.89   16.20
  14  -2   2  103.09   17.30
  14  -2   2   69.39   12.10
  14   2   2   69.19   10.90
  14   2   2   78.89   12.80
 -14   2  -2   97.59   11.40
 -14   2  -2   68.09   15.10
 -14   2  -2   71.19   13.60
 -14   2  -2   75.09   15.10
  14   2   2   91.09   13.40
  16  -2   2   45.00   10.70
  16  -2   2   23.20   10.50
  16  -2   2   37.00   12.10
  16  -2   2   33.70   12.60
 -16  -2  -2   42.60   11.20
  16   2   2   41.30   11.00
  16   2   2   38.40   10.00
 -16   2  -2   42.50   12.00
 -16   2  -2   41.30    8.60
 -16   2  -2   34.20   11.80
  16   2   2   40.80   10.00
 -16   2  -2   41.80   13.10
  18  -2   2  502.95   25.70
  18  -2   2  503.25   31.70
  18  -2   2  459.15   31.30
  18  -2   2  535.15   34.30
 -18  -2  -2  547.55   28.70
  18   2   2  502.95   25.90
  18   2   2  532.55   27.40
 -18   2  -2  499.15   31.30
 -18   2  -2  546.75   30.00
  18   2   2  526.55   28.00
 -18   2  -2  512.05   34.80
  20  -2   2  167.68   20.70
 -20  -2  -2  140.09   19.60
  20  -2   2  170.08   24.00
  20  -2   2  167.88   25.60
  20  -2   2  187.88   17.60
 -20   2  -2  139.09   19.30
  20   2   2  170.18   18.40
 -20   2  -2  176.18   27.20
 -20   2  -2  191.98   21.70
  20   2   2  159.38   17.40
  20   2   2  146.59   18.10
 -22  -2  -2  186.18   20.40
  22  -2   2  228.88   25.60
  22  -2   2  178.88   18.50
  22  -2   2  148.59   22.70
 -22   2  -2  200.58   23.20
 -22   2  -2  125.79   25.10
  22   2   2  155.58   20.80
  22   2   2  159.48   18.50
 -22   2  -2  188.48   20.20
  24  -2   2  181.68   18.90
  24  -2   2  152.98   23.90
  24  -2   2  176.08   28.40
  24  -2   2  169.88   29.10
 -24  -2  -2  141.19   21.20
  24   2   2  167.68   16.90
  24   2   2  201.18   21.00
  24   2   2  159.38   19.40
 -24   2  -2  177.48   27.60
 -24   2  -2  137.99   19.60
 -24   2  -2  132.29   21.20
  24   2   2  229.68   23.10
  26  -2   2  115.89   23.00
  26  -2   2  114.69   20.70
 -26  -2  -2   65.79   17.90
  26  -2   2   81.59   20.20
  26  -2   2   84.59   16.40
  26   2   2  124.89   22.80
  26   2   2  125.09   22.10
  26   2   2   95.29   17.70
 -26   2  -2  139.79   27.10
 -26   2  -2   85.89   17.70
  26   2   2  106.59   19.00
 -26   2  -2   83.19   15.90
  28  -2   2    5.80   10.80
 -28  -2  -2   36.00   14.00
  28  -2   2   40.40   15.40
  28  -2   2   49.10   17.00
  28  -2   2   21.80   10.10
  28   2   2   17.20   12.30
 -28   2  -2   63.99   19.10
 -28   2  -2   20.50   11.70
  28   2   2   17.20   11.80
  28   2   2    9.30   11.20
  28   2   2   15.00   11.90
  28   2   2   36.20   11.50
 -28   2  -2   15.70   10.70
  30  -2   2   31.90   18.30
  30  -2   2   21.10   12.30
 -30  -2  -2   18.10   14.10
  30  -2   2   13.90   14.60
  30  -2   2   19.20    9.70
 -30   2  -2    4.40    9.60
  30   2   2   27.50   12.10
 -30   2  -2   21.40   11.80
  30   2   2   17.20   13.10
  30   2   2   27.80   14.50
 -30   2  -2   10.40   12.80
  30   2   2   16.30   12.20
  30   2   2   26.50   12.10
 -32  -2  -2  152.88   26.40
  32  -2   2  175.58   23.90
  32  -2   2  126.69   26.00
  32  -2   2  164.78   30.70
  32  -2   2  136.79   29.30
  32   2   2  158.98   24.10
  32   2   2  159.68   23.10
  32   2   2  174.08   25.70
  32   2   2  137.99   27.00
  32   2   2  199.98   29.80
 -32   2  -2  158.98   22.20
 -32   2  -2  123.39   29.00
  34  -2   2  112.49   27.10
  34  -2   2  127.69   27.60
 -34  -2  -2  104.29   23.80
  34  -2   2  125.19   25.90
  34  -2   2  145.39   22.60
 -34   2  -2  134.89   30.40
  34   2   2   94.79   20.70
 -34   2  -2  105.89   19.60
  34   2   2  117.99   24.00
  34   2   2  140.49   22.20
  34   2   2  130.79   26.10
  34   2   2  100.79   24.10
 -36  -2  -2   55.59   19.60
  36  -2   2   38.80   19.70
  36  -2   2   58.59   20.90
  36  -2   2   47.30   16.30
  36  -2   2   33.20   14.00
 -36   2  -2   42.40   14.20
 -36   2  -2   47.30   21.40
  36   2   2   36.90   16.20
  36   2   2   37.40   16.90
  36   2   2   36.20   15.30
  36   2   2   30.90   17.40
  38  -2   2   17.50   15.20
  38  -2   2   49.60   17.00
  38  -2   2    5.50    9.80
 -38  -2  -2   18.90   15.80
  38   2   2   -5.40   15.90
  38   2   2   10.90   15.30
 -38   2  -2   30.40   13.20
  38   2   2   27.50   13.10
 -38   2  -2   24.50   17.70
  38   2   2    7.80   13.90
  38   2   2   11.50   14.60
  40  -2   2   23.30   12.30
 -40  -2  -2  -15.30   11.70
  40  -2   2   26.20   15.90
  40  -2   2   -7.40   12.80
 -40   2  -2   10.30   16.30
 -40   2  -2   22.20   12.20
  40   2   2  -11.40   13.20
  40   2   2    6.00   18.10
  40   2   2   45.00   16.60
  40   2   2   14.80   15.80
  40   2   2    0.30   16.80
  42  -2   2    0.90   15.40
  42  -2   2   49.40   16.50
 -42  -2  -2   30.70   20.30
  42   2   2   14.80   12.00
 -42   2  -2    3.20   11.70
  42   2   2   21.50   19.00
  42   2   2   61.69   20.40
 -42   2  -2   -2.40   16.80
  42   2   2    4.60   16.10
 -44  -2  -2   76.99   26.00
  44  -2   2  100.19   29.40
  44  -2   2   59.39   17.00
 -44   2  -2   75.99   26.90
 -44   2  -2   65.79   17.40
  44   2   2   65.39   15.80
  44   2   2   84.49   28.10
 -46  -2  -2   43.00   23.70
  46  -2   2   23.50   14.10
  46  -2   2    0.40   18.60
  46   2   2   30.60   13.70
 -46   2  -2   27.60   22.20
 -46   2  -2    0.00   12.80
  48  -2   2   43.40   23.50
  48  -2   2   18.50   15.30
 -48  -2  -2   70.59   27.80
 -48   2  -2   39.80   23.80
 -48   2  -2   28.00   14.80
  48   2   2   13.60   10.50
  48   2   2    5.80   19.00
  50  -2   2    3.10   18.10
 -50  -2  -2  -19.50   17.40
  50  -2   2   -0.80   13.80
  50   2   2   -0.30   17.90
  50   2   2   14.40   12.70
 -50   2  -2    7.80   13.80
 -50   2  -2   24.30   21.90
  52  -2   2   -6.40   14.90
  52  -2   2   21.00   27.90
 -52  -2  -2  -14.80   19.50
  52   2   2   29.00   25.10
  52   2   2   10.70   12.10
 -52   2  -2  -26.30   20.80
 -52   2  -2  -17.10   13.60
 -54  -2  -2   82.79   30.80
  54  -2   2   15.60   21.70
  54  -2   2   -3.80   17.30
 -54   2  -2   24.70   19.30
 -54   2  -2   76.39   33.90
  54   2   2   12.80   15.50
  54   2   2   24.30   24.40
 -56  -2  -2   93.59   31.00
  56  -2   2   28.80   28.40
  56  -2   2   22.00   24.50
  56   2   2   49.10   30.90
 -56   2  -2   21.60   19.50
 -57  -3   2   55.89   31.20
  57  -3  -2   29.10   19.30
  57  -3  -2   21.20   24.80
  57   3  -2   41.70   16.10
 -57   3   2   50.29   18.70
  57   3  -2    2.80   24.40
 -55  -3   2   18.50   22.60
  55  -3  -2    9.90   23.40
  55  -3  -2   11.10   21.10
  55  -3  -2    9.90   16.70
 -55   3   2   -3.50   25.30
  55   3  -2   -9.50   19.10
 -55   3   2   29.50   17.70
  55   3  -2    8.50   13.20
  53  -3  -2  -22.50   15.70
  53  -3  -2   -1.40   12.50
  53  -3  -2  -13.60   17.70
 -53  -3   2  -15.20   17.40
  53   3  -2   13.10   21.00
 -53   3   2  -18.40   12.90
 -53   3   2   -4.20   22.10
  53   3  -2   -2.30    7.20
  51  -3  -2   52.79   16.30
  51  -3  -2   17.00   17.70
 -51  -3   2    1.60   18.90
  51  -3  -2   19.80   19.50
  51   3  -2  -16.10   10.70
  51   3  -2   22.40   21.10
  51   3  -2   42.90   25.20
 -51   3   2    1.90   14.70
 -51   3   2    6.90   18.80
  49  -3  -2  119.39   24.20
  49  -3  -2  186.68   43.20
 -49  -3   2  161.68   34.20
  49   3  -2   84.89   25.90
 -49   3   2  114.39   32.90
  49   3  -2  103.29   28.30
 -49   3   2  112.09   23.90
 -47  -3   2  167.38   32.60
  47  -3  -2  155.68   27.20
  47  -3  -2  172.58   36.80
  47   3  -2   68.09   26.20
 -47   3   2  203.58   40.40
  47   3  -2  124.39   32.30
  47   3  -2  128.29   26.20
 -47   3   2  128.19   24.30
  45  -3  -2   22.50   21.20
  45  -3  -2   25.30   13.50
 -45  -3   2   16.00   17.00
  45   3  -2  -41.90   16.90
 -45   3   2    9.10   13.30
  45   3  -2  -34.40   17.10
 -45   3   2   -2.00   15.10
  45   3  -2   -3.30   12.00
  43  -3  -2   81.49   29.20
 -43  -3   2   94.39   24.50
  43  -3  -2   73.79   17.80
 -43   3   2   65.59   18.20
  43   3  -2   22.10   21.80
  43   3  -2    5.40   15.70
 -43   3   2   48.30   23.40
  43   3  -2   45.60   16.10
  43   3  -2   65.19   17.90
  43   3  -2   81.19   20.70
  41  -3  -2   24.30   12.90
  41  -3  -2   10.60   15.50
 -41  -3   2   30.70   16.10
  41   3  -2   27.90   15.70
 -41   3   2   27.40   19.40
 -41   3   2   13.10   13.40
  41   3  -2   26.60   18.50
  41   3  -2   12.40   13.70
  41   3  -2    9.10   12.90
  41   3  -2   41.10   16.50
 -39  -3   2  336.87   34.60
  39  -3  -2  480.05   34.30
  39  -3  -2  409.26   44.80
  39   3  -2  452.85   40.70
  39   3  -2  418.76   35.10
  39   3  -2  337.27   28.80
  39   3  -2  377.16   33.20
  39   3  -2  446.86   40.30
 -39   3   2  405.96   45.50
 -39   3   2  451.65   36.00
 -37  -3   2   34.50   15.80
  37  -3  -2   29.30   18.30
  37  -3  -2   29.10   12.70
  37   3  -2   44.10   18.10
  37   3  -2   15.10   12.40
  37   3  -2   40.90   14.90
 -37   3   2   30.20   18.30
 -37   3   2   61.89   17.70
  37   3  -2   28.80   15.10
  37   3  -2   40.10   14.80
 -35  -3   2   11.40   10.60
  35  -3  -2   33.70   18.20
  35  -3  -2    6.20   15.00
 -35   3   2   14.50   12.40
  35   3  -2    1.00   10.50
 -35   3   2   19.80   14.70
  35   3  -2    6.70   12.00
  35   3  -2    4.60   10.50
  35   3  -2   13.00   11.00
  35   3  -2    3.00    9.20
  33  -3  -2   44.30   18.70
  33  -3  -2   49.00   14.00
  33  -3  -2   73.39   24.90
 -33  -3   2   27.80   13.50
  33  -3  -2   67.79   23.10
  33   3  -2   31.30   12.40
 -33   3   2   47.00   20.70
  33   3  -2   29.80   13.50
  33   3  -2   26.20   12.70
  33   3  -2   44.40   16.40
  33   3  -2   64.29   17.80
 -33   3   2   26.40   13.70
  31  -3  -2  237.68   34.80
  31  -3  -2  282.47   41.80
  31  -3  -2  284.77   31.00
 -31  -3   2  270.97   26.30
  31  -3  -2  234.38   22.80
  31   3  -2  203.68   22.70
 -31   3   2  236.78   25.20
  31   3  -2  267.17   31.50
 -31   3   2  277.07   34.40
  31   3  -2  207.38   25.10
  31   3  -2  222.28   23.00
  29  -3  -2  200.48   31.80
  29  -3  -2  204.68   33.60
 -29  -3   2  223.98   23.40
  29  -3  -2  191.08   21.00
  29  -3  -2  173.98   27.00
  29   3  -2  213.78   23.50
  29   3  -2  217.38   20.60
  29   3  -2  181.18   21.90
  29   3  -2  212.28   23.20
  29   3  -2  163.58   19.70
 -29   3   2  166.38   29.00
 -29   3   2  221.08   24.10
 -27  -3   2  688.43   35.40
  27  -3  -2  620.84   40.60
  27  -3  -2  650.13   33.60
  27  -3  -2  590.84   41.00
  27  -3  -2  601.04   43.40
  27   3  -2  609.94   32.80
  27   3  -2  628.34   33.80
  27   3  -2  658.83   35.80
 -27   3   2  615.74   36.60
  27   3  -2  648.44   40.60
 -27   3   2  660.03   45.70
  25  -3  -2  504.85   37.80
  25  -3  -2  540.55   37.70
 -25  -3   2  564.94   30.80
  25  -3  -2  555.14   30.40
  25  -3  -2  580.24   38.40
  25   3  -2  534.85   30.30
  25   3  -2  574.54   31.40
  25   3  -2  523.25   29.90
 -25   3   2  570.54   36.70
 -25   3   2  570.34   26.10
  25   3  -2  530.35   30.60
 -25   3   2  567.04   52.69
 -25   3   2  571.94   41.10
  23  -3  -2 1072.99   51.59
  23  -3  -2 1040.60   49.30
  23  -3  -2 1098.29   59.09
 -23  -3   2  992.10   38.10
  23  -3  -2  959.50   39.20
 -23   3   2 1128.59   46.10
 -23   3   2 1026.20   47.70
  23   3  -2 1038.10   39.70
  23   3  -2 1022.90   38.80
 -23   3   2 1068.09   40.40
 -23   3   2 1080.09   46.90
 -23   3   2  981.60   60.69
  21  -3  -2  194.98   26.50
 -21  -3   2  199.28   17.30
  21  -3  -2  151.18   17.70
  21  -3  -2  135.29   21.70
  21  -3  -2  229.68   24.40
 -21   3   2  184.28   21.00
 -21   3   2  185.68   15.00
  21   3  -2  210.28   17.60
  21   3  -2  211.08   18.70
 -21   3   2  197.38   28.40
 -21   3   2  169.78   23.00
  21   3  -2  176.18   18.50
 -21   3   2  186.08   21.70
  19  -3  -2  398.46   25.00
  19  -3  -2  424.66   30.90
  19  -3  -2  398.46   30.50
  19  -3  -2  424.16   30.20
 -19  -3   2  392.36   21.30
 -19   3   2  387.26   28.50
  19   3  -2  359.96   20.90
 -19   3   2  439.16   28.80
 -19   3   2  404.56   21.30
  19   3  -2  432.96   23.00
  19   3  -2  426.26   25.40
 -19   3   2  434.66   29.60
 -19   3   2  407.26   31.80
  17  -3  -2   13.90   10.80
  17  -3  -2    3.20    7.50
  17  -3  -2   11.00   10.70
  17  -3  -2   12.90   10.00
  17  -3  -2    9.40    7.80
 -17  -3   2    3.40    5.40
 -17   3   2   -5.60    6.30
 -17   3   2    0.50    7.80
 -17   3   2    5.20    8.90
  17   3  -2   -4.40    6.30
  17   3  -2   15.70    6.90
 -17   3   2   24.30   13.00
  17   3  -2   17.30    7.40
 -17   3   2    5.60    6.50
  15  -3  -2  571.64   28.70
  15  -3  -2  595.64   33.00
  15  -3  -2  608.84   35.80
  15  -3  -2  597.74   38.60
  15  -3  -2  610.44   31.50
 -15   3   2  621.24   33.30
  15   3  -2  611.34   29.60
 -15   3   2  625.54   34.70
  15   3  -2  604.84   18.50
 -15   3   2  597.04   26.00
 -15   3   2  576.34   31.70
  13  -3  -2  760.72   33.50
  13  -3  -2  755.12   32.10
  13  -3  -2  796.02   36.50
  13  -3  -2  769.02   35.10
  13  -3  -2  772.02   35.70
 -13   3   2  789.72   29.90
  13   3  -2  757.12   21.40
 -13   3   2  746.33   34.30
 -13   3   2  697.13   34.60
 -13   3   2  799.22   35.70
 -13   3   2  727.93   34.60
  13   3  -2  713.03   31.30
  11  -3  -2   74.99   13.00
  11  -3  -2  106.19   15.60
 -11  -3   2   71.99   12.00
  11  -3  -2  101.39   16.00
  11  -3  -2   81.69   14.70
  11  -3  -2   94.59   15.20
 -11   3   2  105.69   14.10
 -11   3   2   77.69   14.80
 -11   3   2   89.99   14.80
  11   3  -2   92.19   14.40
  11   3  -2  104.19    9.50
 -11   3   2  105.49   16.90
 -11   3   2   85.89   14.70
   9  -3  -2  262.97   19.40
  -9  -3   2  274.87   18.90
   9  -3  -2  274.67   19.60
   9  -3  -2  300.37   20.40
   9  -3  -2  295.37   21.20
   9  -3  -2  267.97   19.10
   9   3  -2  293.17   20.10
  -9   3   2  245.38   18.80
  -9   3   2  282.67   20.90
  -9   3   2  248.38   19.00
  -9   3   2  260.27   20.30
  -9   3   2  292.57   19.30
   7  -3  -2   81.59   12.80
   7  -3  -2   83.19   12.40
  -7  -3   2   81.79   12.60
   7  -3  -2   83.99   13.10
   7  -3  -2   69.89   11.40
   7  -3  -2   61.69   11.60
  -7   3   2   66.99   11.30
   7   3  -2   66.39   12.10
  -7   3   2   67.19   12.50
  -7   3   2   71.59   12.60
  -7   3   2   85.39   12.70
  -7   3   2   56.49   11.20
  -7   3   2   71.19   12.00
   5  -3  -2 3803.92   75.79
   5  -3  -2 3857.11   74.29
   5  -3  -2 3855.91   67.89
  -5  -3   2 3736.53   74.59
   5  -3  -2 3820.12   70.39
   5  -3  -2 3826.52   70.49
  -5   3   2 3820.62   67.89
  -5   3   2 3861.91   71.09
  -5   3   2 3763.22   73.99
   5   3  -2 3856.71   75.69
  -5   3   2 3891.91   74.59
  -5   3   2 3832.02   71.39
  -3  -3   2   45.50    9.70
   3  -3  -2   42.60    9.90
   3  -3  -2   57.59    9.50
   3  -3  -2   48.80    8.40
   3  -3  -2   64.69   11.60
   3  -3  -2   49.40    8.80
  -3   3   2   55.39    9.50
  -3   3   2   34.90    9.10
   3   3  -2   33.70    9.10
  -3   3   2   43.70   10.70
  -3   3   2   54.39    9.50
   3   3  -2   40.10    7.80
  -3   3   2   52.29    8.90
   1  -3  -2 2061.69   38.20
   1  -3  -2 2032.60   43.50
  -1  -3   2 2036.10   40.90
   1  -3  -2 2151.48   46.50
   1  -3  -2 2043.80   42.60
   1  -3  -2 2010.50   46.10
  -1  -3   2 2084.39   52.89
  -1  -3   2 2132.19   39.60
  -1  -3   2 2129.49   43.20
   1  -3  -2 2012.20   51.49
   1   3  -2 2073.89   38.90
   1   3  -2 2113.39   41.00
  -1   3   2 2045.20   37.90
  -1   3   2 2050.19   46.30
   1   3  -2 2099.69   43.60
   1   3  -2 2110.09   46.50
  -1   3   2 1998.00   43.80
  -1   3   2 2056.29   51.89
   1   3  -2 2125.59   52.09
  -1   3   2 2032.20   43.60
   1  -3   2  206.38   14.80
   1  -3   2  203.18   13.80
  -1  -3  -2  216.28   17.30
   1  -3   2  218.78   14.00
  -1  -3  -2  211.88   13.70
   1  -3   2  211.08   17.80
  -1  -3  -2  218.98   12.40
  -1  -3  -2  213.28   13.90
  -1  -3  -2  210.28   14.50
   1  -3   2  200.48   13.40
  -1   3  -2  224.08   14.20
  -1   3  -2  214.48   13.50
   1   3   2  208.08   17.40
   1   3   2  230.48   15.20
  -1   3  -2  226.68   16.50
   1   3   2  218.68   13.60
  -1   3  -2  230.38   17.70
  -1   3  -2  214.68   14.70
   1   3   2  215.88   14.40
   1   3   2  210.88   13.10
   3  -3   2   24.20    8.30
   3  -3   2   31.80    8.50
  -3  -3  -2   38.10    7.90
  -3  -3  -2   17.40    7.40
   3  -3   2   46.00    8.60
   3  -3   2   30.60    7.90
   3  -3   2   40.50    8.60
  -3   3  -2   28.10    7.50
   3   3   2   34.70    7.20
   3   3   2   33.30    7.80
   3   3   2   36.50    9.40
  -3   3  -2   34.40    8.60
   3   3   2   42.50    7.50
  -3   3  -2   43.70    9.20
  -3   3  -2   34.40    9.60
   3   3   2   38.00    6.60
   5  -3   2  448.36   22.70
  -5  -3  -2  485.45   24.30
   5  -3   2  478.85   24.60
   5  -3   2  485.95   23.50
   5  -3   2  496.05   25.70
   5  -3   2  492.85   23.30
  -5  -3  -2  476.05   20.30
  -5   3  -2  487.75   26.10
   5   3   2  483.15   17.00
  -5   3  -2  483.65   24.10
  -5   3  -2  458.95   23.40
  -5   3  -2  458.85   22.40
   5   3   2  436.76   24.30
   5   3   2  466.95   19.10
   5   3   2  465.05   20.60
   7  -3   2  660.03   28.80
   7  -3   2  671.73   30.00
  -7  -3  -2  664.53   24.40
   7  -3   2  679.33   30.60
   7  -3   2  676.53   28.80
   7  -3   2  700.53   30.20
  -7   3  -2  680.43   28.60
  -7   3  -2  658.13   31.60
   7   3   2  682.83   25.50
  -7   3  -2  647.64   29.70
   7   3   2  764.92   31.80
  -7   3  -2  651.83   27.70
   9  -3   2  168.98   17.60
   9  -3   2  204.18   19.30
  -9  -3  -2  149.59   13.30
   9  -3   2  169.28   17.00
   9  -3   2  189.98   18.60
   9   3   2  174.88   17.00
  -9   3  -2  177.88   19.20
  -9   3  -2  174.08   17.30
   9   3   2  186.58   14.90
  -9   3  -2  159.58   18.10
  -9   3  -2  177.48   15.90
  11  -3   2  891.21   38.80
  11  -3   2  903.61   35.90
  11  -3   2  970.90   40.30
 -11  -3  -2  895.81   30.60
  11  -3   2  935.81   38.50
 -11   3  -2  906.01   37.20
 -11   3  -2  945.51   32.80
 -11   3  -2  916.21   40.30
 -11   3  -2  906.31   39.60
  11   3   2  975.10   36.90
  11   3   2  904.51   31.70
  13  -3   2   22.30    9.70
  13  -3   2   22.50   10.20
 -13  -3  -2   17.80    7.60
  13  -3   2   13.00   10.10
  13   3   2   22.40    8.40
 -13   3  -2   11.70   12.60
 -13   3  -2   25.10    9.00
 -13   3  -2   18.90   10.60
 -13   3  -2   10.40    9.60
  13   3   2   20.20    9.20
 -15  -3  -2  590.94   27.20
 -15  -3  -2  601.94   24.60
  15  -3   2  538.25   33.90
  15  -3   2  667.43   36.10
  15  -3   2  536.15   29.30
  15  -3   2  607.44   34.90
 -15   3  -2  601.04   34.60
  15   3   2  608.84   24.90
 -15   3  -2  650.73   36.70
 -15   3  -2  584.04   26.00
  15   3   2  579.24   30.00
 -15   3  -2  599.44   36.30
  15   3   2  624.44   28.30
 -15   3  -2  571.14   32.40
  17  -3   2   30.30   11.30
  17  -3   2   20.00   12.30
 -17  -3  -2   13.40    7.70
  17  -3   2   23.20   11.20
 -17  -3  -2   22.00    8.90
  17  -3   2   21.80    9.20
  17   3   2   31.30    9.70
 -17   3  -2   28.30   11.60
 -17   3  -2   12.90   10.90
 -17   3  -2    4.10    8.50
  17   3   2   39.80   10.40
 -19  -3  -2  980.20   38.30
 -19  -3  -2  945.31   35.90
  19  -3   2 1013.30   47.50
  19  -3   2  964.50   39.40
  19  -3   2  968.90   46.20
  19  -3   2  966.40   47.60
 -19   3  -2  965.50   45.90
  19   3   2  916.61   35.40
 -19   3  -2  985.10   34.30
 -19   3  -2  975.60   43.90
  19   3   2 1012.80   40.00
 -19   3  -2  975.30   49.20
  21  -3   2  436.06   33.90
  21  -3   2  335.17   29.40
 -21  -3  -2  378.56   25.10
  21  -3   2  371.76   26.10
  21  -3   2  367.06   31.40
 -21   3  -2  372.86   28.90
  21   3   2  407.56   27.20
 -21   3  -2  390.96   31.30
 -21   3  -2  368.86   32.90
 -21   3  -2  391.26   22.40
  21   3   2  410.26   25.30
 -23  -3  -2   28.20   11.30
  23  -3   2   34.90   12.00
  23  -3   2   34.50   14.50
  23  -3   2   58.29   16.70
  23  -3   2   31.10   13.80
  23   3   2   75.69   15.60
 -23   3  -2   66.49   17.60
 -23   3  -2   47.10   14.40
  23   3   2   45.60   11.70
  23   3   2   51.19   13.40
 -23   3  -2   31.30   19.90
 -25  -3  -2   43.90   14.10
  25  -3   2   86.39   19.70
  25  -3   2   47.50   17.40
  25  -3   2   56.29   17.20
  25  -3   2   80.89   17.10
  25   3   2   55.99   15.40
  25   3   2   58.29   13.50
 -25   3  -2   35.40   14.10
 -25   3  -2   29.90   14.70
 -25   3  -2   51.39   14.40
  25   3   2   59.69   15.00
 -27  -3  -2   92.79   18.20
  27  -3   2  102.59   18.80
  27  -3   2   87.89   22.70
  27  -3   2   35.40   17.50
  27  -3   2   71.99   18.00
  27   3   2   57.89   15.30
 -27   3  -2  112.99   22.60
 -27   3  -2  120.79   25.90
 -27   3  -2   66.39   16.30
  27   3   2   95.89   18.70
 -29  -3  -2   71.19   17.70
  29  -3   2  119.19   21.30
  29  -3   2   65.99   20.20
  29  -3   2  101.99   23.70
  29   3   2   67.29   17.30
  29   3   2   78.09   17.80
 -29   3  -2   36.50   14.90
 -29   3  -2   43.90   19.70
  29   3   2   80.19   17.50
 -29   3  -2   79.49   18.70
  31  -3   2  -14.20   12.00
  31  -3   2   14.60   12.80
  31  -3   2    2.50   11.90
  31  -3   2   17.30   10.60
  31   3   2   -2.10    9.20
 -31   3  -2   -2.30    9.90
 -31   3  -2  -15.00    8.60
  31   3   2   27.10   12.10
  31   3   2   22.90   12.00
  31   3   2    0.00    7.90
  31   3   2    8.60    9.80
 -31   3  -2  -13.50   11.80
  33  -3   2   50.19   15.70
 -33  -3  -2   53.59   17.00
  33  -3   2   31.60   17.60
  33  -3   2   28.70   16.00
  33   3   2   16.50   11.30
  33   3   2   41.50   13.60
  33   3   2   28.90   14.10
 -33   3  -2   32.00   15.70
 -33   3  -2   19.60   17.80
  33   3   2   62.39   20.60
  33   3   2   30.00   15.30
 -35  -3  -2   40.40   16.00
  35  -3   2   18.60   12.20
  35  -3   2   35.90   19.40
 -35   3  -2   36.40   14.80
  35   3   2    8.90   11.10
  35   3   2   18.30   14.00
  35   3   2   43.00   17.10
  35   3   2   41.00   17.10
  35   3   2   38.50   13.90
 -35   3  -2   50.59   21.70
 -37  -3  -2   91.99   22.90
  37  -3   2   94.99   28.30
  37  -3   2  129.19   24.20
 -37   3  -2  114.19   22.60
  37   3   2   95.79   24.50
  37   3   2  132.89   24.70
  37   3   2  139.29   28.40
 -37   3  -2  119.29   33.30
  37   3   2   69.99   18.50
  37   3   2  112.19   21.30
 -39  -3  -2  136.29   27.70
  39  -3   2  105.29   23.00
  39  -3   2  110.09   29.90
 -39   3  -2   66.29   19.50
  39   3   2   51.09   15.00
  39   3   2   64.19   18.00
  39   3   2   97.49   23.60
 -39   3  -2   82.29   27.80
  39   3   2   83.49   24.60
  39   3   2  118.29   30.00
  41  -3   2   17.00   12.80
 -41  -3  -2   43.30   17.20
 -41   3  -2    0.50   11.60
  41   3   2   29.90   15.90
  41   3   2   17.90   19.60
  41   3   2  -11.70   11.00
  41   3   2   16.30   17.80
 -41   3  -2   -5.40   17.90
  41   3   2   -2.40   12.90
 -43  -3  -2    0.70   15.10
  43  -3   2   21.50   14.50
  43  -3   2   -3.40   12.60
 -43   3  -2    9.10   17.70
  43   3   2   -0.20   18.20
 -43   3  -2   -0.30   13.40
  43   3   2    3.70   13.50
  43   3   2    3.10   16.60
  43   3   2   26.70   17.80
 -45  -3  -2   30.70   19.80
  45  -3   2   19.80   17.30
  45  -3   2   46.80   22.40
  45   3   2   26.00   20.10
  45   3   2   17.00   17.90
 -45   3  -2   71.59   25.60
 -45   3  -2   49.40   17.00
  47  -3   2   43.40   24.20
 -47  -3  -2   50.19   23.00
  47  -3   2   25.40   16.50
  47   3   2    7.40   21.10
 -47   3  -2   37.90   16.00
 -47   3  -2   51.09   24.20
 -49  -3  -2    8.40   20.20
  49  -3   2   13.50   13.40
  49  -3   2    6.20   20.40
 -49   3  -2   10.20   21.10
 -49   3  -2    8.30   15.70
  49   3   2    6.50   11.70
  49   3   2   33.40   23.70
  51  -3   2  -14.80   14.60
  51  -3   2  -16.50   20.10
 -51  -3  -2    3.00   19.60
  51   3   2  -19.40   11.80
 -51   3  -2   26.70   27.10
 -51   3  -2   46.00   21.00
  51   3   2  -50.19   16.50
 -53  -3  -2  -32.60   18.70
  53  -3   2    9.40   18.00
  53  -3   2  -28.40   19.80
  53   3   2   10.50   11.40
 -53   3  -2  -32.50   13.60
  53   3   2  -46.30   19.50
 -53   3  -2   -8.80   24.70
  55  -3   2    1.20   22.00
 -55  -3  -2   31.40   26.60
 -55   3  -2    2.60   16.70
  55   3   2  -11.80   20.80
  55   3   2   -1.90   14.10
 -55   3  -2    6.40   34.40
 -56  -4   2    7.90   21.00
  56  -4  -2   -6.30   16.20
  56  -4  -2   22.60   26.80
  56  -4  -2    5.70   18.90
  56   4  -2  -26.30   10.80
  56   4  -2   11.50   24.50
 -56   4   2   -4.90   16.10
 -56   4   2   -0.90   22.90
  54  -4  -2   51.29   23.40
  54  -4  -2   71.99   20.80
  54  -4  -2   67.89   29.90
  54   4  -2   14.20   22.10
 -54   4   2   -4.30   15.40
  54   4  -2   51.99   14.80
 -54   4   2   38.30   26.70
 -52  -4   2   86.99   29.50
  52  -4  -2  106.69   32.80
  52  -4  -2  104.49   29.40
  52  -4  -2   70.79   22.20
 -52   4   2  111.39   27.00
  52   4  -2  106.49   35.10
 -52   4   2   86.59   31.70
  50  -4  -2   41.10   23.90
  50  -4  -2   56.79   24.70
 -50  -4   2   61.39   23.80
  50  -4  -2   92.09   22.60
 -50   4   2   79.59   22.10
  50   4  -2   73.29   27.10
  50   4  -2  106.29   29.40
 -50   4   2   75.59   28.60
 -48  -4   2   63.39   21.40
  48  -4  -2   41.80   17.10
  48  -4  -2   22.00   18.20
  48  -4  -2   17.00   20.10
  48   4  -2    4.60   20.40
  48   4  -2   63.89   22.30
  48   4  -2    7.30   14.60
 -48   4   2   33.30   24.70
  46  -4  -2   19.40   17.20
 -46  -4   2   38.70   16.60
  46  -4  -2    8.00   15.80
  46  -4  -2  -11.60   11.10
  46   4  -2   15.70   14.10
 -46   4   2   16.00   15.10
 -46   4   2   39.60   21.80
  46   4  -2   10.00   25.40
  46   4  -2   21.00   19.10
  46   4  -2   -6.50   21.30
  44  -4  -2    8.20   13.60
  44  -4  -2   23.60   20.60
 -44  -4   2    7.00   14.60
 -44   4   2    9.40   13.90
  44   4  -2    5.10   13.20
 -44   4   2   16.20   18.20
  44   4  -2  -13.40   20.00
  44   4  -2   33.20   19.90
  44   4  -2   -7.10   18.90
  42  -4  -2   16.20   14.10
 -42  -4   2    9.90   12.00
  42  -4  -2   19.40   12.70
  42   4  -2    5.50   15.70
  42   4  -2   14.10   11.90
  42   4  -2   25.40   15.30
 -42   4   2   29.10   15.50
  40  -4  -2    0.30   15.60
  40  -4  -2    4.40   12.10
 -40  -4   2   27.70   14.30
  40  -4  -2   27.80   13.80
  40   4  -2    1.40   14.20
 -40   4   2   12.90   15.00
  40   4  -2   16.40   12.00
  40   4  -2    1.30   12.30
 -40   4   2   32.30   19.60
  40   4  -2   27.50   15.70
  38  -4  -2   -8.40   11.30
  38  -4  -2   18.60   15.50
 -38  -4   2   -1.30   10.40
  38  -4  -2    7.90    9.40
  38   4  -2   10.60    9.70
 -38   4   2   13.80   16.40
 -38   4   2    2.70   11.10
  38   4  -2   21.20   13.30
  38   4  -2   19.60   14.20
  38   4  -2   -6.30   11.90
  36  -4  -2  237.28   39.60
  36  -4  -2  210.88   29.90
  36  -4  -2  210.58   33.40
  36   4  -2  158.68   24.20
  36   4  -2  246.58   28.30
  36   4  -2  201.68   29.00
  36   4  -2  195.88   29.10
 -36   4   2  198.88   29.20
 -36   4   2  180.48   34.50
  34  -4  -2   -6.40    8.50
 -34  -4   2   10.80    9.50
  34  -4  -2    1.80   12.40
  34  -4  -2    2.60   10.70
  34   4  -2   -2.40    9.20
  34   4  -2    4.60   11.00
 -34   4   2    1.80   10.90
 -34   4   2   -4.60   12.60
  34   4  -2   24.10   13.10
  34   4  -2   17.90   10.40
  32  -4  -2  120.99   25.60
  32  -4  -2  111.89   26.30
 -32  -4   2   95.29   18.00
  32  -4  -2  110.59   21.10
  32  -4  -2  128.89   25.40
  32  -4  -2   90.89   22.50
 -32   4   2  111.99   23.30
  32   4  -2  139.29   22.60
  32   4  -2   97.79   19.00
  32   4  -2  118.09   20.70
 -32   4   2  103.89   24.70
  30  -4  -2   18.10   12.30
 -30  -4   2   10.00    9.90
  30  -4  -2   10.30   11.40
  30  -4  -2   15.30   13.10
  30  -4  -2    2.60    9.80
  30  -4  -2   20.20   12.50
 -30   4   2   -7.00   10.90
  30   4  -2   -2.60    9.20
  30   4  -2   11.60    9.80
  30   4  -2  -10.30    8.80
  30   4  -2   13.30   12.10
 -30   4   2   14.40   11.00
  28  -4  -2  394.26   29.70
  28  -4  -2  370.16   35.60
  28  -4  -2  322.27   33.70
  28  -4  -2  417.76   44.20
  28  -4  -2  356.96   32.00
 -28  -4   2  367.46   26.00
  28   4  -2  330.27   25.10
  28   4  -2  375.86   28.70
 -28   4   2  368.76   31.60
 -28   4   2  366.86   23.90
  28   4  -2  372.86   29.60
 -28   4   2  328.87   36.30
  28   4  -2  363.96   27.20
  26  -4  -2    7.90   10.10
  26  -4  -2   -1.40    8.30
  26  -4  -2   13.10   11.70
 -26  -4   2   -0.90    7.00
  26  -4  -2   -3.30    9.70
  26  -4  -2    2.70   10.10
 -26   4   2    6.10    6.20
  26   4  -2   -6.00    7.50
  26   4  -2   -3.50    8.10
 -26   4   2    6.60   10.10
  26   4  -2  -16.10    5.50
 -26   4   2   -3.50   10.30
 -26   4   2    7.60    9.50
  24  -4  -2  815.22   44.00
  24  -4  -2  782.82   46.00
  24  -4  -2  839.42   40.80
 -24  -4   2  795.02   31.90
  24  -4  -2  771.02   45.50
  24  -4  -2  812.42   48.30
  24   4  -2  797.22   32.50
  24   4  -2  739.03   38.90
 -24   4   2  783.12   44.20
 -24   4   2  783.32   44.50
 -24   4   2  804.62   33.10
  24   4  -2  748.03   35.40
 -24   4   2  887.21   45.00
 -24   4   2  849.52   49.90
  22  -4  -2   10.80    9.30
  22  -4  -2    5.40    7.90
  22  -4  -2    6.40   11.10
  22  -4  -2   -0.80    7.40
  22  -4  -2   -5.40    7.70
 -22   4   2   -1.20    8.60
 -22   4   2   19.10   13.20
 -22   4   2    4.10    8.60
  22   4  -2    7.30    6.10
  22   4  -2   -3.10    6.40
 -22   4   2    0.90    5.70
  22   4  -2    5.80    7.10
 -22   4   2    4.30    8.60
  20  -4  -2  777.32   43.60
  20  -4  -2  778.82   43.20
  20  -4  -2  833.82   39.50
  20   4  -2  780.52   38.70
 -20   4   2  859.91   50.69
 -20   4   2  830.92   43.20
 -20   4   2  778.12   33.10
 -20   4   2  820.52   45.40
 -20   4   2  807.92   51.09
  18  -4  -2    8.80    9.30
  18  -4  -2   13.30    9.60
  18  -4  -2    5.90    8.80
  18  -4  -2    2.30    9.20
  18  -4  -2    6.50    8.80
  18   4  -2    6.40    6.10
  18   4  -2   -0.50    7.20
 -18   4   2    5.40    8.90
 -18   4   2    1.50    5.90
 -18   4   2    7.00   10.10
 -18   4   2    2.30    8.60
 -18   4   2    6.70    8.60
  16  -4  -2  719.83   37.60
  16  -4  -2  767.02   39.90
  16  -4  -2  749.23   40.60
  16  -4  -2  715.53   36.40
  16  -4  -2  779.22   40.20
 -16   4   2  759.82   39.80
 -16   4   2  721.43   38.40
 -16   4   2  738.83   38.70
 -16   4   2  709.13   39.10
  16   4  -2  744.63   23.40
 -16   4   2  784.92   40.30
  16   4  -2  730.43   37.00
  14  -4  -2  259.07   24.70
  14  -4  -2  286.07   24.50
  14  -4  -2  263.77   25.20
  14  -4  -2  275.97   23.90
  14  -4  -2  275.97   24.50
 -14   4   2  290.97   26.00
 -14   4   2  258.87   24.50
  14   4  -2  301.17   15.80
 -14   4   2  273.27   24.70
 -14   4   2  274.97   24.50
 -14   4   2  249.08   24.70
 -12  -4   2 1371.96   46.80
  12  -4  -2 1410.66   48.90
  12  -4  -2 1403.96   49.50
  12  -4  -2 1375.76   49.20
  12  -4  -2 1368.06   48.60
  12  -4  -2 1418.36   51.69
 -12   4   2 1394.76   51.19
  12   4  -2 1392.26   49.40
 -12   4   2 1427.76   46.70
 -12   4   2 1441.26   50.29
  12   4  -2 1449.15   36.50
 -12   4   2 1261.57   49.40
  10  -4  -2   37.90   11.60
  10  -4  -2   55.09   14.20
 -10  -4   2   38.00   11.00
  10  -4  -2   53.19   13.70
  10  -4  -2   55.49   14.30
  10  -4  -2   72.19   15.10
 -10   4   2   45.80   12.50
 -10   4   2   65.79   13.90
  10   4  -2   51.79   12.80
 -10   4   2   57.19   13.50
 -10   4   2   47.30   12.50
 -10   4   2   70.59   16.20
   8  -4  -2  351.06   23.90
   8  -4  -2  339.27   22.50
   8  -4  -2  303.87   24.40
   8  -4  -2  348.27   25.10
   8  -4  -2  313.37   23.00
  -8  -4   2  335.27   25.10
  -8   4   2  348.07   23.30
  -8   4   2  339.77   24.70
  -8   4   2  331.47   22.60
  -8   4   2  331.67   25.10
   8   4  -2  325.87   24.70
  -8   4   2  300.87   25.20
  -8   4   2  313.57   22.70
   6  -4  -2  280.47   23.40
  -6  -4   2  268.37   22.80
   6  -4  -2  305.17   22.70
   6  -4  -2  316.97   20.00
   6  -4  -2  264.27   19.90
   6  -4  -2  246.48   19.50
   6   4  -2  286.67   15.80
   6   4  -2  270.07   17.30
  -6   4   2  288.37   23.00
  -6   4   2  271.67   22.30
  -6   4   2  293.87   19.90
   6   4  -2  273.17   22.80
  -6   4   2  251.17   20.10
  -6   4   2  280.97   20.70
  -4  -4   2 1221.68   45.30
   4  -4  -2 1300.57   39.60
   4  -4  -2 1199.48   38.10
   4  -4  -2 1286.77   46.50
   4  -4  -2 1294.37   36.40
   4  -4  -2 1335.87   42.70
  -4   4   2 1201.38   42.00
   4   4  -2 1234.68   37.00
  -4   4   2 1237.18   40.10
  -4   4   2 1366.46   46.60
  -4   4   2 1246.48   35.80
   4   4  -2 1297.07   45.90
   4   4  -2 1262.57   34.40
  -4   4   2 1334.87   40.60
   2  -4  -2  276.67   18.70
   2  -4  -2  257.47   19.00
   2  -4  -2  278.17   19.70
   2  -4  -2  209.68   20.70
  -2  -4   2  246.38   14.70
  -2  -4   2  223.68   15.10
  -2  -4   2  245.48   22.00
   2  -4  -2  230.88   16.50
   2  -4  -2  259.17   15.30
  -2   4   2  258.27   17.90
  -2   4   2  212.48   18.80
  -2   4   2  257.67   18.30
   2   4  -2  235.48   20.90
   2   4  -2  263.77   17.30
   2   4  -2  227.68   18.20
  -2   4   2  246.18   15.10
  -2   4   2  235.18   21.30
   0  -4  -2 2062.39   47.90
   0  -4  -2 2018.60   50.19
   0  -4   2 1932.41   44.80
   0  -4  -2 2054.39   48.70
   0  -4  -2 1981.80   57.99
   0  -4   2 1988.00   43.80
   0  -4   2 1963.40   47.90
   0  -4  -2 2038.90   45.00
   0  -4   2 2002.20   58.79
   0  -4   2 1987.80   46.40
   0   4   2 2033.10   47.60
   0   4   2 2143.19   59.79
   0   4  -2 1963.30   43.40
   0   4   2 2040.60   48.70
   0   4  -2 2052.89   57.59
   0   4  -2 2027.20   46.40
   0   4  -2 1953.80   48.70
   0   4   2 1989.20   50.69
   0   4  -2 1993.90   52.89
   2  -4   2   11.10    6.70
   2  -4   2   17.30    7.40
  -2  -4  -2   21.00    9.30
  -2  -4  -2    7.10    6.00
  -2  -4  -2   17.00    5.80
  -2  -4  -2    9.70    6.40
   2  -4   2   14.30    7.80
   2  -4   2   17.20    7.40
  -2  -4  -2   24.80    8.00
   2  -4   2   16.60    9.60
  -2   4  -2   25.90    8.30
   2   4   2   -0.10    7.10
  -2   4  -2   17.90    7.50
  -2   4  -2   10.00    8.30
  -2   4  -2    8.00    5.80
   2   4   2   21.10    7.80
   2   4   2   14.30    6.90
  -2   4  -2    9.40    8.50
   2   4   2   10.00    6.90
   2   4   2   11.50    6.40
   4  -4   2  267.47   21.00
   4  -4   2  216.08   17.70
  -4  -4  -2  221.38   20.70
   4  -4   2  204.78   21.20
   4  -4   2  238.48   18.60
   4  -4   2  250.27   19.40
  -4  -4  -2  208.38   16.40
  -4   4  -2  232.98   18.50
   4   4   2  230.28   16.40
  -4   4  -2  196.38   19.70
  -4   4  -2  182.58   19.90
   4   4   2  216.18   21.40
  -4   4  -2  223.18   18.10
   4   4   2  220.58   16.30
   4   4   2  216.98   17.20
   4   4   2  218.68   14.90
  -6  -4  -2  240.98   17.50
   6  -4   2  258.67   20.60
  -6  -4  -2  271.07   22.50
   6  -4   2  282.17   21.60
   6  -4   2  273.37   21.00
   6  -4   2  277.47   22.50
   6  -4   2  287.57   24.60
  -6   4  -2  250.97   21.50
  -6   4  -2  262.67   23.80
   6   4   2  277.87   16.00
   6   4   2  272.17   17.80
   6   4   2  227.68   22.50
  -6   4  -2  271.67   20.80
   6   4   2  287.27   19.40
  -6   4  -2  259.77   20.90
   8  -4   2  559.24   30.00
   8  -4   2  492.75   30.10
   8  -4   2  491.35   28.30
   8  -4   2  497.35   28.60
  -8  -4  -2  510.75   24.30
   8  -4   2  510.55   30.90
   8   4   2  512.25   23.50
  -8   4  -2  525.25   29.90
   8   4   2  547.15   25.60
  -8   4  -2  543.95   38.40
  -8   4  -2  515.95   32.40
   8   4   2  481.15   19.80
  -8   4  -2  522.85   28.80
  10  -4   2   24.10   11.30
  10  -4   2   23.70   11.00
 -10  -4  -2   -0.40    5.70
  10  -4   2   17.70   10.10
  10  -4   2   14.10    9.40
  10  -4   2   10.20    8.30
 -10   4  -2    8.20    9.00
  10   4   2    3.90    6.60
 -10   4  -2    8.10    8.80
 -10   4  -2   11.80    8.00
 -10   4  -2    9.20    9.40
  10   4   2   18.40   10.40
  12  -4   2 1119.29   46.80
  12  -4   2 1111.49   45.20
  12  -4   2 1099.09   44.00
  12  -4   2 1134.29   46.70
  12  -4   2 1049.79   43.90
 -12  -4  -2 1092.29   36.20
 -12   4  -2 1100.69   46.70
 -12   4  -2 1071.09   39.70
  12   4   2 1091.79   44.60
 -12   4  -2 1065.49   47.90
 -12   4  -2 1078.29   43.60
  12   4   2 1083.29   37.60
  14  -4   2 1009.60   45.70
  14  -4   2 1020.00   44.80
  14  -4   2  970.90   42.80
  14  -4   2 1060.69   44.30
 -14  -4  -2 1018.00   36.10
  14  -4   2 1055.39   46.80
 -14   4  -2  981.30   47.10
 -14   4  -2 1034.30   38.70
 -14   4  -2  985.70   46.30
 -14   4  -2 1005.60   43.50
 -14   4  -2  970.20   46.30
  14   4   2 1001.40   43.40
  14   4   2  989.00   37.20
  16  -4   2   12.80    9.00
 -16  -4  -2   -5.90    5.40
  16  -4   2   13.40   10.00
  16  -4   2    7.00    8.90
  16  -4   2    0.60    8.60
  16   4   2    2.60    7.90
 -16   4  -2   10.60   11.50
 -16   4  -2    6.80   10.90
 -16   4  -2    4.60    6.10
 -16   4  -2   -1.00    9.10
  16   4   2   12.70    7.70
 -16   4  -2   -4.30    6.10
  18  -4   2  144.49   22.70
  18  -4   2  146.29   21.20
 -18  -4  -2  144.29   16.20
  18  -4   2  108.99   21.80
 -18   4  -2  145.09   29.80
  18   4   2  120.59   19.10
 -18   4  -2  141.59   29.80
 -18   4  -2  153.78   23.60
  18   4   2  156.28   17.40
 -18   4  -2  111.99   20.60
 -18   4  -2  124.49   15.10
 -20  -4  -2   79.39   14.20
  20  -4   2   84.69   17.40
  20  -4   2   69.99   18.40
 -20  -4  -2   76.29   12.40
  20  -4   2   62.69   16.10
  20  -4   2   89.49   20.80
 -20   4  -2   71.59   17.70
  20   4   2   73.89   16.90
 -20   4  -2  120.99   16.40
 -20   4  -2   73.99   16.70
  20   4   2   84.29   13.40
 -20   4  -2   67.39   19.00
  20   4   2   84.29   15.70
 -20   4  -2   80.79   19.90
 -22  -4  -2   11.50    7.50
  22  -4   2    3.10    9.20
  22  -4   2    7.30    8.90
  22  -4   2   14.80   13.40
 -22  -4  -2  -12.50    6.10
  22  -4   2   -7.20    9.00
  22   4   2   -1.00    5.80
  22   4   2    9.20    9.20
 -22   4  -2   -1.20    6.10
 -22   4  -2   23.60   13.10
  22   4   2   13.00    8.50
 -22   4  -2    2.00    9.80
 -22   4  -2   11.40   11.40
  24  -4   2  571.84   40.90
 -24  -4  -2  509.05   28.60
  24  -4   2  474.65   37.40
  24  -4   2  479.05   39.10
 -24   4  -2  508.55   36.80
  24   4   2  475.75   28.40
 -24   4  -2  553.24   42.80
 -24   4  -2  475.45   38.10
  24   4   2  467.35   33.20
  24   4   2  428.16   31.20
 -24   4  -2  446.96   27.30
 -26  -4  -2  164.38   19.90
  26  -4   2  187.48   26.00
  26  -4   2  176.28   30.40
 -26   4  -2  157.38   26.50
  26   4   2  202.78   24.80
  26   4   2  184.88   26.00
 -26   4  -2  171.18   32.50
 -26   4  -2  186.78   18.90
  26   4   2  199.98   32.00
 -26   4  -2  185.88   26.70
  28  -4   2   -9.70    6.90
  28  -4   2    9.30   12.10
[truncated: 6,507,266 more chars]
