# Supplementary material for: Metathesis Reactions of a NHC‐Stabilized Phosphaborene
Source: Angew Chem Int Ed Engl. 2022 Jun 23;61(31):e202203345. doi: 10.1002/anie.202203345 (PMC9401048; doi:10.1002/anie.202203345)
Supplement: Supplementary file 4 — Supporting Information [file ANIE-61-0-s002.cif]

 
data_sh4658_a
 
_audit_creation_method            'SHELXL-2018/3'
_shelx_SHELXL_version_number      '2018/3'
_chemical_name_systematic         ?
_chemical_name_common             ?
_chemical_melting_point           ?
_chemical_formula_moiety          'C31 H67 B Cl2 Ga N4 P Si4, C4 H10 O'
_chemical_formula_sum
 'C35 H77 B Cl2 Ga N4 O P Si4' 
_chemical_formula_weight          864.76

loop_
 _atom_type_symbol
 _atom_type_description
 _atom_type_scat_dispersion_real
 _atom_type_scat_dispersion_imag
 _atom_type_scat_source
 'C'  'C'   0.0033   0.0016
 'International Tables Vol C Tables 4.2.6.8 and 6.1.1.4'
 'H'  'H'   0.0000   0.0000
 'International Tables Vol C Tables 4.2.6.8 and 6.1.1.4'
 'N'  'N'   0.0061   0.0033
 'International Tables Vol C Tables 4.2.6.8 and 6.1.1.4'
 'O'  'O'   0.0106   0.0060
 'International Tables Vol C Tables 4.2.6.8 and 6.1.1.4'
 'Si'  'Si'   0.0817   0.0704
 'International Tables Vol C Tables 4.2.6.8 and 6.1.1.4'
 'P'  'P'   0.1023   0.0942
 'International Tables Vol C Tables 4.2.6.8 and 6.1.1.4'
 'Ga'  'Ga'   0.2307   1.6083
 'International Tables Vol C Tables 4.2.6.8 and 6.1.1.4'
 'B'  'B'   0.0013   0.0007
 'International Tables Vol C Tables 4.2.6.8 and 6.1.1.4'
 'Cl'  'Cl'   0.1484   0.1585
 'International Tables Vol C Tables 4.2.6.8 and 6.1.1.4'
 
_space_group_crystal_system       monoclinic
_space_group_IT_number            14
_space_group_name_H-M_alt         'P 21/c'
_space_group_name_Hall            '-P 2ybc'
 
_shelx_space_group_comment
;
The symmetry employed for this shelxl refinement is uniquely defined
by the following loop, which should always be used as a source of
symmetry information in preference to the above space-group names.
They are only intended as comments.
;
 
loop_
 _space_group_symop_operation_xyz
 'x, y, z'
 '-x, y+1/2, -z+1/2'
 '-x, -y, -z'
 'x, -y-1/2, z-1/2'
 
_cell_length_a                    15.6571(3)
_cell_length_b                    10.1693(2)
_cell_length_c                    31.9859(7)
_cell_angle_alpha                 90
_cell_angle_beta                  90.5640(10)
_cell_angle_gamma                 90
_cell_volume                      5092.60(18)
_cell_formula_units_Z             4
_cell_measurement_temperature     133(2)
_cell_measurement_reflns_used     9376
_cell_measurement_theta_min       2.37
_cell_measurement_theta_max       27.10
 
_exptl_crystal_description        'block'
_exptl_crystal_colour             'colourless'
_exptl_crystal_density_meas       'not measured'
_exptl_crystal_density_method     ?
_exptl_crystal_density_diffrn     1.128          
_exptl_crystal_F_000              1856
_exptl_transmission_factor_min    ?
_exptl_transmission_factor_max    ?
_exptl_crystal_size_max           0.287
_exptl_crystal_size_mid           0.167
_exptl_crystal_size_min           0.166
_exptl_absorpt_coefficient_mu     0.799
_shelx_estimated_absorpt_T_min    0.803
_shelx_estimated_absorpt_T_max    0.879
_exptl_absorpt_correction_type    'multi-scan'
_exptl_absorpt_correction_T_min   0.7261
_exptl_absorpt_correction_T_max   0.7455
_exptl_absorpt_process_details    
;
 SADABS 2016/2: Krause, L., Herbst-Irmer, R., Sheldrick G.M. & Stalke D.,
 J. Appl. Cryst. 48 (2015) 3-10
;
_exptl_absorpt_special_details    ?
_diffrn_ambient_temperature       133(2)
_diffrn_radiation_wavelength      0.71073
_diffrn_radiation_type            MoK\a
_diffrn_source                     'INCOATEC IµS microfocus sealed tube' 
_diffrn_measurement_device_type   'Bruker AXS D8 Venture, Photon II'
_diffrn_measurement_method        '\f and \w scans'
_diffrn_detector_area_resol_mean  ?
_diffrn_reflns_number             95866
_diffrn_reflns_av_unetI/netI      0.0182
_diffrn_reflns_av_R_equivalents   0.0366
_diffrn_reflns_limit_h_min        -20
_diffrn_reflns_limit_h_max        19
_diffrn_reflns_limit_k_min        -13
_diffrn_reflns_limit_k_max        13
_diffrn_reflns_limit_l_min        -41
_diffrn_reflns_limit_l_max        40
_diffrn_reflns_theta_min          2.101
_diffrn_reflns_theta_max          27.117
_diffrn_reflns_theta_full         25.242
_diffrn_measured_fraction_theta_max   0.999
_diffrn_measured_fraction_theta_full  0.999
_diffrn_reflns_Laue_measured_fraction_max    0.999
_diffrn_reflns_Laue_measured_fraction_full   0.999
_diffrn_reflns_point_group_measured_fraction_max   0.999
_diffrn_reflns_point_group_measured_fraction_full  0.999
_reflns_number_total              11210
_reflns_number_gt                 10007
_reflns_threshold_expression      'I > 2\s(I)'
_reflns_Friedel_coverage          0.000
_reflns_Friedel_fraction_max      .
_reflns_Friedel_fraction_full     .
 
_reflns_special_details
;
 Reflections were merged by SHELXL according to the crystal
 class for the calculation of statistics and refinement.
 
 _reflns_Friedel_fraction is defined as the number of unique
 Friedel pairs measured divided by the number that would be
 possible theoretically, ignoring centric projections and
 systematic absences.
;
 
_computing_data_collection        'APEX 3 (Bruker Nano, Inc., 2019)' 	
_computing_cell_refinement        'SAINT V8.40A (Bruker Nano, Inc., 2019)'
_computing_data_reduction         'SAINT V8.40A (Bruker Nano, Inc., 2019)'
_computing_structure_solution     'SHELXT 2018/2 (Sheldrick, 2018)'
_computing_structure_refinement 
;
SHELXL-2018/3 (Sheldrick, 2018),                                              
SHELXLe Rev 1000 (Huebschle et al., 2011)
;
_computing_molecular_graphics     '?'
_computing_publication_material   'SHELXL-2018/3 (Sheldrick, 2018)'
_refine_special_details           ?
_refine_ls_structure_factor_coef  Fsqd
_refine_ls_matrix_type            full
_refine_ls_weighting_scheme       calc
_refine_ls_weighting_details
'w=1/[\s^2^(Fo^2^)+(0.0267P)^2^+2.7210P] where P=(Fo^2^+2Fc^2^)/3'
_atom_sites_solution_primary      direct
_atom_sites_solution_secondary    difmap
_atom_sites_solution_hydrogens    geom
_refine_ls_hydrogen_treatment     constr
_refine_ls_extinction_method      none
_refine_ls_extinction_coef        .
_refine_ls_number_reflns          11210
_refine_ls_number_parameters      509
_refine_ls_number_restraints      91
_refine_ls_R_factor_all           0.0321
_refine_ls_R_factor_gt            0.0269
_refine_ls_wR_factor_ref          0.0676
_refine_ls_wR_factor_gt           0.0648
_refine_ls_goodness_of_fit_ref    1.038
_refine_ls_restrained_S_all       1.045
_refine_ls_shift/su_max           0.004
_refine_ls_shift/su_mean          0.000
 
loop_
 _atom_site_label
 _atom_site_type_symbol
 _atom_site_fract_x
 _atom_site_fract_y
 _atom_site_fract_z
 _atom_site_U_iso_or_equiv
 _atom_site_adp_type
 _atom_site_occupancy
 _atom_site_site_symmetry_order  
 _atom_site_calc_flag
 _atom_site_refinement_flags_posn
 _atom_site_refinement_flags_adp
 _atom_site_refinement_flags_occupancy
 _atom_site_disorder_assembly
 _atom_site_disorder_group
Ga1 Ga 0.46994(2) 0.45402(2) 0.37805(2) 0.01969(4) Uani 1 1 d . . . . .
Cl1 Cl 0.53140(2) 0.65657(4) 0.37675(2) 0.02855(8) Uani 1 1 d . . . . .
Cl2 Cl 0.51517(2) 0.35820(4) 0.31896(2) 0.02810(8) Uani 1 1 d . . . . .
B1 B 0.26199(10) 0.42779(16) 0.35003(5) 0.0214(3) Uani 1 1 d . . . . .
P1 P 0.32766(2) 0.48038(4) 0.39370(2) 0.02296(8) Uani 1 1 d . . . . .
Si1 Si 0.13358(2) 0.44111(4) 0.36017(2) 0.02468(9) Uani 1 1 d . . . . .
Si2 Si 0.09519(3) 0.66321(5) 0.36708(2) 0.03598(11) Uani 1 1 d . . . . .
Si3 Si 0.09928(3) 0.33679(5) 0.42340(2) 0.03325(10) Uani 1 1 d . . . . .
Si4 Si 0.04444(3) 0.34868(5) 0.30772(2) 0.03748(11) Uani 1 1 d . . . . .
N1 N 0.32239(8) 0.45066(13) 0.27428(4) 0.0275(3) Uani 1 1 d . . . . .
N2 N 0.30945(8) 0.25007(13) 0.29588(4) 0.0267(3) Uani 1 1 d . . . . .
N3 N 0.63332(7) 0.36421(12) 0.42365(4) 0.0217(2) Uani 1 1 d . . . . .
N4 N 0.52201(7) 0.30998(11) 0.45892(3) 0.0196(2) Uani 1 1 d . . . . .
C1 C 0.29744(9) 0.37672(15) 0.30692(4) 0.0230(3) Uani 1 1 d . . . . .
C2 C 0.35272(11) 0.36892(19) 0.24256(5) 0.0347(4) Uani 1 1 d . . . . .
C3 C 0.34434(10) 0.24390(18) 0.25588(5) 0.0334(4) Uani 1 1 d . . . . .
C4 C 0.36641(13) 0.1194(2) 0.23366(6) 0.0483(5) Uani 1 1 d . . . . .
H4A H 0.398519 0.140191 0.208354 0.073 Uiso 1 1 calc R U . . .
H4B H 0.313838 0.072657 0.225952 0.073 Uiso 1 1 calc R U . . .
H4C H 0.401335 0.063786 0.252086 0.073 Uiso 1 1 calc R U . . .
C5 C 0.39037(15) 0.4179(2) 0.20275(6) 0.0564(6) Uani 1 1 d . . . . .
H5A H 0.414905 0.344005 0.187310 0.085 Uiso 1 1 calc R U . . .
H5B H 0.435246 0.482273 0.209126 0.085 Uiso 1 1 calc R U . . .
H5C H 0.345665 0.459700 0.185692 0.085 Uiso 1 1 calc R U . . .
C6 C 0.31483(11) 0.59579(17) 0.27433(5) 0.0333(4) Uani 1 1 d . . . . .
H6 H 0.283606 0.619890 0.300356 0.040 Uiso 1 1 calc R U . . .
C7 C 0.40092(13) 0.6637(2) 0.27690(7) 0.0484(5) Uani 1 1 d . . . . .
H7A H 0.432316 0.648038 0.251020 0.073 Uiso 1 1 calc R U . . .
H7B H 0.433628 0.628502 0.300667 0.073 Uiso 1 1 calc R U . . .
H7C H 0.392469 0.758414 0.280684 0.073 Uiso 1 1 calc R U . . .
C8 C 0.26126(14) 0.6465(2) 0.23787(6) 0.0520(5) Uani 1 1 d . . . . .
H8A H 0.292916 0.635385 0.211830 0.078 Uiso 1 1 calc R U . . .
H8B H 0.248608 0.739860 0.242106 0.078 Uiso 1 1 calc R U . . .
H8C H 0.207701 0.596776 0.236174 0.078 Uiso 1 1 calc R U . . .
C9 C 0.29114(11) 0.14116(16) 0.32508(5) 0.0335(4) Uani 1 1 d . . . . .
H9 H 0.254928 0.178975 0.347682 0.040 Uiso 1 1 calc R U . . .
C10 C 0.37143(13) 0.09018(19) 0.34620(6) 0.0451(4) Uani 1 1 d . . . . .
H10A H 0.409993 0.054634 0.325059 0.068 Uiso 1 1 calc R U . . .
H10B H 0.356455 0.020633 0.366028 0.068 Uiso 1 1 calc R U . . .
H10C H 0.399842 0.162232 0.361181 0.068 Uiso 1 1 calc R U . . .
C11 C 0.23902(13) 0.03091(19) 0.30490(8) 0.0521(5) Uani 1 1 d . . . . .
H11A H 0.194652 0.068936 0.286773 0.078 Uiso 1 1 calc R U . . .
H11B H 0.212242 -0.022098 0.326751 0.078 Uiso 1 1 calc R U . . .
H11C H 0.276683 -0.024894 0.288235 0.078 Uiso 1 1 calc R U . . .
C12 C 0.14691(15) 0.1676(2) 0.42499(7) 0.0546(5) Uani 1 1 d . . . . .
H12A H 0.125620 0.116508 0.401102 0.082 Uiso 1 1 calc R U . . .
H12B H 0.130717 0.123896 0.451042 0.082 Uiso 1 1 calc R U . . .
H12C H 0.209272 0.174104 0.423672 0.082 Uiso 1 1 calc R U . . .
C13 C -0.01966(12) 0.3224(2) 0.43017(7) 0.0547(5) Uani 1 1 d . . . . .
H13A H -0.045123 0.410456 0.430503 0.082 Uiso 1 1 calc R U . . .
H13B H -0.031648 0.277695 0.456610 0.082 Uiso 1 1 calc R U . . .
H13C H -0.044132 0.271667 0.406929 0.082 Uiso 1 1 calc R U . . .
C14 C 0.14001(13) 0.4294(2) 0.47021(6) 0.0474(5) Uani 1 1 d . . . . .
H14A H 0.201181 0.446714 0.467065 0.071 Uiso 1 1 calc R U . . .
H14B H 0.130889 0.376842 0.495466 0.071 Uiso 1 1 calc R U . . .
H14C H 0.109253 0.512925 0.472575 0.071 Uiso 1 1 calc R U . . .
C15 C 0.17126(15) 0.75568(19) 0.40168(7) 0.0552(6) Uani 1 1 d . . . . .
H15A H 0.228807 0.751229 0.389988 0.083 Uiso 1 1 calc R U . . .
H15B H 0.171579 0.716471 0.429668 0.083 Uiso 1 1 calc R U . . .
H15C H 0.153228 0.847769 0.403502 0.083 Uiso 1 1 calc R U . . .
C16 C 0.09482(13) 0.74676(19) 0.31477(7) 0.0489(5) Uani 1 1 d . . . . .
H16A H 0.153461 0.753103 0.304525 0.073 Uiso 1 1 calc R U . . .
H16B H 0.070659 0.835197 0.317519 0.073 Uiso 1 1 calc R U . . .
H16C H 0.060157 0.695602 0.294949 0.073 Uiso 1 1 calc R U . . .
C17 C -0.01451(15) 0.6833(3) 0.38928(11) 0.0808(9) Uani 1 1 d . . . . .
H17A H -0.031155 0.776096 0.388025 0.121 Uiso 1 1 calc R U . . .
H17B H -0.014377 0.653624 0.418432 0.121 Uiso 1 1 calc R U . . .
H17C H -0.055296 0.630571 0.372976 0.121 Uiso 1 1 calc R U . . .
C18 C 0.01570(15) 0.1726(2) 0.31871(8) 0.0580(6) Uani 1 1 d . . . . .
H18A H -0.022311 0.168811 0.342841 0.087 Uiso 1 1 calc R U . . .
H18B H 0.067773 0.122404 0.324801 0.087 Uiso 1 1 calc R U . . .
H18C H -0.013338 0.134911 0.294224 0.087 Uiso 1 1 calc R U . . .
C19 C 0.09790(13) 0.3541(3) 0.25556(6) 0.0562(6) Uani 1 1 d . . . . .
H19A H 0.062772 0.307166 0.234898 0.084 Uiso 1 1 calc R U . . .
H19B H 0.154135 0.312232 0.257716 0.084 Uiso 1 1 calc R U . . .
H19C H 0.104734 0.445854 0.246812 0.084 Uiso 1 1 calc R U . . .
C20 C -0.06037(12) 0.4373(2) 0.30160(8) 0.0561(6) Uani 1 1 d . . . . .
H20A H -0.049896 0.528116 0.292747 0.084 Uiso 1 1 calc R U . . .
H20B H -0.090235 0.437530 0.328385 0.084 Uiso 1 1 calc R U . . .
H20C H -0.095585 0.392532 0.280487 0.084 Uiso 1 1 calc R U . . .
C21 C 0.54691(8) 0.36580(13) 0.42256(4) 0.0198(3) Uani 1 1 d . . . . .
C22 C 0.66265(9) 0.30800(14) 0.46078(5) 0.0241(3) Uani 1 1 d . . . . .
C23 C 0.59264(9) 0.27517(14) 0.48318(4) 0.0229(3) Uani 1 1 d . . . . .
C24 C 0.59067(11) 0.21938(16) 0.52638(5) 0.0305(3) Uani 1 1 d . . . . .
H24A H 0.541783 0.159820 0.528884 0.046 Uiso 1 1 calc R U . . .
H24B H 0.585327 0.291000 0.546687 0.046 Uiso 1 1 calc R U . . .
H24C H 0.643622 0.170727 0.531906 0.046 Uiso 1 1 calc R U . . .
C25 C 0.75395(10) 0.28677(18) 0.47278(6) 0.0355(4) Uani 1 1 d . . . . .
H25A H 0.781237 0.230268 0.451990 0.053 Uiso 1 1 calc R U . . .
H25B H 0.757062 0.244461 0.500277 0.053 Uiso 1 1 calc R U . . .
H25C H 0.783515 0.371656 0.473941 0.053 Uiso 1 1 calc R U . . .
C26 C 0.68620(9) 0.41427(16) 0.38885(5) 0.0267(3) Uani 1 1 d . . . . .
H26 H 0.645676 0.450894 0.367476 0.032 Uiso 1 1 calc R U . . .
C27 C 0.74391(10) 0.52701(17) 0.40243(6) 0.0358(4) Uani 1 1 d . . . . .
H27A H 0.770042 0.566839 0.377762 0.054 Uiso 1 1 calc R U . . .
H27B H 0.788782 0.493538 0.421165 0.054 Uiso 1 1 calc R U . . .
H27C H 0.710089 0.593305 0.417113 0.054 Uiso 1 1 calc R U . . .
C28 C 0.73409(12) 0.30261(19) 0.36769(6) 0.0425(4) Uani 1 1 d . . . . .
H28A H 0.693509 0.234149 0.359108 0.064 Uiso 1 1 calc R U . . .
H28B H 0.776039 0.265369 0.387306 0.064 Uiso 1 1 calc R U . . .
H28C H 0.763554 0.336475 0.343032 0.064 Uiso 1 1 calc R U . . .
C29 C 0.43089(9) 0.28705(14) 0.46884(4) 0.0222(3) Uani 1 1 d . . . . .
H29 H 0.397291 0.319220 0.444136 0.027 Uiso 1 1 calc R U . . .
C30 C 0.41102(11) 0.14128(15) 0.47285(5) 0.0323(3) Uani 1 1 d . . . . .
H30A H 0.349160 0.129049 0.475154 0.048 Uiso 1 1 calc R U . . .
H30B H 0.439433 0.106103 0.497895 0.048 Uiso 1 1 calc R U . . .
H30C H 0.431660 0.094736 0.448101 0.048 Uiso 1 1 calc R U . . .
C31 C 0.40224(10) 0.36855(17) 0.50572(5) 0.0333(4) Uani 1 1 d . . . . .
H31A H 0.415202 0.461399 0.500577 0.050 Uiso 1 1 calc R U . . .
H31B H 0.432396 0.339200 0.531042 0.050 Uiso 1 1 calc R U . . .
H31C H 0.340577 0.357832 0.509428 0.050 Uiso 1 1 calc R U . . .
C32A C 0.88943(19) -0.0316(3) 0.45668(12) 0.0726(9) Uani 0.837(3) 1 d D U P A 1
H32A H 0.937014 -0.091392 0.462859 0.109 Uiso 0.837(3) 1 calc R U P A 1
H32B H 0.906920 0.032221 0.435478 0.109 Uiso 0.837(3) 1 calc R U P A 1
H32C H 0.873284 0.014922 0.482241 0.109 Uiso 0.837(3) 1 calc R U P A 1
C33A C 0.81476(17) -0.1090(3) 0.44062(11) 0.0636(8) Uani 0.837(3) 1 d D U P A 1
H33A H 0.831200 -0.157019 0.415013 0.076 Uiso 0.837(3) 1 calc R U P A 1
H33B H 0.797508 -0.174346 0.461854 0.076 Uiso 0.837(3) 1 calc R U P A 1
O1A O 0.74493(10) -0.02402(14) 0.43146(6) 0.0449(5) Uani 0.837(3) 1 d D U P A 1
C34A C 0.6758(3) -0.0941(4) 0.4136(2) 0.0422(9) Uani 0.837(3) 1 d D U P A 1
H34A H 0.660417 -0.168771 0.431908 0.051 Uiso 0.837(3) 1 calc R U P A 1
H34B H 0.692383 -0.129792 0.386063 0.051 Uiso 0.837(3) 1 calc R U P A 1
C35A C 0.6007(3) -0.0049(6) 0.4084(2) 0.0381(10) Uani 0.837(3) 1 d D U P A 1
H35A H 0.552921 -0.053868 0.396004 0.057 Uiso 0.837(3) 1 calc R U P A 1
H35B H 0.584084 0.029498 0.435753 0.057 Uiso 0.837(3) 1 calc R U P A 1
H35C H 0.615981 0.068391 0.390009 0.057 Uiso 0.837(3) 1 calc R U P A 1
C32B C 0.8566(14) -0.025(2) 0.4193(8) 0.122(5) Uani 0.163(3) 1 d D U P A 2
H32D H 0.914699 -0.061408 0.419833 0.183 Uiso 0.163(3) 1 calc R U P A 2
H32E H 0.859087 0.069935 0.415259 0.183 Uiso 0.163(3) 1 calc R U P A 2
H32F H 0.828683 -0.044858 0.445931 0.183 Uiso 0.163(3) 1 calc R U P A 2
C33B C 0.8087(8) -0.0844(17) 0.3856(6) 0.084(4) Uani 0.163(3) 1 d D U P A 2
H33C H 0.834378 -0.064921 0.358123 0.101 Uiso 0.163(3) 1 calc R U P A 2
H33D H 0.803672 -0.180855 0.389101 0.101 Uiso 0.163(3) 1 calc R U P A 2
O1B O 0.7294(6) -0.0212(10) 0.3903(4) 0.072(3) Uani 0.163(3) 1 d D U P A 2
C34B C 0.6643(16) -0.068(3) 0.4142(12) 0.048(4) Uani 0.163(3) 1 d D U P A 2
H34C H 0.683180 -0.069818 0.443874 0.058 Uiso 0.163(3) 1 calc R U P A 2
H34D H 0.651567 -0.159951 0.405768 0.058 Uiso 0.163(3) 1 calc R U P A 2
C35B C 0.5864(17) 0.010(4) 0.4106(14) 0.043(5) Uani 0.163(3) 1 d D U P A 2
H35D H 0.542163 -0.027991 0.428346 0.065 Uiso 0.163(3) 1 calc R U P A 2
H35E H 0.598274 0.100424 0.419557 0.065 Uiso 0.163(3) 1 calc R U P A 2
H35F H 0.566648 0.010252 0.381434 0.065 Uiso 0.163(3) 1 calc R U P A 2
 
loop_
 _atom_site_aniso_label
 _atom_site_aniso_U_11
 _atom_site_aniso_U_22
 _atom_site_aniso_U_33
 _atom_site_aniso_U_23
 _atom_site_aniso_U_13
 _atom_site_aniso_U_12
Ga1 0.01818(8) 0.02333(8) 0.01759(8) -0.00090(6) 0.00241(5) -0.00330(6)
Cl1 0.03295(19) 0.02510(18) 0.02767(18) 0.00031(14) 0.00385(14) -0.00813(14)
Cl2 0.02683(17) 0.0368(2) 0.02078(16) -0.00677(14) 0.00465(13) -0.00439(15)
B1 0.0199(7) 0.0204(7) 0.0240(8) 0.0005(6) 0.0022(6) -0.0007(6)
P1 0.01857(17) 0.0298(2) 0.02058(17) -0.00325(14) 0.00202(13) -0.00015(14)
Si1 0.01766(18) 0.0255(2) 0.0309(2) -0.00136(16) 0.00107(15) -0.00022(15)
Si2 0.0269(2) 0.0285(2) 0.0525(3) -0.0034(2) 0.0006(2) 0.00678(18)
Si3 0.0261(2) 0.0365(2) 0.0374(2) 0.00235(19) 0.00934(18) -0.00248(18)
Si4 0.0240(2) 0.0435(3) 0.0449(3) -0.0043(2) -0.00671(19) -0.00626(19)
N1 0.0279(6) 0.0352(7) 0.0193(6) 0.0005(5) 0.0008(5) -0.0001(5)
N2 0.0236(6) 0.0297(7) 0.0267(6) -0.0080(5) 0.0023(5) -0.0015(5)
N3 0.0186(5) 0.0247(6) 0.0219(6) -0.0049(5) 0.0026(4) -0.0018(5)
N4 0.0204(6) 0.0190(6) 0.0196(5) -0.0014(4) 0.0031(4) -0.0004(4)
C1 0.0180(6) 0.0280(7) 0.0231(7) -0.0019(6) -0.0012(5) -0.0015(5)
C2 0.0324(8) 0.0510(10) 0.0207(7) -0.0063(7) 0.0023(6) 0.0015(7)
C3 0.0275(8) 0.0461(10) 0.0266(8) -0.0127(7) 0.0006(6) -0.0004(7)
C4 0.0473(11) 0.0539(12) 0.0439(11) -0.0226(9) 0.0081(8) 0.0007(9)
C5 0.0695(14) 0.0722(15) 0.0280(9) -0.0039(9) 0.0168(9) 0.0005(12)
C6 0.0375(9) 0.0352(9) 0.0272(8) 0.0082(7) 0.0014(6) 0.0018(7)
C7 0.0490(11) 0.0412(10) 0.0548(12) 0.0175(9) -0.0081(9) -0.0080(9)
C8 0.0524(12) 0.0577(13) 0.0457(11) 0.0136(10) -0.0105(9) 0.0098(10)
C9 0.0348(9) 0.0249(8) 0.0410(9) -0.0057(7) 0.0081(7) -0.0035(6)
C10 0.0500(11) 0.0358(10) 0.0495(11) 0.0065(8) 0.0001(9) -0.0012(8)
C11 0.0486(11) 0.0323(10) 0.0754(15) -0.0132(9) 0.0035(10) -0.0109(8)
C12 0.0663(14) 0.0434(11) 0.0543(12) 0.0152(9) 0.0156(10) 0.0075(10)
C13 0.0322(10) 0.0655(14) 0.0668(14) 0.0030(11) 0.0177(9) -0.0128(9)
C14 0.0428(10) 0.0640(13) 0.0356(10) -0.0010(9) 0.0095(8) -0.0056(9)
C15 0.0744(15) 0.0314(10) 0.0595(13) -0.0134(9) -0.0191(11) 0.0089(10)
C16 0.0456(11) 0.0327(9) 0.0681(13) 0.0067(9) -0.0204(10) -0.0004(8)
C17 0.0515(13) 0.0531(14) 0.139(3) -0.0097(15) 0.0395(15) 0.0171(11)
C18 0.0573(13) 0.0474(12) 0.0694(15) -0.0122(11) -0.0067(11) -0.0170(10)
C19 0.0374(10) 0.0870(17) 0.0441(11) -0.0090(11) -0.0111(8) -0.0098(11)
C20 0.0265(9) 0.0649(14) 0.0765(15) -0.0043(11) -0.0129(9) -0.0040(9)
C21 0.0195(6) 0.0205(6) 0.0196(6) -0.0040(5) 0.0031(5) -0.0024(5)
C22 0.0239(7) 0.0223(7) 0.0261(7) -0.0066(6) -0.0022(5) 0.0015(6)
C23 0.0273(7) 0.0196(7) 0.0217(7) -0.0035(5) -0.0021(5) 0.0020(5)
C24 0.0376(8) 0.0276(8) 0.0262(8) 0.0028(6) -0.0029(6) 0.0009(7)
C25 0.0251(8) 0.0390(9) 0.0422(9) -0.0050(7) -0.0069(7) 0.0035(7)
C26 0.0208(7) 0.0336(8) 0.0259(7) -0.0052(6) 0.0078(6) -0.0047(6)
C27 0.0275(8) 0.0386(9) 0.0415(9) -0.0059(7) 0.0076(7) -0.0113(7)
C28 0.0404(10) 0.0435(10) 0.0442(10) -0.0126(8) 0.0215(8) -0.0035(8)
C29 0.0204(7) 0.0233(7) 0.0229(7) 0.0006(5) 0.0054(5) -0.0022(5)
C30 0.0335(8) 0.0256(8) 0.0380(9) -0.0009(6) 0.0079(7) -0.0068(6)
C31 0.0292(8) 0.0343(9) 0.0366(9) -0.0082(7) 0.0127(7) -0.0011(7)
C32A 0.0562(17) 0.0598(18) 0.102(3) -0.0038(17) -0.0129(16) 0.0043(14)
C33A 0.0487(15) 0.0427(14) 0.100(2) -0.0111(14) 0.0038(14) 0.0075(12)
O1A 0.0430(9) 0.0294(8) 0.0622(11) -0.0066(7) 0.0018(7) -0.0002(6)
C34A 0.0466(18) 0.0319(19) 0.0482(15) -0.0081(14) 0.0088(14) 0.0017(13)
C35A 0.046(2) 0.0271(19) 0.0410(16) -0.0092(13) 0.0092(18) 0.0003(18)
C32B 0.122(10) 0.094(10) 0.151(11) -0.008(9) 0.018(9) 0.026(9)
C33B 0.056(6) 0.062(7) 0.135(8) 0.020(7) 0.017(6) 0.016(6)
O1B 0.062(5) 0.058(5) 0.098(7) 0.033(5) 0.026(5) 0.026(4)
C34B 0.049(7) 0.045(8) 0.052(6) -0.008(7) 0.006(6) 0.004(6)
C35B 0.034(7) 0.039(9) 0.056(9) -0.002(7) 0.018(6) 0.016(6)
 
_geom_special_details
;
 All esds (except the esd in the dihedral angle between two l.s. planes)
 are estimated using the full covariance matrix.  The cell esds are taken
 into account individually in the estimation of esds in distances, angles
 and torsion angles; correlations between esds in cell parameters are only
 used when they are defined by crystal symmetry.  An approximate (isotropic)
 treatment of cell esds is used for estimating esds involving l.s. planes.
;
 
loop_
 _geom_bond_atom_site_label_1
 _geom_bond_atom_site_label_2
 _geom_bond_distance
 _geom_bond_site_symmetry_2
 _geom_bond_publ_flag
Ga1 C21 2.0616(14) . ?
Ga1 Cl2 2.2470(4) . ?
Ga1 Cl1 2.2740(4) . ?
Ga1 P1 2.3038(4) . ?
B1 C1 1.579(2) . ?
B1 P1 1.8072(17) . ?
B1 Si1 2.0441(16) . ?
Si1 Si2 2.3482(6) . ?
Si1 Si3 2.3508(6) . ?
Si1 Si4 2.3662(6) . ?
Si2 C15 1.871(2) . ?
Si2 C17 1.876(2) . ?
Si2 C16 1.876(2) . ?
Si3 C14 1.875(2) . ?
Si3 C12 1.875(2) . ?
Si3 C13 1.8827(19) . ?
Si4 C19 1.875(2) . ?
Si4 C18 1.880(2) . ?
Si4 C20 1.881(2) . ?
N1 C1 1.3477(19) . ?
N1 C2 1.398(2) . ?
N1 C6 1.481(2) . ?
N2 C1 1.3492(19) . ?
N2 C3 1.397(2) . ?
N2 C9 1.479(2) . ?
N3 C21 1.3532(17) . ?
N3 C22 1.3918(19) . ?
N3 C26 1.4839(18) . ?
N4 C21 1.3548(17) . ?
N4 C23 1.3906(18) . ?
N4 C29 1.4830(17) . ?
C2 C3 1.348(3) . ?
C2 C5 1.494(2) . ?
C3 C4 1.494(2) . ?
C6 C7 1.516(2) . ?
C6 C8 1.520(2) . ?
C9 C10 1.513(3) . ?
C9 C11 1.526(2) . ?
C22 C23 1.357(2) . ?
C22 C25 1.492(2) . ?
C23 C24 1.494(2) . ?
C26 C27 1.520(2) . ?
C26 C28 1.523(2) . ?
C29 C31 1.513(2) . ?
C29 C30 1.520(2) . ?
C32A C33A 1.496(4) . ?
C33A O1A 1.422(3) . ?
O1A C34A 1.412(6) . ?
C34A C35A 1.492(4) . ?
C32B C33B 1.439(15) . ?
C33B O1B 1.408(12) . ?
O1B C34B 1.368(15) . ?
C34B C35B 1.461(15) . ?
 
loop_
 _geom_angle_atom_site_label_1
 _geom_angle_atom_site_label_2
 _geom_angle_atom_site_label_3
 _geom_angle
 _geom_angle_site_symmetry_1
 _geom_angle_site_symmetry_3
 _geom_angle_publ_flag
C21 Ga1 Cl2 101.84(4) . . ?
C21 Ga1 Cl1 99.33(4) . . ?
Cl2 Ga1 Cl1 103.919(14) . . ?
C21 Ga1 P1 117.42(4) . . ?
Cl2 Ga1 P1 123.134(15) . . ?
Cl1 Ga1 P1 107.988(15) . . ?
C1 B1 P1 124.74(11) . . ?
C1 B1 Si1 121.00(10) . . ?
P1 B1 Si1 114.25(8) . . ?
B1 P1 Ga1 109.98(5) . . ?
B1 Si1 Si2 109.38(5) . . ?
B1 Si1 Si3 109.87(5) . . ?
Si2 Si1 Si3 106.99(2) . . ?
B1 Si1 Si4 115.81(5) . . ?
Si2 Si1 Si4 107.40(2) . . ?
Si3 Si1 Si4 107.01(2) . . ?
C15 Si2 C17 107.53(13) . . ?
C15 Si2 C16 107.23(10) . . ?
C17 Si2 C16 107.07(12) . . ?
C15 Si2 Si1 112.15(7) . . ?
C17 Si2 Si1 112.11(8) . . ?
C16 Si2 Si1 110.49(7) . . ?
C14 Si3 C12 107.86(11) . . ?
C14 Si3 C13 106.03(10) . . ?
C12 Si3 C13 108.62(11) . . ?
C14 Si3 Si1 112.44(7) . . ?
C12 Si3 Si1 110.07(7) . . ?
C13 Si3 Si1 111.63(8) . . ?
C19 Si4 C18 107.72(11) . . ?
C19 Si4 C20 106.85(11) . . ?
C18 Si4 C20 105.41(10) . . ?
C19 Si4 Si1 110.71(6) . . ?
C18 Si4 Si1 112.73(8) . . ?
C20 Si4 Si1 113.04(7) . . ?
C1 N1 C2 109.48(13) . . ?
C1 N1 C6 122.11(13) . . ?
C2 N1 C6 128.40(13) . . ?
C1 N2 C3 109.84(13) . . ?
C1 N2 C9 121.41(12) . . ?
C3 N2 C9 128.66(13) . . ?
C21 N3 C22 110.38(12) . . ?
C21 N3 C26 122.79(12) . . ?
C22 N3 C26 126.82(12) . . ?
C21 N4 C23 110.59(11) . . ?
C21 N4 C29 122.36(11) . . ?
C23 N4 C29 127.01(12) . . ?
N1 C1 N2 106.71(13) . . ?
N1 C1 B1 126.87(13) . . ?
N2 C1 B1 126.42(13) . . ?
C3 C2 N1 107.26(14) . . ?
C3 C2 C5 128.65(17) . . ?
N1 C2 C5 124.03(17) . . ?
C2 C3 N2 106.69(14) . . ?
C2 C3 C4 128.70(16) . . ?
N2 C3 C4 124.61(17) . . ?
N1 C6 C7 112.52(14) . . ?
N1 C6 C8 112.37(15) . . ?
C7 C6 C8 111.78(15) . . ?
N2 C9 C10 111.92(14) . . ?
N2 C9 C11 112.91(15) . . ?
C10 C9 C11 112.06(15) . . ?
N3 C21 N4 105.60(12) . . ?
N3 C21 Ga1 126.91(10) . . ?
N4 C21 Ga1 127.15(10) . . ?
C23 C22 N3 106.87(12) . . ?
C23 C22 C25 127.26(14) . . ?
N3 C22 C25 125.87(14) . . ?
C22 C23 N4 106.54(12) . . ?
C22 C23 C24 127.28(14) . . ?
N4 C23 C24 126.11(13) . . ?
N3 C26 C27 112.25(12) . . ?
N3 C26 C28 111.00(13) . . ?
C27 C26 C28 113.28(13) . . ?
N4 C29 C31 111.96(12) . . ?
N4 C29 C30 111.68(12) . . ?
C31 C29 C30 113.93(13) . . ?
O1A C33A C32A 110.4(2) . . ?
C34A O1A C33A 111.2(2) . . ?
O1A C34A C35A 109.8(4) . . ?
O1B C33B C32B 100.6(15) . . ?
C34B O1B C33B 124.2(15) . . ?
O1B C34B C35B 113(2) . . ?
 
loop_
 _geom_torsion_atom_site_label_1
 _geom_torsion_atom_site_label_2
 _geom_torsion_atom_site_label_3
 _geom_torsion_atom_site_label_4
 _geom_torsion
 _geom_torsion_site_symmetry_1
 _geom_torsion_site_symmetry_2
 _geom_torsion_site_symmetry_3
 _geom_torsion_site_symmetry_4
 _geom_torsion_publ_flag
C1 B1 P1 Ga1 -2.25(14) . . . . ?
Si1 B1 P1 Ga1 178.44(6) . . . . ?
C2 N1 C1 N2 -1.56(16) . . . . ?
C6 N1 C1 N2 177.29(13) . . . . ?
C2 N1 C1 B1 177.79(13) . . . . ?
C6 N1 C1 B1 -3.4(2) . . . . ?
C3 N2 C1 N1 1.29(16) . . . . ?
C9 N2 C1 N1 178.03(13) . . . . ?
C3 N2 C1 B1 -178.06(13) . . . . ?
C9 N2 C1 B1 -1.3(2) . . . . ?
P1 B1 C1 N1 -83.43(18) . . . . ?
Si1 B1 C1 N1 95.85(16) . . . . ?
P1 B1 C1 N2 95.80(17) . . . . ?
Si1 B1 C1 N2 -84.92(17) . . . . ?
C1 N1 C2 C3 1.26(18) . . . . ?
C6 N1 C2 C3 -177.50(15) . . . . ?
C1 N1 C2 C5 -176.28(17) . . . . ?
C6 N1 C2 C5 5.0(3) . . . . ?
N1 C2 C3 N2 -0.43(18) . . . . ?
C5 C2 C3 N2 176.95(18) . . . . ?
N1 C2 C3 C4 179.28(17) . . . . ?
C5 C2 C3 C4 -3.3(3) . . . . ?
C1 N2 C3 C2 -0.53(18) . . . . ?
C9 N2 C3 C2 -176.96(15) . . . . ?
C1 N2 C3 C4 179.75(15) . . . . ?
C9 N2 C3 C4 3.3(3) . . . . ?
C1 N1 C6 C7 110.41(17) . . . . ?
C2 N1 C6 C7 -71.0(2) . . . . ?
C1 N1 C6 C8 -122.37(16) . . . . ?
C2 N1 C6 C8 56.2(2) . . . . ?
C1 N2 C9 C10 -99.68(17) . . . . ?
C3 N2 C9 C10 76.4(2) . . . . ?
C1 N2 C9 C11 132.77(15) . . . . ?
C3 N2 C9 C11 -51.2(2) . . . . ?
C22 N3 C21 N4 -0.30(15) . . . . ?
C26 N3 C21 N4 178.57(12) . . . . ?
C22 N3 C21 Ga1 173.34(10) . . . . ?
C26 N3 C21 Ga1 -7.79(19) . . . . ?
C23 N4 C21 N3 0.95(15) . . . . ?
C29 N4 C21 N3 -176.82(11) . . . . ?
C23 N4 C21 Ga1 -172.67(10) . . . . ?
C29 N4 C21 Ga1 9.56(18) . . . . ?
C21 N3 C22 C23 -0.46(16) . . . . ?
C26 N3 C22 C23 -179.27(13) . . . . ?
C21 N3 C22 C25 178.64(14) . . . . ?
C26 N3 C22 C25 -0.2(2) . . . . ?
N3 C22 C23 N4 1.01(15) . . . . ?
C25 C22 C23 N4 -178.08(14) . . . . ?
N3 C22 C23 C24 -175.94(13) . . . . ?
C25 C22 C23 C24 5.0(3) . . . . ?
C21 N4 C23 C22 -1.25(16) . . . . ?
C29 N4 C23 C22 176.39(12) . . . . ?
C21 N4 C23 C24 175.75(13) . . . . ?
C29 N4 C23 C24 -6.6(2) . . . . ?
C21 N3 C26 C27 119.62(15) . . . . ?
C22 N3 C26 C27 -61.71(19) . . . . ?
C21 N3 C26 C28 -112.46(16) . . . . ?
C22 N3 C26 C28 66.21(18) . . . . ?
C21 N4 C29 C31 -114.88(15) . . . . ?
C23 N4 C29 C31 67.74(18) . . . . ?
C21 N4 C29 C30 116.00(15) . . . . ?
C23 N4 C29 C30 -61.38(18) . . . . ?
C32A C33A O1A C34A 176.0(3) . . . . ?
C33A O1A C34A C35A 174.3(4) . . . . ?
C32B C33B O1B C34B -91(3) . . . . ?
C33B O1B C34B C35B -175(3) . . . . ?
 
_refine_diff_density_max    0.505
_refine_diff_density_min   -0.377
_refine_diff_density_rms    0.045

_shelx_res_file
;
TITL sh4658_a.res in P2(1)/c
    sh4658_a.res
    created by SHELXL-2018/3 at 13:58:13 on 22-Jul-2021
REM Old TITL sh4658 in P2(1)/c
REM SHELXT solution in P2(1)/c: R1 0.114, Rweak 0.004, Alpha 0.039
REM <I/s>   0.659 for  620 systematic absences,  Orientation as input
REM Formula found by SHELXT:  C37 N4 P7 Ga
CELL  0.71073  15.6571  10.1693  31.9859   90.000   90.564   90.000
ZERR    4.000   0.0003   0.0002   0.0007    0.000    0.001    0.000
LATT  1
SYMM -X, 1/2+Y, 1/2-Z
SFAC C H N O SI P Ga B Cl
UNIT 140 308 16 4 16 4 4 4 8
TEMP -140.150
SIZE 0.166 0.167 0.287
L.S. 10
BOND
SADI C32a C33a C35a C34a
SADI C33a O1a C34a O1a
SIMU 0.01 C32a C32b C33a C33b C34a C34b C35a C35b
SIMU 0.01 O1a O1b
DELU C32a C32b C33a C33b C34a C34b C35a C35b
ACTA
CONF
OMIT 6 0 6
LIST 4
FMAP 2
PLAN 20
WGHT    0.026700    2.721000
FVAR       0.32521   0.83738
GA1   7    0.469943    0.454017    0.378050    11.00000    0.01818    0.02333 =
         0.01759   -0.00090    0.00241   -0.00330
CL1   9    0.531399    0.656567    0.376754    11.00000    0.03295    0.02510 =
         0.02767    0.00031    0.00385   -0.00813
CL2   9    0.515167    0.358202    0.318964    11.00000    0.02683    0.03678 =
         0.02078   -0.00677    0.00465   -0.00439
B1    8    0.261986    0.427787    0.350028    11.00000    0.01990    0.02035 =
         0.02398    0.00050    0.00216   -0.00068
P1    6    0.327657    0.480380    0.393697    11.00000    0.01857    0.02976 =
         0.02058   -0.00325    0.00202   -0.00015
SI1   5    0.133580    0.441112    0.360165    11.00000    0.01766    0.02548 =
         0.03091   -0.00136    0.00107   -0.00022
SI2   5    0.095189    0.663212    0.367079    11.00000    0.02692    0.02851 =
         0.05251   -0.00337    0.00059    0.00678
SI3   5    0.099281    0.336790    0.423399    11.00000    0.02607    0.03647 =
         0.03738    0.00235    0.00934   -0.00248
SI4   5    0.044439    0.348681    0.307724    11.00000    0.02396    0.04350 =
         0.04485   -0.00433   -0.00671   -0.00626

N1    3    0.322386    0.450664    0.274279    11.00000    0.02792    0.03522 =
         0.01933    0.00052    0.00079   -0.00015
N2    3    0.309455    0.250071    0.295875    11.00000    0.02365    0.02969 =
         0.02672   -0.00799    0.00233   -0.00154
N3    3    0.633325    0.364210    0.423653    11.00000    0.01862    0.02475 =
         0.02190   -0.00488    0.00261   -0.00182
N4    3    0.522006    0.309979    0.458918    11.00000    0.02038    0.01897 =
         0.01964   -0.00140    0.00314   -0.00038
C1    1    0.297442    0.376720    0.306922    11.00000    0.01805    0.02795 =
         0.02312   -0.00194   -0.00124   -0.00147
C2    1    0.352717    0.368918    0.242563    11.00000    0.03244    0.05102 =
         0.02074   -0.00626    0.00229    0.00147
C3    1    0.344343    0.243904    0.255880    11.00000    0.02749    0.04613 =
         0.02662   -0.01270    0.00063   -0.00036
C4    1    0.366406    0.119430    0.233657    11.00000    0.04733    0.05392 =
         0.04394   -0.02259    0.00805    0.00071
AFIX 137
H4A   2    0.398519    0.140191    0.208354    11.00000   -1.50000
H4B   2    0.313838    0.072657    0.225952    11.00000   -1.50000
H4C   2    0.401335    0.063786    0.252086    11.00000   -1.50000
AFIX   0
C5    1    0.390374    0.417942    0.202747    11.00000    0.06947    0.07224 =
         0.02796   -0.00390    0.01678    0.00046
AFIX 137
H5A   2    0.414905    0.344005    0.187310    11.00000   -1.50000
H5B   2    0.435246    0.482273    0.209126    11.00000   -1.50000
H5C   2    0.345665    0.459700    0.185692    11.00000   -1.50000
AFIX   0
C6    1    0.314832    0.595791    0.274332    11.00000    0.03749    0.03524 =
         0.02722    0.00823    0.00143    0.00176
AFIX  13
H6    2    0.283606    0.619890    0.300356    11.00000   -1.20000
AFIX   0
C7    1    0.400920    0.663687    0.276903    11.00000    0.04897    0.04116 =
         0.05482    0.01750   -0.00808   -0.00804
AFIX 137
H7A   2    0.432316    0.648038    0.251020    11.00000   -1.50000
H7B   2    0.433628    0.628502    0.300667    11.00000   -1.50000
H7C   2    0.392469    0.758414    0.280684    11.00000   -1.50000
AFIX   0
C8    1    0.261257    0.646451    0.237873    11.00000    0.05242    0.05771 =
         0.04573    0.01359   -0.01054    0.00977
AFIX 137
H8A   2    0.292916    0.635385    0.211830    11.00000   -1.50000
H8B   2    0.248608    0.739860    0.242106    11.00000   -1.50000
H8C   2    0.207701    0.596776    0.236174    11.00000   -1.50000
AFIX   0
C9    1    0.291139    0.141163    0.325080    11.00000    0.03481    0.02490 =
         0.04102   -0.00572    0.00808   -0.00354
AFIX  13
H9    2    0.254928    0.178975    0.347682    11.00000   -1.20000
AFIX   0
C10   1    0.371427    0.090176    0.346196    11.00000    0.05002    0.03582 =
         0.04954    0.00650    0.00012   -0.00116
AFIX 137
H10A  2    0.409993    0.054634    0.325059    11.00000   -1.50000
H10B  2    0.356455    0.020633    0.366028    11.00000   -1.50000
H10C  2    0.399842    0.162232    0.361181    11.00000   -1.50000
AFIX   0
C11   1    0.239016    0.030913    0.304905    11.00000    0.04864    0.03232 =
         0.07535   -0.01321    0.00354   -0.01089
AFIX 137
H11A  2    0.194652    0.068936    0.286773    11.00000   -1.50000
H11B  2    0.212242   -0.022098    0.326751    11.00000   -1.50000
H11C  2    0.276683   -0.024894    0.288235    11.00000   -1.50000
AFIX   0
C12   1    0.146907    0.167635    0.424994    11.00000    0.06629    0.04343 =
         0.05430    0.01517    0.01556    0.00751
AFIX 137
H12A  2    0.125620    0.116508    0.401102    11.00000   -1.50000
H12B  2    0.130717    0.123896    0.451042    11.00000   -1.50000
H12C  2    0.209272    0.174104    0.423672    11.00000   -1.50000
AFIX   0
C13   1   -0.019662    0.322431    0.430172    11.00000    0.03222    0.06547 =
         0.06675    0.00301    0.01766   -0.01279
AFIX 137
H13A  2   -0.045123    0.410456    0.430503    11.00000   -1.50000
H13B  2   -0.031648    0.277695    0.456610    11.00000   -1.50000
H13C  2   -0.044132    0.271667    0.406929    11.00000   -1.50000
AFIX   0
C14   1    0.140012    0.429366    0.470213    11.00000    0.04277    0.06404 =
         0.03555   -0.00104    0.00948   -0.00558
AFIX 137
H14A  2    0.201181    0.446714    0.467065    11.00000   -1.50000
H14B  2    0.130889    0.376842    0.495466    11.00000   -1.50000
H14C  2    0.109253    0.512925    0.472575    11.00000   -1.50000
AFIX   0
C15   1    0.171259    0.755681    0.401679    11.00000    0.07442    0.03137 =
         0.05952   -0.01341   -0.01914    0.00892
AFIX 137
H15A  2    0.228807    0.751229    0.389988    11.00000   -1.50000
H15B  2    0.171579    0.716471    0.429668    11.00000   -1.50000
H15C  2    0.153228    0.847769    0.403502    11.00000   -1.50000
AFIX   0
C16   1    0.094823    0.746756    0.314770    11.00000    0.04560    0.03271 =
         0.06812    0.00674   -0.02036   -0.00037
AFIX 137
H16A  2    0.153461    0.753103    0.304525    11.00000   -1.50000
H16B  2    0.070659    0.835197    0.317519    11.00000   -1.50000
H16C  2    0.060157    0.695602    0.294949    11.00000   -1.50000
AFIX   0
C17   1   -0.014509    0.683271    0.389279    11.00000    0.05150    0.05306 =
         0.13863   -0.00974    0.03953    0.01715
AFIX 137
H17A  2   -0.031155    0.776096    0.388025    11.00000   -1.50000
H17B  2   -0.014377    0.653624    0.418432    11.00000   -1.50000
H17C  2   -0.055296    0.630571    0.372976    11.00000   -1.50000
AFIX   0
C18   1    0.015701    0.172633    0.318713    11.00000    0.05727    0.04737 =
         0.06937   -0.01223   -0.00668   -0.01703
AFIX 137
H18A  2   -0.022311    0.168811    0.342841    11.00000   -1.50000
H18B  2    0.067773    0.122404    0.324801    11.00000   -1.50000
H18C  2   -0.013338    0.134911    0.294224    11.00000   -1.50000
AFIX   0
C19   1    0.097898    0.354134    0.255564    11.00000    0.03744    0.08696 =
         0.04410   -0.00897   -0.01114   -0.00982
AFIX 137
H19A  2    0.062772    0.307166    0.234898    11.00000   -1.50000
H19B  2    0.154135    0.312232    0.257716    11.00000   -1.50000
H19C  2    0.104734    0.445854    0.246812    11.00000   -1.50000
AFIX   0
C20   1   -0.060369    0.437330    0.301602    11.00000    0.02647    0.06490 =
         0.07653   -0.00425   -0.01294   -0.00397
AFIX 137
H20A  2   -0.049896    0.528116    0.292747    11.00000   -1.50000
H20B  2   -0.090235    0.437530    0.328385    11.00000   -1.50000
H20C  2   -0.095585    0.392532    0.280487    11.00000   -1.50000
AFIX   0
C21   1    0.546909    0.365798    0.422561    11.00000    0.01954    0.02047 =
         0.01957   -0.00398    0.00313   -0.00235
C22   1    0.662648    0.308000    0.460782    11.00000    0.02395    0.02231 =
         0.02606   -0.00656   -0.00218    0.00147
C23   1    0.592636    0.275166    0.483183    11.00000    0.02732    0.01964 =
         0.02168   -0.00355   -0.00212    0.00197
C24   1    0.590673    0.219378    0.526382    11.00000    0.03761    0.02760 =
         0.02618    0.00277   -0.00290    0.00092
AFIX 137
H24A  2    0.541783    0.159820    0.528884    11.00000   -1.50000
H24B  2    0.585327    0.291000    0.546687    11.00000   -1.50000
H24C  2    0.643622    0.170727    0.531906    11.00000   -1.50000
AFIX   0
C25   1    0.753950    0.286775    0.472777    11.00000    0.02510    0.03898 =
         0.04219   -0.00503   -0.00693    0.00349
AFIX 137
H25A  2    0.781237    0.230268    0.451990    11.00000   -1.50000
H25B  2    0.757062    0.244461    0.500277    11.00000   -1.50000
H25C  2    0.783515    0.371656    0.473941    11.00000   -1.50000
AFIX   0
C26   1    0.686198    0.414270    0.388848    11.00000    0.02079    0.03359 =
         0.02589   -0.00516    0.00779   -0.00466
AFIX  13
H26   2    0.645676    0.450894    0.367476    11.00000   -1.20000
AFIX   0
C27   1    0.743906    0.527006    0.402429    11.00000    0.02751    0.03857 =
         0.04149   -0.00595    0.00756   -0.01134
AFIX 137
H27A  2    0.770042    0.566839    0.377762    11.00000   -1.50000
H27B  2    0.788782    0.493538    0.421165    11.00000   -1.50000
H27C  2    0.710089    0.593305    0.417113    11.00000   -1.50000
AFIX   0
C28   1    0.734095    0.302612    0.367687    11.00000    0.04041    0.04346 =
         0.04418   -0.01255    0.02147   -0.00353
AFIX 137
H28A  2    0.693509    0.234149    0.359108    11.00000   -1.50000
H28B  2    0.776039    0.265369    0.387306    11.00000   -1.50000
H28C  2    0.763554    0.336475    0.343032    11.00000   -1.50000
AFIX   0
C29   1    0.430892    0.287054    0.468841    11.00000    0.02038    0.02333 =
         0.02291    0.00059    0.00537   -0.00219
AFIX  13
H29   2    0.397291    0.319220    0.444136    11.00000   -1.20000
AFIX   0
C30   1    0.411021    0.141283    0.472855    11.00000    0.03354    0.02563 =
         0.03797   -0.00093    0.00794   -0.00683
AFIX 137
H30A  2    0.349160    0.129049    0.475154    11.00000   -1.50000
H30B  2    0.439433    0.106103    0.497895    11.00000   -1.50000
H30C  2    0.431660    0.094736    0.448101    11.00000   -1.50000
AFIX   0
C31   1    0.402243    0.368551    0.505721    11.00000    0.02922    0.03435 =
         0.03657   -0.00818    0.01270   -0.00105
AFIX 137
H31A  2    0.415202    0.461399    0.500577    11.00000   -1.50000
H31B  2    0.432396    0.339200    0.531042    11.00000   -1.50000
H31C  2    0.340577    0.357832    0.509428    11.00000   -1.50000
AFIX   0
same C32b C33b O1b C34b C35b
PART 1 21
C32A  1    0.889432   -0.031636    0.456684    21.00000    0.05616    0.05982 =
         0.10152   -0.00376   -0.01290    0.00432
AFIX  33
H32A  2    0.937014   -0.091392    0.462859    21.00000   -1.50000
H32B  2    0.906920    0.032221    0.435478    21.00000   -1.50000
H32C  2    0.873284    0.014922    0.482241    21.00000   -1.50000
AFIX   0

C33A  1    0.814762   -0.108958    0.440620    21.00000    0.04872    0.04266 =
         0.09957   -0.01108    0.00377    0.00754
AFIX  23
H33A  2    0.831200   -0.157019    0.415013    21.00000   -1.20000
H33B  2    0.797508   -0.174346    0.461854    21.00000   -1.20000
AFIX   0
O1A   4    0.744934   -0.024021    0.431456    21.00000    0.04300    0.02942 =
         0.06224   -0.00658    0.00179   -0.00023
C34A  1    0.675751   -0.094085    0.413602    21.00000    0.04657    0.03188 =
         0.04823   -0.00810    0.00875    0.00169
AFIX  23
H34A  2    0.660417   -0.168771    0.431908    21.00000   -1.20000
H34B  2    0.692383   -0.129792    0.386063    21.00000   -1.20000
AFIX   0
C35A  1    0.600749   -0.004861    0.408395    21.00000    0.04633    0.02707 =
         0.04100   -0.00924    0.00918    0.00035
AFIX  33
H35A  2    0.552921   -0.053868    0.396004    21.00000   -1.50000
H35B  2    0.584084    0.029498    0.435753    21.00000   -1.50000
H35C  2    0.615981    0.068391    0.390009    21.00000   -1.50000
AFIX   0
PART 2 -21
C32B  1    0.856616   -0.025491    0.419348   -21.00000    0.12166    0.09433 =
         0.15082   -0.00850    0.01793    0.02646
AFIX  33
H32D  2    0.914699   -0.061408    0.419833   -21.00000   -1.50000
H32E  2    0.859087    0.069935    0.415259   -21.00000   -1.50000
H32F  2    0.828683   -0.044858    0.445931   -21.00000   -1.50000
AFIX   0
C33B  1    0.808702   -0.084450    0.385594   -21.00000    0.05642    0.06158 =
         0.13488    0.01981    0.01708    0.01625
AFIX  23
H33C  2    0.834378   -0.064921    0.358123   -21.00000   -1.20000
H33D  2    0.803672   -0.180855    0.389101   -21.00000   -1.20000
AFIX   0
O1B   4    0.729390   -0.021240    0.390264   -21.00000    0.06235    0.05779 =
         0.09764    0.03269    0.02603    0.02600
C34B  1    0.664332   -0.068349    0.414243   -21.00000    0.04877    0.04497 =
         0.05184   -0.00770    0.00644    0.00448
AFIX  23
H34C  2    0.683180   -0.069818    0.443874   -21.00000   -1.20000
H34D  2    0.651567   -0.159951    0.405768   -21.00000   -1.20000
AFIX   0
C35B  1    0.586448    0.010031    0.410595   -21.00000    0.03419    0.03918 =
         0.05602   -0.00203    0.01758    0.01593
AFIX  33
H35D  2    0.542163   -0.027991    0.428346   -21.00000   -1.50000
H35E  2    0.598274    0.100424    0.419557   -21.00000   -1.50000
H35F  2    0.566648    0.010252    0.381434   -21.00000   -1.50000
AFIX   0
HKLF 4


REM  sh4658_a.res in P2(1)/c
REM wR2 = 0.067629, GooF = S = 1.03796, Restrained GooF = 1.04460 for all data
REM R1 = 0.026943 for 10007 Fo > 4sig(Fo) and 0.032070 for all 11210 data
REM 509 parameters refined using 91 restraints

END

WGHT      0.0267      2.7210

REM Highest difference peak  0.505,  deepest hole -0.377,  1-sigma level  0.045
Q1    1   0.8408 -0.0950  0.3473  11.00000  0.05    0.50
Q2    1   0.1197  0.7025  0.3874  11.00000  0.05    0.34
Q3    1   0.7477  0.0172  0.4078  11.00000  0.05    0.27
Q4    1   0.8185 -0.0615  0.4059  11.00000  0.05    0.27
Q5    1   0.0169  0.4091  0.3183  11.00000  0.05    0.26
Q6    1   0.4190  0.2202  0.4700  11.00000  0.05    0.26
Q7    1   0.2851  0.4040  0.3289  11.00000  0.05    0.26
Q8    1   0.5185  0.4012  0.4062  11.00000  0.05    0.26
Q9    1   0.1152  0.5426  0.3651  11.00000  0.05    0.26
Q10   1   0.0821  0.3947  0.3351  11.00000  0.05    0.26
Q11   1   0.7084  0.3630  0.3776  11.00000  0.05    0.25
Q12   1   0.2950  0.4394  0.3685  11.00000  0.05    0.25
Q13   1   0.5939  0.1224  0.5271  11.00000  0.05    0.25
Q14   1   0.4812  0.3013  0.4634  11.00000  0.05    0.24
Q15   1   0.3352  0.4185  0.2548  11.00000  0.05    0.24
Q16   1   0.3015  0.1976  0.3090  11.00000  0.05    0.24
Q17   1   0.3270  0.2403  0.2747  11.00000  0.05    0.23
Q18   1   0.0324  0.2540  0.3208  11.00000  0.05    0.23
Q19   1   0.5401  0.2253  0.5422  11.00000  0.05    0.23
Q20   1   0.6804 -0.0425  0.3911  11.00000  0.05    0.22
;
_shelx_res_checksum   24568

_shelx_hkl_file
;
   3   0   0  250.97    6.50
  -3   0   0  261.77    6.50
   4   0   0   60.39    3.30
  -4   0   0   62.49    3.40
   5   0   0 5250.88   84.29
   6   0   0   64.69    4.30
  -6   0   0   61.79    4.10
  -7   0   0   54.69    4.30
   7   0   0   49.00    4.30
  -7   0   0   48.10    3.90
  -8   0   0  315.87   10.90
  -8   0   0  339.37   10.70
   8   0   0  326.67   11.10
   9   0   0  237.18    9.90
  -9   0   0  252.07    8.30
  -9   0   0  247.38    9.90
  -9   0   0  251.47    9.40
  10   0   0    1.40    2.10
 -10   0   0    0.90    1.60
 -10   0   0    2.90    2.10
 -11   0   0   14.60    3.10
 -11   0   0   16.40    3.70
 -11   0   0   16.60    2.90
  11   0   0   11.90    3.20
 -12   0   0    2.20    2.20
  12   0   0    0.80    2.20
 -12   0   0    3.60    2.20
 -12   0   0    1.20    1.60
 -13   0   0   93.99    7.10
 -13   0   0   93.79    3.20
 -13   0   0   90.09    5.70
 -13   0   0  101.19    9.30
 -14   0   0 1685.53   34.00
 -14   0   0 1712.53   37.80
 -14   0   0 1756.42   39.90
 -14   0   0 1755.92   28.70
 -15   0   0  498.25   18.60
 -15   0   0  495.35   17.30
 -15   0   0  477.15   14.00
 -15   0   0  478.05   10.20
 -16   0   0  511.95   18.20
 -16   0   0  518.45   11.00
 -16   0   0  516.35   14.60
 -16   0   0  504.35   19.60
 -17   0   0   61.09    5.00
 -17   0   0   58.19    7.70
 -17   0   0   77.59    3.80
 -17   0   0   71.59    8.30
 -18   0   0  430.16   19.20
 -18   0   0  452.65   17.80
 -18   0   0  447.36   10.50
 -18   0   0  446.16   13.00
 -19   0   0  335.17   15.50
 -19   0   0  332.57   10.40
 -19   0   0  330.87   17.70
 -19   0   0  327.97   11.10
 -20   0   0   23.80    5.60
 -20   0   0   11.60    6.10
 -20   0   0   16.30    2.50
   0  -1   0    0.00    0.30
   0  -1   0   -0.10    0.40
   0   1   0    0.10    0.40
   1  -1   0  585.04   10.60
  -1  -1   0  597.54   10.40
  -1  -1   0  604.74   10.50
  -1  -1   0  586.74   10.40
   1   1   0  588.84   10.40
  -1   1   0  594.44   10.60
  -1   1   0  617.04   10.60
   1   1   0  588.14   10.40
   1   1   0  582.54   10.30
  -2  -1   0   47.10    1.30
  -2  -1   0   48.60    1.70
   2  -1   0   43.40    1.70
  -2  -1   0   46.10    1.80
  -2  -1   0   45.40    1.50
   2  -1   0   46.00    1.80
   2   1   0   46.90    1.50
   2   1   0   46.50    1.60
   2   1   0   53.49    1.60
  -2   1   0   47.00    2.60
  -2   1   0   45.50    1.80
   2   1   0   47.20    1.30
  -2   1   0   41.10    1.80
  -3  -1   0  842.22   16.50
  -3  -1   0  846.72   13.50
  -3  -1   0  844.62   14.10
   3  -1   0  851.81   15.10
  -3  -1   0  821.52   13.70
  -3  -1   0  832.32   13.80
  -3   1   0  848.32   15.00
  -3   1   0  835.02   16.50
  -3   1   0  831.72   14.20
   3   1   0  856.71   14.20
   3   1   0  832.92   16.60
  -4  -1   0  166.58    4.40
  -4  -1   0  175.68    6.20
  -4  -1   0  171.38    3.40
  -4  -1   0  167.98    3.30
   4  -1   0  162.78    5.10
  -4   1   0  163.38    5.10
   4   1   0  163.98    6.10
  -4   1   0  166.18    3.90
   5  -1   0  202.18    6.40
  -5  -1   0  193.68    5.50
  -5  -1   0  211.88    7.40
  -5   1   0  193.98    4.30
   5   1   0  197.48    7.30
  -6  -1   0  173.28    5.60
   6  -1   0  167.98    6.40
  -6  -1   0  187.28    7.40
   6   1   0  151.88    8.40
  -6   1   0  178.48    6.80
  -6   1   0  163.28    3.90
   7  -1   0  709.43   16.80
  -7  -1   0  744.43   18.10
  -7   1   0  757.72   16.90
   7   1   0  740.13   18.30
  -7   1   0  715.13   12.60
   8  -1   0    9.60    2.40
  -8  -1   0   10.30    2.50
  -8  -1   0   14.30    2.50
  -8   1   0    8.90    2.30
  -8   1   0   11.30    1.20
  -8   1   0   12.50    2.70
   8   1   0   12.40    3.00
   9  -1   0   87.49    5.90
  -9  -1   0   89.39    6.30
  -9  -1   0   92.99    5.10
  -9  -1   0   86.19    3.90
  -9   1   0  100.49    5.80
  -9   1   0   89.29    3.00
   9   1   0   87.69    6.40
  -9   1   0   86.29    5.60
 -10  -1   0   88.79    4.20
 -10  -1   0   94.19    6.80
 -10  -1   0   96.69    5.60
  10  -1   0   92.39    6.40
  10   1   0  109.59    7.40
 -10   1   0   93.99    6.60
 -10   1   0   93.19    5.90
 -10   1   0   96.99    3.30
 -10   1   0   98.99    6.30
 -11  -1   0   69.59    3.90
 -11  -1   0   74.89    6.70
  11  -1   0   83.79    6.50
 -11  -1   0   79.39    5.40
 -11   1   0   84.19    3.20
 -11   1   0   82.19    5.70
 -11   1   0   76.19    6.40
 -11   1   0   76.29    6.00
  12  -1   0    8.10    3.20
 -12  -1   0    4.70    2.20
 -12  -1   0    3.60    1.00
 -12  -1   0    1.00    2.20
 -12  -1   0    1.60    0.90
 -12   1   0   11.70    3.40
 -12   1   0    3.50    2.20
 -12   1   0    2.40    1.20
 -12   1   0    5.70    2.60
 -13  -1   0  130.59    9.20
 -13  -1   0  129.19    7.20
 -13  -1   0  132.99    3.90
  13  -1   0  126.49    8.70
 -13  -1   0  121.79    7.30
 -13   1   0  126.49    4.60
 -13   1   0  118.29    8.50
 -13   1   0  125.49    7.40
 -13   1   0  131.59    8.50
 -14  -1   0    5.00    2.70
 -14  -1   0    5.20    1.40
 -14  -1   0   10.00    4.10
 -14  -1   0    5.30    1.90
 -14   1   0    6.80    2.90
 -14   1   0    9.50    3.90
 -14   1   0    7.50    3.10
 -14   1   0    5.50    1.70
 -15  -1   0   42.20    5.60
 -15  -1   0   27.70    5.60
 -15  -1   0   35.50    2.60
 -15  -1   0   35.20    4.50
 -15   1   0   35.20    5.80
 -15   1   0   34.40    5.00
 -15   1   0   31.90    3.00
 -15   1   0   28.70    5.40
 -16  -1   0    3.30    1.50
 -16  -1   0    2.90    2.50
 -16  -1   0   -1.70    2.90
 -16   1   0   -6.40    2.00
 -16   1   0    4.40    1.80
 -16   1   0   -2.30    2.70
 -16   1   0   -1.20    2.30
 -17  -1   0   46.80    6.20
 -17  -1   0   23.00    5.30
 -17  -1   0   30.40    2.80
 -17   1   0   30.90    6.00
 -17   1   0   34.60    5.10
 -17   1   0   34.50    3.60
 -17   1   0   44.00    7.30
 -18  -1   0   10.00    2.00
 -18  -1   0    4.90    6.10
 -18  -1   0    8.80    4.60
 -18   1   0    4.60    2.00
 -18   1   0   12.90    4.60
 -18   1   0    7.20    3.20
 -18   1   0    8.50    4.20
 -19  -1   0   53.99    4.40
 -19  -1   0   52.39    8.20
 -19  -1   0   55.59    6.90
 -19   1   0   64.39    8.70
 -19   1   0   48.80    5.90
 -19   1   0   39.90   12.90
 -19   1   0   53.09    4.10
 -20  -1   0    3.80    1.90
 -20  -1   0    3.70    3.10
 -20   1   0    5.50    3.00
 -20   1   0    0.30    4.90
 -20   1   0    8.90    4.20
 -20   1   0    4.80    2.10
   0  -2   0    6.50    1.40
   0  -2   0    4.30    1.20
   0  -2   0    2.80    1.10
   0   2   0    4.90    1.20
   0   2   0    6.80    1.30
   0   2   0    2.30    1.00
   1  -2   0  939.81   16.80
  -1  -2   0  904.61   17.20
  -1  -2   0  936.21   17.00
   1  -2   0  884.51   18.20
  -1  -2   0  920.01   16.70
   1  -2   0  900.31   17.00
   1   2   0  898.21   16.80
   1   2   0  914.91   17.10
  -1   2   0  910.71   18.20
   1   2   0  907.61   16.60
  -1   2   0  918.41   16.80
  -1   2   0  931.81   17.10
   2  -2   0  841.42   15.90
  -2  -2   0  837.22   15.60
  -2  -2   0  861.51   15.70
  -2  -2   0  847.32   15.90
  -2  -2   0  840.72   16.70
  -2   2   0  853.01   15.90
  -2   2   0  849.32   19.90
   2   2   0  864.31   14.40
   2   2   0  838.62   15.60
   2   2   0  854.21   15.40
  -2   2   0  837.72   16.10
   2   2   0  851.01   15.60
   3  -2   0  151.28    4.10
  -3  -2   0  148.09    5.70
  -3  -2   0  146.89    4.70
  -3  -2   0  156.78    4.60
   3  -2   0  142.89    4.60
  -3  -2   0  147.79    4.20
   3   2   0  158.58    4.20
   3   2   0  154.28    4.40
  -3   2   0  154.48    6.20
   3   2   0  145.79    4.20
  -3   2   0  149.88    4.90
   3   2   0  149.39    3.30
  -4  -2   0    8.80    1.40
  -4  -2   0    9.60    1.50
  -4  -2   0    9.00    0.90
  -4  -2   0   11.20    1.30
   4  -2   0    8.30    1.30
  -4  -2   0   10.20    2.20
   4   2   0   12.20    1.30
   4   2   0    9.90    1.00
  -4   2   0   11.90    2.90
   4   2   0   10.10    1.10
  -4   2   0   11.50    1.70
   4   2   0    9.20    1.00
  -5  -2   0  690.03   12.20
  -5  -2   0  693.03   12.20
  -5  -2   0  697.43   13.30
  -5  -2   0  726.93   16.90
  -5  -2   0  683.83   13.10
   5  -2   0  708.33   14.20
  -5   2   0  693.53   16.90
  -5   2   0  718.63   14.20
  -5   2   0  696.33   13.90
  -6  -2   0  271.97    6.50
  -6  -2   0  276.97    6.40
  -6  -2   0  279.57    6.70
  -6  -2   0  293.87   10.20
   6  -2   0  277.67    8.10
  -6   2   0  282.17   10.00
  -6   2   0  283.07    8.00
  -6   2   0  276.97    7.30
   7  -2   0    3.10    1.70
  -7  -2   0    3.00    1.20
  -7  -2   0    5.30    2.40
  -7  -2   0    5.00    1.30
  -7  -2   0    3.70    1.20
  -7   2   0    6.20    2.40
  -7   2   0    4.00    1.50
  -7   2   0    3.00    1.60
  -8  -2   0    8.40    1.40
  -8  -2   0    6.40    2.10
  -8  -2   0   10.50    1.80
   8  -2   0   10.10    3.00
  -8  -2   0    7.40    1.40
  -8   2   0   11.60    2.30
  -8   2   0    9.60    1.80
  -8   2   0   11.90    2.80
  -9  -2   0   56.59    2.80
  -9  -2   0   61.09    3.00
  -9  -2   0   64.39    5.80
   9  -2   0   63.69    4.90
  -9  -2   0   60.89    3.70
  -9   2   0   66.19    3.50
  -9   2   0   65.89    4.80
  -9   2   0   75.59    5.80
 -10  -2   0  443.86    9.80
  10  -2   0  452.35   13.90
 -10  -2   0  473.95   15.90
 -10  -2   0  456.55    9.50
 -10   2   0  457.35   10.70
 -10   2   0  456.15   13.80
 -10   2   0  473.65   15.10
 -11  -2   0  114.19    8.10
 -11  -2   0  101.19    5.30
  11  -2   0  111.79    7.10
 -11  -2   0   93.59    3.90
 -11  -2   0  107.09    3.90
 -11   2   0  110.19    8.10
 -11   2   0  102.39    4.60
 -11   2   0  105.99    6.80
 -11   2   0  104.29    7.10
 -12  -2   0  160.28    5.40
 -12  -2   0  174.38    7.30
 -12  -2   0  167.08    5.10
  12  -2   0  161.68    9.00
 -12  -2   0  166.68   10.10
 -12   2   0  160.38   10.00
 -12   2   0  167.88    9.30
 -12   2   0  169.88    6.10
 -12   2   0  178.98    9.10
 -13  -2   0  188.48    7.90
 -13  -2   0  187.78   11.30
  13  -2   0  169.38    9.60
 -13  -2   0  154.68    7.10
 -13  -2   0  183.98    5.60
 -13   2   0  175.48    9.40
 -13   2   0  177.58   10.80
 -13   2   0  180.68    6.50
 -13   2   0  174.28    9.70
 -14  -2   0  146.39   10.40
 -14  -2   0  141.79    5.10
 -14  -2   0  142.79    7.20
  14  -2   0  143.39    9.40
 -14   2   0  137.39    6.30
 -14   2   0  146.59    9.10
 -14   2   0  131.09    9.90
 -14   2   0  126.69    8.70
 -15  -2   0  736.33   24.70
 -15  -2   0  735.43   19.00
 -15  -2   0  739.83   15.10
 -15   2   0  795.72   25.10
 -15   2   0  735.33   16.60
 -15   2   0  755.12   22.30
 -15   2   0  755.42   22.70
 -16  -2   0   32.00    4.50
 -16  -2   0   50.89    7.90
 -16  -2   0   33.00    3.10
 -16   2   0   31.80    6.00
 -16   2   0   42.10    6.70
 -16   2   0   36.90    3.70
 -16   2   0   30.00    5.30
 -17  -2   0    0.60    2.40
 -17  -2   0    4.90    4.00
 -17   2   0    2.60    3.40
 -17   2   0   -3.90    2.20
 -17   2   0    2.30    3.10
 -17   2   0    4.20    2.10
 -18  -2   0   27.60    6.20
 -18  -2   0   27.80    4.50
 -18  -2   0   28.30    3.20
 -18   2   0   24.40    5.80
 -18   2   0   27.40    3.60
 -18   2   0   33.80    5.70
 -18   2   0   22.70    5.50
 -19  -2   0   10.20    3.10
 -19  -2   0   12.00    2.40
 -19   2   0    8.70    4.80
 -19   2   0    5.80    4.50
 -19   2   0   10.20    6.10
 -19   2   0   14.00    2.80
   0  -3   0    3.60    1.40
   0  -3   0    0.90    1.10
   0   3   0    1.00    1.30
   0   3   0    1.70    1.30
  -1  -3   0 5985.80  196.78
   1  -3   0 6019.60  199.58
   1   3   0 6176.78  200.18
  -1   3   0 6073.79  200.28
  -2  -3   0   12.00    1.90
   2  -3   0   12.70    2.50
  -2  -3   0   13.10    2.70
  -2  -3   0   13.10    2.30
  -2   3   0    9.40    1.80
  -2   3   0    9.90    2.50
   2   3   0   12.70    2.00
   2   3   0   17.50    2.30
   2   3   0   11.10    1.90
  -2   3   0   16.90    2.80
   3  -3   0  828.72   17.30
  -3  -3   0  828.92   16.90
  -3  -3   0  857.01   17.10
  -3  -3   0  850.61   18.50
  -3  -3   0  834.22   17.70
  -3   3   0  866.71   17.70
   3   3   0  853.81   16.80
  -3   3   0  849.72   18.70
  -3   3   0  859.31   19.90
   3   3   0  852.61   15.00
   3   3   0  849.52   16.80
   3   3   0  859.11   16.60
   4  -3   0  730.03   15.30
  -4  -3   0  726.83   17.20
  -4  -3   0  716.03   15.40
  -4  -3   0  714.83   14.60
   4  -3   0  725.33   13.70
  -4  -3   0  725.83   15.10
  -4   3   0  734.43   18.50
   4   3   0  738.83   14.60
   4   3   0  728.53   14.30
   4   3   0  737.53   12.60
  -4   3   0  719.13   15.70
  -4   3   0  766.42   16.00
   5  -3   0   47.60    2.80
  -5  -3   0   47.70    4.30
  -5  -3   0   46.40    2.80
  -5  -3   0   46.60    3.30
  -5  -3   0   43.60    3.40
   5   3   0   47.30    2.70
  -5   3   0   54.09    3.80
   5   3   0   48.80    2.60
  -5   3   0   43.50    4.60
   5   3   0   51.29    2.70
  -6  -3   0  401.36    8.70
  -6  -3   0  428.46   10.20
  -6  -3   0  419.26   10.40
  -6  -3   0  414.06   13.10
   6  -3   0  412.16   10.00
  -6   3   0  405.46   10.70
   6   3   0  394.36    7.90
  -6   3   0  425.56   13.80
   6   3   0  399.36    7.80
   6   3   0  388.96    8.30
  -7  -3   0    7.10    1.90
   7  -3   0    7.40    2.00
  -7  -3   0   11.10    3.10
  -7  -3   0   10.40    1.90
  -7   3   0    6.10    2.00
  -7   3   0    5.20    2.50
  -8  -3   0   50.89    6.40
  -8  -3   0   37.00    2.20
  -8  -3   0   35.90    3.20
   8  -3   0   34.90    3.50
  -8  -3   0   35.00    2.90
  -8   3   0   37.10    3.50
  -8   3   0   34.00    5.00
  -9  -3   0  870.81   21.20
  -9  -3   0  872.31   16.20
  -9  -3   0  896.81   17.60
   9  -3   0  886.21   19.90
  -9  -3   0  900.21   23.70
  -9   3   0  906.11   20.00
  -9   3   0  860.31   20.80
  -9   3   0  882.11   23.50
 -10  -3   0   79.99    3.70
 -10  -3   0   72.09    6.70
  10  -3   0   93.19    5.90
 -10  -3   0   78.89    4.20
 -10   3   0   80.39    6.80
 -10   3   0   73.39    5.20
 -10   3   0   78.19    5.60
  11  -3   0  150.98    7.90
 -11  -3   0  147.59    9.70
 -11  -3   0  138.09    6.40
 -11  -3   0  136.59    5.90
 -11  -3   0  157.48    5.80
 -11   3   0  155.88    9.50
 -11   3   0  151.98    7.70
 -11   3   0  151.78    6.60
 -12  -3   0  155.48    6.30
 -12  -3   0  133.69    9.60
 -12  -3   0  140.39    5.80
 -12  -3   0  154.78    5.90
  12  -3   0  149.09    8.40
 -12   3   0  159.68    6.90
 -12   3   0  170.48   10.10
 -12   3   0  166.48    8.60
 -12   3   0  160.18   14.20
  13  -3   0  180.58    9.50
 -13  -3   0  166.48    6.40
 -13  -3   0  164.68    6.60
 -13  -3   0  173.48   11.10
 -13   3   0  176.58    7.40
 -13   3   0  167.78   11.20
 -13   3   0  169.38   10.30
 -13   3   0  157.88    8.80
 -14  -3   0  231.68    7.80
 -14  -3   0  238.28    8.00
 -14  -3   0  226.08   13.20
 -14  -3   0  246.98    8.20
  14  -3   0  253.07   11.80
 -14   3   0  233.28   11.20
 -14   3   0  222.88   12.20
 -14   3   0  219.88   13.30
 -14   3   0  223.78    8.70
 -15  -3   0    6.70    2.20
 -15  -3   0   -4.10    3.10
 -15  -3   0    3.20    1.90
 -15   3   0    0.70    2.80
 -15   3   0    1.20    3.60
 -15   3   0    5.00    2.50
 -16  -3   0   29.30    6.10
 -16  -3   0   40.90    4.00
 -16  -3   0   30.50    3.50
 -16   3   0   52.59    7.10
 -16   3   0   45.20    4.70
 -16   3   0   35.90    7.10
 -16   3   0   29.70    5.50
 -17  -3   0   14.20    5.10
 -17  -3   0   10.40    2.60
 -17  -3   0    6.60    2.50
 -17   3   0   11.70    3.10
 -17   3   0   14.00    4.90
 -17   3   0   12.80    4.60
 -18  -3   0   31.80    3.60
 -18  -3   0   37.10    3.80
 -18  -3   0   29.90    6.70
 -18   3   0   28.90    5.90
 -18   3   0   32.20    4.30
 -18   3   0   24.40    6.40
 -19  -3   0   53.19    4.80
 -19  -3   0   59.39    4.60
 -19   3   0   56.79    5.50
 -19   3   0   69.09    8.50
 -19   3   0   84.89   10.60
   0  -4   0 1529.65   29.80
   0  -4   0 1542.65   31.30
   0  -4   0 1587.14   29.50
   0   4   0 1494.35   29.50
   0   4   0 1583.84   31.20
   0   4   0 1554.84   29.30
   1  -4   0    1.70    1.70
  -1  -4   0   -0.40    1.60
   1  -4   0    1.10    1.80
  -1  -4   0    2.20    1.80
  -1  -4   0    0.10    1.60
   1   4   0   -0.60    1.50
  -1   4   0    3.20    2.00
  -1   4   0    1.80    1.80
   1   4   0    0.10    1.30
  -1   4   0    4.90    2.30
   1   4   0    0.90    1.60
   2  -4   0 1363.96   26.70
  -2  -4   0 1365.46   26.30
  -2  -4   0 1334.47   27.00
  -2  -4   0 1349.27   26.70
   2  -4   0 1352.16   26.30
  -2   4   0 1226.88   28.40
   2   4   0 1396.16   25.90
   2   4   0 1292.17   27.10
  -2   4   0 1383.96   26.50
  -2   4   0 1379.56   26.90
  -3  -4   0    1.20    1.50
  -3  -4   0    2.60    1.80
   3  -4   0    2.70    1.80
  -3  -4   0    3.50    1.90
  -3  -4   0    4.80    1.90
  -3   4   0    2.40    2.00
  -3   4   0    0.00    1.40
  -3   4   0    0.60    1.80
   3   4   0    1.10    1.60
   3   4   0    2.00    1.50
   3   4   0    2.70    1.80
  -4  -4   0   45.60    4.40
  -4  -4   0   45.70    3.90
   4  -4   0   37.10    3.60
  -4  -4   0   41.10    3.50
  -4  -4   0   39.20    3.70
   4   4   0   44.60    3.70
  -4   4   0   43.60    4.10
   4   4   0   46.20    3.50
  -4   4   0   37.90    3.80
   4   4   0   38.50    2.30
   4   4   0   41.40    3.40
  -4   4   0   44.70    4.80
   5  -4   0   94.19    3.90
  -5  -4   0   91.19    5.20
  -5  -4   0  100.29    4.80
  -5  -4   0   91.09    6.10
   5  -4   0   95.59    5.10
  -5  -4   0   96.59    5.30
  -5   4   0   95.99    6.90
  -5   4   0   99.59    5.80
   5   4   0   95.69    4.50
  -5   4   0  100.39    5.50
   5   4   0  102.09    3.10
   5   4   0   84.99    5.20
   5   4   0  100.29    4.80
  -6  -4   0   10.90    2.10
  -6  -4   0    6.10    2.60
  -6  -4   0   10.70    2.40
  -6  -4   0   10.10    2.40
   6  -4   0    5.20    1.50
   6   4   0    6.40    1.70
  -6   4   0   10.40    2.60
  -6   4   0    5.50    2.80
   6   4   0    7.30    1.60
  -6   4   0    5.00    2.00
   6   4   0    9.90    1.90
  -7  -4   0  132.89    4.90
  -7  -4   0  153.48    6.40
   7  -4   0  140.29    5.50
  -7  -4   0  152.58    8.40
  -7  -4   0  152.98    6.60
   7   4   0  136.39    4.50
  -7   4   0  138.29    6.70
   7   4   0  130.99    4.30
  -7   4   0  137.89    8.60
  -7   4   0  148.19    6.70
   7   4   0  139.79    4.70
  -8  -4   0   27.30    3.40
   8  -4   0   28.60    3.20
  -8  -4   0   25.60    3.40
  -8  -4   0   19.20    3.70
  -8   4   0   33.90    5.70
  -8   4   0   29.00    3.80
  -8   4   0   30.60    3.80
  -9  -4   0  296.37   12.80
   9  -4   0  276.87    9.30
  -9  -4   0  282.77    9.40
  -9  -4   0  274.47    9.00
  -9   4   0  300.17   13.30
  -9   4   0  276.37    9.90
 -10  -4   0  149.29   11.00
 -10  -4   0  157.68    6.90
  10  -4   0  141.09    6.90
 -10  -4   0  138.29    6.30
 -10   4   0  156.28   10.00
 -10   4   0  148.89    7.20
  11  -4   0  105.69    6.30
 -11  -4   0  103.99    8.60
 -11  -4   0  100.99    5.70
 -11  -4   0  111.39    5.70
 -11   4   0   94.39    6.10
 -11   4   0  103.29    8.40
 -12  -4   0  244.08    9.00
  12  -4   0  241.18   10.10
 -12  -4   0  235.28    8.50
 -12  -4   0  235.08   12.90
 -12   4   0  222.18   12.50
 -12   4   0  245.58    9.60
  13  -4   0   18.00    4.00
 -13  -4   0   14.80    3.00
 -13  -4   0   13.00    3.00
 -13  -4   0   12.80    4.60
 -13   4   0   20.60    3.70
 -13   4   0   12.80    4.50
 -13   4   0   24.50    6.80
 -14  -4   0   34.70    6.20
  14  -4   0   40.90    5.50
 -14  -4   0   38.10    4.40
 -14  -4   0   40.00    4.40
 -14   4   0   39.40    7.00
 -14   4   0   41.50    5.00
 -14   4   0   43.90    7.00
 -15  -4   0  279.17    9.90
 -15  -4   0  287.27   16.00
 -15  -4   0  281.87   10.40
 -15   4   0  299.87   16.40
 -15   4   0  298.47   11.30
 -15   4   0  298.67   15.40
 -16  -4   0   18.60    3.40
 -16  -4   0   16.50    5.60
 -16   4   0   20.60    5.50
 -16   4   0   25.70    4.10
 -16   4   0   25.60    6.60
 -16   4   0   16.70    3.80
 -17  -4   0   -1.20    3.50
 -17   4   0    4.90    3.60
 -17   4   0    5.10    3.00
 -17   4   0    1.30    3.70
 -17   4   0    5.30    2.70
 -18  -4   0    8.10    2.90
 -18   4   0   12.50    3.60
 -18   4   0   13.10    5.00
 -18   4   0    5.50    2.90
 -18   4   0    4.60    5.00
 -19  -4   0    1.30    2.40
 -19   4   0    5.70    4.40
 -19   4   0   -0.40    2.50
 -19   4   0   -0.40    2.70
 -19   4   0   -6.50    4.60
   0  -5   0   -1.10    1.80
   0  -5   0    1.30    2.10
   0   5   0   -0.40    2.00
   0   5   0    0.60    1.90
   0   5   0    1.30    1.90
   1  -5   0  421.06   13.00
   1  -5   0  425.86   12.60
  -1  -5   0  426.86   13.00
  -1  -5   0  427.56   12.60
  -1   5   0  446.96   13.20
   1   5   0  436.86   13.70
   1   5   0  414.76   12.60
  -1   5   0  434.66   14.40
  -1   5   0  428.96   12.50
   1   5   0  400.66   12.10
   2  -5   0  493.35   13.80
  -2  -5   0  517.85   15.00
  -2  -5   0  505.15   14.40
   2  -5   0  497.65   14.30
  -2  -5   0  519.15   14.10
  -2   5   0  502.85   14.50
  -2   5   0  496.05   13.90
   2   5   0  521.55   14.20
   2   5   0  499.75   13.50
  -2   5   0  498.45   16.10
   2   5   0  511.65   14.70
  -3  -5   0   50.59    4.60
   3  -5   0   58.69    4.90
  -3  -5   0   48.20    4.70
  -3  -5   0   57.49    4.80
  -3   5   0   46.70    5.30
  -3   5   0   62.69    5.00
   3   5   0   47.70    4.40
  -3   5   0   62.79    5.10
   3   5   0   60.29    4.70
   3   5   0   56.49    4.70
   4  -5   0  200.18    8.30
  -4  -5   0  188.48    8.00
  -4  -5   0  188.78    8.60
  -4  -5   0  189.38    8.10
  -4  -5   0  193.78    8.40
  -4   5   0  198.58    8.40
   4   5   0  184.88    7.70
   4   5   0  197.58    7.80
  -4   5   0  201.58   10.30
   4   5   0  199.78    6.20
  -4   5   0  208.08    8.80
   4   5   0  190.08    7.40
  -5  -5   0    4.20    1.90
  -5  -5   0   -0.10    2.00
  -5  -5   0    2.90    1.90
  -5  -5   0    4.70    2.30
   5  -5   0   -0.30    1.80
   5   5   0    2.10    1.10
  -5   5   0    2.70    2.20
   5   5   0    2.40    1.90
  -5   5   0    2.60    2.60
  -5   5   0    0.50    2.00
   5   5   0    0.90    1.70
   5   5   0    3.80    1.70
   6  -5   0 1614.94   27.80
  -6  -5   0 1573.74   34.20
  -6  -5   0 1600.04   31.50
  -6  -5   0 1598.64   32.00
  -6   5   0 1517.55   36.20
   6   5   0 1502.05   35.70
   6   5   0 1601.74   29.40
  -6   5   0 1604.44   32.60
  -6   5   0 1571.74   31.80
   6   5   0 1583.74   32.20
   7  -5   0  234.18    7.00
  -7  -5   0  219.98    9.10
  -7  -5   0  241.28   11.10
  -7  -5   0  220.58    8.80
   7   5   0  220.68    7.20
   7   5   0  231.38    7.20
  -7   5   0  237.48   12.10
  -7   5   0  235.48    9.40
  -7   5   0  236.08    9.70
   7   5   0  234.08    7.50
  -8  -5   0 1134.79   24.40
   8  -5   0 1128.89   21.90
  -8  -5   0 1125.79   28.40
  -8  -5   0 1123.59   24.90
   8   5   0 1035.60   24.20
   8   5   0 1149.69   20.60
   8   5   0 1122.59   21.00
  -8   5   0 1139.49   25.60
  -8   5   0 1111.19   29.90
  -8   5   0 1142.09   25.00
  -9  -5   0 1060.29   29.50
  -9  -5   0 1060.59   23.30
   9  -5   0 1035.80   21.40
  -9  -5   0 1040.70   23.80
  -9   5   0 1041.80   24.50
  -9   5   0 1036.50   29.10
  -9   5   0 1068.59   24.10
 -10  -5   0   90.79    7.90
 -10  -5   0   82.99    5.80
 -10  -5   0   78.09    5.90
  10  -5   0   82.49    7.00
 -10   5   0   71.99    9.40
 -10   5   0   79.99    5.90
 -10   5   0   87.69    6.50
 -11  -5   0   48.90    5.10
 -11  -5   0   50.19    5.00
  11  -5   0   58.19    4.80
 -11  -5   0   43.80    5.90
 -11   5   0   54.09    5.90
 -11   5   0   53.29    7.30
 -11   5   0   49.20    5.10
 -12  -5   0  254.07   10.30
 -12  -5   0  267.77   14.20
 -12  -5   0  269.07   10.10
  12  -5   0  271.27   10.30
 -12   5   0  261.57   11.00
 -12   5   0  251.37   10.40
 -12   5   0  247.78   14.00
  13  -5   0  145.99    8.00
 -13  -5   0  136.09    7.90
 -13  -5   0  140.99    7.70
 -13  -5   0  132.29   10.70
 -13   5   0  142.69    8.10
 -13   5   0  134.59    8.20
 -13   5   0  142.59   11.10
  14  -5   0  128.59    8.00
 -14  -5   0  132.59    7.50
 -14  -5   0  131.49   11.00
 -14  -5   0  109.89    7.40
 -14   5   0  131.39   11.00
 -14   5   0  132.09    7.90
 -14   5   0  133.39    8.40
 -14   5   0  141.69   11.90
 -15  -5   0   12.00    3.60
 -15  -5   0   22.00    4.10
 -15   5   0   29.50    6.90
 -15   5   0   29.10    4.90
 -15   5   0   11.00    4.90
 -15   5   0   32.50    4.80
 -16  -5   0  121.09    7.40
 -16  -5   0  113.89   11.00
 -16   5   0   98.69   15.80
 -16   5   0  114.09    8.10
 -16   5   0  109.59   10.50
 -16   5   0   97.69    7.70
 -17  -5   0  171.78    8.80
 -17   5   0  180.78   14.60
 -17   5   0  166.18    9.80
 -17   5   0  175.88   13.20
 -17   5   0  185.18    9.80
 -18  -5   0   12.70    3.40
 -18   5   0   16.50    4.00
 -18   5   0    3.10    3.20
 -18   5   0   10.90    5.30
   0  -6   0 1306.07   27.80
   0  -6   0 1241.68   28.20
   0   6   0 1249.07   27.30
   0   6   0 1264.67   29.80
   0   6   0 1219.88   27.70
  -1  -6   0   30.30    4.50
   1  -6   0   25.20    4.30
  -1  -6   0   24.60    4.00
   1  -6   0   25.40    4.20
   1   6   0   17.30    3.50
   1   6   0   25.20    3.90
   1   6   0   19.50    3.60
  -1   6   0   21.40    4.40
  -1   6   0   22.20    4.00
  -1   6   0   23.10    3.80
  -2  -6   0  993.00   22.80
  -2  -6   0 1026.40   23.50
  -2  -6   0  942.91   23.50
   2  -6   0  958.70   23.50
   2   6   0  977.40   24.20
   2   6   0  988.10   23.20
  -2   6   0  985.70   23.80
  -2   6   0  974.10   23.20
   2   6   0 1005.50   22.80
  -2   6   0  980.90   26.00
  -3  -6   0   13.80    3.20
  -3  -6   0   13.00    3.30
  -3  -6   0   13.80    3.30
   3  -6   0    9.70    2.90
   3   6   0   13.80    3.00
   3   6   0   11.40    3.10
  -3   6   0   15.20    4.30
   3   6   0   17.10    3.50
  -3   6   0    9.70    3.30
  -3   6   0   10.60    2.90
  -4  -6   0  202.18    9.40
  -4  -6   0  196.88    9.00
  -4  -6   0  191.08    9.20
   4  -6   0  204.28    9.20
   4   6   0  193.18    8.30
   4   6   0  196.18    8.80
  -4   6   0  199.28    9.50
   4   6   0  199.78    8.80
  -4   6   0  193.58   10.90
   4   6   0  205.08    7.10
  -4   6   0  198.08    9.10
  -5  -6   0  185.48    8.70
  -5  -6   0  156.08    8.80
  -5  -6   0  171.78    8.70
   5  -6   0  165.88    8.30
   5   6   0  158.48    7.30
  -5   6   0  168.08   10.40
   5   6   0  160.78    7.70
  -5   6   0  163.38    8.40
  -5   6   0  158.48    8.60
   5   6   0  166.18    5.80
   5   6   0  161.88    7.70
  -6  -6   0  143.89    8.20
  -6  -6   0  155.98    8.10
   6  -6   0  161.48    5.50
  -6  -6   0  149.39    9.00
  -6   6   0  141.09    8.00
  -6   6   0  148.19    8.40
   6   6   0  150.58    7.00
   6   6   0  156.28    7.20
  -6   6   0  152.48   10.30
   6   6   0  148.59    4.80
   6   6   0  158.38    7.30
  -7  -6   0  161.58    8.40
  -7  -6   0  169.48    8.80
  -7  -6   0  176.58   10.00
   7  -6   0  178.68    6.00
  -7   6   0  170.08    9.10
  -7   6   0  178.78    8.90
  -7   6   0  164.28   10.90
   7   6   0  165.48    7.00
   7   6   0  170.88    7.40
   7   6   0  174.08    7.20
   8  -6   0   60.49    3.80
  -8  -6   0   47.40    5.90
  -8  -6   0   62.09    5.90
  -8  -6   0   57.79    5.60
  -8   6   0   61.69    5.90
   8   6   0   62.29    4.30
   8   6   0   53.59    4.10
  -8   6   0   60.89    6.60
   8   6   0   57.19    6.70
  -8   6   0   37.30    5.70
   9  -6   0   41.60    3.70
  -9  -6   0   33.00    4.70
  -9  -6   0   36.30    5.70
  -9  -6   0   47.50    5.70
  -9   6   0   42.40    5.40
  -9   6   0   47.60    6.00
  -9   6   0   38.30    6.40
   9   6   0   31.90    3.20
   9   6   0   39.30    3.10
 -10  -6   0   32.40    5.50
 -10  -6   0   42.00    5.20
 -10  -6   0   45.70    5.50
  10  -6   0   42.20    4.00
 -10   6   0   46.40    7.60
 -10   6   0   47.60    6.00
 -10   6   0   50.79    6.10
 -11  -6   0  108.29    7.30
  11  -6   0  111.19    6.30
 -11  -6   0  118.49    7.80
 -11  -6   0  113.39    9.60
 -11   6   0  107.69   10.00
 -11   6   0  107.99    7.90
 -11   6   0  112.69    7.70
  12  -6   0   41.70    4.40
 -12  -6   0   37.00    5.20
 -12  -6   0   32.20    6.00
 -12  -6   0   41.10    5.50
 -12   6   0   41.90    6.50
 -12   6   0   40.10    6.70
 -12   6   0   27.60    4.90
  13  -6   0   28.60    4.20
 -13  -6   0   22.70    4.40
 -13  -6   0   28.30    4.80
 -13  -6   0   21.60    5.50
 -13   6   0   21.20    4.60
 -13   6   0   25.80    6.40
 -13   6   0   28.00    5.00
 -14  -6   0  240.58   22.40
 -14  -6   0  191.08   10.20
 -14  -6   0  198.98   10.00
 -14   6   0  190.18   14.00
 -14   6   0  188.68   10.40
 -14   6   0  196.98   14.30
 -14   6   0  196.98   10.70
 -15  -6   0   18.70    5.80
 -15  -6   0   19.30    6.30
 -15  -6   0    9.00    3.80
 -15   6   0   18.20    5.90
 -15   6   0   19.40    4.70
 -15   6   0   11.90    4.20
 -15   6   0   10.40    5.10
 -16  -6   0  230.28   11.60
 -16  -6   0  218.18   10.70
 -16   6   0  236.58   15.70
 -16   6   0  224.78   16.00
 -16   6   0  214.98   11.40
 -17  -6   0   -2.30    2.70
 -17   6   0   -6.40    3.20
 -17   6   0    0.90    3.00
   0  -7   0   -2.40    1.80
   0  -7   0   -0.50    2.30
   0   7   0    1.60    2.20
   0   7   0    1.70    2.60
   0   7   0   -0.80    2.20
  -1  -7   0  246.58   11.00
   1  -7   0  268.67   11.20
  -1  -7   0  270.77   11.60
   1  -7   0  264.07   11.60
  -1  -7   0  270.87   10.30
   1   7   0  273.17   11.10
  -1   7   0  278.57   11.40
   1   7   0  278.47   11.60
  -1   7   0  275.57   13.00
   1   7   0  279.27   12.50
  -1   7   0  251.27   11.30
  -2  -7   0   14.00    3.50
  -2  -7   0   11.30    3.30
   2  -7   0   11.90    3.60
  -2  -7   0   16.90    3.70
   2   7   0   10.30    3.40
  -2   7   0    6.50    3.30
   2   7   0   13.40    3.40
   2   7   0   11.20    3.50
  -2   7   0   12.70    3.60
  -2   7   0   23.60    4.60
   3  -7   0  142.19    8.50
  -3  -7   0  133.39    8.50
  -3  -7   0  127.79    8.10
  -3  -7   0  133.99    7.90
  -3   7   0  137.59    8.30
  -3   7   0  130.59    9.60
   3   7   0  128.59    7.70
  -3   7   0  127.79    8.00
   3   7   0  130.29    8.10
   3   7   0  130.19    8.20
  -4  -7   0  175.28    9.40
  -4  -7   0  193.98   10.10
   4  -7   0  199.98    9.90
  -4  -7   0  187.18    9.50
  -4   7   0  202.48   12.00
  -4   7   0  194.38   10.20
   4   7   0  192.18    7.70
   4   7   0  191.18    9.30
  -4   7   0  174.78    9.50
   4   7   0  179.58    8.80
   4   7   0  187.18    9.50
  -5  -7   0  346.77   13.60
  -5  -7   0  324.67   13.30
   5  -7   0  330.97   12.80
  -5  -7   0  351.96   13.20
   5   7   0  353.16   12.40
   5   7   0  338.47   12.40
  -5   7   0  326.07   15.60
   5   7   0  316.47   11.60
  -5   7   0  340.07   13.70
   5   7   0  339.67    9.70
  -5   7   0  315.87   12.80
  -6  -7   0  603.44   19.60
  -6  -7   0  638.74   18.80
  -6  -7   0  638.64   19.30
   6  -7   0  609.24   13.30
   6   7   0  619.84   13.40
   6   7   0  601.74   16.50
  -6   7   0  639.44   26.70
  -6   7   0  638.64   22.70
  -6   7   0  622.24   19.40
   6   7   0  642.34   17.40
   6   7   0  611.04   17.20
   7  -7   0  347.27    8.80
  -7  -7   0  345.77   13.40
  -7  -7   0  354.16   14.90
  -7  -7   0  343.47   13.80
   7   7   0  342.67   11.80
  -7   7   0  347.97   15.90
  -7   7   0  352.66   16.80
   7   7   0  341.57   11.40
  -7   7   0  330.07   13.80
   7   7   0  330.07   11.50
  -8  -7   0  288.27   12.20
   8  -7   0  293.57    8.00
  -8  -7   0  275.27   13.70
  -8  -7   0  274.57   12.70
  -8   7   0  272.77   15.10
   8   7   0  293.67   10.20
   8   7   0  288.27   10.00
  -8   7   0  293.97   12.60
   8   7   0  274.87    9.60
  -8   7   0  277.47   12.60
  -9  -7   0  514.85   16.70
  -9  -7   0  480.35   18.90
   9  -7   0  480.05   11.50
   9   7   0  472.15   12.30
  -9   7   0  475.25   16.60
   9   7   0  487.15   12.90
   9   7   0  477.35   12.70
  -9   7   0  478.05   20.50
  -9   7   0  477.15   17.00
 -10  -7   0   18.60    5.30
  10  -7   0   18.90    2.70
 -10  -7   0    8.10    4.20
 -10  -7   0   14.90    4.20
 -10   7   0   15.10    4.10
  10   7   0   18.50    2.40
 -10   7   0   16.00    5.70
 -10   7   0   13.10    4.00
  11  -7   0   84.29    4.90
 -11  -7   0   89.09    7.70
 -11  -7   0   79.19    7.20
 -11  -7   0   59.49    7.70
 -11   7   0   81.49    7.80
 -11   7   0   93.49    7.90
 -11   7   0   63.79    9.10
 -12  -7   0  213.08   11.00
 -12  -7   0  228.78   14.10
 -12  -7   0  206.98   11.20
 -12   7   0  210.88   11.20
 -12   7   0  190.58   14.20
 -12   7   0  201.38   11.70
 -13  -7   0  163.18   10.10
 -13  -7   0  159.38    9.60
 -13   7   0  145.29   11.80
 -13   7   0  151.28    9.80
 -13   7   0  150.28   12.80
 -14  -7   0   68.09    7.70
 -14  -7   0   51.29    8.10
 -14  -7   0   51.39    6.80
 -14   7   0   59.49    7.50
 -14   7   0   57.69    7.20
 -14   7   0   43.90    7.80
 -14   7   0   57.59    9.00
 -15  -7   0   11.40    4.50
 -15   7   0   13.20    4.50
 -15   7   0   12.60    6.50
 -15   7   0   16.10    6.80
 -15   7   0   11.80    4.20
 -16  -7   0   10.20    4.50
 -16  -7   0    8.60    4.10
 -16   7   0    9.30    5.70
 -16   7   0   10.80    4.60
 -16   7   0   21.30    4.90
   0  -8   0   53.69    6.80
   0  -8   0   46.40    6.30
   0  -8   0   57.59    5.10
   0   8   0   41.60    6.10
   0   8   0   53.59    6.60
   0   8   0   45.60    6.00
  -1  -8   0   66.79    6.70
  -1  -8   0   81.99    6.20
   1  -8   0   88.09    7.50
  -1  -8   0   79.29    7.10
   1  -8   0   91.89    7.70
  -1   8   0   67.59    7.60
  -1   8   0   73.09    6.90
   1   8   0   66.39    6.50
   1   8   0   85.69    7.50
   1   8   0   79.39    7.80
  -2  -8   0  200.58   10.50
  -2  -8   0  210.08   11.20
   2  -8   0  202.08   11.00
  -2  -8   0  208.48    9.90
  -2   8   0  206.98   12.50
  -2   8   0  211.98   11.30
   2   8   0  218.68   10.60
  -2   8   0  206.88   10.70
   2   8   0  195.98   11.20
   2   8   0  200.68   10.60
  -3  -8   0  373.76   15.20
  -3  -8   0  394.76   15.20
   3  -8   0  388.76   15.20
  -3  -8   0  408.46   14.50
   3   8   0  386.16   14.60
  -3   8   0  360.46   15.00
  -3   8   0  431.26   18.20
  -3   8   0  376.66   14.70
   3   8   0  395.86   15.40
  -4  -8   0   42.20    6.00
  -4  -8   0   35.20    5.70
  -4  -8   0   35.90    5.70
   4  -8   0   31.70    5.60
   4   8   0   32.00    4.10
  -4   8   0   34.80    5.60
   4   8   0   33.60    5.50
   4   8   0   37.60    5.50
   4   8   0   38.20    5.40
  -4   8   0   33.90    5.90
  -4   8   0   29.60    5.60
  -5  -8   0  111.99    8.40
  -5  -8   0  106.29    8.70
   5  -8   0  117.49    8.30
  -5  -8   0  111.09    8.50
   5   8   0  128.29    8.20
   5   8   0  113.99    7.10
  -5   8   0  116.79   10.30
  -5   8   0  102.39    8.60
   5   8   0  120.69    8.10
   5   8   0  126.79    7.80
  -5   8   0  133.09    8.80
  -6  -8   0   13.20    4.30
  -6  -8   0    8.40    3.50
  -6  -8   0   11.10    4.20
   6  -8   0   10.60    2.10
   6   8   0   10.80    2.40
   6   8   0   13.70    3.50
  -6   8   0    7.90    4.10
   6   8   0   11.00    3.70
  -6   8   0    4.40    4.20
  -6   8   0   18.10    4.50
   6   8   0    8.40    3.30
  -7  -8   0   30.30    5.90
  -7  -8   0   35.20    6.30
  -7  -8   0   27.60    5.40
   7  -8   0   32.50    2.90
   7   8   0   30.50    4.80
  -7   8   0   20.80    5.00
   7   8   0   38.10    5.10
   7   8   0   40.80    5.50
  -7   8   0   23.50    6.00
   7   8   0   31.60    2.90
  -7   8   0   21.90    4.90
  -8  -8   0  146.29   10.50
  -8  -8   0  137.29    9.60
  -8  -8   0  152.08    9.70
  -8   8   0  144.49    9.60
   8   8   0  133.89    7.90
  -8   8   0  145.79   12.00
   8   8   0  138.79    7.60
   8   8   0  136.39    7.60
  -9  -8   0   44.30    6.70
  -9  -8   0   38.50    6.80
  -9  -8   0   49.99    7.00
  -9   8   0   41.30    6.60
   9   8   0   44.90    4.80
  -9   8   0   33.90    6.80
   9   8   0   39.20    4.30
  -9   8   0   48.00    6.60
   9   8   0   40.20    4.60
 -10  -8   0   28.50    6.40
 -10  -8   0   28.50    5.50
  10   8   0   25.80    3.40
  10   8   0   37.00    3.80
 -10   8   0   30.90    5.60
 -10   8   0   35.90    6.20
 -10   8   0   36.20    7.40
  10   8   0   35.20    4.00
 -11  -8   0    5.50    3.70
 -11  -8   0    2.70    3.60
 -11  -8   0    6.60    4.00
 -11   8   0   10.30    4.50
 -11   8   0   10.30    4.60
  11   8   0    4.30    1.30
 -11   8   0    2.80    3.50
 -12  -8   0   40.60    6.50
 -12  -8   0   44.80   10.70
 -12  -8   0   35.10    6.20
 -12   8   0   35.20    6.20
 -12   8   0   42.10    8.90
 -12   8   0   55.99    7.70
 -13  -8   0   17.60    5.50
 -13  -8   0   32.50    5.90
 -13  -8   0   25.10    5.90
 -13   8   0   22.60    5.40
 -13   8   0   17.30    6.40
 -13   8   0   32.00    6.30
 -14  -8   0    7.40    4.30
 -14  -8   0   12.90    4.60
 -14   8   0   16.00    5.10
 -14   8   0   13.10    6.20
 -14   8   0   14.60    4.70
 -15  -8   0  161.28   10.80
 -15   8   0  127.59   10.20
 -15   8   0  159.78   11.50
 -15   8   0  128.69   14.60
   0  -9   0    0.10    3.20
   0  -9   0   -2.00    2.20
   0   9   0    2.30    3.70
   0   9   0    3.00    3.70
   0   9   0    4.60    3.70
  -1  -9   0  250.77   13.10
  -1  -9   0  239.28   14.60
  -1  -9   0  250.87   11.00
   1  -9   0  229.38   12.70
   1  -9   0  259.77   10.30
  -1   9   0  240.78   12.40
   1   9   0  235.68   13.40
   1   9   0  236.48   12.60
   1   9   0  235.38   12.10
  -1   9   0  249.08   14.20
   2  -9   0  234.08   12.60
  -2  -9   0  196.58   11.80
  -2  -9   0  216.68   12.10
   2  -9   0  198.98    8.70
  -2  -9   0  199.98   10.30
   2   9   0  196.08   12.10
   2   9   0  213.48   11.80
   2   9   0  229.28   11.70
  -2   9   0  193.68   11.40
  -2   9   0  210.58   12.20
  -2   9   0  233.08   14.20
  -3  -9   0    6.80    4.10
  -3  -9   0    6.60    3.90
  -3  -9   0    6.40    3.30
   3  -9   0    1.90    3.80
  -3   9   0   11.80    4.20
   3   9   0   11.30    4.20
   3   9   0   15.90    4.50
  -3   9   0   14.10    4.90
  -3   9   0   11.50    4.70
  -4  -9   0  113.09    9.60
  -4  -9   0  117.39    9.00
  -4  -9   0  126.19   12.00
   4  -9   0  132.49    9.60
   4   9   0  118.49    7.30
  -4   9   0  118.99    9.20
  -4   9   0  121.29   11.20
   4   9   0  116.59    8.70
   4   9   0  109.69    8.80
   4   9   0  105.29    8.60
  -4   9   0  120.29    9.80
  -5  -9   0   87.69    8.00
  -5  -9   0   95.59    8.90
  -5  -9   0   88.49    8.60
  -5   9   0   83.79    8.50
   5   9   0   85.49    7.90
   5   9   0   89.09    7.50
   5   9   0   97.09    8.10
  -5   9   0   94.49    8.20
  -5   9   0   90.49   10.00
   5   9   0   89.09    5.90
  -6  -9   0   72.59    7.90
  -6  -9   0   75.49    8.50
  -6  -9   0   76.19    8.70
   6   9   0   76.09    6.90
   6   9   0   83.79    7.40
  -6   9   0   74.39   10.50
  -6   9   0   79.49    8.10
  -6   9   0   74.29    8.80
   6   9   0   83.99    5.90
   6   9   0   87.09    7.70
  -7  -9   0  233.38   13.10
  -7  -9   0  250.57   13.20
  -7  -9   0  227.38   12.80
  -7   9   0  210.48   12.20
  -7   9   0  239.48   15.60
   7   9   0  231.78   11.20
   7   9   0  228.08   10.80
  -7   9   0  247.18   13.70
   7   9   0  215.98   10.80
   7   9   0  237.18    7.50
  -8  -9   0   77.99   10.00
  -8  -9   0   59.19    7.90
  -8  -9   0   65.79    8.40
  -8   9   0   57.69    8.40
  -8   9   0   81.79    9.00
   8   9   0   58.19    6.00
  -8   9   0   68.09    8.50
   8   9   0   62.19    6.30
   8   9   0   54.39    6.40
  -9  -9   0   13.40    4.70
  -9  -9   0   17.60    5.10
  -9  -9   0    6.40    4.00
   9   9   0   14.60    3.50
   9   9   0   10.10    3.40
   9   9   0   12.60    3.30
  -9   9   0   15.00    4.90
  -9   9   0   16.90    5.20
  -9   9   0    8.70    4.40
 -10  -9   0   21.50    5.40
 -10  -9   0   22.20    5.50
 -10  -9   0   29.70    5.80
 -10   9   0   34.60    6.70
 -10   9   0   26.00    5.70
  10   9   0   24.20    3.80
  10   9   0   28.20    4.10
  10   9   0   27.80    3.80
 -10   9   0   22.00    7.10
 -11  -9   0   10.10    4.40
 -11  -9   0   -0.50    3.90
 -11  -9   0    3.30    4.30
 -11   9   0    7.50    4.10
  11   9   0    2.30    1.90
 -11   9   0    8.60    4.40
  11   9   0    4.90    2.30
 -11   9   0    7.40    5.00
 -12  -9   0   59.29    8.10
 -12  -9   0   57.59    7.80
 -12  -9   0   68.39   10.10
 -12   9   0   49.50    8.20
 -12   9   0   54.69   10.50
 -12   9   0   73.99   14.00
 -13  -9   0   72.39    9.10
 -13  -9   0   80.69    8.40
 -13   9   0   79.19    9.70
 -13   9   0   65.19    9.90
 -14  -9   0   16.30    5.20
 -14  -9   0   31.50    8.20
 -14   9   0   28.00    6.30
 -14   9   0   32.00    6.60
   0 -10   0 1425.66   37.00
   0 -10   0 1410.96   31.60
   0  10   0 1396.66   36.00
   0  10   0 1429.66   35.40
   0  10   0 1354.96   38.10
  -1 -10   0   52.39    8.00
  -1 -10   0   57.29    6.80
   1 -10   0   45.70    7.60
   1 -10   0   61.59    6.40
  -1 -10   0   45.80    7.60
   1  10   0   59.69    8.10
  -1  10   0   51.29    8.00
   1  10   0   36.10    7.00
   1  10   0   48.70    7.40
  -1  10   0   60.39    7.90
  -1  10   0   56.69    9.30
   2 -10   0  652.83   17.50
  -2 -10   0  612.34   19.60
  -2 -10   0  609.34   22.60
   2 -10   0  670.63   23.10
  -2 -10   0  658.43   22.50
   2  10   0  644.14   22.10
   2  10   0  654.83   21.50
  -2  10   0  677.43   25.60
   2  10   0  658.63   23.60
  -2  10   0  642.24   22.70
  -2  10   0  609.34   21.40
  -3 -10   0  530.15   20.00
  -3 -10   0  510.25   20.30
   3 -10   0  522.35   20.20
  -3 -10   0  513.95   18.20
   3 -10   0  521.05   14.60
  -3  10   0  498.05   19.40
  -3  10   0  520.55   20.50
   3  10   0  517.15   20.30
   3  10   0  543.55   19.00
   3  10   0  538.75   19.80
  -3  10   0  558.64   23.50
  -4 -10   0   41.00    6.20
  -4 -10   0   51.19    8.00
  -4 -10   0   52.39    7.60
   4 -10   0   45.60    7.10
   4 -10   0   52.09    4.50
   4  10   0   48.20    6.80
  -4  10   0   49.30    7.50
   4  10   0   58.59    8.20
  -4  10   0   56.69    9.30
   4  10   0   46.80    6.90
  -4  10   0   30.10    6.70
   4  10   0   44.90    5.60
  -5 -10   0  404.26   18.40
   5 -10   0  441.96   11.70
  -5 -10   0  457.15   18.60
  -5 -10   0  453.05   18.00
   5  10   0  436.66   17.60
   5  10   0  455.45   16.90
  -5  10   0  431.26   18.00
   5  10   0  435.16   13.80
  -5  10   0  456.35   19.00
  -5  10   0  436.76   21.40
   5  10   0  445.26   18.00
  -6 -10   0    9.50    4.60
  -6 -10   0    8.40    4.40
  -6 -10   0   14.60    5.00
   6  10   0    5.90    3.70
  -6  10   0    7.00    4.40
  -6  10   0    5.40    3.80
  -6  10   0    6.20    4.30
   6  10   0    5.10    2.30
   6  10   0    5.60    3.80
   6  10   0   16.40    4.40
  -7 -10   0   17.80    5.40
  -7 -10   0   40.20    7.10
  -7 -10   0   33.80    6.80
  -7  10   0   19.70    6.90
   7  10   0   26.10    5.20
   7  10   0   35.60    4.00
   7  10   0   31.80    3.90
  -7  10   0   33.60    6.90
   7  10   0   32.00    5.70
  -7  10   0   30.40    6.20
   7  10   0   31.00    5.50
  -8 -10   0   24.70    5.40
  -8 -10   0   15.70    5.40
  -8 -10   0   22.40    5.70
   8  10   0   17.30    4.10
   8  10   0   25.50    4.80
  -8  10   0   14.80    5.20
   8  10   0   19.40    4.20
  -8  10   0   13.90    5.00
  -9 -10   0    0.50    3.70
  -9 -10   0    5.20    3.60
  -9 -10   0    6.70    4.90
  -9  10   0   -2.20    4.00
   9  10   0    1.30    2.40
   9  10   0   -2.80    2.70
  -9  10   0   -3.10    3.40
   9  10   0   -5.70    2.40
  -9  10   0    2.00    4.20
 -10 -10   0   10.30    4.80
 -10 -10   0    3.00    4.10
 -10 -10   0    4.50    5.30
  10  10   0    6.60    3.20
 -10  10   0    2.00    4.50
  10  10   0    7.30    3.00
  10  10   0    9.40    3.00
 -10  10   0   13.20    5.30
 -10  10   0   12.40    5.90
 -11 -10   0   24.80    6.60
 -11 -10   0   31.60    6.60
 -11 -10   0   51.39    8.40
 -11  10   0   32.70    6.80
 -11  10   0   26.60    6.30
  11  10   0   20.40    3.30
  11  10   0   24.10    3.60
  11  10   0   23.20    4.00
 -12 -10   0  151.38   12.50
 -12 -10   0  158.58   12.00
 -12  10   0  139.39   12.10
 -12  10   0  127.39   11.40
   0 -11   0    2.30    2.80
   0  11   0   -0.50    4.10
   0  11   0    2.30    4.10
   0  11   0    6.20    4.40
   1 -11   0    2.50    2.60
  -1 -11   0   -3.00    2.00
  -1 -11   0  -11.70    4.20
   1  11   0   -3.10    3.50
  -1  11   0    3.20    3.90
   1  11   0    5.30    4.40
  -1  11   0    1.00    4.00
   1  11   0    1.90    3.60
  -2 -11   0   13.20    5.20
   2 -11   0   11.10    6.10
  -2 -11   0    9.30    4.80
   2 -11   0   14.80    3.50
  -2 -11   0   15.70    4.40
   2  11   0   13.50    4.90
  -2  11   0   10.50    5.40
  -2  11   0   14.70    5.30
   2  11   0   14.30    5.10
  -2  11   0   12.30    5.20
   2  11   0    7.40    4.60
  -3 -11   0   14.50    4.60
  -3 -11   0   18.70    6.00
  -3 -11   0   21.50    6.30
   3 -11   0   21.70    6.10
   3 -11   0   26.60    4.00
  -3  11   0   21.60    7.50
   3  11   0   23.60    4.90
   3  11   0   18.00    5.50
   3  11   0   27.10    6.10
  -3  11   0   23.70    5.90
  -3  11   0   12.40    5.40
   3  11   0   23.60    5.60
  -4 -11   0    5.80    3.60
  -4 -11   0   17.00    6.20
   4 -11   0   14.20    2.90
  -4 -11   0   12.90    5.00
  -4  11   0   14.10    6.00
  -4  11   0   23.50    6.20
   4  11   0   12.00    4.70
   4  11   0   11.60    4.60
  -4  11   0   11.70    4.70
   4  11   0   12.80    4.80
   4  11   0   10.60    3.30
  -5 -11   0   -1.10    2.90
   5 -11   0    9.80    2.40
  -5 -11   0    2.60    4.40
  -5 -11   0   20.20    6.10
   5  11   0   16.70    5.10
   5  11   0    6.90    4.30
  -5  11   0   13.70    5.60
   5  11   0   11.00    4.60
  -5  11   0   10.40    5.10
  -5  11   0    8.00    4.50
   5  11   0    9.50    3.20
  -6 -11   0   35.40    6.90
  -6 -11   0   24.30    6.50
  -6 -11   0   20.30    5.40
   6  11   0   30.60    6.40
   6  11   0   34.20    4.90
   6  11   0   23.40    5.80
   6  11   0   37.90    4.60
  -6  11   0   38.00    8.50
   6  11   0   23.50    5.50
  -6  11   0   36.20    7.10
  -6  11   0   29.90    6.90
  -7 -11   0   19.00    5.30
  -7 -11   0   12.50    5.10
  -7 -11   0   17.60    5.80
   7  11   0   14.10    4.50
  -7  11   0    9.70    5.20
   7  11   0   10.70    4.40
   7  11   0   10.20    4.20
   7  11   0   11.10    2.60
   7  11   0   16.60    3.10
  -7  11   0   10.30    5.20
  -7  11   0    1.10    5.00
  -8 -11   0    4.10    4.30
  -8 -11   0    3.70    4.20
  -8 -11   0   -3.10    4.10
  -8  11   0    4.90    4.40
   8  11   0   -1.80    2.80
   8  11   0    5.40    3.70
  -8  11   0   14.30    8.00
   8  11   0    2.70    3.40
  -9 -11   0  101.89   10.80
  -9 -11   0  120.69   10.90
  -9 -11   0  120.29   15.10
   9  11   0   95.09    8.40
   9  11   0   99.99    7.90
  -9  11   0   88.39   12.30
   9  11   0  123.89    8.70
 -10 -11   0    3.30    5.10
  10  11   0    0.60    2.90
  10  11   0   -0.90    3.10
  10  11   0    2.90    3.10
 -10  11   0    4.70    4.40
   0 -12   0    6.10    8.80
   0  12   0    4.60    4.50
   0  12   0    4.00    5.00
   0  12   0   -1.20    3.90
   1 -12   0  244.88   11.30
  -1 -12   0  258.57   12.60
   1 -12   0  262.77   17.80
  -1  12   0  272.87   18.10
   1  12   0  249.58   14.80
   1  12   0  270.77   15.50
  -1  12   0  261.67   15.70
  -1  12   0  264.37   17.30
   1  12   0  264.17   20.90
  -2 -12   0   19.00    4.70
   2 -12   0   12.30    3.40
  -2  12   0   16.00    6.10
   2  12   0   27.20    6.40
   2  12   0   10.80    5.20
   2  12   0   16.60    5.80
  -2  12   0   11.30    5.10
   2  12   0   12.70    4.50
   3 -12   0   36.10    4.50
  -3 -12   0   65.39    8.40
   3  12   0   48.60    7.60
  -3  12   0   44.00    7.70
  -3  12   0   33.20    7.50
   3  12   0   41.50    7.50
   3  12   0   43.70    6.40
   3  12   0   47.90    7.80
  -4 -12   0   98.99    8.90
   4 -12   0  100.99    5.80
   4  12   0  103.09    9.80
   4  12   0  100.09    8.00
   4  12   0   93.09   10.50
   4  12   0  108.89   10.50
   4  12   0   97.79   10.10
  -5 -12   0    2.30    3.70
  -5 -12   0    6.30    5.60
   5  12   0    2.30    4.40
   5  12   0    3.60    4.00
   5  12   0    2.50    4.40
   5  12   0    7.30    3.50
   5  12   0    6.00    3.10
  -5  12   0    2.30    4.60
  -6 -12   0    4.70    3.80
  -6 -12   0    6.90    5.10
  -6  12   0    1.90    4.80
   6  12   0    9.60    3.00
   6  12   0   14.60    5.00
   6  12   0    4.60    5.40
   6  12   0    9.60    3.30
   6  12   0    7.40    4.70
  -7 -12   0    0.90    3.90
  -7 -12   0    1.40    4.30
   7  12   0    5.60    4.60
   7  12   0    4.10    2.30
   7  12   0    2.20    4.10
   7  12   0    1.70    3.60
  -7  12   0    8.20    5.30
   7  12   0    1.60    2.20
   0 -13   0   -1.10    2.80
   0  13   0    2.20    4.90
   1 -13   0    5.20    3.60
  -1 -13   0    2.40    3.10
   1  13   0    8.70    4.00
   1  13   0   -0.60    4.30
  -1  13   0    3.40    5.00
 -20   0   1    3.80    1.60
 -20   0   1   -2.10    3.30
 -20   0   1    4.70    4.40
 -19   0   1    2.50    3.10
 -19   0   1    0.40    3.80
 -19   0   1   -1.10    1.40
 -18   0   1    0.40    1.40
 -18   0   1    4.20    3.40
 -18   0   1    2.40    1.80
 -18   0   1    2.90    3.40
 -17   0   1    2.10    1.40
 -17   0   1    6.00    3.40
 -17   0   1    0.30    2.90
 -17   0   1   -1.80    1.60
 -16   0   1    1.70    3.10
 -16   0   1    1.50    2.00
 -16   0   1    1.90    3.10
 -16   0   1    1.70    1.30
 -15   0   1   -0.30    1.70
 -15   0   1   -1.10    2.70
 -15   0   1   -0.60    2.50
 -14   0   1    3.10    2.90
 -14   0   1   -0.70    2.70
 -14   0   1    2.00    1.90
 -13   0   1    0.60    2.20
 -13   0   1   -0.10    2.10
 -13   0   1   -1.20    1.50
 -12   0   1   -0.90    1.70
 -12   0   1   -1.10    1.80
 -12   0   1   -1.60    1.20
 -11   0   1    0.60    1.40
 -11   0   1   -1.00    1.70
 -11   0   1    0.00    1.70
 -10   0   1   -2.60    1.10
 -10   0   1   -0.50    1.20
 -10   0   1   -1.30    1.60
  10   0  -1    0.60    1.90
  -9   0   1   -0.80    1.40
   9   0  -1   -0.20    1.70
  -9   0   1   -0.30    1.70
  -9   0   1    0.20    1.20
  -8   0   1   -0.70    1.30
   8   0  -1   -1.10    1.60
  -8   0   1   -0.20    1.10
  -8   0   1    0.90    1.60
  -7   0   1   -0.70    1.20
  -7   0   1    1.50    1.30
   7   0  -1    0.50    1.30
  -7   0   1    0.60    1.10
  -6   0   1   -1.10    0.90
  -6   0   1    0.20    0.80
   6   0  -1    0.70    1.30
  -6   0   1   -0.20    1.00
  -5   0   1   -0.80    0.80
  -5   0   1    0.60    1.00
   5   0  -1   -0.30    1.00
  -5   0   1    0.30    0.70
  -4   0   1   -0.50    0.80
   4   0  -1    0.10    0.80
  -4   0   1    0.40    0.70
  -4   0   1   -0.10    0.80
  -3   0   1    0.70    0.70
   3   0  -1    0.80    0.70
  -3   0   1   -0.30    0.70
  -3   0   1    0.40    0.60
   2   0  -1    0.00    0.30
  -2   0   1   -0.30    0.40
   2   0  -1    0.10    0.50
  -2   0   1    0.80    0.50
   2   0  -1    0.30    0.40
  -2   0   1    0.40    0.40
  -2   0  -1    0.20    0.50
   2   0   1    0.80    0.60
  -3   0  -1   -0.20    0.80
   3   0   1    0.50    0.80
   4   0   1   -0.10    0.80
  -4   0  -1    0.40    1.00
  -5   0  -1    1.70    1.20
   5   0   1   -0.10    0.90
   6   0   1    0.60    1.40
  -6   0  -1    0.30    1.20
  -7   0  -1    1.80    1.60
   7   0   1    0.80    1.40
   8   0   1    0.60    1.80
  -8   0  -1   -1.20    1.40
  -9   0  -1   -1.00    1.40
   9   0   1    1.20    1.80
  -9   0  -1   -0.10    1.50
  10   0   1    1.20    2.10
 -10   0  -1    3.50    1.80
 -10   0  -1    0.20    1.60
 -10   0  -1    0.20    1.30
 -11   0  -1    1.20    0.80
 -11   0  -1    1.40    1.80
 -11   0  -1    1.80    2.20
 -11   0  -1   -0.10    1.40
  11   0   1    2.20    2.40
 -12   0  -1    0.30    1.50
 -12   0  -1   -1.00    0.80
  12   0   1   -0.10    2.10
 -12   0  -1   -0.70    1.90
 -12   0  -1    1.60    2.10
  13   0   1    0.70    2.80
 -13   0  -1    1.60    2.30
 -13   0  -1    0.20    1.10
 -13   0  -1   -0.80    1.60
  14   0   1   -0.60    2.60
 -14   0  -1    1.10    2.80
 -14   0  -1    0.50    1.40
 -14   0  -1   -1.00    2.30
 -14   0  -1    1.10    2.00
 -15   0  -1    4.00    2.20
 -15   0  -1   -2.60    2.20
 -15   0  -1    0.10    1.30
 -15   0  -1   -1.20    2.30
 -16   0  -1    3.30    2.90
 -16   0  -1    0.40    1.80
 -16   0  -1   -0.80    2.80
 -16   0  -1   -1.20    1.40
 -17   0  -1    0.30    3.20
 -17   0  -1    1.50    2.80
 -17   0  -1    0.60    1.90
 -17   0  -1    2.40    1.70
 -18   0  -1    0.40    1.80
 -18   0  -1   -1.50    3.60
 -18   0  -1   -2.50    2.80
 -19   0  -1    0.60    1.90
 -19   0  -1    0.90    3.40
 -19   0  -1    1.10    4.10
 -19   0  -1    1.90    1.80
 -20   0  -1   -4.50    1.50
 -20   0  -1   -1.20    3.30
 -20   0  -1    2.50    5.60
 -20  -1   1   39.30    5.80
 -20  -1   1   47.00    3.20
 -20   1   1   41.40    3.50
 -20   1   1   43.10    7.60
 -20   1   1   38.80    7.70
 -20   1   1   43.50    4.90
 -19  -1   1  224.18    6.70
 -19  -1   1  225.78   11.90
 -19  -1   1  250.57   15.70
 -19   1   1  241.68   14.20
 -19   1   1  256.27   15.70
 -19   1   1  246.38    7.60
 -19   1   1  233.88   10.50
 -18  -1   1   44.30    3.00
 -18  -1   1   49.80   10.00
 -18   1   1   71.09    9.20
 -18   1   1   52.79    5.70
 -18   1   1   65.29    8.50
 -18   1   1   52.09    4.00
 -17  -1   1   87.49    9.40
 -17  -1   1  102.19    7.80
 -17  -1   1   92.19    3.90
 -17   1   1   93.89    4.50
 -17   1   1   96.09    9.10
 -17   1   1   73.79    8.20
 -17   1   1   94.79    6.90
 -16  -1   1  357.96    8.10
 -16  -1   1  348.57   13.80
 -16  -1   1  380.66   17.20
 -16   1   1  356.96   15.60
 -16   1   1  350.46   15.80
 -16   1   1  363.16    9.10
 -16   1   1  380.06   13.50
 -15  -1   1  471.75   15.80
 -15  -1   1  465.45    9.40
 -15  -1   1  468.15   18.50
 -15   1   1  442.66   17.50
 -15   1   1  452.45   15.00
 -15   1   1  481.45   17.70
 -15   1   1  482.05   10.60
 -14  -1   1   56.09    7.50
 -14  -1   1   55.59    3.60
 -14  -1   1   54.19    2.40
 -14  -1   1   49.60    5.70
 -14   1   1   62.29    7.40
 -14   1   1   61.39    7.70
 -14   1   1   49.40    5.30
 -14   1   1   55.19    3.10
 -13  -1   1    3.20    2.20
 -13  -1   1    0.40    2.60
 -13  -1   1   -1.20    1.20
 -13   1   1   -0.60    1.80
 -13   1   1    2.50    2.50
 -13   1   1    2.50    2.60
 -13   1   1    2.40    1.20
 -12  -1   1    7.40    3.00
  12  -1  -1    7.00    2.90
 -12  -1   1    6.60    2.50
 -12  -1   1    7.50    1.80
 -12   1   1    7.30    3.00
 -12   1   1    8.00    2.70
 -12   1   1    8.40    3.20
 -12   1   1    7.00    1.30
  11  -1  -1   26.40    4.40
 -11  -1   1   21.50    4.10
 -11  -1   1   24.50    2.50
 -11  -1   1   22.40    3.60
 -11   1   1   29.70    4.60
 -11   1   1   27.40    4.00
 -11   1   1   27.10    4.30
 -11   1   1   23.70    1.80
 -10  -1   1  314.07   10.30
  10  -1  -1  301.87   11.40
 -10  -1   1  298.87   12.00
 -10  -1   1  305.67    7.90
 -10   1   1  308.47   10.70
 -10   1   1  316.77    6.40
 -10   1   1  318.67   12.10
 -10   1   1  309.17   11.20
  -9  -1   1  256.77    6.80
  -9  -1   1  257.77    8.90
  -9  -1   1  258.27   10.50
   9  -1  -1  258.67    9.90
  -9   1   1  245.68    9.40
  -9   1   1  251.97   10.40
  -9   1   1  275.97    9.60
  -8  -1   1  173.38    5.00
  -8  -1   1  159.98    8.00
   8  -1  -1  173.08    7.50
  -8   1   1  175.88    7.30
  -8   1   1  188.18    8.40
  -8   1   1  163.68    7.20
  -7  -1   1  481.55    9.60
   7  -1  -1  458.85   12.50
  -7  -1   1  483.25   13.80
  -7  -1   1  499.45   11.90
  -7   1   1  494.05   13.40
   7   1  -1  490.05   14.00
  -7   1   1  485.15   12.60
   6  -1  -1 3178.98   53.99
  -6  -1   1 3271.77   53.09
  -6  -1   1 3219.08   50.39
  -6  -1   1 3314.17   56.09
   6   1  -1 3103.99   60.59
  -6   1   1 3249.67   54.79
  -6   1   1 3287.77   54.19
  -5  -1   1 1488.85   25.50
  -5  -1   1 1503.75   28.00
   5  -1  -1 1454.75   26.20
  -5   1   1 1413.26   27.60
  -5   1   1 1431.16   26.50
  -4  -1   1   33.30    2.90
  -4  -1   1   29.70    1.90
   4  -1  -1   31.30    2.20
  -4   1   1   29.10    2.10
   4   1  -1   27.30    2.00
  -4   1   1   29.00    2.60
  -3  -1   1 1905.91   29.30
   3  -1  -1 1861.51   30.70
  -3  -1   1 1857.61   29.30
  -3  -1   1 1938.51   32.70
  -3  -1   1 1906.91   30.30
  -3   1   1 1875.21   32.40
   3   1  -1 1909.31   30.40
  -3   1   1 1869.61   30.60
  -2  -1   1 1791.82   28.00
   2  -1  -1 1737.83   30.00
  -2  -1   1 1814.62   27.90
   2  -1  -1 1801.92   27.90
   2   1  -1 1810.02   27.70
   2   1  -1 1826.62   28.00
   2   1  -1 1512.85   27.50
  -2   1   1 1790.62   27.90
   2   1  -1 1857.41   27.70
  -2   1   1 1812.42   30.20
  -1  -1   1 4702.83  112.39
   1  -1  -1 4512.75  113.39
  -1   1   1 4587.94  113.89
   0  -1  -1 6408.36  140.79
   0   1   1 5422.76  141.09
   0   1  -1 5227.08  137.59
  -1  -1  -1  224.78    5.00
  -1  -1  -1  223.88    4.80
  -1  -1  -1  224.38    5.20
   1  -1   1  228.78    5.00
  -1  -1  -1  224.78    5.00
   1   1   1  232.58    4.80
   1   1   1  224.18    4.90
  -1   1  -1  232.68    5.10
   1   1   1  228.68    5.00
   1   1   1  226.68    5.20
  -2  -1  -1 1680.13   27.90
   2  -1   1 1620.14   26.40
  -2  -1  -1 1665.13   26.20
  -2  -1  -1 1652.13   26.40
   2  -1   1 1652.23   26.70
  -2  -1  -1 1623.34   26.20
   2   1   1 1606.94   26.10
   2   1   1 1631.84   27.80
   2   1   1 1654.73   26.00
  -2   1  -1 1643.54   26.60
   2   1   1 1662.23   26.20
  -3  -1  -1   30.40    1.50
  -3  -1  -1   30.50    2.50
   3  -1   1   35.00    2.10
   3  -1   1   33.50    1.50
  -3  -1  -1   34.70    1.70
  -3  -1  -1   32.20    1.40
  -3  -1  -1   32.70    1.60
  -3   1  -1   37.60    2.20
   3   1   1   35.40    1.20
   3   1   1   33.00    2.60
   3   1   1   34.10    1.20
  -3   1  -1   34.30    1.80
  -4  -1  -1 1164.08   19.20
  -4  -1  -1 1195.48   22.90
  -4  -1  -1 1198.98   19.40
   4  -1   1 1208.28   21.60
  -4  -1  -1 1222.58   20.10
  -4   1  -1 1154.88   19.80
  -4   1  -1 1214.78   21.60
  -5  -1  -1 3625.04   60.39
   5  -1   1 3685.03   58.99
  -5  -1  -1 3564.44   55.29
  -5  -1  -1 3625.44   57.19
  -5  -1  -1 3515.45   55.19
   5   1   1 3582.44   60.49
  -5   1  -1 3527.05   55.89
  -5   1  -1 3657.53   58.89
  -6  -1  -1   66.49    3.40
  -6  -1  -1   63.39    4.50
  -6  -1  -1   66.79    2.10
   6  -1   1   69.99    4.20
  -6  -1  -1   66.19    2.00
  -6   1  -1   66.19    2.50
  -6   1  -1   70.09    4.20
   6   1   1   75.49    5.00
   7  -1   1    8.40    2.30
  -7  -1  -1    5.70    2.20
  -7  -1  -1    4.30    1.50
  -7  -1  -1    4.40    0.80
  -7  -1  -1    5.10    0.80
  -7   1  -1    5.20    1.80
  -7   1  -1    4.70    1.10
   7   1   1    4.90    1.90
  -8  -1  -1   53.29    3.80
   8  -1   1   55.49    4.60
  -8  -1  -1   56.29    2.10
  -8  -1  -1   51.89    1.90
  -8  -1  -1   59.89    5.10
   8   1   1   56.49    5.10
  -8   1  -1   61.59    4.70
  -8   1  -1   54.99    2.50
   9  -1   1  264.87   10.10
  -9  -1  -1  258.67   10.60
  -9  -1  -1  260.07    8.70
  -9  -1  -1  260.27    5.40
  -9  -1  -1  255.37    5.50
   9   1   1  268.27   11.00
  -9   1  -1  257.07    9.80
  -9   1  -1  262.67    6.20
  -9   1  -1  261.97    9.70
  10  -1   1    2.70    2.10
 -10  -1  -1    3.10    1.80
 -10  -1  -1    3.50    2.10
 -10  -1  -1    4.10    1.00
 -10  -1  -1    3.60    0.90
 -10   1  -1    3.00    1.10
  10   1   1   -0.80    1.90
 -10   1  -1    4.50    2.10
 -10   1  -1    1.60    1.80
 -11  -1  -1   68.69    6.40
 -11  -1  -1   67.19    5.00
 -11  -1  -1   63.19    5.30
  11  -1   1   61.89    5.80
 -11  -1  -1   67.49    2.70
 -11   1  -1   70.39    5.50
 -11   1  -1   68.09    6.10
  11   1   1   80.19    6.90
 -11   1  -1   69.39    3.30
 -11   1  -1   69.19    5.80
 -12  -1  -1  262.17    8.40
  12  -1   1  263.57   11.80
 -12  -1  -1  272.07    6.40
 -12  -1  -1  267.07   10.20
 -12  -1  -1  272.77   12.50
  12   1   1  293.27   13.20
 -12   1  -1  269.37   12.10
 -12   1  -1  268.57   10.80
 -12   1  -1  260.57    7.00
 -12   1  -1  278.07   11.70
 -13  -1  -1  515.05   15.50
 -13  -1  -1  525.15   18.50
  13  -1   1  527.35   18.00
 -13  -1  -1  520.95   13.10
 -13  -1  -1  518.85   10.60
 -13   1  -1  523.75   16.20
 -13   1  -1  523.55   17.90
 -13   1  -1  517.75   17.30
 -13   1  -1  513.55   11.40
  14  -1   1  674.63   21.40
 -14  -1  -1  643.84   21.60
 -14  -1  -1  644.24   18.30
 -14  -1  -1  631.54   16.30
 -14  -1  -1  640.54   12.80
 -14   1  -1  640.94   20.40
 -14   1  -1  625.34   18.50
 -14   1  -1  641.04   13.70
 -14   1  -1  643.94   20.80
 -15  -1  -1  112.19    4.50
 -15  -1  -1  116.79    9.80
  15  -1   1  120.69    9.30
 -15  -1  -1  105.59    7.50
 -15  -1  -1  101.49    7.20
 -15   1  -1  126.49    9.50
 -15   1  -1  109.19    7.50
 -15   1  -1  127.59    5.20
 -16  -1  -1   14.10    2.20
 -16  -1  -1   15.60    3.90
 -16  -1  -1   13.50    2.70
 -16  -1  -1   18.80    5.00
 -16   1  -1   16.80    4.70
 -16   1  -1   11.00    4.30
 -16   1  -1   17.30    2.60
 -16   1  -1   16.90    4.10
 -17  -1  -1   31.90    5.80
 -17  -1  -1   26.00    4.80
 -17  -1  -1   33.20    3.20
 -17   1  -1   24.10    4.60
 -17   1  -1   26.60    5.60
 -17   1  -1   24.90    5.90
 -17   1  -1   30.10    3.30
 -18  -1  -1  137.89   13.00
 -18  -1  -1  150.68    9.60
 -18   1  -1  136.09   11.10
 -18   1  -1  139.79    8.70
 -18   1  -1  145.39    6.20
 -18   1  -1  161.68   11.50
 -19  -1  -1    5.50    2.00
 -19  -1  -1    7.10    3.40
 -19  -1  -1    2.20    3.90
 -19   1  -1    1.90    2.70
 -19   1  -1    3.20    5.80
 -19   1  -1    6.70    2.10
 -19   1  -1    2.20    3.80
 -20  -1  -1   70.99    7.80
 -20  -1  -1   55.59    4.00
 -20   1  -1   61.69    4.50
 -20   1  -1   72.89    6.20
 -20   1  -1   50.39    7.90
 -20   1  -1   66.59    9.40
 -19  -2   1    7.40    2.90
 -19  -2   1    2.00    5.60
 -19  -2   1    2.50    1.70
 -19   2   1    5.00    3.30
 -19   2   1   -0.80    2.00
 -19   2   1    1.20    3.60
 -19   2   1    2.30    4.40
 -18  -2   1   -1.20    2.10
 -18  -2   1    0.90    1.70
 -18  -2   1    1.00    3.80
 -18   2   1   -0.10    3.10
 -18   2   1    2.00    1.90
 -18   2   1   -0.80    2.70
 -18   2   1    3.10    3.90
 -17  -2   1    7.80    2.00
 -17  -2   1   10.70    3.10
 -17  -2   1   18.20    5.40
 -17   2   1    6.60    3.90
 -17   2   1   11.80    2.60
 -17   2   1   10.40    3.70
 -17   2   1    8.40    4.00
 -16  -2   1   10.10    4.70
 -16  -2   1   12.00    3.30
 -16  -2   1    7.90    1.80
 -16   2   1    9.90    3.90
 -16   2   1    3.70    3.20
 -16   2   1    6.90    4.00
 -16   2   1    6.70    2.20
 -15  -2   1   10.30    2.00
 -15  -2   1   15.20    4.90
 -15  -2   1   11.00    2.90
 -15   2   1    7.10    3.40
 -15   2   1    3.10    3.60
 -15   2   1    9.40    3.60
 -14  -2   1  144.29    4.90
 -14  -2   1  137.29    5.10
 -14  -2   1  145.69    7.40
 -14  -2   1  154.28   10.80
 -14   2   1  144.79   10.30
 -14   2   1  141.29    5.90
 -14   2   1  158.38    9.50
 -14   2   1  139.99    9.00
 -13  -2   1   50.89    3.00
 -13  -2   1   67.19    8.30
 -13  -2   1   51.09    3.10
  13  -2  -1   49.99    6.30
 -13  -2   1   62.39    4.90
 -13   2   1   63.89    6.10
 -13   2   1   53.79    7.10
 -13   2   1   58.39    6.00
 -13   2   1   50.89    3.70
 -12  -2   1  241.08    8.80
  12  -2  -1  234.88   10.60
 -12  -2   1  247.38    6.20
 -12  -2   1  232.18    6.30
 -12  -2   1  264.27   12.60
 -12   2   1  247.08   10.50
 -12   2   1  240.98    7.30
 -12   2   1  226.88   11.80
 -12   2   1  222.58   10.60
 -11  -2   1   30.30    4.70
  11  -2  -1   36.10    5.00
 -11  -2   1   34.10    2.40
 -11  -2   1   33.30    3.50
 -11  -2   1   31.10    2.20
 -11   2   1   37.60    5.20
 -11   2   1   35.10    4.50
 -11   2   1   32.20    4.90
 -11   2   1   30.30    2.90
 -10  -2   1   97.79    3.40
 -10  -2   1   99.09    7.20
 -10  -2   1   88.59    3.40
 -10  -2   1   90.49    4.80
  10  -2  -1   89.49    5.90
 -10   2   1   93.39    4.20
 -10   2   1   97.19    6.70
 -10   2   1   97.99    7.40
 -10   2   1   93.99    5.80
  -9  -2   1   31.10    3.00
  -9  -2   1   30.30    2.10
  -9  -2   1   16.60    3.30
  -9  -2   1   29.90    2.10
   9  -2  -1   27.70    3.70
  -9   2   1   29.70    3.60
  -9   2   1   35.00    4.60
  -9   2   1   25.00    2.50
  -8  -2   1   37.40    2.20
   8  -2  -1   35.10    3.70
  -8  -2   1   32.60    3.30
  -8  -2   1   24.00    3.70
  -8  -2   1   37.50    2.30
  -8   2   1   37.20    4.20
  -8   2   1   35.60    3.40
  -8   2   1   41.00    2.80
  -7  -2   1  168.38    4.60
  -7  -2   1  167.98    4.70
  -7  -2   1  173.88    8.20
   7  -2  -1  179.88    6.70
  -7  -2   1  166.08    5.30
  -7   2   1  171.58    5.40
  -7   2   1  166.78    7.80
  -7   2   1  153.78    7.50
  -6  -2   1    1.70    1.00
   6  -2  -1    4.60    1.50
  -6  -2   1    0.60    0.90
  -6  -2   1    3.60    2.00
  -6  -2   1    1.20    0.90
  -6   2   1    2.90    1.20
  -6   2   1    3.80    1.40
  -6   2   1    0.20    1.40
   5  -2  -1  317.37    7.90
  -5  -2   1  314.87    7.10
  -5  -2   1  315.97    6.90
  -5  -2   1  328.27   10.30
  -5  -2   1  322.77    7.30
  -5   2   1  310.47    7.70
  -5   2   1  325.77   10.30
  -5   2   1  324.37    7.90
   5   2  -1  325.97    7.20
  -4  -2   1   48.70    2.00
  -4  -2   1   47.00    1.90
   4  -2  -1   47.30    2.40
  -4  -2   1   44.80    2.40
  -4  -2   1   46.80    3.70
  -4  -2   1   46.20    2.50
   4   2  -1   48.40    1.80
  -4   2   1   42.50    2.70
  -4   2   1   45.30    3.90
  -4   2   1   46.10    2.30
   4   2  -1   47.50    1.90
   4   2  -1   47.80    1.90
   4   2  -1   47.60    2.10
   3  -2  -1    6.60    2.00
  -3  -2   1    7.10    1.90
  -3  -2   1    7.30    1.00
  -3  -2   1    7.60    1.40
  -3  -2   1    6.90    1.30
   3  -2  -1    6.80    0.90
  -3  -2   1    6.50    1.00
   3   2  -1    6.90    0.90
  -3   2   1    6.40    1.30
   3   2  -1    7.40    1.10
   3   2  -1    5.90    1.10
  -3   2   1    7.30    1.40
   3   2  -1    7.80    1.20
  -3   2   1    6.70    1.80
   2  -2  -1 1363.26   24.00
   2  -2  -1 1388.16   23.90
  -2  -2   1 1381.26   23.80
  -2  -2   1 1399.96   24.00
   2  -2  -1 1383.46   26.10
   2   2  -1 1392.16   23.70
   2   2  -1 1401.86   22.80
  -2   2   1 1412.96   24.10
   2   2  -1 1378.76   23.70
   2   2  -1 1377.56   23.50
  -2   2   1 1363.96   24.30
  -1  -2   1  622.94   12.40
  -1  -2   1  614.04   12.10
   1  -2  -1  602.64   12.40
  -1   2   1  640.04   12.30
   1   2  -1  610.74   12.20
  -1   2   1  620.24   12.50
   1   2  -1  622.64   12.10
   1   2  -1  596.64   12.40
  -1   2   1  596.24   13.40
   0  -2   1 2176.78   35.00
   0  -2  -1 2084.59   34.90
   0  -2   1 2127.79   35.20
   0  -2  -1 2145.39   35.30
   0  -2  -1 2041.70   35.90
   0   2  -1 2149.98   34.90
   0   2  -1 2105.39   35.90
   0   2   1 2039.60   35.10
   0   2   1 2109.69   34.90
   0   2  -1 2130.99   35.10
  -1  -2  -1  313.67    7.80
  -1  -2  -1  324.17    7.60
  -1  -2  -1  315.47    7.50
  -1  -2  -1  328.17    8.00
   1  -2   1  309.87    7.70
   1   2   1  321.87    7.70
   1   2   1  318.87    7.90
   1   2   1  313.67    7.40
  -1   2  -1  321.67    8.70
  -1   2  -1  327.67    7.90
  -1   2  -1  338.77    7.80
  -2  -2  -1   52.59    3.10
   2  -2   1   58.49    3.00
  -2  -2  -1   57.79    2.90
  -2  -2  -1   60.29    3.00
  -2  -2  -1   54.89    2.80
   2   2   1   55.79    2.90
   2   2   1   59.99    2.80
   2   2   1   54.79    2.70
  -2   2  -1   56.19    3.00
  -3  -2  -1  916.11   18.40
  -3  -2  -1  901.21   16.50
   3  -2   1  903.91   16.80
  -3  -2  -1  927.21   16.90
  -3  -2  -1  900.71   16.40
  -3   2  -1  904.61   17.10
   3   2   1  909.31   16.10
   3   2   1  906.81   16.20
   3   2   1  913.11   16.40
   3   2   1  886.11   18.40
  -4  -2  -1  264.07    6.60
  -4  -2  -1  252.57    6.00
   4  -2   1  253.87    6.60
  -4  -2  -1  247.18    6.30
   4  -2   1  263.77    6.40
  -4  -2  -1  258.57    8.30
   4   2   1  251.67    8.30
  -4   2  -1  268.77    7.00
   4   2   1  254.77    5.70
   4   2   1  248.88    5.80
   4   2   1  255.07    5.80
  -5  -2  -1 2212.18   36.50
  -5  -2  -1 2215.18   36.20
   5  -2   1 2207.68   37.50
  -5  -2  -1 2228.98   40.40
  -5  -2  -1 2200.38   35.60
   5   2   1 2205.38   34.10
  -5   2  -1 2218.28   37.00
  -6  -2  -1 1930.91   32.00
  -6  -2  -1 1877.11   30.80
   6  -2   1 1869.41   33.70
  -6  -2  -1 1910.91   36.60
  -6  -2  -1 1859.31   31.50
  -6   2  -1 1950.30   34.00
  -6   2  -1 1896.61   32.50
   6   2   1 1964.00   37.10
  -6   2  -1 1922.01   36.90
  -7  -2  -1  426.96   13.40
  -7  -2  -1  420.46    8.50
   7  -2   1  425.46   11.50
  -7  -2  -1  422.76    9.00
  -7  -2  -1  408.96    9.10
  -7  -2  -1  424.96    9.30
  -7   2  -1  436.46   11.50
  -7   2  -1  427.96   13.30
   7   2   1  422.06   13.50
  -7   2  -1  409.96    9.80
  -8  -2  -1    3.00    2.00
  -8  -2  -1    5.00    1.10
  -8  -2  -1    4.80    1.40
   8  -2   1    3.10    1.80
  -8  -2  -1    2.00    1.20
  -8  -2  -1    4.50    1.30
  -8   2  -1    3.20    2.10
   8   2   1    7.70    2.90
  -8   2  -1    5.40    2.00
  -8   2  -1    5.90    1.60
  -9  -2  -1  314.47    7.90
  -9  -2  -1  352.16   13.00
  -9  -2  -1  323.37    7.20
   9  -2   1  325.67   11.00
  -9  -2  -1  328.27    7.70
   9   2   1  331.47   12.90
  -9   2  -1  329.97   10.90
  -9   2  -1  336.07   12.20
  -9   2  -1  323.67    8.50
  10  -2   1   63.39    5.30
 -10  -2  -1   66.29    2.90
 -10  -2  -1   65.09    3.20
 -10  -2  -1   66.99    3.40
 -10  -2  -1   63.49    4.00
 -10  -2  -1   70.49    6.40
 -10   2  -1   64.99    5.80
  10   2   1   65.59    6.40
 -10   2  -1   72.39    3.90
 -10   2  -1   68.09    5.20
 -11  -2  -1  608.64   12.10
 -11  -2  -1  559.24   14.00
 -11  -2  -1  541.95   12.20
  11  -2   1  562.34   16.80
 -11  -2  -1  587.84   18.90
 -11   2  -1  596.34   13.20
 -11   2  -1  600.14   17.00
 -11   2  -1  587.64   17.90
 -12  -2  -1    6.70    3.30
 -12  -2  -1    1.10    1.30
  12  -2   1    1.40    2.30
 -12  -2  -1    0.90    1.70
 -12   2  -1    0.90    2.30
 -12   2  -1   -0.40    2.00
 -12   2  -1    3.70    2.70
 -12   2  -1    2.80    1.60
 -13  -2  -1   97.09    8.40
  13  -2   1   62.59    6.50
 -13  -2  -1   76.89    5.20
 -13  -2  -1   73.09    3.80
 -13   2  -1   78.79    4.60
 -13   2  -1   76.09    6.70
 -13   2  -1   64.79    7.00
 -13   2  -1   71.49    6.80
 -14  -2  -1    6.40    3.50
 -14  -2  -1   10.60    2.90
  14  -2   1    7.20    3.70
 -14  -2  -1    8.60    2.00
 -14   2  -1   13.20    3.90
 -14   2  -1   10.70    2.90
 -14   2  -1   11.30    3.70
 -14   2  -1    3.50    3.40
  15  -2   1   33.80    6.00
 -15  -2  -1   28.00    4.00
 -15  -2  -1   33.00    6.50
 -15  -2  -1   31.30    3.30
 -15   2  -1   26.90    3.40
 -15   2  -1   34.40    5.70
 -15   2  -1   25.90    5.20
 -15   2  -1   29.10    5.90
 -16  -2  -1    1.60    3.10
 -16   2  -1    3.80    3.10
 -16   2  -1    2.70    2.00
 -16   2  -1    0.60    3.00
 -16   2  -1   -3.60    2.40
 -17  -2  -1   66.69    5.70
 -17  -2  -1   50.39    3.90
 -17  -2  -1   66.49    9.50
 -17   2  -1   58.09    7.80
 -17   2  -1   63.59    7.70
 -17   2  -1   52.69    4.60
 -17   2  -1   66.79    8.40
 -18  -2  -1   13.40    5.10
 -18  -2  -1   12.20    2.60
 -18  -2  -1    7.80    2.80
 -18   2  -1   14.70    3.00
 -18   2  -1   11.80    4.80
 -18   2  -1   16.60    4.50
 -18   2  -1   11.10    4.60
 -19  -2  -1   61.39    5.90
 -19  -2  -1   64.69    4.40
 -19   2  -1   59.09    9.80
 -19   2  -1   73.19    5.30
 -19   2  -1   81.09   10.00
 -19   2  -1   74.79    9.80
 -19  -3   1  113.89    5.80
 -19  -3   1  117.99    6.50
 -19   3   1  103.79    9.40
 -19   3   1  105.49    6.50
 -19   3   1  107.19   11.70
 -19   3   1  118.89    6.80
 -18  -3   1   38.50    4.20
 -18  -3   1   28.40    6.10
 -18  -3   1   39.20    3.80
 -18   3   1   40.60    8.00
 -18   3   1   35.40    6.60
 -18   3   1   35.50    4.30
 -17  -3   1   91.19    5.60
 -17  -3   1   93.39    5.20
 -17  -3   1  111.09   10.70
 -17   3   1   80.89   10.10
 -17   3   1   89.89    6.00
 -17   3   1   93.29    8.70
 -17   3   1   98.39    8.60
 -16  -3   1    7.10    3.90
 -16  -3   1    7.50    2.30
 -16  -3   1   12.90    2.50
 -16   3   1    4.60    3.70
 -16   3   1   13.80    4.20
 -16   3   1   10.00    4.00
 -16   3   1    7.80    2.70
 -15  -3   1   57.49    4.20
 -15  -3   1   36.00    6.20
 -15  -3   1   59.99    4.20
 -15  -3   1   50.39    4.30
 -15   3   1   63.99    7.30
 -15   3   1   63.19    5.10
 -15   3   1   50.89    7.60
 -15   3   1   49.60    7.10
 -14  -3   1  299.97    9.10
 -14  -3   1  321.47   15.40
 -14  -3   1  298.07    9.50
 -14   3   1  303.17   14.10
 -14   3   1  314.17   15.70
 -14   3   1  307.57   12.80
 -14   3   1  297.47    9.90
 -13  -3   1   16.30    4.30
 -13  -3   1   16.30    2.60
 -13  -3   1   18.00    2.70
  13  -3  -1   16.10    4.00
 -13  -3   1   19.00    2.80
 -13   3   1   14.10    3.50
 -13   3   1   16.50    3.00
 -13   3   1   10.40    4.10
 -13   3   1   18.00    4.50
  12  -3  -1  335.77   12.40
 -12  -3   1  320.27   14.60
 -12  -3   1  335.97    9.00
 -12  -3   1  332.47   10.00
 -12  -3   1  315.97   10.50
 -12   3   1  326.27   17.40
 -12   3   1  337.17   12.20
 -12   3   1  335.27   10.20
 -12   3   1  370.76   14.80
  11  -3  -1  889.01   21.60
 -11  -3   1  924.71   18.00
 -11  -3   1  885.41   18.00
 -11  -3   1  912.51   25.70
 -11   3   1  907.81   24.60
 -11   3   1  878.21   21.30
 -11   3   1  900.41   25.90
 -11   3   1  897.41   19.50
 -10  -3   1   -0.30    1.30
  10  -3  -1    1.80    1.80
 -10  -3   1   -0.60    2.00
 -10  -3   1   -0.30    1.20
 -10   3   1    0.60    2.10
 -10   3   1    1.90    1.80
  -9  -3   1 1207.88   22.10
  -9  -3   1 1254.07   29.70
  -9  -3   1 1254.67   22.90
  -9  -3   1 1183.48   23.10
  -9   3   1 1249.28   25.20
  -9   3   1 1220.88   24.20
  -9   3   1 1302.37   29.80
  -8  -3   1   10.10    2.00
  -8  -3   1   10.60    1.60
  -8  -3   1    8.70    1.90
   8  -3  -1   11.10    2.40
  -8  -3   1    4.90    2.40
  -8   3   1    7.60    2.70
  -8   3   1    6.60    2.00
  -8   3   1    6.50    2.00
  -7  -3   1  724.43   15.20
  -7  -3   1  759.22   19.70
  -7  -3   1  711.23   13.30
  -7  -3   1  745.33   15.00
   7  -3  -1  722.83   15.50
  -7   3   1  705.83   19.50
  -7   3   1  698.03   15.80
  -6  -3   1 3680.73   59.29
  -6  -3   1 3702.03   64.29
   6  -3  -1 3660.93   58.89
  -6  -3   1 3629.74   59.59
  -6  -3   1 3611.94   57.09
  -6   3   1 3660.93   60.39
   6   3  -1 3627.54   57.39
   6   3  -1 3637.04   56.19
   6   3  -1 3604.34   56.09
  -6   3   1 3661.53   65.09
  -5  -3   1   80.59    5.40
  -5  -3   1   70.09    3.90
   5  -3  -1   69.69    3.10
  -5  -3   1   67.09    2.70
  -5  -3   1   72.49    4.00
   5   3  -1   70.99    2.70
   5   3  -1   68.89    3.00
  -5   3   1   78.59    4.40
   5   3  -1   65.29    2.80
  -5   3   1   69.29    5.40
  -5   3   1   67.69    4.10
   5   3  -1   68.69    3.10
  -4  -3   1  789.52   18.30
  -4  -3   1  765.12   16.20
   4  -3  -1  793.62   14.10
  -4  -3   1  790.02   15.90
   4   3  -1  800.92   15.40
  -4   3   1  753.72   17.00
  -4   3   1  796.52   16.70
  -4   3   1  805.72   19.40
   4   3  -1  795.12   13.90
   4   3  -1  808.72   15.10
   4   3  -1  703.13   16.10
  -3  -3   1   10.60    2.00
  -3  -3   1    8.70    1.80
   3  -3  -1   10.70    2.70
   3  -3  -1    9.90    1.90
   3   3  -1   12.00    1.90
   3   3  -1    7.50    1.30
  -3   3   1   11.10    2.80
  -3   3   1   10.70    2.40
  -3   3   1    6.40    1.70
   3   3  -1    9.10    1.70
   3   3  -1    9.80    1.70
  -2  -3   1   82.69    4.40
  -2  -3   1   81.99    4.10
   2  -3  -1   80.09    4.00
   2  -3  -1   73.19    4.90
   2   3  -1   87.29    4.20
  -2   3   1   88.49    5.20
  -2   3   1   78.39    4.30
   2   3  -1   75.59    3.90
  -2   3   1   89.59    6.40
   2   3  -1   82.19    3.90
  -1  -3   1   58.29    3.40
   1  -3  -1   58.99    4.20
   1   3  -1   63.89    3.70
   1   3  -1   56.69    3.60
  -1   3   1   54.99    3.50
   0  -3  -1 2344.37   41.50
   0  -3  -1 2322.87   39.80
   0  -3   1 2354.96   39.90
   0   3  -1 2331.17   40.10
   0   3   1 2280.87   40.10
   0   3  -1 2375.36   41.40
   0   3   1 2343.47   41.30
   1  -3   1    6.10    1.70
  -1  -3  -1    7.50    1.60
  -1  -3  -1    7.90    1.70
  -1  -3  -1    8.00    1.90
   1   3   1   10.80    2.10
  -1   3  -1    9.20    2.00
   1   3   1    8.30    2.20
   1   3   1    7.60    1.80
  -1   3  -1    8.40    2.80
  -2  -3  -1 4706.73   89.59
   2   3   1 5170.28   81.59
   2   3   1 5075.69   81.09
  -2   3  -1 5327.97   81.89
  -3  -3  -1    2.20    1.40
  -3  -3  -1    5.10    1.60
   3  -3   1    6.70    2.00
  -3  -3  -1    3.80    1.40
   3   3   1    7.30    1.60
  -3   3  -1    2.90    1.50
  -3   3  -1    3.90    2.00
   3   3   1    3.20    1.40
  -3   3  -1    1.50    1.40
   3   3   1    3.50    1.30
   4  -3   1 1423.16   26.00
  -4  -3  -1 1438.96   25.60
  -4  -3  -1 1439.56   25.80
  -4  -3  -1 1297.67   28.20
  -4  -3  -1 1432.66   28.10
   4  -3   1 1466.55   24.80
   4   3   1 1407.06   25.30
   4   3   1 1396.16   25.30
  -4   3  -1 1386.16   26.50
   4   3   1 1432.16   25.20
  -4   3  -1 1454.45   29.80
   5  -3   1   84.89    4.10
  -5  -3  -1   86.49    3.90
   5  -3   1   83.49    3.90
  -5  -3  -1   90.19    5.60
  -5  -3  -1   73.79    4.00
  -5  -3  -1   74.69    5.10
   5   3   1   92.09    3.80
   5   3   1   86.59    3.60
   5   3   1   85.29    3.60
  -5   3  -1   85.39    4.60
  -5   3  -1   93.59    6.20
  -6  -3  -1   40.70    3.20
   6  -3   1   43.80    3.30
  -6  -3  -1   38.50    2.60
  -6  -3  -1   38.70    4.60
  -6  -3  -1   43.50    5.20
  -6   3  -1   39.40    3.60
  -6   3  -1   41.50    4.70
   6   3   1   35.30    2.40
   6   3   1   37.80    2.20
   6   3   1   39.90    2.20
  -7  -3  -1 2516.25   41.40
  -7  -3  -1 2510.15   48.40
   7  -3   1 2581.94   44.20
  -7  -3  -1 2592.34   43.10
  -7   3  -1 2584.24   49.30
  -7   3  -1 2548.45   44.20
  -8  -3  -1 1106.59   26.70
   8  -3   1 1129.69   23.20
  -8  -3  -1 1148.09   21.60
  -8   3  -1 1169.28   27.50
  -8   3  -1 1109.09   23.10
   9  -3   1 1046.90   22.70
  -9  -3  -1 1071.49   20.30
  -9  -3  -1 1008.40   22.60
  -9  -3  -1 1029.90   26.10
  -9   3  -1 1069.89   26.70
 -10  -3  -1  621.24   19.40
  10  -3   1  605.74   16.40
 -10  -3  -1  607.44   13.60
 -10  -3  -1  600.94   12.20
 -10  -3  -1  593.24   14.00
 -10   3  -1  644.94   19.50
 -10   3  -1  612.64   14.70
 -11  -3  -1    4.70    1.40
 -11  -3  -1    3.10    2.50
  11  -3   1    2.30    2.30
 -11  -3  -1    1.60    1.60
 -11  -3  -1    5.70    1.90
 -11   3  -1    5.10    2.40
 -11   3  -1    2.90    1.90
 -11   3  -1    4.50    2.90
  12  -3   1  626.04   18.00
 -12  -3  -1  585.84   13.20
 -12  -3  -1  592.94   14.30
 -12  -3  -1  610.54   20.50
 -12   3  -1  621.24   15.20
 -12   3  -1  588.94   19.70
 -12   3  -1  623.14   17.80
  13  -3   1  249.97   11.30
 -13  -3  -1  252.97    8.10
 -13  -3  -1  240.18    8.20
 -13  -3  -1  223.38   12.80
 -13   3  -1  255.87   11.20
 -13   3  -1  256.07   12.80
 -13   3  -1  237.18    8.80
 -13   3  -1  255.37   13.60
  14  -3   1   73.19    7.20
 -14  -3  -1   76.89    4.50
 -14  -3  -1   83.49    4.80
 -14  -3  -1   82.99    8.50
 -14   3  -1   77.19    5.40
 -14   3  -1   90.69    9.00
 -14   3  -1   87.69    7.30
 -14   3  -1   83.89    8.00
 -15  -3  -1  646.14   23.50
 -15  -3  -1  664.83   15.10
  15  -3   1  683.03   21.20
 -15  -3  -1  656.93   15.20
 -15   3  -1  643.74   16.40
 -15   3  -1  572.14   24.30
 -15   3  -1  618.64   23.20
 -16  -3  -1  209.08   13.50
 -16  -3  -1  199.78    7.50
 -16  -3  -1  193.88    7.50
 -16   3  -1  194.38   11.80
 -16   3  -1  192.98    8.40
 -16   3  -1  195.78   13.20
 -17  -3  -1  155.88    6.80
 -17  -3  -1  146.99    6.70
 -17  -3  -1  144.49   12.00
 -17   3  -1  160.78   12.40
 -17   3  -1  159.28   11.10
 -17   3  -1  153.18    7.60
 -18  -3  -1   23.20    3.40
 -18  -3  -1   23.50    3.30
 -18  -3  -1   12.30    5.30
 -18   3  -1   21.40    5.30
 -18   3  -1   26.00    3.90
 -18   3  -1   16.80    5.70
 -19  -3  -1   46.80    4.60
 -19  -3  -1   53.29    4.50
 -19   3  -1   62.69    8.20
 -19   3  -1   60.49    5.60
 -19   3  -1   65.49    9.00
 -19  -4   1   -1.50    2.40
 -19   4   1    2.40    5.20
 -19   4   1    4.30    2.90
 -19   4   1   10.50    4.50
 -19   4   1    0.20    2.60
 -18  -4   1   34.50    4.20
 -18   4   1   38.50    7.90
 -18   4   1   34.40    4.90
 -18   4   1   40.00    4.90
 -18   4   1   43.20    7.30
 -17  -4   1   67.79    5.40
 -17  -4   1   80.09   10.60
 -17   4   1   61.39    5.70
 -17   4   1   78.89    6.40
 -17   4   1   72.19    9.30
 -17   4   1   56.99    8.60
 -16  -4   1   -3.20    3.00
 -16  -4   1    1.80    2.20
 -16  -4   1   -0.70    2.30
 -16   4   1   -2.30    2.30
 -16   4   1    4.80    3.50
 -16   4   1    5.60    4.00
 -16   4   1    4.80    2.70
 -15  -4   1  797.32   27.30
 -15  -4   1  835.62   18.90
 -15  -4   1  811.32   19.30
 -15   4   1  847.22   28.60
 -15   4   1  795.92   20.30
 -15   4   1  828.12   20.00
 -15   4   1  800.22   26.20
 -14  -4   1  366.66   17.60
 -14  -4   1  381.06   11.90
 -14  -4   1  393.46   11.60
 -14   4   1  409.86   18.80
 -14   4   1  403.26   12.90
 -14   4   1  394.36   12.50
 -14   4   1  381.16   17.00
 -13  -4   1  516.95   13.40
  13  -4  -1  497.65   15.70
 -13  -4   1  503.75   19.70
 -13  -4   1  501.45   13.70
 -13   4   1  494.85   14.60
 -13   4   1  497.95   20.40
 -13   4   1  492.25   14.10
 -12  -4   1  364.46   11.20
  12  -4  -1  371.06   12.60
 -12  -4   1  372.56   10.90
 -12  -4   1  368.16   16.10
 -12   4   1  369.96   15.90
 -12   4   1  357.76   11.50
 -12   4   1  346.87   16.50
 -12   4   1  370.96   12.00
 -11  -4   1  113.19    5.80
 -11  -4   1  113.59    5.90
  11  -4  -1  113.89    6.50
 -11  -4   1  105.39    8.60
 -11   4   1  109.09    6.40
 -11   4   1  113.99    8.80
 -11   4   1  111.49    6.20
 -10  -4   1   78.59    4.90
  10  -4  -1   86.39    5.30
 -10  -4   1   78.29    5.00
 -10  -4   1   77.79    7.60
 -10   4   1   89.49    7.80
 -10   4   1   77.99    5.50
 -10   4   1   82.29    5.30
  -9  -4   1 1388.46   33.10
  -9  -4   1 1403.36   27.10
  -9  -4   1 1394.06   27.60
   9  -4  -1 1391.96   27.10
  -9   4   1 1439.56   33.90
  -9   4   1 1384.26   27.80
  -9   4   1 1408.06   28.50
  -8  -4   1   71.49    6.40
  -8  -4   1   81.39    4.80
   8  -4  -1   74.59    4.30
  -8  -4   1   78.09    4.90
  -8   4   1   84.19    7.10
  -8   4   1   64.39    5.00
  -8   4   1   84.69    5.10
  -7  -4   1  527.55   13.10
   7  -4  -1  503.85   11.60
  -7  -4   1  518.95   16.30
  -7  -4   1  516.05   13.40
  -7   4   1  513.05   13.50
  -7   4   1  515.05   17.10
   7   4  -1  514.65   10.20
  -7   4   1  513.75   13.90
   7   4  -1  506.15   10.10
   7   4  -1  517.35   10.50
   6  -4  -1   78.69    3.60
  -6  -4   1   73.89    4.80
  -6  -4   1   67.99    4.60
   6   4  -1   69.69    3.70
  -6   4   1   74.09    6.40
   6   4  -1   74.09    3.60
   6   4  -1   73.69    3.50
   6   4  -1   75.49    2.90
  -6   4   1   74.59    5.10
  -6   4   1   75.49    4.90
   5  -4  -1  308.57    7.20
  -5  -4   1  307.97    9.70
  -5  -4   1  305.27   11.20
  -5  -4   1  308.57    9.40
   5   4  -1  313.37    7.00
  -5   4   1  314.37   10.10
   5   4  -1  299.17    9.20
   5   4  -1  307.97    8.40
  -5   4   1  303.87    9.70
   5   4  -1  318.27    8.70
  -5   4   1  310.77   12.20
  -4  -4   1  135.59    6.10
   4  -4  -1  138.09    6.10
  -4  -4   1  139.49    6.30
  -4  -4   1  140.39    7.10
   4   4  -1  126.79    5.70
   4   4  -1  136.39    5.80
  -4   4   1  145.89    8.00
   4   4  -1  148.69    5.80
   4   4  -1  145.09    4.60
  -4   4   1  126.99    6.10
  -4   4   1  139.79    6.60
   3  -4  -1  147.89    6.50
  -3  -4   1  157.48    6.80
  -3  -4   1  144.39    6.30
  -3   4   1  156.68    6.80
   3   4  -1  155.28    5.30
  -3   4   1  151.28    6.50
   3   4  -1  146.79    6.20
  -3   4   1  142.89    7.80
   3   4  -1  160.48    6.40
   3   4  -1  162.88    6.20
   2  -4  -1  217.28    7.70
   2  -4  -1  239.88    8.30
  -2  -4   1  234.48    8.30
  -2  -4   1  221.08    7.80
   2   4  -1  209.28    9.20
  -2   4   1  210.18    7.80
   2   4  -1  213.78    9.70
  -2   4   1  217.58    9.30
   2   4  -1  229.58    7.60
  -2   4   1  229.58    8.30
  -1  -4   1   34.10    3.50
   1  -4  -1   37.60    3.70
  -1  -4   1   37.00    3.70
   1  -4  -1   45.60    4.50
   1  -4  -1   34.00    3.60
   1   4  -1   38.20    3.80
   1   4  -1   32.10    3.60
  -1   4   1   39.60    3.60
   1   4  -1   39.50    3.60
  -1   4   1   39.40    4.20
  -1   4   1   32.60    3.50
   0  -4  -1 2023.80   36.50
   0  -4  -1 1967.50   38.40
   0  -4   1 1946.01   36.30
   0  -4   1 2058.09   37.10
   0  -4  -1 1965.20   36.90
   0   4   1 2032.70   37.00
   0   4   1 2012.20   38.30
   0   4   1 1994.60   36.30
   0   4  -1 2008.80   36.80
   0   4  -1 2082.39   38.60
   0   4  -1 2064.59   36.50
   1  -4   1 1110.59   22.20
  -1  -4  -1 1093.39   22.60
  -1  -4  -1 1067.09   23.30
   1  -4   1 1035.30   22.20
  -1  -4  -1 1119.19   22.20
  -1   4  -1 1083.49   22.10
  -1   4  -1 1079.59   22.50
   1   4   1 1044.60   22.90
   1   4   1 1019.80   22.10
   1   4   1 1076.89   21.80
  -1   4  -1 1089.49   24.20
  -2  -4  -1  251.47    8.50
  -2  -4  -1  268.97    9.00
   2  -4   1  263.87    8.90
  -2  -4  -1  246.68    8.50
  -2  -4  -1  261.27    9.10
   2   4   1  261.87    9.00
  -2   4  -1  234.18    9.80
  -2   4  -1  276.17    9.10
   2   4   1  270.97    8.40
  -2   4  -1  281.17    8.90
   3  -4   1  186.88    7.30
  -3  -4  -1  186.48    7.10
  -3  -4  -1  180.18    7.20
  -3  -4  -1  169.48    7.10
  -3  -4  -1  179.28    7.40
  -3   4  -1  183.28    7.40
   3   4   1  174.08    6.50
   3   4   1  167.68    6.80
   3   4   1  169.18    8.20
  -3   4  -1  179.08    7.20
  -3   4  -1  165.68    8.40
  -4  -4  -1  134.59    6.80
  -4  -4  -1  141.09    6.20
  -4  -4  -1  131.09    6.20
   4  -4   1  126.49    6.00
  -4  -4  -1  128.29    5.80
   4   4   1  122.29    5.40
  -4   4  -1  131.19    6.20
  -4   4  -1  129.89    6.40
   4   4   1  125.49    5.60
   4   4   1  136.89    5.80
   4   4   1  133.79    3.90
   5  -4   1  508.95   12.80
  -5  -4  -1  509.15   12.90
   5  -4   1  502.85   11.20
  -5  -4  -1  500.75   12.30
  -5  -4  -1  482.65   14.50
  -5  -4  -1  502.75   13.20
  -5   4  -1  508.15   16.30
   5   4   1  455.25   11.90
  -5   4  -1  496.85   13.40
   5   4   1  481.55   11.90
  -5   4  -1  495.95   13.00
   5   4   1  488.55   11.60
  -6  -4  -1 1275.97   25.60
  -6  -4  -1 1310.57   25.20
  -6  -4  -1 1280.17   28.40
  -6  -4  -1 1233.68   23.90
   6  -4   1 1256.07   23.50
  -6   4  -1 1327.77   30.40
   6   4   1 1244.58   23.40
  -6   4  -1 1279.17   25.60
   6   4   1 1227.18   23.20
  -6   4  -1 1286.17   26.10
   6   4   1 1227.68   23.30
  -7  -4  -1    5.50    2.10
  -7  -4  -1    4.90    1.60
   7  -4   1    5.10    1.80
  -7  -4  -1    4.10    2.00
  -7  -4  -1    5.40    2.50
  -7   4  -1    6.40    2.60
   7   4   1    5.90    1.50
  -7   4  -1    7.00    2.40
   7   4   1    4.00    1.40
   7   4   1    5.90    1.40
   8  -4   1  191.48    7.10
  -8  -4  -1  184.68    7.20
  -8  -4  -1  177.98    7.40
  -8  -4  -1  187.28    9.70
  -8  -4  -1  183.68    5.70
  -8   4  -1  190.58    8.00
  -8   4  -1  171.28    9.90
  -9  -4  -1  259.77   11.90
  -9  -4  -1  252.67    8.60
   9  -4   1  237.48    9.00
  -9  -4  -1  225.18    8.50
  -9   4  -1  252.27    9.40
  -9   4  -1  243.78   12.10
 -10  -4  -1   28.00    3.60
  10  -4   1   28.00    3.80
 -10  -4  -1   30.50    6.10
 -10  -4  -1   28.10    3.60
 -10   4  -1   31.20    5.60
 -10   4  -1   27.30    3.90
 -11  -4  -1   13.40    2.90
 -11  -4  -1    9.60    2.50
  11  -4   1    9.80    2.90
 -11  -4  -1   18.20    4.60
 -11   4  -1   11.20    2.80
 -11   4  -1   16.50    4.30
 -12  -4  -1   66.19    4.90
 -12  -4  -1   67.09    5.10
  12  -4   1   59.69    5.70
 -12  -4  -1   44.20    6.10
 -12   4  -1   71.89    5.60
 -12   4  -1   68.19    7.50
  13  -4   1   49.70    5.90
 -13  -4  -1   34.40    6.00
 -13  -4  -1   43.50    4.50
 -13  -4  -1   44.80    4.50
 -13   4  -1   53.29    7.80
 -13   4  -1   48.20    5.20
 -14  -4  -1   11.60    3.00
 -14  -4  -1   10.60    4.60
  14  -4   1    9.60    3.50
 -14  -4  -1    5.40    2.50
 -14   4  -1    8.40    3.10
 -14   4  -1   12.40    4.80
 -14   4  -1    4.30    3.40
 -15  -4  -1  156.48    7.50
 -15  -4  -1  161.48   12.20
  15  -4   1  168.98   10.10
 -15   4  -1  163.68    8.40
 -15   4  -1  159.58   11.50
 -15   4  -1  164.68   12.60
 -16  -4  -1  196.98    8.50
 -16  -4  -1  188.48   13.60
 -16   4  -1  199.48   13.00
 -16   4  -1  198.58    9.40
 -16   4  -1  223.48   14.40
 -17  -4  -1    0.00    3.80
 -17  -4  -1    0.40    2.10
 -17   4  -1    1.60    3.70
 -17   4  -1    2.30    3.20
 -17   4  -1    2.00    2.80
 -18  -4  -1  123.29    7.10
 -18   4  -1  137.79    8.10
 -18   4  -1  124.89   11.10
 -18   4  -1  129.49    8.00
 -18   4  -1  111.49   11.80
 -19  -4  -1   19.20    3.60
 -19   4  -1    5.20    3.70
 -19   4  -1   16.90    6.40
 -19   4  -1   22.20    4.90
 -19   4  -1    7.60    5.30
 -18  -5   1   36.70    4.90
 -18   5   1   25.00    4.70
 -18   5   1   38.10    5.20
 -18   5   1   20.30    6.00
 -17  -5   1    9.80    3.30
 -17   5   1   11.60    3.90
 -17   5   1   10.10    5.20
 -17   5   1    4.80    4.60
 -17   5   1   10.90    4.90
 -16  -5   1    7.10    3.10
 -16  -5   1   -0.10    2.90
 -16  -5   1    6.70    4.80
 -16   5   1    5.40    3.80
 -16   5   1   11.00    7.50
 -16   5   1    1.40    3.10
 -16   5   1    6.50    3.50
 -15  -5   1   25.80    4.20
 -15  -5   1   24.30    4.30
 -15   5   1   20.70    4.30
 -15   5   1   20.00    4.20
 -15   5   1   33.60    7.30
 -15   5   1   22.00    5.80
 -14  -5   1   81.99   10.40
 -14  -5   1   74.19    6.20
 -14  -5   1   91.79    6.40
 -14   5   1   86.29   11.00
 -14   5   1   90.09    7.00
 -14   5   1   87.09    9.30
 -14   5   1   97.79    6.90
 -13  -5   1   20.70    3.70
  13  -5  -1   24.40    4.10
 -13  -5   1   15.50    3.60
 -13  -5   1   23.50    5.90
 -13   5   1   22.90    4.10
 -13   5   1   21.40    5.70
 -13   5   1   37.00    7.00
 -13   5   1   24.40    4.30
 -12  -5   1   77.09    6.00
 -12  -5   1   87.79    8.70
 -12  -5   1   85.89    6.00
  12  -5  -1   88.39    6.00
 -12   5   1   89.09    6.80
 -12   5   1   84.99    6.30
 -12   5   1   91.59    9.00
 -11  -5   1    9.30    3.80
 -11  -5   1   12.20    3.10
 -11  -5   1   13.90    3.20
  11  -5  -1    9.60    2.60
 -11   5   1   17.60    3.60
 -11   5   1   11.10    3.90
 -11   5   1   13.60    3.50
  10  -5  -1    6.70    2.20
 -10  -5   1    5.10    2.50
 -10  -5   1    7.10    3.20
 -10  -5   1    8.30    2.80
 -10   5   1    7.70    3.00
 -10   5   1    1.40    2.80
 -10   5   1    8.80    2.90
  -9  -5   1  347.17   11.40
  -9  -5   1  363.96   12.00
   9  -5  -1  364.56   10.00
  -9  -5   1  345.97   15.20
  -9   5   1  349.37   12.40
  -9   5   1  365.16   15.80
  -9   5   1  357.66   12.00
   8  -5  -1   22.40    2.70
  -8  -5   1   17.50    4.30
  -8  -5   1   21.80    3.70
  -8  -5   1   20.00    3.50
  -8   5   1   20.10    3.60
  -8   5   1   20.70    4.90
  -8   5   1   19.10    3.70
   8   5  -1   22.20    2.50
   8   5  -1   19.00    2.20
  -7  -5   1   47.60    4.60
   7  -5  -1   56.39    3.30
  -7  -5   1   52.29    4.80
  -7  -5   1   56.49    5.90
   7   5  -1   52.09    3.50
  -7   5   1   62.39    5.30
   7   5  -1   56.99    3.70
  -7   5   1   36.30    5.30
   7   5  -1   48.50    5.30
  -7   5   1   50.39    4.90
  -6  -5   1   39.70    4.40
  -6  -5   1   35.90    5.30
  -6  -5   1   25.20    3.80
   6  -5  -1   30.40    2.40
  -6   5   1   39.20    4.80
   6   5  -1   29.40    3.40
  -6   5   1   21.70    4.00
   6   5  -1   31.30    3.50
  -6   5   1   25.60    3.90
   6   5  -1   33.80    3.40
   6   5  -1   36.50    2.40
   5  -5  -1   17.90    1.90
  -5  -5   1   17.00    3.20
  -5  -5   1   19.40    3.30
  -5  -5   1   11.40    3.10
  -5   5   1   14.90    3.80
  -5   5   1   16.20    3.30
   5   5  -1   15.50    2.70
   5   5  -1   15.70    2.80
  -5   5   1   17.50    3.20
   5   5  -1   15.60    2.80
   5   5  -1   16.20    2.00
  -4  -5   1    1.60    2.00
   4  -5  -1    4.40    2.30
  -4  -5   1    4.20    2.30
  -4  -5   1    2.10    2.10
  -4   5   1    3.80    2.70
  -4   5   1    1.30    2.10
   4   5  -1    3.30    1.80
   4   5  -1    3.30    2.00
   4   5  -1    5.10    1.50
   4   5  -1    3.00    2.00
  -4   5   1    3.30    2.20
  -3  -5   1  159.88    7.70
  -3  -5   1  180.08    7.80
   3  -5  -1  170.08    7.70
  -3   5   1  175.18    9.30
   3   5  -1  165.78    7.40
   3   5  -1  164.38    7.60
   3   5  -1  171.88    7.20
  -3   5   1  173.88    8.10
  -3   5   1  171.08    7.70
  -2  -5   1  110.49    6.40
  -2  -5   1  113.99    6.10
   2  -5  -1  119.19    6.40
   2  -5  -1  109.59    6.50
   2   5  -1  111.89    6.30
   2   5  -1  115.39    6.20
  -2   5   1  111.29    6.60
   2   5  -1  115.99    6.70
  -2   5   1  112.79    6.40
  -2   5   1  109.89    7.30
  -1  -5   1   16.20    3.40
   1  -5  -1   15.40    3.30
  -1  -5   1   12.40    2.90
   1  -5  -1   21.70    3.30
   1  -5  -1   25.30    4.40
   1   5  -1   11.80    2.80
   1   5  -1   14.50    3.00
   1   5  -1   15.00    3.10
  -1   5   1   16.10    3.30
  -1   5   1   18.30    3.20
   0  -5  -1  524.75   14.70
   0  -5  -1  486.75   15.50
   0  -5   1  503.65   14.40
   0  -5  -1  511.15   14.20
   0  -5   1  521.65   14.20
   0   5  -1  502.35   14.30
   0   5  -1  513.15   14.00
   0   5  -1  514.35   15.50
   0   5   1  512.25   14.40
   0   5   1  509.55   15.50
   0   5   1  518.45   14.00
   1  -5   1  106.89    6.30
  -1  -5  -1  104.59    6.70
  -1  -5  -1  105.39    6.20
   1  -5   1  105.69    6.20
  -1  -5  -1  111.69    5.60
  -1  -5  -1  117.79    6.40
   1   5   1  114.09    6.50
   1   5   1   97.29    6.50
  -1   5  -1  116.39    6.60
   1   5   1  111.19    6.10
  -1   5  -1  104.09    7.00
  -1   5  -1  106.09    6.20
   2  -5   1   13.60    3.00
  -2  -5  -1    9.10    2.50
  -2  -5  -1   12.80    2.70
  -2  -5  -1   18.70    3.40
  -2  -5  -1   13.00    3.00
  -2   5  -1   13.70    3.30
   2   5   1   14.70    3.00
   2   5   1   13.90    2.90
   2   5   1   15.60    3.00
  -2   5  -1   13.60    3.10
  -2   5  -1   13.50    3.60
   3  -5   1  561.14   15.20
  -3  -5  -1  536.85   14.90
  -3  -5  -1  557.44   14.90
  -3  -5  -1  485.55   16.50
  -3  -5  -1  546.25   15.20
  -3   5  -1  566.14   17.60
   3   5   1  533.15   14.50
  -3   5  -1  558.34   15.00
  -3   5  -1  564.34   15.50
   3   5   1  546.95   14.90
   3   5   1  553.04   14.20
  -4  -5  -1   39.40    4.40
  -4  -5  -1   37.20    4.00
  -4  -5  -1   44.30    4.60
   4  -5   1   37.20    4.30
  -4  -5  -1   46.40    4.90
  -4   5  -1   32.20    4.10
   4   5   1   39.80    2.80
   4   5   1   40.90    3.90
   4   5   1   43.50    3.90
   4   5   1   35.20    4.00
  -4   5  -1   44.30    4.40
  -5  -5  -1   98.09    5.90
  -5  -5  -1  103.49    6.20
  -5  -5  -1  100.59    6.60
   5  -5   1   82.89    5.60
  -5  -5  -1   98.89    5.70
  -5   5  -1  110.49    6.40
   5   5   1   94.09    5.40
   5   5   1   92.19    5.30
  -5   5  -1   97.69    7.50
   5   5   1  102.89    5.40
   5   5   1   95.99    3.50
  -5   5  -1  101.39    6.40
   6  -5   1   46.70    3.30
  -6  -5  -1   34.30    4.60
  -6  -5  -1   53.69    4.70
   6  -5   1   40.90    4.20
  -6  -5  -1   53.49    4.80
  -6  -5  -1   54.09    4.20
   6   5   1   40.50    3.70
  -6   5  -1   53.99    4.90
   6   5   1   47.60    6.50
  -6   5  -1   44.90    4.70
   6   5   1   42.40    3.70
  -6   5  -1   53.89    7.20
  -7  -5  -1   76.69    6.60
  -7  -5  -1   79.69    5.60
   7  -5   1   87.99    4.40
  -7  -5  -1   76.69    5.60
  -7  -5  -1   77.19    4.60
  -7   5  -1   77.49    5.70
  -7   5  -1   83.19    6.10
   7   5   1   88.39    4.60
   7   5   1   77.89    4.40
  -7   5  -1   87.69    7.60
   7   5   1   74.89    4.20
   8  -5   1  251.27    8.10
  -8  -5  -1  237.98   11.50
  -8  -5  -1  251.37    9.80
  -8  -5  -1  235.48    9.30
  -8  -5  -1  241.28    7.90
  -8   5  -1  255.97    9.90
   8   5   1  243.68    6.90
   8   5   1  253.87    7.10
   8   5   1  236.68    8.20
  -8   5  -1  242.48   10.00
  -8   5  -1  278.57   13.30
  -9  -5  -1   47.20    5.10
   9  -5   1   46.50    4.10
  -9  -5  -1   50.69    4.80
  -9  -5  -1   53.89    7.30
  -9   5  -1   50.69    5.60
  -9   5  -1   56.79    5.30
  -9   5  -1   57.89    7.80
 -10  -5  -1    3.60    2.50
  10  -5   1    1.10    1.90
 -10  -5  -1   -0.50    2.00
 -10  -5  -1    3.00    2.80
 -10   5  -1   -3.60    3.60
 -10   5  -1    0.80    2.20
 -10   5  -1   -0.20    2.30
 -11  -5  -1   26.90    4.20
  11  -5   1   34.70    4.40
 -11  -5  -1   19.80    4.30
 -11  -5  -1   37.80    4.60
 -11   5  -1   24.30    4.30
 -11   5  -1   31.50    6.30
 -11   5  -1   28.50    4.50
 -12  -5  -1   65.19    5.70
 -12  -5  -1   53.99    7.80
 -12  -5  -1   65.09    5.50
  12  -5   1   67.09    5.70
 -12   5  -1   56.29    7.60
 -12   5  -1   60.39    6.10
 -12   5  -1   57.39    7.70
 -13  -5  -1    1.50    2.60
  13  -5   1    2.70    2.60
 -13  -5  -1    1.60    3.50
 -13  -5  -1   -0.50    2.40
 -13   5  -1    1.00    3.50
 -13   5  -1    2.10    2.90
 -13   5  -1    6.20    3.30
 -14  -5  -1   45.10    5.50
  14  -5   1   51.89    6.10
 -14  -5  -1   37.90    6.40
 -14  -5  -1   47.30    5.40
 -14   5  -1   53.79    6.20
 -14   5  -1   48.10    5.90
 -14   5  -1   54.09    8.40
 -15  -5  -1    3.80    5.70
 -15  -5  -1    6.40    3.00
  15  -5   1    1.30    2.90
 -15   5  -1    2.30    3.00
 -15   5  -1    3.30    4.00
 -15   5  -1   -2.10    3.70
 -15   5  -1    1.30    2.90
 -16  -5  -1   26.00    6.80
 -16  -5  -1   22.40    4.30
 -16   5  -1   17.80    6.00
 -16   5  -1   27.80    5.00
 -17  -5  -1   30.90    4.70
 -17   5  -1   45.40    8.30
 -17   5  -1   25.40    7.00
 -17   5  -1   36.50    5.20
 -17   5  -1   32.30    5.30
 -18  -5  -1    3.10    3.00
 -18   5  -1    6.00    3.40
 -18   5  -1    7.40    5.00
 -18   5  -1    4.10    3.30
 -17  -6   1   73.99    6.90
 -17   6   1   70.59    7.90
 -17   6   1   69.69   16.40
 -17   6   1   71.79    7.70
 -16  -6   1    6.00    6.10
 -16  -6   1   10.80    3.70
 -16   6   1    7.90    4.00
 -16   6   1   18.70    6.40
 -16   6   1    6.60    4.30
 -16   6   1    1.30    4.10
 -15  -6   1  420.16   20.70
 -15  -6   1  449.46   16.00
 -15  -6   1  458.25   15.20
 -15   6   1  462.75   22.40
 -15   6   1  446.66   16.40
 -15   6   1  439.16   20.80
 -15   6   1  433.36   15.80
 -14  -6   1  210.88   10.00
 -14  -6   1  219.38   21.60
 -14  -6   1  215.58   10.60
 -14   6   1  223.78   11.40
 -14   6   1  197.68   14.00
 -14   6   1  206.78   10.70
 -14   6   1  229.98   15.50
 -13  -6   1  136.39    8.50
 -13  -6   1  126.39    7.90
 -13   6   1  120.29   11.00
 -13   6   1  149.39   12.70
 -13   6   1  139.49    9.00
 -13   6   1  137.69   11.70
 -12  -6   1  188.88    9.40
  12  -6  -1  187.08    7.80
 -12  -6   1  188.08    9.80
 -12  -6   1  188.88   12.40
 -12   6   1  193.98   10.30
 -12   6   1  177.38    9.80
 -12   6   1  199.28   13.50
 -11  -6   1  103.79    9.20
 -11  -6   1  105.99    7.40
 -11  -6   1  101.19    7.20
  11  -6  -1  114.29    5.70
 -11   6   1  104.29    7.50
 -11   6   1  114.99   10.20
 -11   6   1  100.09    7.80
 -10  -6   1  183.18   11.60
 -10  -6   1  176.48    8.90
 -10  -6   1  185.18    9.40
  10  -6  -1  191.18    6.80
 -10   6   1  173.88    9.60
 -10   6   1  169.78   11.90
 -10   6   1  166.08    9.10
  -9  -6   1  315.87   12.30
   9  -6  -1  332.27    8.90
  -9  -6   1  309.57   14.40
  -9  -6   1  306.37   11.70
  -9   6   1  293.87   12.30
   9   6  -1  300.67    9.10
  -9   6   1  325.27   12.30
   9   6  -1  310.67    8.00
  -9   6   1  331.17   15.90
  -8  -6   1  245.38   10.60
   8  -6  -1  248.88    7.00
  -8  -6   1  231.58   12.00
  -8  -6   1  226.68   10.00
  -8   6   1  247.48   10.90
   8   6  -1  207.38   11.10
  -8   6   1  241.98   10.60
   8   6  -1  248.98    7.90
   8   6  -1  233.98    7.90
  -8   6   1  241.18   13.40
  -7  -6   1  748.53   19.40
   7  -6  -1  756.82   14.70
  -7  -6   1  748.43   22.10
  -7  -6   1  738.73   19.90
  -7   6   1  751.62   24.10
  -7   6   1  784.32   20.90
  -7   6   1  741.73   19.80
   7   6  -1  739.33   17.40
   7   6  -1  736.43   17.20
   7   6  -1  736.03   16.90
  -6  -6   1  194.48   10.20
   6  -6  -1  203.88    5.80
  -6  -6   1  197.48    9.40
  -6  -6   1  194.98    9.10
   6   6  -1  206.28    6.10
   6   6  -1  200.28    8.00
   6   6  -1  199.08    8.20
   6   6  -1  199.18    8.10
  -6   6   1  184.28   11.20
  -6   6   1  204.78    9.80
  -6   6   1  197.18    9.20
  -5  -6   1  172.08    8.70
  -5  -6   1  157.78    8.10
  -5  -6   1  169.38    9.00
   5   6  -1  165.38    7.40
   5   6  -1  151.08    7.50
   5   6  -1  158.88    7.60
  -5   6   1  166.58   10.40
  -5   6   1  153.88    8.20
  -5   6   1  158.48    8.70
   5   6  -1  167.48    6.00
  -4  -6   1  227.68   10.30
  -4  -6   1  263.87   10.50
  -4  -6   1  240.68   10.40
   4  -6  -1  248.28   10.30
  -4   6   1  276.77   12.80
   4   6  -1  247.08    8.20
   4   6  -1  241.98    9.50
   4   6  -1  258.97   10.00
  -4   6   1  268.77   11.00
   4   6  -1  242.98    9.90
  -4   6   1  271.37   10.60
  -3  -6   1   49.80    4.90
  -3  -6   1   56.09    5.40
  -3  -6   1   52.09    5.10
   3  -6  -1   59.79    5.40
   3   6  -1   54.29    5.20
  -3   6   1   50.39    5.70
  -3   6   1   54.69    5.20
   3   6  -1   50.69    4.80
   3   6  -1   46.80    4.90
   2  -6  -1   87.59    6.50
   2  -6  -1   93.59    6.40
  -2  -6   1   94.49    6.50
  -2  -6   1   84.79    6.40
  -2   6   1   92.79    6.40
   2   6  -1   95.79    6.50
  -2   6   1   93.29    6.50
  -2   6   1   82.59    7.20
   2   6  -1  103.29    7.00
   2   6  -1   94.69    6.20
  -1  -6   1   70.19    5.50
  -1  -6   1   62.49    5.70
   1  -6  -1   72.19    5.90
   1  -6  -1   65.39    5.40
  -1   6   1   72.69    5.80
   1   6  -1   70.99    5.60
   1   6  -1   66.69    6.00
  -1   6   1   71.39    6.10
  -1   6   1   78.29    6.80
   1   6  -1   78.89    6.10
   0  -6   1  600.14   17.30
   0  -6  -1  621.54   17.60
   0  -6  -1  604.74   16.80
   0  -6   1  611.04   16.90
   0   6   1  635.94   18.80
   0   6   1  581.54   16.40
   0   6   1  645.64   17.60
   0   6  -1  618.54   17.30
   0   6  -1  634.44   18.80
   0   6  -1  578.14   16.40
  -1  -6  -1  679.63   18.80
  -1  -6  -1  700.23   17.00
  -1  -6  -1  676.03   18.20
   1  -6   1  705.33   18.90
   1  -6   1  681.83   18.10
  -1  -6  -1  677.63   19.90
  -1   6  -1  699.03   18.30
   1   6   1  696.43   18.60
  -1   6  -1  693.13   18.70
  -1   6  -1  687.03   20.40
   1   6   1  670.93   17.80
   1   6   1  679.83   19.50
  -2  -6  -1  145.89    8.40
  -2  -6  -1  146.59    7.70
  -2  -6  -1  151.58    7.40
   2  -6   1  146.69    8.00
  -2  -6  -1  149.29    8.10
   2   6   1  148.69    8.30
  -2   6  -1  133.49    8.90
   2   6   1  152.88    8.00
   2   6   1  159.28    7.70
  -2   6  -1  149.39    7.90
  -2   6  -1  146.79    8.10
   3  -6   1  583.24   16.70
  -3  -6  -1  580.94   16.40
  -3  -6  -1  594.14   17.30
  -3  -6  -1  577.14   17.00
  -3  -6  -1  547.65   15.90
   3   6   1  571.54   16.10
  -3   6  -1  568.94   16.30
  -3   6  -1  560.04   16.70
   3   6   1  555.24   16.40
   3   6   1  590.64   15.80
  -3   6  -1  564.54   18.90
  -4  -6  -1  199.48    9.20
   4  -6   1  183.08    8.90
  -4  -6  -1  192.98    9.30
  -4  -6  -1  211.18    9.50
  -4  -6  -1  207.98    9.60
   4   6   1  212.68    9.10
  -4   6  -1  193.18    9.10
   4   6   1  220.08    8.70
  -4   6  -1  223.08   10.00
   4   6   1  210.08    9.10
  -4   6  -1  207.28   11.30
  -5  -6  -1  193.88    8.90
  -5  -6  -1  188.08    9.30
   5  -6   1  180.38    8.70
  -5  -6  -1  198.28    9.20
  -5  -6  -1  184.48    9.40
   5   6   1  182.48    8.30
   5   6   1  193.48    8.10
  -5   6  -1  194.08    9.20
  -5   6  -1  167.58    8.80
  -5   6  -1  181.98   10.90
   5   6   1  192.28    6.00
   5   6   1  200.88    8.60
   6  -6   1  496.55   14.90
  -6  -6  -1  505.45   16.70
  -6  -6  -1  498.25   15.30
  -6  -6  -1  512.05   14.80
   6  -6   1  519.55   12.00
  -6  -6  -1  528.55   16.10
  -6   6  -1  520.25   19.20
  -6   6  -1  496.95   15.50
   6   6   1  502.75   14.00
   6   6   1  500.55   13.70
   6   6   1  504.15   14.10
  -6   6  -1  514.95   16.20
   7  -6   1  110.59    5.00
  -7  -6  -1  110.99    7.10
  -7  -6  -1  102.09    7.80
  -7  -6  -1  124.39    7.70
  -7   6  -1  100.19    7.30
   7   6   1  116.29    6.00
  -7   6  -1  120.49    7.60
   7   6   1  100.19    5.90
  -7   6  -1  105.49    9.10
   7   6   1  107.59    5.80
  -8  -6  -1  118.39    7.70
  -8  -6  -1  100.39    8.50
   8  -6   1  114.89    5.30
  -8  -6  -1  120.69    7.50
  -8   6  -1  120.89    9.80
  -8   6  -1  105.19    7.20
   8   6   1  107.89    5.50
   8   6   1  112.29    5.40
  -8   6  -1  109.09    7.50
  -9  -6  -1    2.40    2.70
   9  -6   1    4.30    1.90
  -9  -6  -1    2.10    2.60
  -9  -6  -1    1.40    2.70
   9   6   1    2.10    1.60
  -9   6  -1    3.20    2.70
  -9   6  -1    0.40    2.90
  -9   6  -1    3.20    2.80
   9   6   1    5.50    2.30
  10  -6   1   13.30    4.30
 -10  -6  -1   10.70    3.60
 -10  -6  -1   15.50    3.70
 -10  -6  -1    9.80    3.80
 -10   6  -1    6.00    3.80
 -10   6  -1    6.50    3.30
 -10   6  -1    9.20    3.40
  11  -6   1   16.40    3.20
 -11  -6  -1   15.60    3.60
 -11  -6  -1   10.60    4.20
 -11  -6  -1   18.40    3.80
 -11   6  -1   16.70    4.20
 -11   6  -1   14.40    5.10
 -11   6  -1   10.70    3.60
 -12  -6  -1    6.10    3.90
 -12  -6  -1    6.10    3.10
 -12  -6  -1    5.90    3.20
  12  -6   1    5.00    2.30
 -12   6  -1    6.10    3.40
 -12   6  -1    6.30    4.00
 -13  -6  -1   89.09    9.60
 -13  -6  -1   85.69    6.90
 -13  -6  -1   82.39    7.20
  13  -6   1   76.99    6.00
 -13   6  -1   80.09    7.30
 -13   6  -1   81.79    7.60
 -13   6  -1   85.59   10.40
 -14  -6  -1   23.10    4.70
 -14  -6  -1   16.60    4.10
  14  -6   1   13.30    3.50
 -14   6  -1   12.00    4.20
 -14   6  -1   10.90    4.20
 -14   6  -1   16.50    5.40
 -15  -6  -1  233.08   15.70
  15  -6   1  225.88   10.70
 -15  -6  -1  232.08   11.00
 -15   6  -1  226.88   11.70
 -15   6  -1  253.87   16.70
 -15   6  -1  234.68   15.60
 -15   6  -1  238.68   11.70
 -16  -6  -1   56.39    6.50
 -16   6  -1   52.09    6.70
 -16   6  -1   69.99   10.90
 -16   6  -1   40.40    7.40
 -17  -6  -1    0.30    3.10
 -17   6  -1   -3.40    4.70
 -17   6  -1   11.60    4.20
 -17   6  -1    5.90    3.80
 -16  -7   1    7.90    4.20
 -16  -7   1    7.10    4.00
 -16   7   1   13.90    4.80
 -16   7   1   16.20    4.70
 -16   7   1   13.10    6.20
 -15  -7   1    1.10    3.70
 -15   7   1    2.80    3.70
 -15   7   1    2.50    5.10
 -15   7   1    1.80    5.30
 -15   7   1    0.80    3.30
 -14  -7   1  134.59    9.20
 -14  -7   1  143.79    9.70
 -14  -7   1  140.19   12.20
 -14   7   1  134.19    9.50
 -14   7   1  142.99   10.10
 -14   7   1  147.29   13.30
 -14   7   1  120.49   12.20
 -13  -7   1    0.40    2.90
 -13  -7   1   -0.30    6.40
 -13  -7   1    2.20    3.30
 -13   7   1   -2.60    5.30
 -13   7   1   -2.70    3.40
 -13   7   1    5.70    3.40
 -12  -7   1  146.49    9.50
 -12  -7   1  131.29    8.90
 -12  -7   1  132.59   11.40
 -12   7   1  128.09    9.50
 -12   7   1  121.89   11.50
 -12   7   1  146.89    9.60
 -11  -7   1  378.96   17.50
 -11  -7   1  378.66   15.00
  11  -7  -1  398.66   10.20
 -11  -7   1  378.06   14.40
 -11   7   1  387.56   19.00
 -11   7   1  382.46   15.40
 -11   7   1  384.56   14.80
 -10  -7   1   29.00    6.50
 -10  -7   1   28.50    5.00
  10  -7  -1   23.60    2.60
 -10  -7   1   11.50    5.60
 -10   7   1   26.70    5.30
  10   7  -1   27.60    2.70
 -10   7   1   29.30    5.10
 -10   7   1   30.90    7.30
  10   7  -1   24.50    2.90
  -9  -7   1  530.55   17.20
  -9  -7   1  534.15   20.10
   9  -7  -1  546.75   11.70
  -9  -7   1  495.85   24.40
  -9   7   1  533.25   18.30
  -9   7   1  582.34   22.70
  -9   7   1  536.95   17.70
   9   7  -1  538.95   13.20
   9   7  -1  559.94   13.80
  -8  -7   1  225.68   11.10
  -8  -7   1  213.78   12.10
  -8  -7   1  215.88   10.70
   8   7  -1  220.28    8.70
  -8   7   1  217.78   13.60
   8   7  -1  217.88    8.40
  -8   7   1  202.48   10.90
  -8   7   1  221.88   11.00
   8   7  -1  217.68    8.50
  -7  -7   1   24.50    4.80
  -7  -7   1   18.50    4.30
  -7  -7   1   22.10    4.80
   7   7  -1   30.10    4.20
  -7   7   1   23.20    5.60
   7   7  -1   20.80    2.40
  -7   7   1   25.70    6.10
  -7   7   1   28.00    5.40
   7   7  -1   25.90    4.00
   7   7  -1   24.00    3.80
   6  -7  -1  406.56    9.10
  -6  -7   1  373.46   14.10
  -6  -7   1  399.16   14.80
  -6  -7   1  388.06   15.30
   6   7  -1  407.16   10.20
   6   7  -1  383.66   13.00
   6   7  -1  372.76   12.50
  -6   7   1  385.66   20.30
  -6   7   1  376.06   17.30
  -6   7   1  399.06   15.00
   6   7  -1  390.66   13.00
  -5  -7   1    4.50    3.10
  -5  -7   1    6.70    3.00
  -5  -7   1    5.10    3.10
   5   7  -1    6.80    2.70
  -5   7   1    6.10    3.20
  -5   7   1   11.00    4.60
   5   7  -1    6.30    2.90
   5   7  -1    7.00    2.10
  -5   7   1    3.00    2.70
   5   7  -1    5.50    2.80
  -4  -7   1  744.33   21.30
  -4  -7   1  754.72   21.20
  -4  -7   1  765.92   20.90
   4  -7  -1  757.42   20.90
  -4   7   1  743.83   24.90
   4   7  -1  763.22   19.70
  -4   7   1  786.12   21.80
  -4   7   1  760.72   20.90
   4   7  -1  762.82   20.20
   4   7  -1  769.52   20.80
  -3  -7   1   55.99    5.90
  -3  -7   1   52.79    5.40
   3  -7  -1   52.19    6.10
  -3  -7   1   47.20    5.80
  -3   7   1   59.09    6.80
  -3   7   1   56.39    5.60
  -3   7   1   63.79    8.30
   3   7  -1   55.59    5.60
   3   7  -1   52.39    5.70
   3   7  -1   52.99    5.70
  -2  -7   1    4.70    2.90
  -2  -7   1    9.60    3.20
   2  -7  -1    7.40    3.10
   2  -7  -1    6.30    3.00
   2   7  -1    6.00    2.70
  -2   7   1    5.10    2.80
   2   7  -1    7.50    3.00
  -2   7   1    6.20    3.20
  -2   7   1    9.60    3.30
   2   7  -1    3.40    2.70
  -1  -7   1    1.40    2.70
  -1  -7   1    1.00    2.60
   1  -7  -1    2.20    2.70
   1  -7  -1   -1.40    2.10
  -1   7   1    2.40    2.60
   1   7  -1    1.20    2.60
   1   7  -1    3.10    2.70
  -1   7   1    0.60    2.10
   1   7  -1    0.20    2.40
  -1   7   1    2.20    2.50
   0  -7   1    2.00    2.30
   0  -7  -1    0.50    2.50
   0  -7   1    1.60    2.50
   0  -7  -1    3.30    2.60
   0  -7  -1    2.30    1.80
   0   7  -1   -0.70    2.20
   0   7  -1   -0.30    2.30
   0   7  -1   -0.70    2.10
   0   7   1    0.70    2.40
   0   7   1    1.00    2.30
   0   7   1   -2.20    2.10
   1  -7   1    2.10    2.70
   1  -7   1    4.00    2.80
  -1  -7  -1    1.10    2.40
  -1  -7  -1    7.10    2.50
  -1  -7  -1    5.50    3.00
  -1   7  -1    0.90    2.40
  -1   7  -1   -0.30    2.50
   1   7   1    2.50    2.60
   1   7   1    1.50    2.70
   1   7   1    3.60    2.50
  -1   7  -1    8.70    3.30
   2  -7   1  215.98   10.50
  -2  -7  -1  239.08   11.00
  -2  -7  -1  233.68   10.60
  -2  -7  -1  213.28    9.30
  -2   7  -1  216.88   11.80
  -2   7  -1  215.98   10.00
   2   7   1  203.58   10.50
   2   7   1  231.48   10.50
  -2   7  -1  226.28   10.60
   2   7   1  210.88    9.70
   3  -7   1   37.90    5.20
  -3  -7  -1   49.50    5.20
  -3  -7  -1   40.70    5.60
  -3  -7  -1   32.40    4.70
   3   7   1   47.20    6.00
  -3   7  -1   52.79    6.20
  -3   7  -1   47.20    7.10
   3   7   1   43.90    5.40
   3   7   1   49.00    5.70
  -3   7  -1   47.10    5.90
  -4  -7  -1  388.86   13.90
   4  -7   1  372.86   13.80
  -4  -7  -1  364.36   13.50
  -4  -7  -1  352.36   13.80
   4   7   1  349.87   12.40
  -4   7  -1  368.56   16.60
   4   7   1  345.07   13.10
   4   7   1  358.56   13.10
  -4   7  -1  351.66   13.40
  -4   7  -1  386.86   14.40
  -5  -7  -1   50.49    6.00
  -5  -7  -1   61.19    6.10
   5  -7   1   52.19    6.10
  -5  -7  -1   65.89    6.80
   5   7   1   55.39    5.20
   5   7   1   57.99    4.00
  -5   7  -1   39.90    5.50
  -5   7  -1   57.19    7.90
   5   7   1   53.79    5.50
   5   7   1   48.10    5.10
  -5   7  -1   54.59    6.50
  -6  -7  -1  562.94   17.50
   6  -7   1  546.15   17.00
  -6  -7  -1  569.54   18.20
  -6  -7  -1  563.94   18.70
   6   7   1  550.14   15.60
   6   7   1  541.95   16.10
  -6   7  -1  577.84   21.50
   6   7   1  553.14   12.10
  -6   7  -1  591.14   18.60
   6   7   1  570.04   16.30
  -7  -7  -1  670.03   20.30
  -7  -7  -1  651.23   19.50
   7  -7   1  678.53   15.00
  -7  -7  -1  694.33   21.70
   7   7   1  684.73   17.80
   7   7   1  703.23   17.50
  -7   7  -1  679.03   20.60
   7   7   1  675.33   17.90
  -7   7  -1  708.73   20.80
  -7   7  -1  662.73   23.90
  -8  -7  -1    5.20    3.30
   8  -7   1    1.30    1.70
  -8  -7  -1    2.60    2.80
  -8  -7  -1    0.30    3.20
   8   7   1    1.90    2.10
  -8   7  -1    3.40    3.20
   8   7   1    4.30    2.50
   8   7   1    2.80    2.30
  -8   7  -1    4.30    3.30
  -8   7  -1    6.50    4.20
  -9  -7  -1  218.68   12.60
   9  -7   1  253.77    8.10
  -9  -7  -1  241.58   11.30
   9   7   1  231.88    8.60
  -9   7  -1  231.58   11.70
   9   7   1  242.98    8.30
  -9   7  -1  252.17   11.90
   9   7   1  248.68    8.70
  -9   7  -1  225.28   14.30
 -10  -7  -1  261.27   12.20
 -10  -7  -1  246.08   11.60
 -10  -7  -1  255.57   14.00
  10  -7   1  271.47    8.70
 -10   7  -1  254.27   15.30
  10   7   1  249.18    8.40
 -10   7  -1  258.07   12.40
  10   7   1  250.67    7.50
 -10   7  -1  243.88   11.70
 -11  -7  -1   24.70    6.20
 -11  -7  -1   26.90    4.90
 -11  -7  -1   24.00    4.80
 -11   7  -1   16.90    5.10
 -11   7  -1   34.60    5.70
 -11   7  -1   22.80    5.00
 -12  -7  -1  154.68    9.50
  12  -7   1  152.58    7.20
 -12  -7  -1  152.88    9.90
 -12  -7  -1  159.48   12.20
 -12   7  -1  158.88   11.20
 -12   7  -1  153.68   12.90
 -12   7  -1  168.78   10.30
 -13  -7  -1    2.60    3.40
  13  -7   1    3.40    2.30
 -13  -7  -1    2.10    3.20
 -13   7  -1    6.00    3.50
 -13   7  -1    3.40    3.70
 -13   7  -1    6.20    4.30
 -14  -7  -1    2.30    3.40
  14  -7   1    3.80    2.50
 -14  -7  -1    1.50    3.40
 -14  -7  -1    2.30    3.20
 -14   7  -1    2.40    3.40
 -14   7  -1   -0.50    3.90
 -14   7  -1   -0.50    3.20
 -15  -7  -1  168.48   10.90
 -15  -7  -1  195.88   12.20
 -15   7  -1  163.98   10.50
 -15   7  -1  194.88   15.70
 -15   7  -1  171.78   11.00
 -16  -7  -1   27.20    5.10
 -16   7  -1   20.30    5.40
 -16   7  -1   22.20    5.20
 -16   7  -1   15.40    5.80
 -15  -8   1    4.00    3.90
 -15  -8   1   10.90    4.70
 -15   8   1   10.70    4.70
 -15   8   1   10.10    4.70
 -15   8   1   10.70    6.10
 -14  -8   1  102.49    8.80
 -14  -8   1   87.39    9.30
 -14   8   1   94.99   12.60
 -14   8   1  109.39    9.60
 -14   8   1   87.99    9.00
 -13  -8   1   61.49    9.00
 -13  -8   1   84.19    8.30
 -13  -8   1   58.09    7.40
 -13   8   1   53.69    7.70
 -13   8   1   66.29    8.00
 -13   8   1   54.29    9.60
 -13   8   1   62.89   10.20
 -12  -8   1  232.58   12.30
 -12  -8   1  222.78   12.40
 -12  -8   1  187.58   15.10
 -12   8   1  225.78   15.80
 -12   8   1  208.58   11.90
 -12   8   1  220.68   12.80
 -11  -8   1    7.70    4.70
 -11  -8   1    5.10    3.70
 -11  -8   1    4.00    3.60
 -11   8   1   -0.20    3.80
 -11   8   1    8.70    3.90
 -11   8   1    2.70    3.50
 -10  -8   1   99.79    8.40
 -10  -8   1  105.49   10.00
  10   8  -1   90.99    5.30
 -10   8   1   99.49    8.70
 -10   8   1  100.49   12.60
 -10   8   1   92.99    8.60
  10   8  -1   82.79    4.90
  -9  -8   1  129.69   10.50
  -9  -8   1  113.99    9.00
  -9  -8   1  121.89    9.30
  -9   8   1  125.29    9.20
  -9   8   1  125.49   11.50
  -9   8   1  128.79    9.60
   9   8  -1  115.79    6.70
   9   8  -1  106.29    6.30
   9   8  -1  113.19    6.40
  -8  -8   1  323.17   14.60
  -8  -8   1  317.67   13.80
  -8  -8   1  341.17   15.90
  -8   8   1  308.97   17.10
   8   8  -1  306.57   11.30
  -8   8   1  330.77   14.30
   8   8  -1  322.67   11.70
   8   8  -1  315.87   11.30
  -7  -8   1   70.29    7.70
  -7  -8   1   60.69    7.40
  -7  -8   1   61.69    7.10
  -7   8   1   78.69    7.60
   7   8  -1   69.99    6.10
  -7   8   1   60.89    8.40
  -7   8   1   81.49    8.90
   7   8  -1   73.59    4.10
   7   8  -1   67.29    6.20
   7   8  -1   75.39    6.10
   6  -8  -1   17.30    2.10
  -6  -8   1   14.70    4.40
  -6  -8   1   14.60    4.50
  -6  -8   1   23.60    5.10
  -6   8   1   20.10    4.80
   6   8  -1   20.30    4.20
  -6   8   1   18.20    4.50
   6   8  -1   17.70    4.10
   6   8  -1   15.20    3.70
   6   8  -1   21.70    3.10
  -6   8   1   26.40    6.40
  -5  -8   1    6.50    3.60
  -5  -8   1    4.60    3.40
  -5  -8   1   11.00    4.60
   5   8  -1   21.30    4.50
   5   8  -1   12.00    3.60
  -5   8   1   11.20    4.20
   5   8  -1   10.00    2.50
   5   8  -1    8.80    3.30
  -5   8   1   10.40    4.20
  -5   8   1   15.40    4.30
  -4  -8   1    2.60    3.20
  -4  -8   1    5.50    2.70
  -4  -8   1    5.80    3.70
   4  -8  -1    7.80    3.60
  -4   8   1    5.40    3.90
   4   8  -1    3.60    2.30
   4   8  -1    6.20    3.10
   4   8  -1    9.60    3.50
   4   8  -1    3.70    2.90
  -4   8   1    5.20    3.90
  -4   8   1    9.10    3.70
  -3  -8   1   28.10    4.70
   3  -8  -1   22.40    4.80
  -3  -8   1   36.40    5.80
  -3  -8   1   28.50    5.40
   3   8  -1   23.80    4.80
  -3   8   1   22.20    4.40
  -3   8   1   20.60    4.70
  -3   8   1   33.70    5.90
   3   8  -1   34.10    5.60
  -2  -8   1   15.30    3.70
   2  -8  -1   15.50    4.10
   2  -8  -1   14.30    2.90
  -2  -8   1   10.40    4.10
  -2  -8   1   20.20    4.70
  -2   8   1   10.70    3.90
   2   8  -1   11.20    3.70
  -2   8   1   10.80    4.30
   2   8  -1   14.90    4.10
  -2   8   1   13.30    4.00
   2   8  -1   12.70    3.90
   1  -8  -1    2.30    2.10
   1  -8  -1    6.00    3.60
  -1  -8   1    5.50    2.70
   1  -8  -1    2.10    3.00
  -1  -8   1   -1.00    2.90
  -1  -8   1    1.60    3.00
  -1   8   1    3.10    2.80
   1   8  -1    1.80    2.50
   1   8  -1    7.50    3.50
  -1   8   1    3.50    3.10
   1   8  -1    5.50    3.00
  -1   8   1    7.00    4.60
   0  -8  -1  119.79    6.80
   0  -8   1  118.59    8.50
   0  -8  -1  124.39    8.60
   0  -8   1  124.09    8.80
   0  -8  -1  123.79    8.50
   0   8  -1  119.89    9.40
   0   8   1  130.49    8.90
   0   8   1  119.89    9.30
   0   8  -1  125.79    8.50
   0   8   1  133.69    8.50
   0   8  -1  124.69    8.70
  -1  -8  -1  219.38    9.50
  -1  -8  -1  215.28   11.30
  -1  -8  -1  226.88   11.00
   1  -8   1  210.28   11.20
  -1   8  -1  219.28   11.40
   1   8   1  218.68   10.80
   1   8   1  194.18   11.40
  -1   8  -1  213.98   10.80
   1   8   1  207.78   11.00
  -2  -8  -1  394.76   15.10
  -2  -8  -1  398.96   13.80
  -2  -8  -1  381.76   15.10
   2  -8   1  415.56   15.70
  -2   8  -1  379.76   16.90
  -2   8  -1  422.86   15.30
   2   8   1  389.66   14.90
   2   8   1  366.86   14.00
  -2   8  -1  382.96   15.20
   2   8   1  365.46   15.30
  -3  -8  -1   56.09    6.50
  -3  -8  -1   41.30    6.10
   3  -8   1   45.30    6.10
  -3  -8  -1   41.90    6.20
   3   8   1   37.20    7.90
   3   8   1   45.50    6.60
  -3   8  -1   45.70    6.10
   3   8   1   48.80    6.30
  -3   8  -1   37.00    5.80
  -3   8  -1   56.69    8.60
  -4  -8  -1   -0.10    2.60
   4  -8   1    0.20    3.00
  -4  -8  -1    7.30    3.00
  -4  -8  -1    6.30    3.50
   4   8   1    3.90    3.00
  -4   8  -1    1.80    3.20
  -4   8  -1    3.30    3.20
   4   8   1    3.70    3.30
  -4   8  -1    5.60    3.20
   4   8   1    3.50    2.90
  -5  -8  -1  233.78   11.70
  -5  -8  -1  209.88   11.70
   5  -8   1  230.08   11.50
  -5  -8  -1  236.08   11.60
  -5   8  -1  220.68   11.30
   5   8   1  226.78    8.80
   5   8   1  237.18   10.60
   5   8   1  222.18   10.80
  -5   8  -1  232.28   12.10
  -5   8  -1  255.07   14.40
   5   8   1  230.68   11.00
  -6  -8  -1  570.84   19.40
  -6  -8  -1  589.94   19.00
   6  -8   1  547.85   21.70
  -6  -8  -1  555.24   19.30
   6   8   1  562.14   17.50
   6   8   1  546.15   17.20
  -6   8  -1  556.64   19.30
   6   8   1  562.24   16.70
  -6   8  -1  582.04   19.10
   6   8   1  554.54   13.00
  -6   8  -1  561.54   22.30
  -7  -8  -1  721.13   21.90
  -7  -8  -1  747.93   22.80
   7  -8   1  767.62   16.10
  -7  -8  -1  746.63   23.50
   7   8   1  728.43   20.00
  -7   8  -1  758.12   26.80
  -7   8  -1  716.03   22.00
   7   8   1  779.52   19.90
  -7   8  -1  727.03   23.50
   7   8   1  726.33   20.00
  -8  -8  -1  185.48   10.80
  -8  -8  -1  151.58   10.80
   8  -8   1  177.48    6.30
  -8  -8  -1  163.68   10.50
   8   8   1  161.78    8.20
  -8   8  -1  178.38   10.60
   8   8   1  152.58    8.20
  -8   8  -1  176.08   13.00
   8   8   1  156.28    8.50
  -8   8  -1  165.68   16.10
   9  -8   1   71.59    4.20
  -9  -8  -1   78.29    8.40
  -9  -8  -1   56.19    7.40
  -9  -8  -1   72.59    9.10
  -9   8  -1   77.19   10.40
   9   8   1   72.19    5.60
   9   8   1   70.29    5.70
  -9   8  -1   74.09    7.60
   9   8   1   72.59    5.60
  -9   8  -1   67.69    8.10
  10  -8   1    1.80    1.60
 -10  -8  -1   -3.80    2.70
 -10  -8  -1    5.90    5.80
 -10  -8  -1    1.60    3.10
 -10   8  -1    5.90    4.70
 -10   8  -1    6.50    3.80
  10   8   1    2.00    2.00
  10   8   1    2.50    2.20
  10   8   1   -0.10    1.80
 -10   8  -1   -0.20    3.30
 -11  -8  -1  151.18   10.60
 -11  -8  -1  132.59   11.40
  11  -8   1  140.49    6.00
 -11  -8  -1  142.49    9.90
 -11   8  -1  135.99   10.00
 -11   8  -1  140.29   10.20
  11   8   1  141.19    4.80
 -11   8  -1  162.38   13.60
 -12  -8  -1   13.10    4.60
  12  -8   1   16.30    2.70
 -12  -8  -1   19.20    5.00
 -12  -8  -1   19.10    7.20
 -12   8  -1   11.70    5.10
 -12   8  -1   13.40    4.90
 -12   8  -1   12.60    5.00
 -13  -8  -1  106.49   11.30
 -13  -8  -1   96.99    9.20
 -13  -8  -1  110.69    9.00
 -13   8  -1   89.19   11.50
 -13   8  -1   97.89    9.00
 -13   8  -1  121.49   10.10
 -14  -8  -1    7.90    4.20
 -14  -8  -1    1.20    3.70
 -14   8  -1   -0.30    3.60
 -14   8  -1    1.50    3.70
 -14   8  -1   -0.80    4.10
 -15  -8  -1   49.50    7.00
 -15   8  -1   51.39   12.00
 -15   8  -1   54.59    7.70
 -15   8  -1   32.10    6.60
 -14  -9   1   21.30    6.30
 -14  -9   1   32.60    6.20
 -14   9   1   28.90    6.80
 -14   9   1   22.00    6.20
 -13  -9   1   -0.10    3.90
 -13  -9   1    3.30    4.10
 -13   9   1    1.20    4.90
 -13   9   1    3.00    4.20
 -12  -9   1   35.30    7.00
 -12  -9   1   44.10    8.50
 -12  -9   1   47.60    7.30
 -12   9   1   47.10   11.10
 -12   9   1   42.70    8.70
 -12   9   1   34.00    6.90
 -12   9   1   50.69    8.10
 -11  -9   1   13.00    4.70
 -11  -9   1   18.70    5.60
 -11  -9   1   13.50    4.90
 -11   9   1    6.70    5.20
  11   9  -1   12.60    2.60
 -11   9   1   18.00    5.40
  11   9  -1   11.40    2.30
  11   9  -1   10.40    2.60
 -11   9   1   14.60    4.80
 -10  -9   1   37.10    6.50
 -10  -9   1   26.50    6.10
 -10  -9   1   25.30    5.70
 -10   9   1   37.90    6.70
  10   9  -1   25.50    3.70
 -10   9   1   35.30    6.90
 -10   9   1   29.10    9.50
  10   9  -1   24.70    3.80
  10   9  -1   29.50    4.10
  -9  -9   1   18.60    5.00
  -9  -9   1   14.80    4.60
  -9  -9   1   10.60    4.40
  -9   9   1    4.80    4.00
   9   9  -1    8.50    2.80
  -9   9   1    8.30    4.00
   9   9  -1    9.90    3.20
   9   9  -1   12.90    3.50
  -9   9   1    7.30    4.10
  -8  -9   1  145.89   10.60
  -8  -9   1  160.98   11.60
  -8  -9   1  135.79   10.00
  -8   9   1  159.68   13.10
  -8   9   1  142.19   10.40
  -8   9   1  149.29   10.80
   8   9  -1  144.09    8.60
   8   9  -1  144.99    8.40
   8   9  -1  149.99    8.50
  -7  -9   1    7.50    4.20
  -7  -9   1   -3.60    3.30
  -7   9   1    4.00    3.70
  -7   9   1    3.80    4.60
   7   9  -1    3.50    1.70
  -7   9   1    2.50    3.60
   7   9  -1    6.80    3.90
   7   9  -1   -1.40    2.30
   7   9  -1    4.50    3.30
  -6  -9   1   65.29    8.40
  -6  -9   1   55.29    7.50
  -6  -9   1   67.49    8.10
  -6   9   1   65.79    8.30
   6   9  -1   65.59    6.90
   6   9  -1   69.99    5.00
  -6   9   1   73.99    8.30
   6   9  -1   68.09    7.00
   6   9  -1   69.69    6.70
  -6   9   1   50.99    7.80
  -5  -9   1  289.57   13.80
  -5  -9   1  311.17   14.30
  -5  -9   1  309.47   14.80
   5  -9  -1  297.77    8.40
   5   9  -1  301.67   13.20
   5   9  -1  291.67   12.70
  -5   9   1  306.67   16.80
  -5   9   1  287.27   14.30
  -5   9   1  308.67   14.20
   5   9  -1  297.57   10.60
   5   9  -1  300.57   13.50
  -4  -9   1   -0.20    3.20
   4  -9  -1    8.10    2.20
  -4  -9   1    4.40    3.90
  -4  -9   1    3.80    3.40
   4   9  -1    7.40    3.80
  -4   9   1    4.10    3.30
   4   9  -1    5.10    3.60
   4   9  -1    3.80    3.20
  -4   9   1   10.20    4.40
   4   9  -1    6.90    2.80
  -4   9   1    5.20    3.40
  -3  -9   1  957.00   27.50
   3  -9  -1  958.90   27.10
  -3  -9   1  946.01   25.40
  -3  -9   1  936.61   26.50
   3  -9  -1  950.20   20.60
   3   9  -1  811.82   35.10
   3   9  -1  964.00   25.40
  -3   9   1  959.80   26.50
  -3   9   1  895.41   29.50
  -3   9   1  953.00   27.40
   3   9  -1  962.10   26.20
  -2  -9   1   80.79    8.20
  -2  -9   1   86.29    8.30
   2  -9  -1   80.69    5.60
   2  -9  -1   89.29    8.40
  -2  -9   1   70.59    6.80
  -2   9   1   85.79    8.20
   2   9  -1   81.99    8.40
   2   9  -1  100.99    8.60
  -2   9   1  100.09   10.00
  -2   9   1   92.69    9.00
   2   9  -1   89.09    7.90
  -1  -9   1   79.99    6.90
   1  -9  -1   78.29    5.90
  -1  -9   1   82.49    8.30
   1  -9  -1   89.59    8.40
  -1  -9   1   84.19    8.10
  -1   9   1   83.89    9.10
  -1   9   1   94.69    8.10
   1   9  -1   79.29    8.10
   1   9  -1   73.79    7.50
   1   9  -1   97.49    9.20
   0  -9   1  637.44   18.30
   0  -9  -1  620.64   21.20
   0  -9  -1  638.24   17.70
   0  -9   1  616.34   21.30
   0   9   1  645.34   20.50
   0   9  -1  651.53   23.10
   0   9   1  612.74   22.50
   0   9   1  584.24   24.20
   0   9  -1  638.54   20.50
   0   9  -1  688.33   22.50
  -1  -9  -1   30.20    4.70
  -1  -9  -1   27.90    6.60
   1  -9   1   34.90    5.80
  -1  -9  -1   25.80    5.20
  -1   9  -1   40.30    7.50
   1   9   1   38.80    5.90
   1   9   1   30.00    5.70
  -1   9  -1   38.40    6.30
   1   9   1   44.90    6.80
  -2  -9  -1  694.43   20.00
  -2  -9  -1  710.43   22.30
   2  -9   1  679.33   22.30
  -2  -9  -1  706.43   23.00
  -2   9  -1  708.53   25.20
   2   9   1  687.93   21.10
   2   9   1  724.03   22.30
  -2   9  -1  692.63   22.40
  -2   9  -1  696.83   21.80
   2   9   1  676.93   23.00
  -3  -9  -1    3.00    3.70
  -3  -9  -1   11.70    4.10
  -3  -9  -1   16.10    4.20
   3  -9   1   27.80    5.90
   3   9   1   15.70    4.60
  -3   9  -1   14.40    4.90
   3   9   1   16.80    4.40
  -3   9  -1   13.00    4.90
  -3   9  -1   15.40    4.70
   3   9   1   14.30    5.30
  -4  -9  -1   -0.30    3.50
   4  -9   1    4.30    3.60
  -4  -9  -1    0.20    3.40
  -4  -9  -1    5.90    4.00
   4   9   1    3.60    3.40
  -4   9  -1    1.90    3.50
  -4   9  -1    5.30    4.10
   4   9   1    2.00    3.10
   4   9   1    2.10    3.30
  -4   9  -1    1.70    3.70
   4   9   1    1.70    2.30
  -5  -9  -1  174.48   11.50
  -5  -9  -1  194.48   11.20
   5  -9   1  174.08   10.90
  -5  -9  -1  183.98   11.30
   5   9   1  178.48   10.70
   5   9   1  190.98   10.80
  -5   9  -1  186.08   11.60
  -5   9  -1  213.48   14.20
   5   9   1  188.78    8.20
   5   9   1  196.88   10.50
  -5   9  -1  189.68   11.50
  -6  -9  -1   40.20    6.80
  -6  -9  -1   31.70    6.20
  -6  -9  -1   35.00    6.20
  -6   9  -1   29.30    6.80
   6   9   1   30.70    4.20
  -6   9  -1   34.30    6.10
  -6   9  -1   45.90    7.00
   6   9   1   29.80    5.20
   6   9   1   30.80    5.20
   6   9   1   35.00    5.70
   7  -9   1  108.79    5.10
  -7  -9  -1  106.29    9.20
  -7  -9  -1  104.99    9.20
  -7  -9  -1  122.19    9.60
  -7   9  -1  130.79    9.80
   7   9   1  122.09    8.10
  -7   9  -1  102.09   10.90
   7   9   1  112.99    8.30
   7   9   1  105.19    7.90
   7   9   1  105.99    5.00
  -7   9  -1  109.89    9.70
  -8  -9  -1    1.10    2.80
  -8  -9  -1   -8.50    2.60
  -8  -9  -1    2.60    3.60
   8  -9   1   -1.70    1.30
   8   9   1   -0.50    2.60
  -8   9  -1   -3.40    3.10
  -8   9  -1    1.80    3.60
   8   9   1    2.50    2.70
   8   9   1   -0.60    2.20
  -8   9  -1    3.20    3.90
  -9  -9  -1   56.59    7.50
  -9  -9  -1   79.79    9.10
  -9  -9  -1   77.89    9.90
   9   9   1   70.99    6.30
   9   9   1   68.19    5.90
   9   9   1   65.59    5.90
  -9   9  -1   81.09    9.10
  -9   9  -1   71.69    8.90
  -9   9  -1   62.49    9.50
 -10  -9  -1    3.10    3.50
 -10  -9  -1    1.50    3.70
 -10  -9  -1    9.50    4.60
  10   9   1    2.20    2.30
  10   9   1    1.70    2.30
 -10   9  -1    2.80    3.70
  10   9   1    1.50    2.20
 -10   9  -1    6.20    4.00
 -10   9  -1    4.70    4.10
 -11  -9  -1  127.09   10.40
 -11  -9  -1  117.59   11.10
 -11  -9  -1  138.69   10.50
  11   9   1  132.59    6.80
  11   9   1  121.69    5.80
 -11   9  -1  131.69   13.10
 -11   9  -1  131.79   10.70
 -11   9  -1  118.29    9.80
 -12  -9  -1   61.89    8.90
 -12  -9  -1   49.60    7.50
 -12  -9  -1   49.50    7.80
 -12   9  -1   53.69    8.00
 -12   9  -1   60.69   10.20
 -12   9  -1   56.89   10.30
 -13  -9  -1   22.80    5.70
 -13  -9  -1   23.20    6.00
 -13   9  -1   33.50    7.00
 -13   9  -1   22.50    5.60
 -14  -9  -1  110.29   10.10
 -14   9  -1  122.29   10.60
 -14   9  -1  126.69   10.50
 -12 -10   1    7.30    4.50
 -12 -10   1    1.30    4.60
 -12  10   1   -7.60    4.10
 -12  10   1    3.10    4.30
 -11 -10   1    3.20    3.90
 -11 -10   1   -2.80    4.10
 -11 -10   1   -5.40    3.20
  11  10  -1   -2.70    2.00
 -11  10   1    6.10    4.20
 -11  10   1   10.80    4.90
  11  10  -1    1.00    2.00
  11  10  -1   -1.60    1.90
 -10 -10   1   55.59    8.90
 -10 -10   1   52.69   12.10
 -10 -10   1   55.09    8.00
 -10  10   1   45.90    9.30
 -10  10   1   43.70    7.30
 -10  10   1   49.40    8.00
  10  10  -1   42.10    4.90
  10  10  -1   40.20    5.00
  10  10  -1   54.19    5.50
  -9 -10   1    4.70    3.40
  -9 -10   1   -0.10    3.50
  -9 -10   1    0.80    4.30
   9  10  -1    7.10    3.40
  -9  10   1    9.70    4.70
  -9  10   1   13.70    4.90
  -9  10   1    0.40    4.30
   9  10  -1    4.50    3.20
   9  10  -1    5.60    2.90
  -8 -10   1   15.20    5.70
  -8 -10   1   27.30    5.70
  -8 -10   1   20.60    5.40
   8  10  -1   18.40    4.00
   8  10  -1   22.20    4.40
   8  10  -1   18.80    4.40
  -8  10   1   18.30    5.40
  -8  10   1   19.20    5.70
  -7 -10   1   37.90    7.10
  -7 -10   1   16.50    5.50
  -7 -10   1   35.50    6.60
  -7  10   1   30.60    6.00
   7  10  -1   26.30    4.90
   7  10  -1   24.70    5.00
  -7  10   1   31.20    6.70
   7  10  -1   25.00    3.50
   7  10  -1   35.70    5.80
  -7  10   1   35.30    8.50
  -6 -10   1   56.29    8.30
  -6 -10   1   53.39    7.70
  -6 -10   1   55.99    8.30
   6  10  -1   55.39    6.80
   6  10  -1   45.30    4.70
  -6  10   1   56.79    9.60
   6  10  -1   63.29    7.00
  -6  10   1   50.19    7.60
  -6  10   1   60.79    8.40
   6  10  -1   54.29    7.00
  -5 -10   1   33.90    6.80
   5 -10  -1   43.20    3.80
  -5 -10   1   35.10    6.70
  -5 -10   1   48.80    7.60
   5  10  -1   33.60    4.60
  -5  10   1   38.70    7.20
   5  10  -1   37.40    7.50
  -5  10   1   51.49    9.70
   5  10  -1   47.30    7.10
  -5  10   1   40.60    7.10
   5  10  -1   32.30    5.90
  -4 -10   1   43.80    7.50
  -4 -10   1   46.70    7.10
  -4 -10   1   57.19    7.70
   4 -10  -1   39.40    3.80
   4  10  -1   31.30    6.00
  -4  10   1   35.80    6.30
   4  10  -1   54.19    7.00
   4  10  -1   39.60    5.50
   4  10  -1   56.39    8.10
  -4  10   1   54.69    8.10
  -4  10   1   46.20    8.50
   3 -10  -1    2.10    1.90
  -3 -10   1    0.50    2.80
  -3 -10   1   -1.30    3.40
  -3 -10   1    7.70    4.30
   3 -10  -1   -3.10    3.50
   3  10  -1   -5.40    3.30
   3  10  -1   -1.30    3.40
  -3  10   1   -0.70    3.60
   3  10  -1    1.20    3.30
  -3  10   1    4.80    4.60
   3  10  -1    0.20    2.50
  -3  10   1   -1.80    3.90
   2 -10  -1    3.80    4.30
   2 -10  -1    2.90    2.40
  -2 -10   1    2.60    2.90
  -2 -10   1    2.20    4.30
  -2 -10   1    6.10    4.20
  -2  10   1   -0.80    3.60
   2  10  -1    3.90    4.30
   2  10  -1    3.10    3.80
  -2  10   1    4.30    4.60
  -2  10   1   -0.50    3.70
   2  10  -1    7.40    4.50
  -1 -10   1   61.49    6.50
  -1 -10   1   62.69    8.70
   1 -10  -1   66.49    8.90
   1 -10  -1   65.09    5.80
   1  10  -1   68.89    9.40
  -1  10   1   51.99    8.10
   1  10  -1   54.79    7.80
  -1  10   1   59.09    8.00
   1  10  -1   66.59    8.10
  -1  10   1   50.69    7.60
   0 -10   1   72.89    9.30
   0 -10   1   97.59    7.60
   0 -10  -1   93.19    9.70
   0 -10  -1   84.59    6.90
   0 -10  -1   99.29    9.60
   0  10   1   90.49    9.40
   0  10   1   92.29   10.10
   0  10   1  108.59    9.70
   0  10  -1  104.79   10.60
   0  10  -1   84.09    8.70
   0  10  -1   79.89    9.50
   1 -10   1  100.69    7.30
   1 -10   1   84.89    9.60
  -1 -10  -1   94.69    9.40
  -1 -10  -1   96.39    7.40
  -1 -10  -1   92.19    9.40
   1  10   1   95.69    9.50
  -1  10  -1   82.39    8.60
  -1  10  -1  100.89   10.60
  -1  10  -1   88.79   10.00
   1  10   1   84.89    8.80
   1  10   1  106.09   10.00
  -2 -10  -1  211.98   10.90
   2 -10   1  220.38   13.30
  -2 -10  -1  210.98   12.70
  -2 -10  -1  214.78   12.50
   2 -10   1  229.38    9.90
  -2  10  -1  210.48   12.60
   2  10   1  201.08   12.10
   2  10   1  208.38   12.60
  -2  10  -1  207.18   13.10
   2  10   1  214.18   13.40
  -2  10  -1  239.48   15.20
   3 -10   1    3.10    2.40
  -3 -10  -1    4.60    4.20
   3 -10   1    9.00    4.60
  -3 -10  -1    3.00    3.10
  -3 -10  -1   11.20    4.30
  -3  10  -1    4.10    4.20
   3  10   1    3.40    3.70
  -3  10  -1    3.80    4.00
   3  10   1    4.10    3.90
  -3  10  -1    4.90    4.40
   3  10   1    2.40    3.90
  -4 -10  -1   -1.20    3.80
  -4 -10  -1    3.20    2.90
   4 -10   1    1.30    3.40
  -4 -10  -1    3.30    3.90
   4  10   1    1.40    3.20
   4  10   1    4.50    3.30
   4  10   1    0.90    2.50
   4  10   1   -1.80    3.20
  -4  10  -1    2.40    4.00
  -4  10  -1   -2.00    3.50
  -4  10  -1   -0.90    3.40
  -5 -10  -1    7.80    4.10
   5 -10   1    7.40    4.30
  -5 -10  -1    0.60    3.00
  -5 -10  -1    6.70    4.30
  -5  10  -1    7.70    4.50
   5  10   1   -2.20    2.00
   5  10   1    0.10    3.40
   5  10   1   -1.60    2.60
  -5  10  -1    6.40    4.50
   5  10   1    3.00    3.60
  -5  10  -1    3.80    4.00
  -6 -10  -1   39.20    7.10
  -6 -10  -1   31.30    5.90
  -6 -10  -1   30.20    6.20
   6  10   1   43.20    4.90
   6  10   1   33.00    7.00
  -6  10  -1   34.90    7.00
  -6  10  -1   27.50    6.30
  -6  10  -1   40.60    7.10
   6  10   1   41.70    6.40
   6  10   1   39.40    4.30
   6  10   1   39.40    6.10
  -7 -10  -1  139.19   10.70
  -7 -10  -1  139.79   11.00
  -7 -10  -1  125.79   10.20
  -7  10  -1  132.19   10.90
  -7  10  -1  140.49   11.10
   7  10   1  126.79    8.90
   7  10   1  137.39    9.40
   7  10   1  137.69    6.20
   7  10   1  138.59    5.80
  -7  10  -1  128.99   17.10
  -8 -10  -1    5.00    3.60
  -8 -10  -1    4.90    4.00
  -8 -10  -1   -4.00    3.50
   8  10   1   -3.20    1.80
  -8  10  -1   -1.40    3.50
  -8  10  -1    2.80    4.40
   8  10   1    1.50    2.80
   8  10   1    1.40    2.90
  -9 -10  -1   40.40    7.00
  -9 -10  -1   50.99    7.40
  -9 -10  -1   44.00   11.00
   9  10   1   45.60    5.80
   9  10   1   53.09    5.80
  -9  10  -1   41.60    7.40
  -9  10  -1   43.00    6.90
   9  10   1   48.50    6.00
  -9  10  -1   35.50    7.30
 -10 -10  -1    2.40    4.00
 -10 -10  -1    4.50    3.90
 -10 -10  -1    4.80    4.80
  10  10   1    2.40    2.40
  10  10   1   -2.60    2.50
  10  10   1    0.40    2.30
 -10  10  -1   -7.70    3.20
 -10  10  -1   -1.90    3.60
 -10  10  -1    6.30    5.00
 -11 -10  -1   17.00    5.90
 -11 -10  -1   16.80    5.90
 -11 -10  -1   22.10    5.60
  11  10   1   10.40    2.90
  11  10   1   24.00    4.10
 -11  10  -1   14.90    5.60
  11  10   1   16.00    3.20
 -11  10  -1   22.60    6.00
 -12 -10  -1    4.20    4.40
 -12 -10  -1    9.60    5.30
 -12  10  -1    2.00    4.00
 -12  10  -1    8.50    5.10
 -10 -11   1   11.60    6.30
  10  11  -1   17.10    4.10
  10  11  -1   17.40    4.50
  10  11  -1   17.00    4.10
 -10  11   1   16.20    6.00
  -9 -11   1   85.79   11.80
  -9 -11   1  109.29   10.40
  -9 -11   1   77.99   10.60
   9  11  -1   81.99    7.80
   9  11  -1   82.89    7.60
  -9  11   1   82.39   12.80
  -8 -11   1   12.40    5.10
  -8 -11   1   14.50    5.80
  -8 -11   1   27.10    6.40
   8  11  -1   27.40    5.40
   8  11  -1   13.30    4.50
  -8  11   1   20.70    6.60
   8  11  -1   21.40    5.70
  -8  11   1   19.00    9.30
  -7 -11   1   47.90    8.10
  -7 -11   1   48.40    7.80
  -7 -11   1   53.59    8.50
   7  11  -1   61.39    7.40
   7  11  -1   52.39    7.10
  -7  11   1   54.39    8.30
   7  11  -1   61.99    8.00
   7  11  -1   56.79    5.00
  -7  11   1   57.79    8.80
  -7  11   1   51.59    9.90
   7  11  -1   54.69    4.60
  -6 -11   1   47.50    8.20
  -6 -11   1   44.30    7.40
  -6 -11   1   40.10    6.70
  -6  11   1   51.89    8.10
   6  11  -1   46.30    5.00
  -6  11   1   42.60    9.20
   6  11  -1   50.09    7.50
   6  11  -1   34.10    6.10
   6  11  -1   46.00    6.90
  -6  11   1   47.30    8.10
  -5 -11   1   24.40    5.80
  -5 -11   1   11.70    5.50
  -5 -11   1   22.90    5.90
   5  11  -1   17.10    3.70
  -5  11   1    9.80    4.60
  -5  11   1   14.30    6.10
   5  11  -1   19.30    5.00
   5  11  -1   20.70    5.50
  -5  11   1    8.60    4.90
   5  11  -1    9.70    4.40
  -4 -11   1   35.50    7.10
   4 -11  -1   31.70    3.70
  -4 -11   1   32.50    6.10
  -4 -11   1   31.40    6.60
  -4  11   1   42.80    7.30
   4  11  -1   25.80    6.20
   4  11  -1   32.40    6.20
   4  11  -1   23.00    5.60
  -4  11   1   37.90    9.00
  -4  11   1   30.40    6.80
   4  11  -1   36.90    5.40
   3 -11  -1  150.08    7.30
  -3 -11   1  171.08   10.70
  -3 -11   1  145.29   11.50
  -3 -11   1  156.58   12.40
  -3  11   1  136.79   20.70
   3  11  -1  139.19   11.20
   3  11  -1  145.29    9.60
   3  11  -1  170.78   11.90
  -3  11   1  142.39   11.60
   3  11  -1  153.98   11.00
  -3  11   1  161.38   11.30
  -2 -11   1   68.59    7.40
  -2 -11   1   88.99   10.60
   2 -11  -1   72.79    5.80
  -2  11   1   78.59    9.90
   2  11  -1   96.09   10.20
   2  11  -1   76.69    9.40
  -2  11   1   68.49    9.10
  -2  11   1   76.09   10.50
   2  11  -1   71.49    8.70
   1 -11  -1  168.58    8.60
  -1 -11   1  160.18   11.80
  -1 -11   1  132.59   11.40
   1  11  -1  140.79   10.90
   1  11  -1  136.79   11.20
  -1  11   1  152.88   11.70
  -1  11   1  145.99   12.60
   1  11  -1  115.69   11.20
   0 -11   1  129.19    8.50
   0 -11  -1  127.89    8.20
   0  11   1  127.29   10.80
   0  11  -1  136.09   11.90
   0  11  -1  121.89   11.60
   0  11   1  124.89   11.50
   0  11  -1  102.19   10.10
   0  11   1  145.79   13.00
  -1 -11  -1  138.79   11.20
  -1 -11  -1  140.29   13.80
   1 -11   1  114.39    7.90
  -1 -11  -1  143.99    9.00
   1  11   1  144.99   11.40
  -1  11  -1  134.19   11.10
  -1  11  -1  133.39   12.30
   1  11   1  130.99   11.60
   1  11   1  123.79   10.50
  -2 -11  -1  144.49    9.30
  -2 -11  -1  133.59   11.60
  -2 -11  -1  118.69   10.70
   2 -11   1  142.49    8.10
   2 -11   1  136.29   18.10
  -2  11  -1  128.69   11.10
   2  11   1  116.09   10.70
   2  11   1  130.09   10.90
  -2  11  -1  141.29   12.50
  -2  11  -1  136.69   11.10
   2  11   1  126.29   10.20
   3 -11   1   39.50    7.20
   3 -11   1   40.50    5.00
  -3 -11  -1   42.50    7.90
  -3 -11  -1   41.70    7.60
  -3 -11  -1   39.30    6.30
   3  11   1   43.30    7.40
  -3  11  -1   55.89   11.90
   3  11   1   34.00    6.90
   3  11   1   38.10    6.60
  -3  11  -1   40.70    6.90
  -3  11  -1   35.20    6.80
  -4 -11  -1    1.60    3.00
  -4 -11  -1    2.70    4.70
  -4 -11  -1   -0.60    3.80
   4 -11   1    6.10    4.60
   4 -11   1    8.30    2.80
  -4  11  -1    0.30    4.00
  -4  11  -1    9.40    5.60
  -4  11  -1    8.00    4.60
   4  11   1    9.10    3.50
   4  11   1    5.90    4.20
   4  11   1    7.90    4.60
   4  11   1    6.00    3.00
   4  11   1    9.80    4.60
   5 -11   1    2.70    2.10
  -5 -11  -1    1.00    4.20
  -5 -11  -1    3.00    3.10
  -5 -11  -1    8.70    4.90
  -5  11  -1    2.80    4.10
   5  11   1    4.80    2.80
  -5  11  -1    4.40    4.50
   5  11   1    6.40    4.40
   5  11   1    9.50    4.60
   5  11   1    5.30    4.30
  -5  11  -1   11.10    4.80
   5  11   1    3.40    2.80
  -6 -11  -1    1.60    3.00
  -6 -11  -1   -3.90    3.80
  -6 -11  -1    7.60    4.70
   6  11   1   -3.20    3.40
   6  11   1    4.50    3.80
   6  11   1    6.00    2.70
  -6  11  -1    6.20    4.60
  -6  11  -1    0.80    4.30
   6  11   1    3.00    3.40
  -6  11  -1   -6.00    3.80
   6  11   1    6.40    2.50
  -7 -11  -1   42.20    7.50
  -7 -11  -1   32.10    6.80
  -7 -11  -1   42.60    7.80
   7  11   1   32.40    6.10
   7  11   1   37.00    6.50
  -7  11  -1   28.40    7.20
  -7  11  -1   21.90    6.30
   7  11   1   24.20    5.50
   7  11   1   27.80    3.50
  -7  11  -1   30.10    7.20
  -8 -11  -1    4.10    4.60
  -8 -11  -1    2.00    4.60
  -8 -11  -1    5.70    7.70
   8  11   1   -0.70    3.00
   8  11   1   -4.40    3.20
  -8  11  -1    2.10    4.10
   8  11   1    2.10    3.60
  -9 -11  -1   35.80    7.10
  -9 -11  -1   30.70    6.90
  -9 -11  -1   48.80   12.30
   9  11   1   33.30    5.50
   9  11   1   36.60    6.00
   9  11   1   37.20    5.80
 -10 -11  -1   51.29   12.40
 -10 -11  -1   36.10    9.20
  10  11   1   43.90    5.90
  10  11   1   47.20    5.80
  10  11   1   36.30    5.20
 -10  11  -1   34.50    7.40
  -7 -12   1    9.30    5.20
  -7 -12   1    0.10    3.90
   7  12  -1    0.50    2.30
  -7  12   1   11.30    5.70
   7  12  -1    3.30    2.30
   7  12  -1    4.60    3.70
   7  12  -1    0.20    3.70
   7  12  -1   -6.00    3.90
  -6 -12   1    2.90    5.10
  -6 -12   1   12.20    5.10
   6  12  -1   11.80    3.60
  -6  12   1    5.70    4.90
   6  12  -1    4.90    4.40
   6  12  -1   12.90    8.60
   6  12  -1    8.30    3.00
   6  12  -1   11.80    4.70
  -5 -12   1    3.80    3.80
  -5 -12   1   -8.70    4.50
  -5  12   1   -0.20    4.40
   5  12  -1    1.30    4.10
   5  12  -1    4.90    3.00
   5  12  -1    0.10    3.70
   5  12  -1    8.70    3.30
   5  12  -1    2.20    4.00
   4 -12  -1    5.00    2.00
  -4 -12   1    4.40    3.70
   4  12  -1    6.30    4.80
   4  12  -1    4.00    4.40
   4  12  -1    9.20    4.40
   4  12  -1    4.40    3.30
  -3 -12   1    7.00    4.00
   3 -12  -1    9.40    2.80
  -3  12   1    7.70    4.70
   3  12  -1    7.40    4.00
   3  12  -1   12.60    4.30
   3  12  -1    7.30    4.40
   3  12  -1   18.50    5.70
  -3  12   1    1.60    4.90
  -2 -12   1   90.29    8.50
   2 -12  -1  103.19    6.70
  -2  12   1   86.39   10.90
   2  12  -1   94.89   10.60
   2  12  -1  103.89    9.40
  -2  12   1   88.39   10.70
   2  12  -1   84.89   10.10
   2  12  -1   96.19   10.60
  -1 -12   1   21.50    5.00
   1 -12  -1   21.80    4.20
  -1  12   1   29.90    8.70
   1  12  -1   28.20    6.30
   1  12  -1   11.80    5.60
  -1  12   1   15.00    5.70
  -1  12   1   26.80    7.10
   0 -12   1   29.30    5.20
   0 -12   1   21.10   10.30
   0 -12  -1   31.50    5.10
   0  12   1   25.40    6.70
   0  12  -1   41.00    7.50
   0  12   1   27.30    7.20
   0  12  -1   27.30    7.20
   0  12  -1   34.80    7.20
   0  12   1   41.60    8.80
   1 -12   1    4.50    5.90
  -1 -12  -1   -2.10    2.30
   1  12   1    6.90    4.80
   1  12   1   -0.60    4.10
  -1  12  -1   -4.40    4.10
  -1  12  -1   -3.30    3.50
   1  12   1   -0.50    3.80
  -1  12  -1    9.70    6.30
  -2 -12  -1    2.60    3.00
   2 -12   1    0.50    3.90
   2 -12   1    1.80    2.30
  -2  12  -1    8.50    4.50
   2  12   1   -0.40    3.70
   2  12   1    5.10    3.50
   2  12   1    3.90    4.20
   2  12   1    1.20    3.90
  -2  12  -1    1.40    4.10
  -3 -12  -1   48.00    8.70
   3 -12   1   53.29    5.30
  -3 -12  -1   51.09    7.40
   3  12   1   44.40    8.10
   3  12   1   63.29    7.80
  -3  12  -1   33.50    7.80
  -3  12  -1   51.39    8.40
   3  12   1   51.59    8.10
   3  12   1   71.79    9.90
   3  12   1   55.39    7.10
   4 -12   1   33.10    4.20
  -4 -12  -1   38.20    6.70
   4  12   1   22.30    8.00
   4  12   1   36.00    7.20
   4  12   1   39.80    7.10
   4  12   1   36.50    5.60
   4  12   1   41.20    7.40
  -5 -12  -1   13.20    5.50
  -5 -12  -1    6.80    4.20
   5 -12   1   11.50    2.80
   5  12   1   19.30    5.70
   5  12   1   10.60    3.70
   5  12   1    6.40    4.70
   5  12   1    9.10    3.30
  -5  12  -1    3.70    4.90
   5  12   1    1.70    4.50
  -6 -12  -1   35.20    6.80
  -6 -12  -1   51.49    8.40
   6  12   1   41.50    7.50
   6  12   1   46.80    5.50
   6  12   1   42.50    7.10
  -6  12  -1   44.40    8.70
   6  12   1   37.30    4.50
   6  12   1   51.59    7.70
  -7 -12  -1   13.90    5.40
  -7 -12  -1   10.10    5.30
   7  12   1    8.80    2.70
   7  12   1   14.10    2.90
   7  12   1   13.10    5.20
  -7  12  -1   12.70    6.20
   7  12   1    9.50    4.80
   7  12   1   17.40    5.10
   1 -13  -1   41.60    5.40
  -1 -13   1   34.50    5.80
   1  13  -1   32.20    6.40
   1  13  -1   14.10    5.60
  -1  13   1   24.00    6.60
   0 -13   1    7.50    3.40
   0 -13  -1   -5.60    2.60
   0  13  -1   -0.50    4.50
   0  13   1   -1.50    4.50
   0  13   1    7.70    5.10
   1 -13   1   42.40    5.80
  -1 -13  -1   48.40    6.50
  -1  13  -1   27.50    7.00
   1  13   1   39.30    7.60
   1  13   1   32.40    7.30
 -20   0   2   10.50    4.50
 -20   0   2   -1.50    4.10
 -19   0   2   80.09   10.00
 -19   0   2   90.69    9.00
 -19   0   2   78.29    3.60
 -18   0   2   12.70    2.60
 -18   0   2   13.70    4.40
 -18   0   2   10.70    4.70
 -17   0   2  134.09    4.30
 -17   0   2  135.39   10.50
 -17   0   2  132.59    6.40
 -17   0   2  145.69    9.70
 -16   0   2   55.19    7.70
 -16   0   2   60.79    4.70
 -15   0   2   48.10    4.40
 -15   0   2   57.09    7.80
 -15   0   2   50.99    6.70
 -14   0   2   41.60    6.40
 -14   0   2   36.00    3.90
 -14   0   2   34.60    5.50
 -13   0   2   45.50    4.10
 -13   0   2   59.89    6.30
 -13   0   2   64.29    6.20
 -12   0   2  351.96   10.70
 -12   0   2  358.96   13.90
 -12   0   2  378.26   13.60
 -11   0   2   38.20    4.90
 -11   0   2   41.10    4.90
 -10   0   2   87.99    6.00
 -10   0   2   98.69    6.50
 -10   0   2   92.39    4.90
  -9   0   2  566.64   15.40
  -9   0   2  609.94   16.60
  -9   0   2  611.84   16.30
  -8   0   2  547.55   12.70
  -8   0   2  548.35   14.90
  -8   0   2  556.94   14.70
  -7   0   2  564.34   14.50
  -7   0   2  554.34   14.20
  -7   0   2  554.14   12.30
  -6   0   2  449.95   11.90
  -6   0   2  469.55   12.10
  -6   0   2  450.95   10.20
  -5   0   2 4443.26   72.09
  -4   0   2 1504.35   27.60
  -4   0   2 1611.44   27.70
  -4   0   2 1570.44   26.10
   2   0  -2 1813.32   28.90
  -2   0   2 1836.02   29.90
  -2   0  -2 3874.11   94.49
   2   0   2 3896.91   93.89
  -3   0  -2   72.49    3.30
  -3   0  -2   75.49    2.20
   3   0   2   78.79    3.40
  -4   0  -2    1.90    1.00
  -4   0  -2    3.20    0.60
   4   0   2    2.30    1.30
  -5   0  -2  208.28    4.40
   5   0   2  219.38    7.30
  -6   0  -2 3225.38   55.29
   6   0   2 3333.07   55.79
  -6   0  -2 3189.38   50.09
  -7   0  -2  682.33   16.60
   7   0   2  680.53   16.80
  -7   0  -2  642.64   11.50
  -8   0  -2  127.19    6.70
   8   0   2  125.49    6.90
  -8   0  -2  121.39    3.40
   9   0   2   93.59    6.40
  -9   0  -2   92.89    3.10
  -9   0  -2   97.79    6.30
  10   0   2  144.29    8.20
 -10   0  -2  138.29    7.30
 -10   0  -2  135.69    7.80
 -10   0  -2  135.89    4.00
 -11   0  -2  254.27   11.20
 -11   0  -2  241.08    6.10
  11   0   2  245.38   11.20
 -11   0  -2  244.08   10.20
 -12   0  -2   48.70    6.30
 -12   0  -2   46.00    5.60
 -12   0  -2   41.80    4.30
 -12   0  -2   38.70    2.60
  12   0   2   37.90    5.30
 -13   0  -2   33.90    2.70
 -13   0  -2   36.30    4.70
 -13   0  -2   34.60    5.50
 -13   0  -2   34.90    5.30
  13   0   2   28.00    5.30
  14   0   2   19.60    5.20
 -14   0  -2   22.60    4.50
 -14   0  -2   19.20    2.30
 -14   0  -2   17.00    4.50
 -14   0  -2   16.10    3.40
 -15   0  -2   57.19    6.90
 -15   0  -2   57.19    7.90
 -15   0  -2   41.30    3.20
  15   0   2   44.20    7.20
 -15   0  -2   45.40    4.70
 -16   0  -2    9.20    3.60
 -16   0  -2   12.50    2.30
 -16   0  -2   12.60    4.50
 -16   0  -2   17.90    3.40
 -17   0  -2   97.29    6.30
 -17   0  -2   96.49    8.40
 -17   0  -2  109.59    6.70
 -17   0  -2  103.99    9.70
 -18   0  -2   48.20    3.80
 -18   0  -2   45.20    4.80
 -18   0  -2   49.20    6.80
 -18   0  -2   45.90    7.60
 -19   0  -2  107.99    6.30
 -19   0  -2   95.09    8.90
 -19   0  -2  109.09   11.20
 -19   0  -2  114.69    5.50
 -20   0  -2   53.29    4.30
 -20   0  -2   50.29    4.70
 -20   0  -2   55.79    7.40
 -20  -1   2    2.70    3.00
 -20   1   2    9.60    3.10
 -20   1   2    9.30    4.40
 -20   1   2    8.30    5.00
 -19  -1   2   62.09    9.00
 -19  -1   2   62.89    7.30
 -19   1   2   80.99    9.80
 -19   1   2   53.59    5.50
 -19   1   2   37.30    6.90
 -19   1   2   64.09    4.00
 -18  -1   2   74.39    7.40
 -18  -1   2   66.69   13.80
 -18   1   2   63.69    5.90
 -18   1   2   67.09    9.10
 -18   1   2   66.09    3.90
 -18   1   2   63.19    8.30
 -17  -1   2    4.30    3.40
 -17  -1   2    5.10    2.90
 -17   1   2    3.60    3.30
 -17   1   2    7.70    1.90
 -17   1   2   11.00    3.20
 -17   1   2    4.70    3.70
 -16  -1   2   47.20    6.00
 -16  -1   2   28.80    5.60
 -16   1   2   40.60    6.70
 -16   1   2   42.20    5.30
 -16   1   2   34.20    5.70
 -16   1   2   35.70    2.90
 -15  -1   2   15.00    3.90
 -15  -1   2   10.50    3.80
 -15   1   2   13.20    3.50
 -15   1   2   13.70    2.00
 -15   1   2   11.30    3.90
 -15   1   2   13.40    4.10
 -14  -1   2    1.50    2.60
 -14  -1   2   -1.70    1.90
 -14   1   2    1.60    2.00
 -14   1   2    1.20    1.20
 -14   1   2    5.10    3.10
 -13  -1   2    2.00    2.00
 -13  -1   2    6.70    3.40
 -13  -1   2    1.10    1.30
 -13   1   2    0.80    2.20
 -13   1   2    2.60    2.50
 -13   1   2    2.30    1.10
 -13   1   2    0.80    2.10
 -12  -1   2   74.29    3.70
 -12  -1   2   79.29    5.80
 -12  -1   2   77.99    7.00
 -12   1   2   77.09    6.90
 -12   1   2   78.19    2.90
 -12   1   2   76.89    6.40
 -12   1   2   76.69    5.70
 -11  -1   2  151.58    5.10
 -11  -1   2  156.38    7.50
 -11  -1   2  162.98    9.20
 -11   1   2  163.18    8.40
 -11   1   2  164.88    7.80
 -11   1   2  174.58    9.20
 -10  -1   2  140.79    6.80
  10  -1  -2  146.19    7.70
 -10  -1   2  139.09    8.10
 -10  -1   2  138.69    4.60
 -10   1   2  134.99    7.20
 -10   1   2  134.99    7.90
 -10   1   2  131.89    6.70
  -9  -1   2  407.36   13.70
  -9  -1   2  409.36    9.00
  -9  -1   2  451.15   12.30
   9  -1  -2  409.76   12.80
  -9   1   2  420.26   12.70
  -9   1   2  438.56   12.50
  -9   1   2  416.96   13.80
  -8  -1   2   93.19    5.00
   8  -1  -2   93.39    5.60
  -8  -1   2   85.29    6.00
  -8   1   2   89.19    6.00
  -8   1   2   85.29    5.20
  -8   1   2   90.29    5.30
   7  -1  -2  220.18    7.90
  -7  -1   2  219.68    7.30
  -7  -1   2  223.88    8.80
  -7   1   2  222.58    8.90
  -7   1   2  215.48    7.90
  -7   1   2  209.38    7.60
  -6  -1   2  165.78    6.00
  -6  -1   2  170.28    7.10
   6  -1  -2  165.48    6.20
  -6   1   2  167.58    7.20
  -6   1   2  168.38    6.50
  -6   1   2  160.98    6.10
  -5  -1   2  146.99    6.20
   5  -1  -2  146.39    5.30
  -5  -1   2  150.08    5.00
   5   1  -2  151.58    5.20
  -5   1   2  160.88    5.40
  -5   1   2  148.49    7.30
  -5   1   2  146.59    6.00
  -4  -1   2   45.50    2.40
   4  -1  -2   41.80    3.00
   4  -1  -2   42.90    2.50
  -4  -1   2   40.30    3.20
  -4   1   2   42.00    2.40
  -4   1   2   46.10    3.10
   4   1  -2   44.00    2.50
  -4   1   2   47.10    3.40
  -3  -1   2  512.55    8.60
  -3  -1   2  515.85    8.60
  -3  -1   2  504.25    9.70
   3  -1  -2  510.55   11.30
   3  -1  -2  493.45    9.60
  -3   1   2  509.85   11.20
  -3   1   2  492.25   11.60
   3   1  -2  502.85    9.90
  -3   1   2  493.45    9.50
  -2  -1   2 1193.98   19.30
   2  -1  -2 1162.68   19.30
  -2  -1   2 1212.98   19.70
  -2  -1   2 1208.28   19.30
   2  -1  -2 1172.88   21.30
  -2   1   2 1187.48   18.90
   2   1  -2 1174.58   18.90
  -2   1   2 1170.88   21.50
  -2   1   2 1201.48   19.50
  -2   1   2 1204.48   21.30
   2   1  -2 1186.78   19.70
   2   1  -2 1200.48   19.00
  -1  -1   2 1293.57   20.60
  -1  -1   2 1248.98   20.50
   1  -1  -2 1240.28   20.50
  -1  -1   2 1243.58   20.50
   1  -1  -2 1206.88   21.60
   1   1  -2 1274.87   20.40
  -1   1   2 1238.48   21.60
   1   1  -2 1267.07   20.40
  -1   1   2 1222.98   20.50
  -1   1   2 1248.58   21.70
   1   1  -2 1271.37   20.50
   0  -1  -2 3493.65   98.39
   0  -1   2 3287.87   93.49
   0   1   2 3353.66   96.59
   0   1  -2 3336.27   93.99
  -1  -1  -2   32.40    1.70
  -1  -1  -2   34.70    1.80
   1  -1   2   35.30    1.80
  -1  -1  -2   32.50    1.60
  -1  -1  -2   34.00    1.20
   1   1   2   35.60    1.80
   1   1   2   34.60    1.70
   1   1   2   35.20    1.80
  -1   1  -2   33.50    1.70
   1   1   2   32.30    1.20
   1   1   2   34.50    1.80
  -2  -1  -2 1000.50   16.80
   2  -1   2  973.70   16.80
  -2  -1  -2  982.00   16.60
  -2  -1  -2  973.10   16.80
  -2  -1  -2  971.20   17.80
   2   1   2  992.10   16.80
  -2   1  -2  965.90   16.90
   2   1   2  985.30   16.40
   2   1   2  981.10   16.60
   2   1   2  986.30   17.90
   3  -1   2  104.49    3.10
  -3  -1  -2  110.29    4.50
  -3  -1  -2  102.69    3.20
   3  -1   2  106.79    3.90
  -3  -1  -2  107.69    3.10
  -3  -1  -2  108.69    3.30
  -3   1  -2  105.19    3.30
   3   1   2  104.89    2.90
   3   1   2  106.29    2.80
   3   1   2  102.39    4.40
  -4  -1  -2 2292.37   38.60
  -4  -1  -2 2181.08   35.00
   4  -1   2 2139.79   34.40
  -4  -1  -2 2233.38   35.20
   4  -1   2 2234.98   37.30
   4   1   2 2245.18   38.60
  -4   1  -2 2196.08   37.30
  -4   1  -2 2153.18   35.50
  -5  -1  -2  696.63   12.40
   5  -1   2  693.03   14.90
  -5  -1  -2  679.43   12.10
  -5  -1  -2  686.43   15.90
  -5   1  -2  713.13   15.00
  -5   1  -2  670.33   12.60
   6  -1   2 1064.39   21.30
  -6  -1  -2 1021.10   17.60
  -6  -1  -2 1021.50   17.40
  -6  -1  -2 1068.79   22.40
  -6   1  -2 1008.40   18.00
   6   1   2 1043.60   22.40
  -6   1  -2 1033.20   21.00
  -7  -1  -2  469.05    9.00
  -7  -1  -2  474.05    9.20
  -7  -1  -2  477.85   13.80
  -7  -1  -2  478.85   11.40
   7   1   2  481.65   14.00
  -7   1  -2  498.35   13.00
  -7   1  -2  470.85    9.60
  -8  -1  -2  143.59    5.90
  -8  -1  -2  139.49    4.00
  -8  -1  -2  136.29    3.90
   8  -1   2  139.49    7.00
  -8  -1  -2  138.29    7.40
  -8   1  -2  146.39    6.90
  -8   1  -2  139.49    4.40
   8   1   2  144.39    7.70
  -9  -1  -2   60.99    4.30
   9  -1   2   64.99    5.40
  -9  -1  -2   62.79    2.60
  -9  -1  -2   66.79    5.60
  -9   1  -2   56.59    4.80
  -9   1  -2   59.79    3.00
   9   1   2   65.99    5.80
 -10  -1  -2   10.00    3.20
 -10  -1  -2    7.80    1.30
 -10  -1  -2    6.70    2.20
  10  -1   2    5.60    2.60
 -10   1  -2    9.70    1.60
  10   1   2   11.00    3.40
 -10   1  -2    7.90    2.60
 -11  -1  -2  245.58   11.30
  11  -1   2  233.08   10.60
 -11  -1  -2  228.68    5.90
 -11  -1  -2  238.18    9.10
 -11   1  -2  227.08    6.50
 -11   1  -2  230.68   10.30
  11   1   2  235.58   11.40
 -11   1  -2  225.98    9.70
 -12  -1  -2  116.79    4.20
  12  -1   2  103.19    7.70
 -12  -1  -2  105.09    8.20
 -12  -1  -2  116.99    6.70
 -12  -1  -2  101.59    7.00
 -12   1  -2  110.59    7.90
 -12   1  -2  110.49    7.10
 -12   1  -2  110.19    4.50
  12   1   2  114.69    8.50
 -12   1  -2  122.19    7.90
  13  -1   2  143.29    9.40
 -13  -1  -2  139.19    7.40
 -13  -1  -2  150.98    7.80
 -13  -1  -2  149.29    9.90
 -13  -1  -2  150.58    5.00
 -13   1  -2  143.09    9.10
 -13   1  -2  137.59    8.20
 -13   1  -2  134.69    9.10
  13   1   2  144.59   10.00
 -13   1  -2  147.49    5.50
 -14  -1  -2    7.60    1.90
 -14  -1  -2    8.90    2.40
  14  -1   2   16.20    4.50
 -14  -1  -2   10.60    3.20
 -14  -1  -2   12.90    4.30
 -14   1  -2    9.40    3.10
 -14   1  -2   10.10    3.90
 -14   1  -2   12.50    4.20
  14   1   2    6.10    3.50
 -14   1  -2    9.60    2.10
 -15  -1  -2   12.30    3.40
 -15  -1  -2   13.20    4.50
 -15  -1  -2   13.60    2.70
 -15  -1  -2   13.00    2.20
  15  -1   2   10.60    4.20
 -15   1  -2   10.50    4.30
 -15   1  -2    6.30    3.00
 -15   1  -2   15.60    2.60
  16  -1   2    2.50    3.20
 -16  -1  -2    1.40    2.70
 -16  -1  -2    1.70    2.40
 -16  -1  -2   -1.10    1.50
 -16  -1  -2    0.50    1.60
 -16   1  -2    1.40    3.00
 -16   1  -2    2.30    2.40
 -16   1  -2   -2.90    2.40
 -16   1  -2   -1.60    1.60
 -17  -1  -2   -1.60    3.10
 -17  -1  -2   -2.70    1.70
 -17  -1  -2    1.20    2.50
 -17   1  -2    2.20    1.90
 -17   1  -2    2.10    2.70
 -17   1  -2    2.40    3.40
 -17   1  -2    1.20    2.50
 -18  -1  -2   11.30    2.40
 -18  -1  -2   17.20    5.10
 -18  -1  -2   12.70    3.90
 -18   1  -2   13.60    3.90
 -18   1  -2   14.40    4.50
 -18   1  -2    8.80    4.60
 -18   1  -2   18.30    2.90
 -19  -1  -2    3.30    3.00
 -19  -1  -2    4.50    2.00
 -19  -1  -2    5.00    4.20
 -19   1  -2   -0.30    2.90
 -19   1  -2    4.60    2.30
 -19   1  -2    9.90    4.60
 -19   1  -2    3.40    4.00
 -19  -2   2   14.70    3.70
 -19  -2   2   12.80    7.20
 -19  -2   2   12.00    2.20
 -19   2   2    9.90    4.20
 -19   2   2    7.40    3.40
 -19   2   2   14.20    2.70
 -19   2   2    7.50    4.70
 -18  -2   2   14.50    3.70
 -18  -2   2   12.60    5.20
 -18  -2   2   16.30    2.30
 -18   2   2    9.30    4.50
 -18   2   2   23.80    4.90
 -18   2   2   15.40    2.80
 -18   2   2   15.40    5.20
 -17  -2   2   62.29    9.30
 -17  -2   2   61.79    3.50
 -17  -2   2   48.10    5.30
 -17   2   2   51.99    6.50
 -17   2   2   56.29    7.40
 -17   2   2   46.10    4.10
 -17   2   2   71.59    9.30
 -16  -2   2   98.99    9.50
 -16  -2   2  113.49    7.20
 -16  -2   2   99.69    4.20
 -16   2   2  109.69    8.20
 -16   2   2  112.19    8.10
 -16   2   2  107.69    9.50
 -16   2   2  106.89    8.70
 -15  -2   2   28.40    2.60
 -15  -2   2   33.90    6.30
 -15  -2   2   33.80    4.60
 -15  -2   2   29.90    2.70
 -15   2   2   26.00    3.10
 -15   2   2   34.70    5.70
 -15   2   2   27.60    5.00
 -15   2   2   28.70    6.30
 -14  -2   2  263.17    6.70
 -14  -2   2  255.77   10.10
 -14  -2   2  254.37    6.80
 -14  -2   2  275.07   13.90
 -14   2   2  268.87   12.10
 -14   2   2  274.67    8.10
 -14   2   2  251.77   13.30
 -14   2   2  258.97   11.80
 -13  -2   2   79.89    5.50
 -13  -2   2   83.89    3.50
 -13  -2   2   69.89    7.60
 -13  -2   2   82.09    3.40
 -13   2   2   84.29    6.70
 -13   2   2   74.49    9.90
 -13   2   2   80.09    6.80
 -13   2   2   82.99    4.30
 -12  -2   2  383.26    8.30
 -12  -2   2  387.86    8.50
 -12  -2   2  397.76   11.90
 -12  -2   2  386.66   15.60
 -12   2   2  394.86    9.70
 -12   2   2  410.46   16.00
 -12   2   2  375.66   13.30
 -12   2   2  413.76   14.40
 -11  -2   2  135.99    4.20
 -11  -2   2  146.29    9.00
  11  -2  -2  138.59    7.70
 -11  -2   2  136.99    6.40
 -11  -2   2  141.69    4.10
 -11   2   2  148.59    5.30
 -11   2   2  151.78    8.30
 -11   2   2  143.39    9.10
 -11   2   2  137.39    7.40
  10  -2  -2   47.20    4.60
 -10  -2   2   44.10    2.30
 -10  -2   2   45.30    5.90
 -10  -2   2   40.60    2.30
 -10  -2   2   43.00    3.60
 -10   2   2   44.30    5.50
 -10   2   2   48.10    6.10
 -10   2   2   37.70    2.80
 -10   2   2   50.29    4.50
  -9  -2   2 2039.20   32.40
  -9  -2   2 1767.52   40.90
  -9  -2   2 2016.10   41.10
   9  -2  -2 2008.00   37.80
  -9  -2   2 1973.30   32.50
  -9   2   2 2048.79   37.50
  -9   2   2 2024.90   33.90
  -9   2   2 2109.39   40.00
  -9   2   2 2032.20   41.50
  -8  -2   2  999.10   17.20
  -8  -2   2  965.90   17.30
   8  -2  -2 1020.40   21.20
  -8  -2   2  977.80   19.50
  -8  -2   2 1018.80   24.10
  -8   2   2  960.60   18.40
  -8   2   2 1018.60   21.00
  -8   2   2  976.00   23.00
  -8   2   2 1034.70   24.70
  -7  -2   2 2313.67   37.20
  -7  -2   2 2345.37   37.50
   7  -2  -2 2362.06   40.60
  -7  -2   2 2380.06   39.20
  -7  -2   2 2272.77   43.90
  -7   2   2 2318.77   38.60
  -7   2   2 2249.97   42.80
  -7   2   2 2378.16   43.70
  -6  -2   2 1518.95   25.50
   6  -2  -2 1535.85   27.40
  -6  -2   2 1557.14   25.40
  -6  -2   2 1569.84   31.00
  -6  -2   2 1571.64   26.40
  -6   2   2 1560.54   30.70
  -6   2   2 1372.06   32.90
  -6   2   2 1505.55   26.40
   6   2  -2 1534.75   26.90
  -5  -2   2  980.90   17.00
   5  -2  -2  946.41   17.70
  -5  -2   2  962.20   17.10
  -5  -2   2  953.40   17.20
  -5   2   2  966.80   17.70
   5   2  -2  965.20   17.60
  -5   2   2  990.50   21.30
  -5   2   2  950.70   17.80
   4  -2  -2  332.57   10.30
   4  -2  -2  357.76    7.50
  -4  -2   2  363.26    7.90
  -4  -2   2  351.56    7.80
  -4  -2   2  361.06    7.60
  -4  -2   2  377.56   10.50
  -4   2   2  339.37    8.30
   4   2  -2  350.76    6.80
   4   2  -2  347.67    6.70
   4   2  -2  372.16    7.80
  -4   2   2  368.36    7.50
  -4   2   2  348.07   12.30
  -4   2   2  372.06    8.20
  -3  -2   2   62.39    2.90
  -3  -2   2   65.99    2.60
  -3  -2   2   62.49    2.90
   3  -2  -2   60.69    2.00
   3  -2  -2   59.99    4.00
   3   2  -2   63.09    2.60
  -3   2   2   65.99    3.10
  -3   2   2   63.79    4.10
  -3   2   2   66.69    3.20
   3   2  -2   62.99    2.60
   3   2  -2   63.09    2.40
   3   2  -2   59.49    2.50
   2  -2  -2  748.83   16.40
  -2  -2   2  788.82   14.00
  -2  -2   2  752.32   14.50
   2  -2  -2  759.22   14.40
  -2  -2   2  755.42   14.30
  -2   2   2  761.32   14.50
   2   2  -2  783.12   13.80
   2   2  -2  761.52   14.10
   2   2  -2  755.12   14.20
   2   2  -2  756.42   14.20
  -2   2   2  742.13   14.80
   1  -2  -2  415.16    7.20
  -1  -2   2  396.86    9.10
  -1  -2   2  393.36    8.90
   1  -2  -2  416.16   10.40
   1  -2  -2  411.06    9.00
   1  -2  -2  421.56    9.30
  -1   2   2  405.36    9.00
  -1   2   2  398.16    9.30
   1   2  -2  412.06    9.10
  -1   2   2  427.96   10.40
   1   2  -2  422.66    9.00
   0  -2   2  158.98    5.00
   0  -2  -2  152.58    4.00
   0  -2  -2  152.08    4.80
   0  -2   2  157.08    4.90
   0  -2  -2  154.38    5.50
   0   2  -2  161.48    4.90
   0   2   2  152.78    5.40
   0   2   2  159.08    4.90
  -1  -2  -2  266.07    7.20
  -1  -2  -2  265.87    6.80
  -1  -2  -2  273.97    6.70
  -1  -2  -2  264.87    7.00
   1  -2   2  260.57    6.90
   1   2   2  266.37    7.10
   1   2   2  265.87    6.60
  -1   2  -2  262.87    6.90
   1   2   2  258.47    6.60
   1   2   2  271.67    7.00
  -2  -2  -2 1591.14   27.60
   2  -2   2 1629.84   28.00
  -2  -2  -2 1624.04   28.50
  -2  -2  -2 1664.13   28.10
  -2  -2  -2 1650.43   28.00
   2   2   2 1602.14   25.70
   2   2   2 1626.04   27.80
  -2   2  -2 1643.44   28.10
   2   2   2 1600.84   28.50
   2   2   2 1607.04   27.40
   2   2   2 1649.73   27.90
  -3  -2  -2    4.30    1.10
   3  -2   2    5.90    1.30
  -3  -2  -2    3.90    1.00
  -3  -2  -2    3.80    1.20
  -3  -2  -2    2.30    1.00
   3   2   2    3.70    1.10
   3   2   2    4.30    1.20
   3   2   2    4.40    1.10
  -3   2  -2    5.60    1.40
   3   2   2    2.00    1.10
   4  -2   2  422.86    9.70
  -4  -2  -2  426.46   11.30
  -4  -2  -2  410.46    9.00
  -4  -2  -2  425.76    9.20
   4  -2   2  409.96    9.20
  -4  -2  -2  414.36    9.40
   4   2   2  413.06    8.90
  -4   2  -2  421.46    9.70
   4   2   2  416.16    8.50
   4   2   2  414.96   11.30
   4   2   2  434.76    8.80
  -5  -2  -2  107.39    3.90
  -5  -2  -2  103.69    3.70
  -5  -2  -2  108.59    4.10
  -5  -2  -2  113.69    5.80
   5  -2   2  115.69    4.70
   5  -2   2  104.89    3.60
   5   2   2  101.99    2.90
  -5   2  -2  106.79    4.40
   5   2   2  101.39    3.00
  -6  -2  -2  551.64   11.60
  -6  -2  -2  523.95   11.10
  -6  -2  -2  549.15   11.00
   6  -2   2  553.94   13.10
  -6  -2  -2  534.45   10.10
  -6  -2  -2  554.84   14.90
  -6   2  -2  534.45   11.90
   6   2   2  568.94   15.20
   7  -2   2 1911.51   35.20
  -7  -2  -2 1906.01   31.90
  -7  -2  -2 1903.81   31.70
  -7  -2  -2 1944.81   32.60
  -7  -2  -2 1901.91   32.10
  -7  -2  -2 1922.41   37.70
  -7   2  -2 1906.41   33.10
   7   2   2 1951.40   38.20
  -7   2  -2 1922.31   35.20
  -8  -2  -2  867.31   16.70
  -8  -2  -2  853.81   21.70
   8  -2   2  871.61   19.80
  -8  -2  -2  852.31   16.60
  -8  -2  -2  892.41   16.40
  -8  -2  -2  875.01   16.20
  -8   2  -2  849.61   19.60
   8   2   2  899.81   22.50
  -8   2  -2  874.21   17.30
   9  -2   2 1744.53   34.30
  -9  -2  -2 1710.53   30.70
  -9  -2  -2 1667.53   30.00
  -9  -2  -2 1759.12   36.70
  -9  -2  -2 1709.03   29.50
  -9  -2  -2 1725.43   29.40
  -9   2  -2 1741.53   30.70
  -9   2  -2 1768.82   36.30
  -9   2  -2 1738.33   34.10
   9   2   2 1778.62   37.40
  10  -2   2   61.39    5.30
 -10  -2  -2   61.49    3.30
 -10  -2  -2   65.29    3.20
 -10  -2  -2   62.99    6.10
 -10  -2  -2   61.49    3.90
 -10   2  -2   66.09    3.90
 -10   2  -2   65.69    5.90
 -10   2  -2   64.19    5.30
  10   2   2   76.39    6.70
 -11  -2  -2  346.17    9.30
 -11  -2  -2  354.96   10.40
 -11  -2  -2  362.26   14.50
 -11  -2  -2  356.76    8.60
  11  -2   2  376.36   13.20
 -11  -2  -2  361.86    8.80
 -11   2  -2  343.27   12.60
 -11   2  -2  363.06    9.80
  11   2   2  371.36   14.90
 -11   2  -2  388.06   14.10
 -12  -2  -2  765.92   17.80
 -12  -2  -2  763.92   15.80
 -12  -2  -2  788.42   15.70
 -12  -2  -2  800.02   23.50
 -12  -2  -2  768.82   15.20
  12  -2   2  798.42   21.60
 -12   2  -2  796.72   21.40
  12   2   2  743.93   23.30
 -12   2  -2  789.32   16.80
 -12   2  -2  772.42   22.00
 -13  -2  -2   34.30    6.00
 -13  -2  -2   31.80    3.00
 -13  -2  -2   35.60    4.10
  13  -2   2   26.40    4.70
 -13   2  -2   40.00    5.70
 -13   2  -2   31.10    4.80
 -13   2  -2   46.80    7.00
 -13   2  -2   29.40    5.20
 -14  -2  -2  401.36   17.00
 -14  -2  -2  382.56   12.10
 -14  -2  -2  386.56   10.00
  14  -2   2  377.36   15.40
 -14   2  -2  401.66   15.50
 -14   2  -2  399.06   11.00
 -14   2  -2  393.56   16.70
 -15  -2  -2   32.20    4.40
  15  -2   2   25.80    5.30
 -15  -2  -2   31.80    6.50
 -15   2  -2   29.80    5.10
 -15   2  -2   24.50    4.90
 -15   2  -2   31.70    3.70
 -15   2  -2   35.30    6.60
 -16  -2  -2   89.89    9.30
 -16  -2  -2   90.09    6.10
 -16  -2  -2   84.89    4.70
  16  -2   2   75.49    8.30
 -16   2  -2   75.49    7.90
 -16   2  -2   89.39    8.00
 -16   2  -2   72.59    5.10
 -16   2  -2   80.39    9.60
 -17  -2  -2    7.10    2.90
 -17  -2  -2   11.30    2.40
 -17  -2  -2   18.60    6.00
 -17   2  -2   12.90    4.80
 -17   2  -2    8.40    4.10
 -17   2  -2   11.00    2.80
 -17   2  -2    9.90    4.30
 -18  -2  -2   46.40    5.10
 -18  -2  -2   44.80    4.00
 -18  -2  -2   68.09    9.70
 -18   2  -2   48.40    7.10
 -18   2  -2   41.10    4.50
 -18   2  -2   51.49    8.40
 -19  -2  -2   21.50    3.20
 -19  -2  -2   23.50    4.20
 -19   2  -2   14.40    5.00
 -19   2  -2   20.10    5.80
 -19   2  -2   18.70    3.40
 -19   2  -2   28.30    5.70
 -19  -3   2   22.80    3.80
 -19  -3   2   21.80    3.10
 -19   3   2   21.80    6.40
 -19   3   2   26.70    3.80
 -19   3   2   19.90    3.40
 -19   3   2   21.10    5.20
 -18  -3   2   48.30    4.10
 -18  -3   2   46.60    4.70
 -18  -3   2   62.49    8.80
 -18   3   2   53.99    4.90
 -18   3   2   50.39    7.30
 -18   3   2   66.89    9.90
 -18   3   2   56.59    4.80
 -18   3   2   55.59    7.90
 -17  -3   2   55.19    8.30
 -17  -3   2   69.99    4.50
 -17  -3   2   59.19    5.10
 -17   3   2   68.39    8.50
 -17   3   2   63.59    5.00
 -17   3   2   72.89    5.40
 -17   3   2   75.59   10.20
 -17   3   2   74.09    7.60
 -16  -3   2   30.30    3.90
 -16  -3   2   19.00    4.70
 -16  -3   2   22.90    3.00
 -16  -3   2   26.70    3.10
 -16   3   2   26.00    3.70
 -16   3   2   33.30    7.00
 -16   3   2   19.00    7.10
 -15  -3   2  213.08    7.50
 -15  -3   2  242.78   14.00
 -15  -3   2  215.78    8.50
 -15   3   2  225.18   11.20
 -15   3   2  224.58   12.20
 -15   3   2  226.88    8.60
 -15   3   2  214.48   13.40
 -14  -3   2  219.48    8.20
 -14  -3   2  218.18   13.00
 -14  -3   2  214.48    7.40
 -14  -3   2  219.28    7.30
 -14   3   2  224.08    8.40
 -14   3   2  233.28   13.50
 -14   3   2  231.38   12.10
 -14   3   2  212.58   10.50
 -13  -3   2  448.86   11.00
 -13  -3   2  451.65   12.20
 -13  -3   2  445.96   18.10
 -13  -3   2  450.95   12.80
 -13   3   2  456.55   14.90
 -13   3   2  472.05   17.20
 -13   3   2  450.55   12.40
 -13   3   2  472.75   18.80
 -12  -3   2  549.05   12.30
 -12  -3   2  531.55   19.20
 -12  -3   2  530.75   13.20
 -12   3   2  548.45   13.70
 -12   3   2  551.54   18.50
 -12   3   2  556.64   16.10
 -12   3   2  548.85   20.20
 -11  -3   2   23.50    4.20
 -11  -3   2   36.70    3.10
 -11  -3   2   30.00    3.00
  11  -3  -2   26.90    4.00
 -11   3   2   29.90    3.90
 -11   3   2   39.20    5.70
 -11   3   2   38.00    6.40
 -11   3   2   33.20    4.30
 -10  -3   2   19.70    3.90
 -10  -3   2   23.40    2.70
 -10  -3   2   20.00    2.50
 -10  -3   2   22.10    2.50
  10  -3  -2   17.70    3.20
 -10   3   2   19.90    3.20
 -10   3   2   22.80    3.50
 -10   3   2   20.00    3.90
 -10   3   2   10.40    3.30
  -9  -3   2    3.90    2.40
  -9  -3   2    7.40    1.80
  -9  -3   2    4.00    1.70
  -9  -3   2    4.40    2.40
   9  -3  -2    5.60    2.10
  -9   3   2    6.50    2.10
  -9   3   2    5.40    2.80
  -9   3   2    9.40    2.20
  -8  -3   2  125.59    4.50
   8  -3  -2  120.99    5.50
  -8  -3   2  126.89    5.10
  -8  -3   2  123.89    4.90
  -8  -3   2  122.79    7.70
  -8   3   2  125.59    7.70
  -8   3   2  119.19    5.50
  -8   3   2  115.79    5.50
   7  -3  -2   13.10    2.20
  -7  -3   2   13.50    2.10
  -7  -3   2   15.00    2.20
  -7  -3   2   10.90    1.60
  -7  -3   2   15.80    3.70
  -7   3   2   15.90    2.50
  -7   3   2   14.20    3.50
   7   3  -2   13.10    1.80
  -7   3   2   11.20    2.10
  -7   3   2   11.10    2.30
   6  -3  -2  129.39    4.70
  -6  -3   2  131.69    7.20
  -6  -3   2  131.79    5.10
  -6  -3   2  129.69    4.20
  -6  -3   2  124.09    5.20
   6   3  -2  129.99    4.40
   6   3  -2  124.29    2.90
  -6   3   2  131.39    7.50
  -6   3   2  119.19    5.20
   6   3  -2  125.89    2.90
  -6   3   2  135.79    5.70
  -5  -3   2  339.67    9.10
  -5  -3   2  355.06    7.90
  -5  -3   2  354.76   11.60
   5  -3  -2  357.86    7.80
  -5  -3   2  352.26    9.00
  -5   3   2  337.47    9.50
   5   3  -2  346.87    7.50
  -5   3   2  351.76   11.90
  -5   3   2  364.06    9.80
   5   3  -2  345.27    7.70
   5   3  -2  354.36    7.80
   5   3  -2  354.46    7.90
   4  -3  -2   99.79    2.90
  -4  -3   2   99.39    4.60
  -4  -3   2   94.69    4.40
   4  -3  -2   98.79    7.50
  -4   3   2   87.49    4.80
   4   3  -2   91.99    3.70
   4   3  -2  100.29    4.00
   4   3  -2   98.29    3.50
  -4   3   2   98.69    6.00
   4   3  -2   94.89    4.00
  -4   3   2   96.19    4.80
  -3  -3   2  936.61   18.00
   3  -3  -2  893.91   20.80
  -3  -3   2  900.11   18.30
  -3   3   2  932.11   20.90
   3   3  -2  902.11   17.50
   3   3  -2  924.41   17.40
  -3   3   2  847.82   19.30
   3   3  -2  908.41   16.60
   3   3  -2  917.51   17.60
  -3   3   2  876.21   18.50
   2  -3  -2  833.22   16.50
  -2  -3   2  840.72   16.50
   2  -3  -2  684.53   20.70
   2  -3  -2  801.72   18.80
  -2  -3   2  742.33   18.40
   2   3  -2  778.12   16.40
   2   3  -2  818.82   16.30
   2   3  -2  842.72   16.20
   2   3  -2  818.02   15.60
  -2   3   2  796.22   18.60
  -2   3   2  770.82   18.30
  -2   3   2  832.02   17.00
   1  -3  -2   32.00    2.90
   1  -3  -2   28.90    3.20
  -1  -3   2   35.00    2.90
  -1   3   2   29.10    3.60
  -1   3   2   28.10    2.90
   1   3  -2   28.80    2.80
  -1   3   2   31.80    3.70
   1   3  -2   30.50    3.50
   0  -3  -2 3489.95   55.49
   0  -3  -2 3462.55   58.89
   0  -3   2 3595.74   57.29
   0  -3  -2 3522.45   57.19
   0  -3   2 3284.27   60.99
   0  -3  -2 3534.75   60.69
   0   3  -2 3577.94   57.59
   0   3   2 3587.94   58.99
   0   3   2 3583.84   57.79
   0   3  -2 3525.05   58.79
   0   3  -2 3125.69   63.99
  -1  -3  -2  932.11   19.70
   1  -3   2  912.91   21.20
  -1  -3  -2  978.70   18.30
  -1  -3  -2  969.00   18.80
  -1  -3  -2  925.91   21.30
   1   3   2  963.10   19.60
  -1   3  -2  969.00   19.40
  -1   3  -2  919.21   19.00
   1   3   2  969.60   19.20
  -2  -3  -2 1057.49   20.20
  -2  -3  -2 1056.99   20.80
  -2  -3  -2  991.50   22.70
  -2  -3  -2 1052.89   20.40
   2  -3   2  991.80   22.50
  -2   3  -2 1064.19   20.40
  -2   3  -2 1070.19   22.70
   2   3   2 1036.80   20.30
  -2   3  -2 1046.10   20.60
   2   3   2  972.70   21.60
  -3  -3  -2  564.74   13.50
  -3  -3  -2  523.35   14.70
  -3  -3  -2  551.54   12.50
  -3  -3  -2  557.34   12.70
  -3   3  -2  553.74   13.00
   3   3   2  540.15   12.40
   3   3   2  557.24   12.10
   3   3   2  546.95   12.40
  -4  -3  -2   26.20    3.60
  -4  -3  -2   17.30    2.30
  -4  -3  -2   26.30    2.80
  -4  -3  -2   21.30    3.60
   4  -3   2   25.40    3.40
   4   3   2   20.10    2.40
   4   3   2   20.30    2.30
   4   3   2   23.60    2.30
  -4   3  -2   25.10    2.90
  -5  -3  -2  765.52   15.80
  -5  -3  -2  729.13   15.20
  -5  -3  -2  723.43   18.20
  -5  -3  -2  791.82   18.70
   5  -3   2  756.82   15.70
   5  -3   2  765.42   15.60
   5   3   2  777.72   15.00
  -5   3  -2  765.82   16.60
  -5   3  -2  770.32   19.70
   5   3   2  712.13   15.40
   5   3   2  760.22   18.50
   5   3   2  750.72   14.90
  -6  -3  -2  641.14   16.00
  -6  -3  -2  629.64   13.50
   6  -3   2  661.53   14.70
  -6  -3  -2  672.23   14.40
  -6  -3  -2  668.83   17.60
   6   3   2  661.23   17.70
   6   3   2  668.43   12.70
   6   3   2  664.43   13.40
   6   3   2  644.84   12.40
  -6   3  -2  701.43   18.80
  -6   3  -2  691.93   15.30
  -7  -3  -2   92.29    3.90
  -7  -3  -2   91.79    4.90
   7  -3   2   83.89    4.90
  -7  -3  -2  101.09    6.70
  -7  -3  -2   92.89    4.50
   7   3   2   93.59    6.70
  -7   3  -2   95.99    6.90
  -7   3  -2  100.79    5.50
  -8  -3  -2   59.39    3.80
  -8  -3  -2   57.69    3.00
  -8  -3  -2   54.29    3.90
   8  -3   2   50.39    5.10
  -8  -3  -2   65.69    5.90
  -8   3  -2   66.79    6.20
   8   3   2   37.50    4.80
   9  -3   2   15.80    3.10
  -9  -3  -2   13.20    2.30
  -9  -3  -2   12.80    2.30
  -9  -3  -2   14.90    4.00
  -9  -3  -2   14.20    1.80
  -9   3  -2   10.60    2.50
  -9   3  -2   18.60    4.30
 -10  -3  -2  109.59    5.10
 -10  -3  -2   96.39    7.60
 -10  -3  -2   97.09    3.60
 -10  -3  -2   95.29    5.00
  10  -3   2  103.59    6.40
 -10   3  -2  104.09    5.50
 -10   3  -2   89.49    7.30
 -11  -3  -2    1.60    1.50
 -11  -3  -2    0.00    1.00
 -11  -3  -2    0.90    2.50
  11  -3   2   -1.20    1.80
 -11   3  -2   -0.40    1.60
 -11   3  -2   -1.70    2.00
 -12  -3  -2   29.10    3.30
 -12  -3  -2   29.90    5.60
  12  -3   2   24.20    4.40
 -12  -3  -2   27.20    3.40
 -12   3  -2   29.30    3.70
 -12   3  -2   19.60    4.50
 -13  -3  -2    9.00    2.40
 -13  -3  -2    7.10    3.40
  13  -3   2   12.80    3.70
 -13  -3  -2    9.90    2.00
 -13   3  -2    8.80    3.70
 -13   3  -2   10.30    2.70
 -14  -3  -2   17.00    2.90
  14  -3   2   14.50    4.00
 -14  -3  -2   13.30    4.80
 -14  -3  -2   17.80    3.30
 -14   3  -2   19.10    4.90
 -14   3  -2   11.20    4.20
 -14   3  -2   13.40    3.10
 -15  -3  -2   85.19    4.80
  15  -3   2   98.99    8.60
 -15  -3  -2  102.79    9.90
 -15  -3  -2   85.19    5.30
 -15   3  -2   90.09    6.10
 -15   3  -2   98.79    9.80
 -16  -3  -2   31.40    3.40
 -16  -3  -2   30.00    3.70
 -16  -3  -2   43.40    7.70
  16  -3   2   32.60    6.00
 -16   3  -2   33.10    7.00
 -16   3  -2   31.90    7.00
 -16   3  -2   30.20    4.30
 -17  -3  -2   23.30    3.40
 -17  -3  -2   20.00    3.00
 -17  -3  -2   24.40    6.50
 -17   3  -2   21.40    6.00
 -17   3  -2   36.00    6.50
 -17   3  -2   30.30    4.30
 -18  -3  -2  136.49    6.20
 -18  -3  -2  141.79    6.90
 -18  -3  -2  131.69   12.20
 -18   3  -2  132.79    7.60
 -18   3  -2  129.09   11.50
 -18   3  -2  153.58   11.20
 -19  -3  -2   22.90    3.20
 -19  -3  -2   26.40    3.80
 -19   3  -2   21.90    6.20
 -19   3  -2   26.20    5.80
 -19   3  -2   25.90    4.30
 -19  -4   2   29.20    3.90
 -19   4   2   28.30    9.30
 -19   4   2   25.70    4.20
 -19   4   2   26.60    6.20
 -19   4   2   25.60    4.40
 -18  -4   2    1.00    2.30
 -18   4   2   14.20    3.60
 -18   4   2    4.70    4.00
 -18   4   2    0.40    4.50
 -18   4   2    7.40    3.10
 -17  -4   2    7.40    4.20
 -17  -4   2   12.80    3.00
 -17  -4   2   14.00    3.10
 -17  -4   2   11.50    2.20
 -17   4   2   11.50    3.30
 -17   4   2   17.90    6.80
 -17   4   2   23.40    5.60
 -17   4   2   14.60    3.60
 -16  -4   2   18.40    3.30
 -16  -4   2   18.50    2.70
 -16  -4   2    7.90    2.90
 -16  -4   2   10.80    5.10
 -16   4   2   15.40    4.70
 -16   4   2   19.30    5.60
 -16   4   2   13.80    3.30
 -16   4   2   18.20    3.90
 -15  -4   2    5.20    2.40
 -15  -4   2    7.10    2.70
 -15  -4   2    9.80    4.60
 -15   4   2    1.30    3.50
 -15   4   2    7.90    3.00
 -15   4   2    6.70    2.70
 -15   4   2    8.20    4.60
 -14  -4   2   47.00    4.30
 -14  -4   2   55.89    4.80
 -14  -4   2   75.39    9.50
 -14  -4   2   52.79    4.70
 -14   4   2   66.39    5.20
 -14   4   2   51.79    8.50
 -14   4   2   59.19    5.50
 -14   4   2   48.80    6.90
 -13  -4   2  246.88    7.40
 -13  -4   2  265.07   14.20
 -13  -4   2  267.17    9.00
 -13  -4   2  253.47    9.20
 -13   4   2  266.57    9.70
 -13   4   2  254.17   14.50
 -13   4   2  265.27   10.10
 -12  -4   2  339.67   10.20
 -12  -4   2  330.37   10.50
 -12  -4   2  330.27   15.30
 -12   4   2  334.17   15.10
 -12   4   2  321.67   10.70
 -12   4   2  331.57   11.30
 -12   4   2  329.67   16.00
 -11  -4   2  169.38    5.50
 -11  -4   2  167.98    7.20
 -11  -4   2  176.58   10.80
  11  -4  -2  177.08    7.80
 -11  -4   2  181.38    7.20
 -11   4   2  171.78    7.90
 -11   4   2  185.98    7.70
 -11   4   2  175.78   10.70
 -11   4   2  192.18   11.80
 -10  -4   2   43.50    6.30
 -10  -4   2   47.70    4.10
 -10  -4   2   54.29    4.20
 -10  -4   2   48.00    2.90
 -10   4   2   51.49    4.40
 -10   4   2   59.89    7.40
 -10   4   2   55.89    4.80
  -9  -4   2  968.20   20.50
  -9  -4   2  896.11   25.10
  -9  -4   2  962.00   20.10
   9  -4  -2  960.30   19.90
  -9  -4   2  920.21   17.30
  -9   4   2  948.81   21.30
  -9   4   2  987.20   26.20
  -9   4   2  953.30   20.80
  -8  -4   2 1405.66   32.20
  -8  -4   2 1403.96   26.90
  -8  -4   2 1364.76   27.30
   8  -4  -2 1414.36   25.90
  -8  -4   2 1372.06   24.10
  -8   4   2 1411.86   33.10
  -8   4   2 1400.06   28.30
  -8   4   2 1405.16   27.70
   8   4  -2 1424.56   24.60
  -7  -4   2 2340.77   41.80
  -7  -4   2 2376.16   41.40
  -7  -4   2 2371.66   46.50
   7  -4  -2 2415.36   39.30
  -7   4   2 2284.97   41.80
   7   4  -2 2331.27   37.50
  -7   4   2 2368.36   47.60
   7   4  -2 2322.07   37.70
   7   4  -2 2321.07   37.60
   7   4  -2 2345.07   38.60
  -7   4   2 2303.87   42.50
  -6  -4   2  227.38    8.20
  -6  -4   2  217.28    7.80
   6  -4  -2  228.98    6.00
  -6   4   2  221.38    8.50
   6   4  -2  219.48    5.90
   6   4  -2  215.18    6.50
   6   4  -2  208.98    6.40
   6   4  -2  215.08    6.20
  -6   4   2  234.28    8.40
  -6   4   2  238.58   10.90
  -5  -4   2    1.70    1.80
  -5  -4   2    2.30    1.80
   5  -4  -2    2.10    0.90
  -5  -4   2    0.90    1.70
   5   4  -2    2.50    1.50
  -5   4   2    1.50    1.80
  -5   4   2    0.70    1.70
  -5   4   2    1.20    2.10
   5   4  -2    0.60    1.30
   5   4  -2    2.20    2.30
   5   4  -2    0.90    1.00
  -4  -4   2 1572.24   29.60
   4  -4  -2 1582.14   33.90
  -4  -4   2 1587.64   30.10
   4   4  -2 1545.85   31.40
  -4   4   2 1571.64   33.50
  -4   4   2 1556.44   30.50
  -4   4   2 1574.64   30.00
   4   4  -2 1565.54   28.60
   4   4  -2 1586.34   29.00
   3  -4  -2    4.60    2.00
   3  -4  -2    3.40    2.00
  -3  -4   2    3.40    2.10
  -3  -4   2    3.20    1.90
   3   4  -2    6.50    2.00
   3   4  -2    3.60    1.40
   3   4  -2    6.60    2.10
  -3   4   2    7.10    2.20
  -3   4   2    5.90    2.20
   3   4  -2    3.60    1.70
  -3   4   2    2.30    1.80
   2  -4  -2 1348.97   27.10
  -2  -4   2 1393.56   27.30
   2  -4  -2 1388.66   26.80
  -2  -4   2 1384.36   26.90
   2  -4  -2 1408.36   29.90
   2   4  -2 1374.96   30.40
  -2   4   2 1383.56   26.90
  -2   4   2 1362.26   29.50
  -2   4   2 1416.16   27.60
   2   4  -2 1393.76   29.60
   2   4  -2 1386.06   26.40
   1  -4  -2  262.87    8.90
  -1  -4   2  248.78    8.40
   1  -4  -2  254.67    8.50
  -1  -4   2  250.87    8.70
   1  -4  -2  248.58    9.90
   1   4  -2  251.77    8.30
  -1   4   2  255.37    9.70
   1   4  -2  241.78    8.90
   1   4  -2  252.77    8.90
  -1   4   2  250.37    8.70
   0  -4   2  856.21   18.30
   0  -4  -2  855.51   22.70
   0  -4  -2  814.72   16.40
   0  -4  -2  817.62   18.60
   0  -4  -2  837.02   18.20
   0  -4   2  814.12   18.50
   0   4   2  829.52   18.10
   0   4   2  804.32   18.40
   0   4  -2  825.42   18.40
   0   4   2  835.92   19.70
   0   4  -2  801.22   19.50
   0   4  -2  844.92   18.20
  -1  -4  -2    2.60    1.90
  -1  -4  -2    3.40    1.50
   1  -4   2    6.50    2.10
  -1  -4  -2    4.00    2.00
  -1  -4  -2    3.90    1.90
   1   4   2    4.10    2.00
  -1   4  -2    4.30    2.00
  -1   4  -2    4.90    1.90
   1   4   2    3.40    1.70
   1   4   2    5.20    2.00
  -1   4  -2    1.70    1.90
  -2  -4  -2  618.04   15.60
  -2  -4  -2  611.54   14.60
  -2  -4  -2  631.84   14.90
  -2  -4  -2  596.24   15.00
   2  -4   2  616.44   15.10
   2   4   2  612.04   14.40
  -2   4  -2  638.94   15.10
   2   4   2  617.44   15.30
  -2   4  -2  639.84   17.20
   2   4   2  555.94   16.70
  -2   4  -2  613.14   15.20
  -3  -4  -2  142.19    6.50
  -3  -4  -2  141.79    6.50
  -3  -4  -2  134.39    6.10
  -3  -4  -2  133.29    6.30
   3  -4   2  136.49    6.40
  -3   4  -2  142.49    6.60
   3   4   2  123.49    6.10
   3   4   2  130.49    5.80
   3   4   2  120.79    7.00
  -3   4  -2  152.48    8.00
  -3   4  -2  135.39    6.30
  -4  -4  -2   59.89    4.70
  -4  -4  -2   52.99    4.00
   4  -4   2   60.49    4.40
  -4  -4  -2   61.59    4.40
  -4  -4  -2   54.99    4.50
   4   4   2   50.59    4.00
   4   4   2   53.69    3.90
   4   4   2   55.89    2.40
   4   4   2   60.99    4.00
  -4   4  -2   62.89    4.70
  -4   4  -2   56.39    4.30
  -4   4  -2   63.89    5.70
  -5  -4  -2   54.79    4.90
  -5  -4  -2   63.79    4.60
  -5  -4  -2   53.19    3.90
   5  -4   2   51.09    4.10
  -5  -4  -2   50.29    4.20
   5   4   2   52.19    3.90
   5   4   2   50.99    3.60
  -5   4  -2   55.99    5.60
  -5   4  -2   50.99    4.30
  -5   4  -2   52.09    4.50
   5   4   2   51.49    3.70
  -6  -4  -2  573.74   14.20
  -6  -4  -2  600.14   14.90
   6  -4   2  578.14   13.90
   6  -4   2  589.94   13.40
  -6  -4  -2  564.64   13.50
  -6  -4  -2  579.94   16.80
   6   4   2  571.44   12.90
  -6   4  -2  588.24   18.10
  -6   4  -2  571.74   14.90
   6   4   2  551.54   13.30
   7  -4   2 1981.90   35.40
  -7  -4  -2 1978.00   36.70
  -7  -4  -2 1986.40   36.00
  -7  -4  -2 1974.50   40.20
  -7  -4  -2 1940.51   34.60
  -7   4  -2 1966.20   41.80
   7   4   2 1944.31   34.20
   7   4   2 1899.51   33.20
  -7   4  -2 2016.90   37.20
  -8  -4  -2  566.54   14.10
  -8  -4  -2  553.64   12.40
  -8  -4  -2  527.75   17.30
   8  -4   2  557.14   14.10
  -8  -4  -2  557.04   14.50
  -8   4  -2  556.54   14.90
   8   4   2  550.24    9.90
  -8   4  -2  564.44   18.60
   8   4   2  556.74   10.00
  -9  -4  -2   44.20    6.10
   9  -4   2   38.80    4.00
  -9  -4  -2   34.30    2.70
  -9  -4  -2   42.30    4.00
  -9  -4  -2   37.50    4.10
  -9   4  -2   48.50    7.00
  -9   4  -2   42.30    4.40
 -10  -4  -2  106.29    5.70
 -10  -4  -2  100.69    5.80
  10  -4   2   99.29    6.10
 -10  -4  -2   90.99    8.10
 -10   4  -2  100.49    6.20
 -10   4  -2   92.09    8.00
 -11  -4  -2    3.40    2.20
 -11  -4  -2    3.30    2.10
  11  -4   2    2.70    2.30
 -11  -4  -2    6.40    3.50
 -11   4  -2    2.90    2.30
 -11   4  -2    5.20    2.90
  12  -4   2  329.17   12.40
 -12  -4  -2  331.07   15.10
 -12  -4  -2  331.77   11.00
 -12  -4  -2  316.37   10.40
 -12   4  -2  345.87   11.70
 -12   4  -2  340.37   15.40
 -13  -4  -2    7.90    2.70
  13  -4   2   11.70    3.70
 -13  -4  -2   12.60    3.00
 -13  -4  -2   16.60    5.00
 -13   4  -2   15.10    4.80
 -13   4  -2   12.20    3.20
 -14  -4  -2   81.29    8.70
  14  -4   2   68.69    6.70
 -14  -4  -2   71.69    5.40
 -14   4  -2   66.59    8.50
 -14   4  -2   75.29    6.10
  15  -4   2    0.00    2.90
 -15  -4  -2   -0.50    2.20
 -15  -4  -2    0.40    3.40
 -15   4  -2    2.90    3.50
 -15   4  -2    1.60    3.70
 -15   4  -2    7.00    3.00
 -16  -4  -2   28.80    6.30
  16  -4   2   30.80    5.50
 -16  -4  -2   23.30    3.90
 -16   4  -2   29.00    6.30
 -16   4  -2   15.90    5.40
 -16   4  -2   28.10    4.50
 -17  -4  -2   30.20    4.40
 -17  -4  -2   43.00    8.10
 -17   4  -2   27.70    4.60
 -17   4  -2   35.90    7.80
 -17   4  -2   34.30    6.70
 -18  -4  -2    3.70    2.50
 -18   4  -2    3.40    3.80
 -18   4  -2    1.90    4.00
 -18   4  -2   -2.50    2.50
 -19  -4  -2   77.59    6.00
 -19   4  -2   75.89   10.00
 -19   4  -2   75.89   10.30
 -19   4  -2   76.29    6.70
 -18  -5   2  190.38    9.10
 -18   5   2  195.88   10.00
 -18   5   2  192.78   13.90
 -18   5   2  208.48   10.40
 -17  -5   2   42.60    5.20
 -17  -5   2   38.80    4.90
 -17   5   2   38.20    7.60
 -17   5   2   35.80    6.80
 -17   5   2   46.70    6.10
 -16  -5   2  129.29   11.70
 -16  -5   2  121.99    7.40
 -16  -5   2  114.29    7.60
 -16   5   2  117.49    7.90
 -16   5   2  122.59   12.90
 -16   5   2  126.59   11.00
 -16   5   2  126.39    8.20
 -15  -5   2  444.56   14.40
 -15  -5   2  463.45   14.10
 -15   5   2  473.75   20.30
 -15   5   2  459.25   15.40
 -15   5   2  456.55   14.90
 -15   5   2  441.16   21.10
 -14  -5   2   89.79    9.50
 -14  -5   2   77.49    6.00
 -14  -5   2   86.19    6.50
 -14   5   2   76.09    6.70
 -14   5   2   66.19    8.50
 -14   5   2   90.89    9.50
 -14   5   2   99.69    7.10
 -13  -5   2   41.50    4.80
 -13  -5   2   36.30    6.50
 -13  -5   2   37.20    4.80
 -13   5   2   40.90    5.20
 -13   5   2   43.70    7.70
 -13   5   2   42.30    8.00
 -13   5   2   34.40    5.10
 -12  -5   2    4.30    3.30
 -12  -5   2    6.40    2.80
 -12  -5   2    6.70    2.70
 -12   5   2    3.30    2.80
 -12   5   2    7.40    3.00
 -12   5   2    8.00    4.00
 -12   5   2    0.70    3.00
 -11  -5   2    5.40    2.40
 -11  -5   2    3.50    2.40
 -11  -5   2    4.20    3.40
 -11   5   2    2.70    3.30
 -11   5   2    2.90    2.60
 -11   5   2    2.30    2.50
 -11   5   2    7.70    3.50
  10  -5  -2  168.88    6.80
 -10  -5   2  175.68    8.20
 -10  -5   2  156.68   10.30
 -10  -5   2  171.98    7.80
 -10   5   2  159.18    8.40
 -10   5   2  167.18   11.40
 -10   5   2  174.68    8.30
  -9  -5   2  853.71   20.00
   9  -5  -2  867.41   17.60
  -9  -5   2  858.71   24.70
  -9  -5   2  821.92   20.20
  -9   5   2  852.31   21.20
  -9   5   2  843.42   20.50
  -9   5   2  850.61   25.50
   8  -5  -2    1.50    1.30
  -8  -5   2    1.60    2.00
  -8  -5   2    3.50    2.60
  -8  -5   2    6.10    2.60
  -8   5   2    3.50    2.30
   8   5  -2    5.30    1.40
  -8   5   2    1.20    2.30
   8   5  -2    3.00    1.30
  -8   5   2    1.80    2.60
   8   5  -2    3.20    1.30
  -7  -5   2  129.69    8.30
  -7  -5   2  126.69    6.70
  -7  -5   2  123.89    6.80
   7  -5  -2  123.69    4.40
  -7   5   2  128.09    6.90
   7   5  -2  124.49    5.20
   7   5  -2  126.69    5.10
  -7   5   2  118.39    8.70
   7   5  -2  121.09    5.10
   7   5  -2  123.59    4.30
  -7   5   2  125.49    7.20
  -6  -5   2  522.15   16.60
   6  -5  -2  520.25   10.30
  -6  -5   2  512.15   14.20
  -6  -5   2  504.05   14.50
  -6   5   2  505.45   14.50
  -6   5   2  544.05   18.20
   6   5  -2  527.55   12.60
   6   5  -2  524.85   12.70
  -6   5   2  501.05   14.90
   6   5  -2  531.65   12.90
   6   5  -2  536.05   11.20
  -5  -5   2  276.07   10.10
  -5  -5   2  278.67    9.80
   5  -5  -2  263.97    6.00
  -5  -5   2  261.47   10.90
   5   5  -2  269.07    8.70
   5   5  -2  278.07    7.50
   5   5  -2  264.47    8.80
   5   5  -2  243.18   10.00
  -5   5   2  262.87    9.70
  -5   5   2  275.87   12.30
  -5   5   2  285.37   10.50
  -4  -5   2  325.67   11.10
  -4  -5   2  335.37   11.00
   4   5  -2  346.97   10.60
  -4   5   2  327.37   11.40
  -4   5   2  322.77   13.20
  -4   5   2  336.57   11.10
   4   5  -2  332.47    9.00
   4   5  -2  327.77   10.10
   4   5  -2  325.07   10.50
   3  -5  -2  568.74   14.70
   3  -5  -2  568.14   17.80
  -3  -5   2  535.65   14.60
  -3  -5   2  524.35   14.80
   3  -5  -2  542.15   14.90
  -3   5   2  555.04   17.50
  -3   5   2  536.35   14.70
   3   5  -2  544.45   14.10
   3   5  -2  562.04   14.60
   3   5  -2  538.05   14.80
   3   5  -2  547.25   13.20
  -3   5   2  542.85   15.30
   2  -5  -2 1149.29   24.70
   2  -5  -2 1111.09   27.10
  -2  -5   2 1105.69   24.40
  -2  -5   2 1122.39   24.10
   2  -5  -2 1081.29   23.70
  -2   5   2 1090.39   24.50
   2   5  -2 1112.29   23.90
   2   5  -2 1117.19   23.50
   2   5  -2 1149.29   25.00
  -2   5   2 1140.39   27.10
  -2   5   2 1100.29   24.00
  -1  -5   2 1871.01   36.70
  -1  -5   2 1851.31   36.10
   1  -5  -2 1945.61   36.40
   1  -5  -2 1939.21   39.50
   1  -5  -2 1935.31   37.10
   1   5  -2 1918.81   37.90
  -1   5   2 1892.41   36.90
   1   5  -2 1866.01   35.80
  -1   5   2 1919.71   36.30
   1   5  -2 1892.11   36.40
  -1   5   2 1907.51   39.00
   0  -5  -2  681.83   17.90
   0  -5  -2  692.23   17.40
   0  -5  -2  722.33   19.50
   0  -5   2  742.13   18.30
   0  -5   2  724.03   17.70
   0  -5  -2  716.33   15.70
   0   5  -2  688.33   17.30
   0   5   2  719.73   19.30
   0   5  -2  729.13   17.90
   0   5  -2  751.42   19.50
   0   5   2  740.33   17.70
   0   5   2  724.53   18.10
   1  -5   2  412.56   12.70
  -1  -5  -2  418.86   12.80
  -1  -5  -2  411.56   11.20
  -1  -5  -2  389.76   13.30
  -1  -5  -2  404.66   12.30
  -1   5  -2  422.16   12.80
   1   5   2  413.16   12.60
  -1   5  -2  386.96   12.00
   1   5   2  405.46   12.10
   1   5   2  422.26   13.40
  -1   5  -2  394.96   13.80
  -2  -5  -2   40.70    4.90
  -2  -5  -2   42.50    4.30
   2  -5   2   38.00    4.40
  -2  -5  -2   33.60    4.10
  -2  -5  -2   36.40    4.10
   2   5   2   30.00    3.80
  -2   5  -2   43.00    4.50
   2   5   2   39.80    4.40
  -2   5  -2   31.20    4.00
  -2   5  -2   41.60    5.60
   2   5   2   32.30    4.00
  -3  -5  -2  562.24   15.00
  -3  -5  -2  584.04   15.80
  -3  -5  -2  538.25   15.30
  -3  -5  -2  557.04   15.00
   3  -5   2  548.75   15.20
   3   5   2  545.05   15.00
  -3   5  -2  545.15   17.50
   3   5   2  565.24   15.00
  -3   5  -2  541.55   15.00
   3   5   2  545.35   14.20
  -3   5  -2  557.24   15.40
  -4  -5  -2  101.19    8.10
  -4  -5  -2  111.09    6.60
  -4  -5  -2  110.49    6.30
  -4  -5  -2  131.09    7.00
   4  -5   2  106.19    6.30
   4   5   2  117.39    6.10
  -4   5  -2  113.49    6.40
  -4   5  -2  109.89    7.80
  -4   5  -2  121.99    6.90
   4   5   2  124.19    6.40
   4   5   2  119.39    5.90
  -5  -5  -2  808.62   19.30
   5  -5   2  815.32   19.40
  -5  -5  -2  831.62   20.10
  -5  -5  -2  807.42   20.80
  -5  -5  -2  802.72   19.10
   5   5   2  819.02   18.10
   5   5   2  798.12   18.50
   5   5   2  803.72   18.50
  -5   5  -2  817.22   23.30
  -5   5  -2  821.12   19.70
  -5   5  -2  827.42   20.20
   5   5   2  822.52   14.50
  -6  -5  -2   46.70    4.60
  -6  -5  -2   43.70    5.30
  -6  -5  -2   48.50    4.60
   6  -5   2   44.90    3.40
  -6  -5  -2   43.10    4.00
   6  -5   2   52.49    4.50
   6   5   2   50.79    4.10
  -6   5  -2   27.10    4.80
   6   5   2   52.49    4.00
  -6   5  -2   48.30    5.30
  -6   5  -2   51.89    4.90
   6   5   2   49.99    3.90
  -7  -5  -2  149.59    7.40
  -7  -5  -2  152.18    6.60
  -7  -5  -2  140.69    8.50
  -7  -5  -2  145.19    7.50
   7  -5   2  148.99    6.90
   7  -5   2  147.59    6.00
  -7   5  -2  154.68    7.80
   7   5   2  141.79    5.80
   7   5   2  142.79    6.00
  -7   5  -2  148.99    9.70
   7   5   2  130.59    8.60
  -7   5  -2  138.39    7.40
   8  -5   2   10.10    2.40
  -8  -5  -2    9.00    2.80
  -8  -5  -2    8.70    2.70
  -8  -5  -2   11.10    2.20
  -8  -5  -2   14.20    3.70
   8   5   2   12.20    2.10
   8   5   2   12.00    2.20
  -8   5  -2    9.90    3.00
  -8   5  -2    8.60    2.80
  -8   5  -2   10.80    3.60
  -9  -5  -2  109.79    6.80
  -9  -5  -2  117.29    9.90
  -9  -5  -2  110.99    6.50
  -9  -5  -2  105.39    5.00
   9  -5   2  105.09    5.80
  -9   5  -2   99.09    8.70
  -9   5  -2   79.69    6.20
  -9   5  -2  121.39    7.10
   9   5   2  104.29    3.30
   9   5   2  106.79    3.30
  10  -5   2   54.69    4.70
 -10  -5  -2   58.09    5.30
 -10  -5  -2   56.09    3.40
 -10  -5  -2   55.39    5.00
 -10  -5  -2   75.29    8.80
 -10   5  -2   54.39    5.40
 -10   5  -2   56.39    5.60
  11  -5   2   43.20    5.00
 -11  -5  -2   39.30    4.70
 -11  -5  -2   39.70    4.90
 -11  -5  -2   29.30    5.10
 -11   5  -2   36.10    4.90
 -11   5  -2   36.50    6.40
 -12  -5  -2  335.57   15.90
 -12  -5  -2  338.17   11.70
  12  -5   2  346.37   12.20
 -12  -5  -2  348.27   12.40
 -12   5  -2  330.37   16.30
 -12   5  -2  337.67   12.60
 -13  -5  -2 1289.37   28.90
 -13  -5  -2 1297.47   28.10
 -13  -5  -2 1298.37   35.50
  13  -5   2 1278.77   29.20
 -13   5  -2 1296.87   29.60
 -13   5  -2 1342.27   36.40
  14  -5   2  341.87   13.40
 -14  -5  -2  357.36   12.40
 -14  -5  -2  358.26   17.50
 -14   5  -2  336.97   12.80
 -14   5  -2  326.47   16.90
 -14   5  -2  347.07   13.20
  15  -5   2  968.50   25.80
 -15  -5  -2 1007.30   23.70
 -15  -5  -2  927.31   36.50
 -15   5  -2 1004.40   31.70
 -15   5  -2 1034.70   25.40
 -15   5  -2  987.50   24.70
 -15   5  -2  972.40   32.40
 -16  -5  -2   64.99    6.20
  16  -5   2   89.39    7.70
 -16  -5  -2   69.69    9.70
 -16   5  -2   91.89   11.30
 -16   5  -2   68.59    8.20
 -16   5  -2   68.49    7.40
 -17  -5  -2  140.49    8.30
 -17   5  -2  129.99   12.00
 -17   5  -2  139.99    9.00
 -17   5  -2  136.39   13.10
 -17   5  -2  135.29    8.90
 -18  -5  -2  173.38    9.20
 -18   5  -2  174.58    9.90
 -18   5  -2  162.78   10.10
 -18   5  -2  258.67   33.00
 -18   5  -2  202.48   14.40
 -17  -6   2  108.29    7.90
 -17  -6   2   95.29    7.90
 -17   6   2  132.49   19.90
 -17   6   2   94.29    8.30
 -17   6   2   94.69    8.50
 -16  -6   2   -2.80    2.80
 -16   6   2    5.30    4.40
 -16   6   2    2.50    3.30
 -16   6   2   -0.30    4.30
 -16   6   2    3.60    3.30
 -15  -6   2   51.49    6.30
 -15  -6   2   53.39    6.30
 -15  -6   2   67.89   10.20
 -15   6   2   48.00    8.00
 -15   6   2   50.69    6.60
 -15   6   2   49.90    8.80
 -15   6   2   41.20    5.90
 -14  -6   2  145.79    8.50
 -14  -6   2  135.39    8.60
 -14   6   2  141.29   12.50
 -14   6   2  140.19    9.00
 -14   6   2  131.09    8.80
 -14   6   2  154.58   12.10
 -13  -6   2   -1.40    3.10
 -13  -6   2    2.00    2.80
 -13  -6   2   -2.40    2.50
 -13   6   2    8.90    4.60
 -13   6   2   -5.40    2.70
 -13   6   2    5.90    3.50
 -12  -6   2   38.50    6.00
 -12  -6   2   61.69    6.00
 -12  -6   2   61.49    6.30
 -12   6   2   82.09   10.40
 -12   6   2   68.49    6.70
 -12   6   2   51.19    7.50
 -12   6   2   64.29    6.40
 -11  -6   2  185.58   11.30
 -11  -6   2  172.98    9.00
 -11  -6   2  192.38   12.30
 -11   6   2  165.38    9.60
 -11   6   2  188.78   12.70
 -11   6   2  193.98    9.70
 -10  -6   2  146.79    8.50
 -10  -6   2  150.98    8.30
 -10  -6   2  142.89   10.30
  10  -6  -2  138.19    5.50
 -10   6   2  120.49    8.20
 -10   6   2  134.69    8.30
 -10   6   2  140.69   11.10
   9  -6  -2 1739.23   29.50
  -9  -6   2 1657.13   34.70
  -9  -6   2 1689.43   35.60
  -9  -6   2 1662.43   39.60
   9   6  -2 1696.03   28.90
   9   6  -2 1705.63   29.50
  -9   6   2 1653.43   36.20
  -9   6   2 1715.53   35.70
  -9   6   2 1711.63   42.00
  -8  -6   2    7.50    3.10
  -8  -6   2    7.60    3.20
  -8  -6   2    8.80    3.30
   8  -6  -2    9.80    1.70
   8   6  -2   10.50    2.30
   8   6  -2    7.30    2.10
  -8   6   2    6.90    3.30
  -8   6   2   11.40    3.30
   8   6  -2    6.90    2.10
  -8   6   2   14.40    4.80
  -7  -6   2   43.00    5.20
  -7  -6   2   52.29    5.30
  -7  -6   2   37.90    5.30
   7   6  -2   46.10    3.00
   7   6  -2   43.40    4.10
  -7   6   2   48.50    5.90
  -7   6   2   51.09    7.40
  -7   6   2   48.60    5.50
   7   6  -2   53.59    4.40
   7   6  -2   46.60    4.00
  -6  -6   2   94.89    7.00
  -6  -6   2  104.89    7.70
  -6  -6   2   99.19    6.90
   6   6  -2  114.09    4.70
   6   6  -2  112.69    6.30
   6   6  -2  109.69    6.00
  -6   6   2  119.89    9.10
   6   6  -2  113.29    6.10
  -6   6   2  106.49    7.10
  -6   6   2  101.79    7.30
  -5  -6   2    3.90    2.70
  -5  -6   2    5.30    2.80
  -5  -6   2    4.40    2.70
   5   6  -2    5.20    2.30
   5   6  -2    2.80    1.50
  -5   6   2    5.20    2.90
  -5   6   2    4.20    2.50
   5   6  -2    3.90    2.30
   5   6  -2    2.70    2.20
  -5   6   2    4.30    3.20
  -4  -6   2 1918.11   39.80
  -4  -6   2 1988.00   38.70
  -4  -6   2 1993.60   39.50
  -4   6   2 1916.21   39.40
   4   6  -2 1966.80   38.30
  -4   6   2 1913.31   42.90
   4   6  -2 1985.70   35.50
   4   6  -2 1940.91   37.20
   4   6  -2 1947.51   37.80
  -4   6   2 1923.71   38.70
   3  -6  -2    8.80    2.80
  -3  -6   2   12.30    3.30
   3  -6  -2    5.40    2.60
  -3  -6   2    8.60    2.90
   3   6  -2    9.50    2.80
  -3   6   2    7.50    2.80
   3   6  -2    6.20    2.50
   3   6  -2    8.60    2.40
  -3   6   2   14.90    4.20
  -3   6   2    4.40    2.70
   3   6  -2    9.80    2.90
   2  -6  -2  493.85   14.80
   2  -6  -2  496.35   15.30
  -2  -6   2  505.85   15.50
  -2  -6   2  506.25   15.00
  -2   6   2  488.55   15.40
  -2   6   2  518.65   17.50
   2   6  -2  517.45   14.70
  -2   6   2  499.75   15.00
   2   6  -2  488.25   14.70
   2   6  -2  504.45   15.80
   1  -6  -2   30.20    4.00
   1  -6  -2   24.90    4.30
  -1  -6   2   31.50    4.60
   1  -6  -2   33.60    5.50
  -1  -6   2   31.10    4.40
   1  -6  -2   28.40    4.30
   1   6  -2   43.70    5.70
  -1   6   2   30.70    4.40
  -1   6   2   27.80    4.10
   1   6  -2   26.80    3.80
   1   6  -2   28.70    4.20
  -1   6   2   33.30    4.70
   0  -6  -2  100.89    7.60
   0  -6   2  117.19    7.10
   0  -6  -2  130.59    7.40
   0  -6  -2  100.49    6.70
   0  -6  -2  112.79    5.60
   0  -6   2  111.79    7.20
   0   6   2  108.19    7.00
   0   6  -2  105.99    7.60
   0   6  -2  116.19    6.90
   0   6   2  116.69    6.90
   0   6   2  130.29    8.10
   0   6  -2   98.29    6.80
   1  -6   2    8.50    2.70
  -1  -6  -2    6.90    2.90
  -1  -6  -2   11.10    2.40
  -1  -6  -2    9.30    3.30
  -1  -6  -2    7.90    2.90
  -1   6  -2    7.20    2.70
  -1   6  -2    8.30    3.00
   1   6   2    9.70    3.00
   1   6   2    6.90    2.70
  -1   6  -2   10.70    3.50
   1   6   2    4.00    2.40
  -2  -6  -2   23.10    4.30
  -2  -6  -2   26.40    4.20
  -2  -6  -2   21.30    3.80
   2  -6   2   17.90    3.70
  -2  -6  -2   21.70    3.40
   2   6   2   22.10    3.50
   2   6   2   25.50    4.40
  -2   6  -2   17.40    3.60
  -2   6  -2   16.30    3.80
  -2   6  -2   20.00    3.70
   2   6   2   19.00    3.60
  -3  -6  -2  173.18    8.80
  -3  -6  -2  171.18    8.90
   3  -6   2  181.88    8.90
  -3  -6  -2  177.28    8.30
  -3  -6  -2  188.18    8.80
   3   6   2  165.18    8.40
   3   6   2  185.78    8.20
  -3   6  -2  171.48    8.80
   3   6   2  178.88    8.60
  -3   6  -2  185.98    8.80
  -3   6  -2  188.78   10.50
  -4  -6  -2  374.16   13.00
  -4  -6  -2  362.06   13.00
   4  -6   2  359.26   12.60
  -4  -6  -2  372.46   12.70
  -4  -6  -2  353.66   12.60
  -4   6  -2  348.17   14.80
   4   6   2  354.46   12.10
   4   6   2  377.46   12.60
  -4   6  -2  376.66   13.10
  -4   6  -2  351.76   12.40
   4   6   2  382.66   11.90
   5  -6   2  392.06   13.20
  -5  -6  -2  400.46   13.20
  -5  -6  -2  393.76   13.90
  -5  -6  -2  408.96   13.50
  -5  -6  -2  380.06   13.40
   5   6   2  375.16   12.40
   5   6   2  382.46   12.50
  -5   6  -2  387.56   13.30
   5   6   2  404.76    9.30
   5   6   2  379.36   11.90
  -5   6  -2  404.66   16.30
  -5   6  -2  393.16   13.70
  -6  -6  -2  283.07   10.90
  -6  -6  -2  263.57   11.70
  -6  -6  -2  260.27   10.20
  -6  -6  -2  261.47   11.10
   6  -6   2  272.27   10.50
  -6   6  -2  265.07   11.20
   6   6   2  257.37    9.60
  -6   6  -2  241.98   10.50
  -6   6  -2  257.77   13.20
   6   6   2  252.37    9.30
   6   6   2  256.57    9.70
   7  -6   2  132.49    7.30
   7  -6   2  124.69    5.70
  -7  -6  -2  124.39    7.60
  -7  -6  -2  120.09    7.80
  -7  -6  -2  137.99    8.90
  -7  -6  -2  137.59    7.30
   7   6   2  132.29    6.50
  -7   6  -2  138.79    8.20
  -7   6  -2  129.99    7.80
  -7   6  -2  130.49   10.10
   7   6   2  132.69    6.30
   7   6   2  131.19    6.60
  -8  -6  -2    1.00    2.50
  -8  -6  -2    4.00    2.10
  -8  -6  -2    2.40    2.90
  -8  -6  -2    5.30    2.90
   8  -6   2    3.70    1.80
   8   6   2    5.10    2.00
   8   6   2    2.40    1.80
  -8   6  -2   -0.30    2.50
  -8   6  -2    0.70    3.00
  -8   6  -2   -2.20    2.20
   8   6   2    3.10    2.00
  -9  -6  -2  327.67   12.70
  -9  -6  -2  318.47   12.20
  -9  -6  -2  344.57   15.10
   9   6   2  357.96   10.20
  -9   6  -2  360.46   13.10
  -9   6  -2  349.87   13.40
  -9   6  -2  364.26   17.00
   9   6   2  356.96    9.20
   9   6   2  356.06    9.50
 -10  -6  -2  351.76   13.30
 -10  -6  -2  371.36   13.00
  10  -6   2  365.76   11.20
 -10  -6  -2  353.66   15.90
 -10   6  -2  361.76   13.40
 -10   6  -2  338.27   13.40
 -10   6  -2  343.27   17.00
  11  -6   2   26.40    3.80
 -11  -6  -2   19.30    4.30
 -11  -6  -2   25.40    4.40
 -11  -6  -2   28.10    6.00
 -11   6  -2   26.20    4.90
 -11   6  -2   32.10    6.70
 -11   6  -2   17.80    4.10
 -12  -6  -2  181.98   12.30
  12  -6   2  189.58    8.70
 -12  -6  -2  208.48    9.90
 -12  -6  -2  189.68   10.10
 -12   6  -2  185.48   13.10
 -12   6  -2  180.58   10.10
 -12   6  -2  158.08   14.10
 -13  -6  -2   52.39    6.10
  13  -6   2   55.69    5.50
 -13  -6  -2   47.50    8.10
 -13  -6  -2   49.80    6.20
 -13   6  -2   61.69    7.10
 -13   6  -2   57.19    8.90
 -13   6  -2   51.79    6.30
 -14  -6  -2   61.89    6.40
 -14  -6  -2   50.99    7.50
  14  -6   2   56.69    5.90
 -14   6  -2   49.40    8.00
 -14   6  -2   60.59    7.20
 -14   6  -2   66.49    6.80
 -15  -6  -2   33.30    5.30
  15  -6   2   28.10    4.90
 -15  -6  -2   31.80    7.10
 -15   6  -2   28.90    6.80
 -15   6  -2   31.50    5.30
 -15   6  -2   32.00    5.60
 -15   6  -2   37.80    8.20
 -16  -6  -2    1.40    2.90
  16  -6   2   -2.40    2.40
 -16   6  -2    2.50    4.20
 -16   6  -2   -4.90    2.80
 -16   6  -2    4.70    4.30
 -16   6  -2   -0.40    3.30
 -17  -6  -2  200.68   10.60
 -17   6  -2  211.38   15.80
 -17   6  -2  224.68   11.90
 -17   6  -2  189.18   10.90
 -16  -7   2   59.59    7.20
 -16  -7   2   60.89    7.50
 -16   7   2   62.69    7.50
 -16   7   2   79.39   11.20
 -16   7   2   69.49    8.30
 -15  -7   2  190.68   11.10
 -15  -7   2  202.28   16.30
 -15   7   2  177.58   10.80
 -15   7   2  152.38   16.70
 -15   7   2  211.48   12.10
 -15   7   2  169.78   14.70
 -14  -7   2   60.19    7.00
 -14  -7   2   51.29    6.70
 -14  -7   2   46.40    7.80
 -14   7   2   42.20    8.40
 -14   7   2   42.70    8.00
 -14   7   2   48.60    6.70
 -14   7   2   48.30    6.60
 -13  -7   2   11.70    6.00
 -13  -7   2   15.70    4.30
 -13  -7   2   12.30    4.10
 -13   7   2   17.40    4.50
 -13   7   2   10.00    4.70
 -12  -7   2   -4.30    2.60
 -12  -7   2    0.60    2.80
 -12  -7   2    4.40    3.20
 -12   7   2    5.60    3.70
 -12   7   2   -2.90    3.50
 -12   7   2    1.10    3.10
 -12   7   2    0.90    3.60
 -11  -7   2   11.80    4.30
 -11  -7   2   14.20    4.10
 -11  -7   2    9.70    3.80
 -11   7   2    6.50    3.80
 -11   7   2    9.70    3.70
 -11   7   2    1.80    4.10
 -10  -7   2  134.19   10.70
 -10  -7   2  163.58    9.30
  10   7  -2  158.58    5.00
 -10   7   2  166.38   10.20
 -10   7   2  161.98    9.70
 -10   7   2  168.78   12.60
  -9  -7   2   37.50    6.70
  -9  -7   2   26.80    6.10
  -9  -7   2   20.50    4.60
  -9   7   2   18.40    4.70
   9   7  -2   18.50    3.10
   9   7  -2   20.00    3.00
  -9   7   2   21.20    4.50
  -9   7   2   23.30    6.00
  -8  -7   2    8.80    3.70
  -8  -7   2   10.00    4.10
  -8  -7   2   15.70    4.30
  -8   7   2   15.90    4.10
   8   7  -2   10.20    2.80
   8   7  -2   12.60    2.80
   8   7  -2   17.80    3.30
  -8   7   2    7.90    4.20
  -8   7   2   12.60    4.10
  -7  -7   2  103.69    8.60
  -7  -7   2   97.49    7.70
  -7  -7   2   97.19    7.60
   7   7  -2  103.29    6.60
   7   7  -2  115.69    6.60
  -7   7   2  121.89   10.10
  -7   7   2   99.29    9.70
   7   7  -2  117.69    6.70
  -7   7   2  119.59    8.60
   7   7  -2  107.59    4.80
  -6  -7   2  212.28   11.30
  -6  -7   2  204.48   10.40
  -6  -7   2  235.38   11.20
  -6   7   2  218.98   15.50
   6   7  -2  214.68    7.30
  -6   7   2  219.88   11.10
  -6   7   2  214.78   13.00
   6   7  -2  207.58    9.20
   6   7  -2  226.18    9.60
   6   7  -2  196.88    8.80
  -5  -7   2  150.08    8.80
  -5  -7   2  133.99    8.70
  -5  -7   2  144.19    9.10
  -5   7   2  151.18    8.80
  -5   7   2  163.88   11.20
   5   7  -2  151.78    8.10
   5   7  -2  157.48    6.60
   5   7  -2  154.18    8.30
   5   7  -2  142.19    7.70
  -5   7   2  154.88    9.30
  -4  -7   2   16.80    3.90
  -4  -7   2   13.40    3.70
  -4  -7   2   12.30    3.30
   4   7  -2   21.60    3.90
   4   7  -2   14.70    3.10
   4   7  -2   13.80    3.60
  -4   7   2   20.80    4.50
  -4   7   2   10.20    3.50
   4   7  -2   11.70    3.30
  -4   7   2   21.00    5.50
   3  -7  -2   80.19    6.70
  -3  -7   2   83.19    6.80
  -3  -7   2   87.89    7.10
  -3   7   2   86.59    6.70
   3   7  -2   79.39    6.40
   3   7  -2   78.49    6.20
  -3   7   2   90.19    8.20
   3   7  -2   82.29    5.70
   3   7  -2   80.99    6.70
  -3   7   2   72.39    6.70
   2  -7  -2   43.40    5.20
  -2  -7   2   38.60    5.20
   2  -7  -2   36.40    5.00
   2  -7  -2   40.90    5.70
  -2  -7   2   38.80    5.30
  -2   7   2   39.40    5.30
   2   7  -2   49.10    5.80
   2   7  -2   28.90    4.40
  -2   7   2   35.80    5.20
   2   7  -2   34.40    5.00
  -1  -7   2    6.30    3.10
  -1  -7   2    8.00    3.00
   1  -7  -2    5.80    3.10
   1  -7  -2   10.70    3.40
   1  -7  -2    6.50    2.00
   1   7  -2    4.50    2.60
   1   7  -2   11.70    3.40
  -1   7   2    4.00    2.70
   1   7  -2    8.20    3.10
  -1   7   2    4.20    2.90
  -1   7   2    7.30    2.90
   0  -7  -2  691.93   16.70
   0  -7  -2  690.13   19.30
   0  -7   2  669.03   19.10
   0  -7   2  663.93   19.60
   0  -7  -2  656.63   19.60
   0   7   2  659.43   18.70
   0   7  -2  692.23   19.00
   0   7  -2  683.33   19.40
   0   7   2  664.63   20.80
   0   7  -2  636.34   20.50
   0   7   2  653.23   19.30
   1  -7   2  245.88   11.20
  -1  -7  -2  252.17    9.50
  -1  -7  -2  252.87   12.30
  -1  -7  -2  234.88   11.10
  -1  -7  -2  243.48   10.90
   1   7   2  244.38   11.70
   1   7   2  249.68   10.90
  -1   7  -2  234.28   12.20
  -1   7  -2  243.18   10.70
   1   7   2  237.18   10.40
  -1   7  -2  253.57   11.10
  -2  -7  -2  223.58   10.90
  -2  -7  -2  241.78   11.80
   2  -7   2  242.18   11.20
  -2  -7  -2  233.48    9.70
  -2  -7  -2  238.48   10.90
   2   7   2  251.77   10.90
  -2   7  -2  243.18   12.60
   2   7   2  247.38   10.40
  -2   7  -2  232.58   10.60
   2   7   2  225.98   11.10
  -2   7  -2  248.68   11.20
  -3  -7  -2  259.47   12.00
   3  -7   2  250.07   11.30
  -3  -7  -2  256.27   11.50
  -3  -7  -2  251.17   10.50
  -3  -7  -2  264.57   11.30
  -3   7  -2  243.58   10.80
  -3   7  -2  255.37   13.10
  -3   7  -2  237.68   11.00
   3   7   2  250.17   10.50
   3   7   2  256.97   11.10
   3   7   2  269.27   11.60
  -4  -7  -2    5.40    2.70
  -4  -7  -2    3.30    2.20
   4  -7   2    6.40    3.20
  -4  -7  -2    4.10    3.10
  -4  -7  -2    0.20    2.50
  -4   7  -2    4.30    3.30
   4   7   2    3.60    2.70
   4   7   2    4.30    2.70
  -4   7  -2    5.70    3.20
   4   7   2    8.10    2.80
  -4   7  -2    6.00    3.20
  -5  -7  -2   37.20    5.50
  -5  -7  -2   28.90    5.00
  -5  -7  -2   32.40    5.20
  -5  -7  -2   31.40    5.40
   5  -7   2   30.70    4.90
   5   7   2   26.00    4.50
  -5   7  -2   22.40    4.80
   5   7   2   27.30    4.20
   5   7   2   29.40    4.50
  -5   7  -2   24.90    4.80
   5   7   2   25.20    2.90
  -5   7  -2   28.50    5.60
  -6  -7  -2  324.47   13.00
  -6  -7  -2  336.47   13.60
  -6  -7  -2  324.87   12.70
   6  -7   2  331.47   12.70
  -6  -7  -2  334.97   13.90
   6   7   2  348.57   12.30
  -6   7  -2  343.27   13.90
   6   7   2  317.37    8.00
   6   7   2  323.67    8.50
   6   7   2  327.77   12.10
  -6   7  -2  334.67   16.10
   6   7   2  330.27   11.60
   7  -7   2   40.40    3.80
   7  -7   2   30.80    4.80
  -7  -7  -2   28.40    4.90
  -7  -7  -2   30.30    5.30
  -7  -7  -2   38.70    5.90
  -7   7  -2   38.00    6.90
  -7   7  -2   44.20    5.80
   7   7   2   30.80    4.20
  -7   7  -2   37.40    6.00
   7   7   2   35.50    4.60
   7   7   2   40.80    4.60
   8  -7   2    8.80    2.30
  -8  -7  -2    7.40    3.60
  -8  -7  -2    6.20    3.30
  -8   7  -2    9.00    4.60
   8   7   2   14.00    3.00
  -8   7  -2    7.80    3.60
   8   7   2   12.40    3.00
  -8   7  -2   11.20    3.80
   8   7   2    7.40    2.80
  -9  -7  -2   79.19    8.40
  -9  -7  -2   84.99    9.40
  -9  -7  -2   80.19    7.40
   9  -7   2   87.29    5.30
   9   7   2   77.19    5.40
  -9   7  -2   76.09    7.50
   9   7   2   81.19    5.40
  -9   7  -2   86.19    9.50
  -9   7  -2   79.79    7.30
   9   7   2   75.39    5.00
  10  -7   2   30.00    3.70
 -10  -7  -2   27.90    5.30
 -10  -7  -2   27.80    5.20
 -10  -7  -2   34.90    5.30
 -10   7  -2   30.00    5.20
  10   7   2   28.80    3.00
  10   7   2   29.40    3.10
 -10   7  -2   20.40    4.90
 -10   7  -2   40.30    7.80
  10   7   2   31.20    3.70
 -11  -7  -2   13.00    4.60
 -11  -7  -2   17.10    4.30
  11  -7   2   11.10    2.80
 -11  -7  -2   19.60    4.60
 -11   7  -2   13.40    4.20
 -11   7  -2    9.20    4.80
 -11   7  -2    5.50    3.50
 -12  -7  -2   45.90    6.30
 -12  -7  -2   60.69    9.10
  12  -7   2   51.29    4.90
 -12  -7  -2   43.10    6.20
 -12   7  -2   53.09   10.80
 -12   7  -2   53.59    8.90
 -12   7  -2   46.60    6.40
 -13  -7  -2   26.70    5.30
  13  -7   2   32.60    4.40
 -13  -7  -2   19.30    4.90
 -13   7  -2   16.90    6.20
 -13   7  -2   31.10    5.70
 -13   7  -2   12.20    4.60
 -14  -7  -2  129.69   15.00
  14  -7   2  124.49    7.50
 -14  -7  -2  139.29   10.00
 -14  -7  -2  120.29   11.50
 -14   7  -2  137.39    9.90
 -14   7  -2  121.19    9.30
 -14   7  -2  116.19   12.30
  15  -7   2  172.68    9.00
 -15  -7  -2  177.98   10.60
 -15   7  -2  168.38   11.10
 -15   7  -2  197.78   11.40
 -15   7  -2  172.98   15.10
 -15   7  -2  173.38   14.50
 -16  -7  -2   33.60    5.60
 -16   7  -2   45.40    7.00
 -16   7  -2   55.59   10.00
 -16   7  -2   36.40    6.30
 -15  -8   2   67.79    8.30
 -15  -8   2   56.89    7.50
 -15   8   2   59.19    8.10
 -15   8   2   55.09    7.70
 -15   8   2   56.69    9.90
 -14  -8   2   64.99    7.80
 -14  -8   2   61.49    7.90
 -14   8   2   65.29    8.20
 -14   8   2   61.69    9.30
 -14   8   2   58.39    8.00
 -13  -8   2    2.40    3.60
 -13  -8   2    4.30    3.90
 -13  -8   2   10.90    4.40
 -13   8   2    2.60    3.80
 -13   8   2   -3.40    3.60
 -13   8   2    6.00    4.10
 -13   8   2    1.90    4.50
 -12  -8   2   21.40    5.40
 -12  -8   2   35.80    6.10
 -12  -8   2   23.30    5.80
 -12   8   2   39.10    8.30
 -12   8   2   40.50    6.50
 -12   8   2   37.90    8.10
 -12   8   2   32.40    5.90
 -11  -8   2   60.79    7.50
 -11  -8   2   57.59    8.20
 -11  -8   2   82.59    8.00
 -11   8   2   82.39    8.50
 -11   8   2   87.29   11.90
 -11   8   2   64.59    9.50
 -11   8   2   71.69    8.00
 -10  -8   2  102.39    8.70
 -10  -8   2  109.89   10.10
  10   8  -2   96.79    5.10
  10   8  -2   94.69    5.20
 -10   8   2  104.69    8.80
 -10   8   2   93.29    9.00
 -10   8   2   75.39    9.90
  -9  -8   2  292.07   13.40
  -9  -8   2  286.77   15.20
  -9  -8   2  309.07   14.10
   9   8  -2  309.17   10.30
  -9   8   2  269.77   13.60
  -9   8   2  302.57   13.70
   9   8  -2  282.07   10.20
  -9   8   2  297.67   17.10
   9   8  -2  296.37   10.30
  -8  -8   2  183.98   10.80
  -8  -8   2  167.98   10.80
  -8  -8   2  188.48   11.90
   8   8  -2  179.58    5.90
   8   8  -2  184.48    8.40
  -8   8   2  166.88   10.40
   8   8  -2  182.58    8.80
   8   8  -2  178.28    8.50
  -8   8   2  176.68   13.20
  -7  -8   2    5.90    3.40
  -7  -8   2    4.00    3.20
  -7  -8   2    7.80    3.90
   7   8  -2    3.80    2.70
   7   8  -2    5.10    1.80
   7   8  -2    4.70    2.90
  -7   8   2    2.90    3.40
  -7   8   2    4.20    3.70
   7   8  -2    3.60    2.70
  -7   8   2    3.60    3.30
  -6  -8   2  593.64   19.80
  -6  -8   2  611.14   20.50
  -6  -8   2  613.94   19.40
   6   8  -2  589.64   17.60
   6   8  -2  606.14   17.30
   6   8  -2  590.34   17.80
   6   8  -2  487.55   19.00
  -6   8   2  596.34   23.10
  -6   8   2  602.74   20.10
  -6   8   2  614.04   19.60
  -5  -8   2  404.66   15.80
  -5  -8   2  396.36   15.30
   5   8  -2  365.06   14.10
  -5   8   2  369.66   15.50
   5   8  -2  403.56   14.40
   5   8  -2  374.36   13.60
  -5   8   2  386.86   17.90
  -5   8   2  401.46   15.40
   5   8  -2  398.46   12.00
  -4  -8   2  628.64   19.70
  -4  -8   2  621.24   19.70
  -4  -8   2  593.94   19.80
   4  -8  -2  622.94   15.50
   4   8  -2  640.94   16.80
   4   8  -2  625.64   19.50
  -4   8   2  632.84   19.60
  -4   8   2  596.44   19.90
  -4   8   2  615.24   22.70
   4   8  -2  603.74   18.10
   4   8  -2  617.24   18.80
  -3  -8   2  282.17   12.30
   3  -8  -2  277.17   12.70
  -3  -8   2  261.17   12.00
   3  -8  -2  258.97   12.00
  -3  -8   2  271.87   12.80
  -3   8   2  274.77   13.00
   3   8  -2  284.37   12.20
  -3   8   2  258.37   12.20
   3   8  -2  265.77   10.70
   3   8  -2  261.87   12.40
  -3   8   2  277.47   14.60
   2  -8  -2   19.80    2.90
   2  -8  -2   16.30    4.00
  -2  -8   2   11.60    4.00
   2  -8  -2   12.50    3.90
  -2  -8   2   15.80    4.30
  -2   8   2   11.50    4.00
  -2   8   2   11.70    3.60
   2   8  -2   15.20    4.20
   2   8  -2   13.10    3.80
   2   8  -2    9.70    3.50
  -2   8   2   20.00    5.00
   1  -8  -2   37.40    4.00
  -1  -8   2   46.10    6.30
   1  -8  -2   37.20    5.70
  -1  -8   2   50.39    7.10
   1  -8  -2   43.60    6.20
   1   8  -2   59.19    7.80
   1   8  -2   47.80    6.20
  -1   8   2   45.30    6.00
   1   8  -2   38.30    5.20
  -1   8   2   42.80    6.90
  -1   8   2   43.40    6.10
   0  -8  -2   56.29    4.90
   0  -8   2   75.59    7.10
   0  -8  -2   69.39    7.70
   0  -8  -2   55.79    6.70
   0   8  -2   74.69    9.00
   0   8  -2   65.79    7.30
   0   8   2   85.69    9.80
   0   8   2   68.99    7.70
   0   8  -2   61.09    6.30
   0   8   2   58.69    6.00
   1  -8   2   -0.10    3.10
  -1  -8  -2    2.20    2.80
  -1  -8  -2    4.30    2.40
  -1  -8  -2   11.00    4.00
  -1   8  -2    7.20    3.70
   1   8   2    5.60    3.10
   1   8   2    6.00    3.50
  -1   8  -2    4.00    3.10
   1   8   2    7.10    3.30
  -2  -8  -2   46.00    6.30
  -2  -8  -2   63.39    6.60
   2  -8   2   57.69    7.20
  -2  -8  -2   57.79    5.60
  -2   8  -2   56.89    7.30
   2   8   2   57.09    7.10
  -2   8  -2   46.30    6.50
   2   8   2   58.39    6.90
   2   8   2   60.99    7.00
  -2   8  -2   60.39    7.20
  -3  -8  -2  271.47   12.90
  -3  -8  -2  273.97   11.60
  -3  -8  -2  302.27   13.00
   3  -8   2  298.97   13.10
   3   8   2  277.27   12.40
   3   8   2  279.67   12.90
  -3   8  -2  273.67   12.50
  -3   8  -2  293.17   13.30
  -3   8  -2  264.07   14.40
   3   8   2  268.67   12.10
  -4  -8  -2  167.18    9.80
  -4  -8  -2  188.28   10.80
  -4  -8  -2  171.08    9.60
   4  -8   2  191.18   10.60
   4   8   2  176.88   11.10
  -4   8  -2  187.28   12.40
  -4   8  -2  175.08   10.50
   4   8   2  158.38    9.60
   4   8   2  165.58    9.60
  -4   8  -2  166.68    9.90
  -5  -8  -2   37.30    6.00
  -5  -8  -2   29.20    5.80
   5  -8   2   32.00    5.60
  -5  -8  -2   28.90    5.60
  -5   8  -2   27.10    5.00
  -5   8  -2   28.90    5.40
   5   8   2   32.90    5.20
   5   8   2   27.60    4.70
   5   8   2   25.90    4.80
  -5   8  -2   30.90    6.00
   5   8   2   29.40    3.60
  -6  -8  -2   50.99    6.60
  -6  -8  -2   50.09    7.00
   6  -8   2   38.90    5.90
  -6  -8  -2   44.70    6.60
  -6   8  -2   55.19    6.80
   6   8   2   48.30    3.70
   6   8   2   45.50    3.50
   6   8   2   59.49    6.30
   6   8   2   47.40    5.90
  -6   8  -2   59.39    9.10
   6   8   2   57.59    6.60
  -6   8  -2   44.70    6.40
   7  -8   2   73.99    4.80
  -7  -8  -2   95.59    8.40
  -7  -8  -2   82.99    8.10
  -7  -8  -2   89.49    8.20
  -7   8  -2  102.39    8.60
  -7   8  -2   88.69    9.80
   7   8   2   76.59    6.50
   7   8   2   76.09    6.60
   7   8   2   78.99    7.00
  -7   8  -2   92.49   10.50
  -8  -8  -2   88.39    8.20
  -8  -8  -2   85.69    8.20
   8  -8   2   83.19    4.80
  -8  -8  -2   81.69    8.00
  -8   8  -2   66.89    8.90
  -8   8  -2   98.49    8.60
  -8   8  -2  101.29   10.10
   8   8   2   72.29    6.40
   8   8   2   83.99    6.30
   8   8   2   74.69    5.90
  -9  -8  -2  378.46   16.10
  -9  -8  -2  399.76   17.50
   9  -8   2  398.16   11.00
  -9   8  -2  393.16   15.90
   9   8   2  390.16   12.80
  -9   8  -2  410.96   16.70
   9   8   2  393.26   12.30
  -9   8  -2  405.96   20.00
   9   8   2  389.36   12.80
 -10  -8  -2   87.69   10.30
 -10  -8  -2   81.49    8.20
 -10  -8  -2  111.19    9.10
  10  -8   2   88.49    5.30
 -10   8  -2  107.29   11.30
  10   8   2   92.89    5.60
  10   8   2   90.89    5.40
  10   8   2   81.89    5.60
 -10   8  -2   90.39    8.50
 -10   8  -2   94.59    8.80
 -11  -8  -2  144.99   10.10
 -11  -8  -2  143.79   11.60
 -11  -8  -2  169.28   10.70
 -11   8  -2  144.99   10.70
 -11   8  -2  139.79   12.80
  11   8   2  142.99    5.30
 -11   8  -2  140.09   10.30
  12  -8   2   39.10    4.20
 -12  -8  -2   36.20    6.40
 -12  -8  -2   28.30    9.60
 -12  -8  -2   42.90    6.80
 -12   8  -2   38.20    6.80
 -12   8  -2   29.70    6.10
 -12   8  -2   63.59   12.00
 -13  -8  -2   -1.20    3.40
 -13  -8  -2    4.80    4.40
 -13  -8  -2    6.50    4.10
  13  -8   2    9.90    2.60
 -13   8  -2   -3.30    3.60
 -13   8  -2    4.10    3.80
 -13   8  -2    3.80    4.00
  14  -8   2   19.90    3.50
 -14  -8  -2   12.10    4.40
 -14   8  -2   11.70    4.80
 -14   8  -2   12.40    5.80
 -14   8  -2   18.10    5.30
 -15  -8  -2   13.60    4.90
 -15   8  -2    1.60    3.90
 -15   8  -2    8.60    4.50
 -14  -9   2  117.19   11.00
 -14  -9   2  115.39    9.90
 -14   9   2   97.79    9.90
 -14   9   2   94.59    9.60
 -13  -9   2  164.78   11.20
 -13  -9   2  156.48   11.70
 -13   9   2  115.59   14.90
 -13   9   2  159.48   11.80
 -12  -9   2   31.80    6.40
 -12  -9   2   35.20    6.80
 -12  -9   2   35.80    7.30
 -12   9   2   39.50    6.60
 -12   9   2   34.10   10.10
 -12   9   2   38.10    7.60
 -12   9   2   36.00    6.90
 -11  -9   2    8.80    3.90
 -11  -9   2   19.20    5.30
 -11  -9   2    5.20    4.30
  11   9  -2    4.70    2.70
  11   9  -2   12.40    2.60
 -11   9   2   11.20    4.70
 -11   9   2   10.50    5.40
 -11   9   2    8.40    4.50
  11   9  -2   12.60    2.20
 -11   9   2   15.80    5.50
 -10  -9   2    6.60    4.60
 -10  -9   2    4.70    3.80
 -10  -9   2   -0.20    3.50
  10   9  -2    3.80    2.40
  10   9  -2    4.60    2.40
  10   9  -2    4.40    2.20
 -10   9   2    9.20    4.40
 -10   9   2    7.30    5.30
 -10   9   2    4.90    3.90
  -9  -9   2   33.90    6.60
  -9  -9   2   22.60    5.90
  -9  -9   2   28.40    5.80
   9   9  -2   27.90    4.20
  -9   9   2   37.10    6.60
  -9   9   2   29.90    6.10
   9   9  -2   32.50    4.60
  -9   9   2   32.60    7.80
   9   9  -2   28.40    4.30
  -8  -9   2   98.79    8.90
  -8  -9   2   90.19    8.50
  -8  -9   2   99.69    9.50
   8   9  -2   85.89    6.60
  -8   9   2   84.39    9.50
   8   9  -2   86.09    7.00
  -8   9   2   94.29   10.40
   8   9  -2   80.29    6.50
  -8   9   2   85.19    8.60
  -7  -9   2  152.38   10.90
  -7  -9   2  133.29   10.40
  -7  -9   2  156.18   10.50
  -7   9   2  158.98   11.20
   7   9  -2  129.69    8.50
  -7   9   2  156.28   12.70
   7   9  -2  138.39    8.80
   7   9  -2  125.89    9.10
  -7   9   2  155.08   10.50
  -6  -9   2   75.69    8.00
  -6  -9   2   84.29    9.10
  -6  -9   2   85.89    8.80
   6   9  -2   84.19    7.30
  -6   9   2   89.89    8.60
  -6   9   2   83.99    8.70
   6   9  -2   81.59    7.30
  -6   9   2   99.09   12.00
   6   9  -2   81.59    5.40
   6   9  -2   80.19    7.20
  -5  -9   2    7.60    4.30
  -5  -9   2    7.40    4.30
  -5  -9   2   14.20    4.60
   5   9  -2   13.60    4.10
   5   9  -2   14.30    4.10
   5   9  -2    7.50    3.90
  -5   9   2    4.20    4.20
  -5   9   2   10.00    4.60
   5   9  -2   15.20    3.30
  -5   9   2   15.70    4.80
   4  -9  -2    2.80    1.70
  -4  -9   2   -2.40    2.40
  -4  -9   2    8.20    4.20
  -4  -9   2    5.10    3.80
   4   9  -2    0.90    3.20
  -4   9   2    3.70    3.40
   4   9  -2    2.20    2.40
   4   9  -2    3.10    3.40
   4   9  -2    1.00    2.80
  -4   9   2    1.10    3.10
  -4   9   2    4.00    3.60
  -3  -9   2   24.20    5.60
  -3  -9   2   20.10    4.80
   3  -9  -2   22.30    3.20
  -3  -9   2   25.90    5.70
  -3   9   2   17.20    4.60
   3   9  -2   24.90    4.90
   3   9  -2   28.50    6.60
  -3   9   2   22.70    5.20
  -3   9   2   18.90    5.90
   3   9  -2   27.70    4.80
   3   9  -2   11.70    4.10
   2  -9  -2   85.19    5.40
   2  -9  -2   67.39    8.00
  -2  -9   2   82.49    7.20
  -2  -9   2   70.69    8.40
  -2  -9   2   70.79    8.30
   2   9  -2   82.39    8.40
   2   9  -2   56.29    7.10
  -2   9   2   73.59    7.60
  -2   9   2   67.49    8.60
  -2   9   2   83.89    8.50
   2   9  -2   73.39    8.00
   1  -9  -2  167.18   10.60
  -1  -9   2  151.78   10.60
   1  -9  -2  145.69    7.40
  -1  -9   2  160.48    9.30
  -1  -9   2  151.08   10.60
  -1   9   2  148.89   12.60
  -1   9   2  154.68   10.10
   1   9  -2  166.88   11.30
  -1   9   2  171.68   11.90
   1   9  -2  157.08    9.90
   1   9  -2  147.79   10.30
   0  -9  -2  125.99    7.40
   0  -9   2  133.19    9.90
   0  -9  -2  122.39    9.90
   0   9  -2  125.69   10.00
   0   9   2  126.29   10.60
   0   9  -2  123.79    9.50
   0   9   2  127.99    9.40
   0   9  -2  122.99   10.60
   0   9   2  101.39   14.00
   1  -9   2  125.59    9.80
  -1  -9  -2  134.19    9.80
  -1  -9  -2  138.99    8.10
  -1  -9  -2  130.59    9.90
   1   9   2  160.48   10.10
   1   9   2  131.39    9.70
  -1   9  -2  167.58   12.00
  -1   9  -2  148.39    9.70
   1   9   2  143.89   10.70
  -2  -9  -2  113.69    9.30
   2  -9   2  118.79    9.40
  -2  -9  -2  104.59    7.60
  -2  -9  -2  117.49    9.50
   2   9   2  118.29    9.60
  -2   9  -2  116.69    9.10
   2   9   2  107.49    8.70
  -2   9  -2  123.99    9.80
   2   9   2  129.89    9.60
  -2   9  -2  133.39   11.30
   3  -9   2   -1.60    3.10
  -3  -9  -2    4.60    3.70
  -3  -9  -2    1.10    2.80
  -3  -9  -2    4.80    4.00
   3   9   2    0.40    3.20
   3   9   2    2.00    3.60
  -3   9  -2    0.40    3.10
  -3   9  -2    4.30    3.40
  -3   9  -2    2.90    3.30
   3   9   2    4.50    3.60
  -4  -9  -2  131.49    9.70
  -4  -9  -2  139.39    9.50
   4  -9   2  134.89    9.90
  -4  -9  -2  145.49   10.10
  -4   9  -2  112.09   10.80
   4   9   2  129.19    9.40
   4   9   2  122.69    9.60
   4   9   2  135.99    9.10
  -4   9  -2  133.49    9.90
  -4   9  -2  147.09   10.10
   5  -9   2   97.59    8.80
  -5  -9  -2  105.09    8.80
  -5  -9  -2   97.69    9.00
  -5  -9  -2   94.99    9.00
   5   9   2  120.79    6.80
   5   9   2  112.89    8.40
   5   9   2  110.79    6.40
  -5   9  -2   95.29    9.10
   5   9   2  110.49    8.80
   5   9   2  116.09    8.80
  -5   9  -2  113.09    9.10
  -5   9  -2  131.79   11.50
  -6  -9  -2  273.87   13.50
   6  -9   2  287.27   13.50
  -6  -9  -2  267.87   13.90
  -6  -9  -2  256.37   13.30
   6   9   2  263.67   11.90
   6   9   2  259.17    9.00
  -6   9  -2  261.27   13.80
  -6   9  -2  265.17   16.30
   6   9   2  261.97   12.40
  -6   9  -2  256.37   13.10
   6   9   2  251.67   12.20
   6   9   2  257.57    8.60
   7  -9   2    1.10    1.70
  -7  -9  -2    1.40    3.60
  -7  -9  -2    0.00    2.80
  -7  -9  -2   -0.80    3.30
  -7   9  -2    2.20    3.90
   7   9   2   -0.20    2.30
  -7   9  -2    7.00    4.50
   7   9   2    4.80    3.30
   7   9   2    1.60    2.80
  -7   9  -2    1.90    3.40
  -8  -9  -2   -2.10    2.80
  -8  -9  -2   -3.60    3.10
   8  -9   2    4.00    1.80
  -8  -9  -2   11.40    4.50
   8   9   2    0.50    2.80
   8   9   2    1.60    3.10
   8   9   2    1.80    2.50
  -8   9  -2    4.40    4.10
  -8   9  -2    5.30    4.00
  -8   9  -2    8.50    5.00
   9  -9   2   -1.10    1.50
  -9  -9  -2    2.30    3.60
  -9  -9  -2    0.40    3.40
  -9  -9  -2    0.70    3.30
  -9   9  -2   -2.40    3.30
   9   9   2    5.50    3.00
  -9   9  -2    2.40    3.80
  -9   9  -2    2.40    3.60
   9   9   2    0.10    2.50
   9   9   2    1.00    2.30
  10  -9   2   25.80    3.00
 -10  -9  -2   32.60    6.50
 -10  -9  -2   34.10    6.30
 -10  -9  -2   30.40    6.10
  10   9   2   26.60    4.00
  10   9   2   33.60    4.30
 -10   9  -2   23.20    5.80
  10   9   2   33.70    4.60
 -10   9  -2   29.40    5.80
 -10   9  -2   26.10    7.20
 -11  -9  -2   92.69    9.90
 -11  -9  -2   63.89    8.20
 -11  -9  -2   75.89    8.80
 -11   9  -2   69.09    8.80
  11   9   2   67.69    4.80
 -11   9  -2   63.59    8.00
 -11   9  -2   58.99   10.00
  11   9   2   69.19    4.80
  11   9   2   64.99    5.40
 -12  -9  -2    5.50    4.20
 -12  -9  -2    0.50    3.50
 -12  -9  -2    0.30    3.80
 -12   9  -2    5.40    4.10
 -12   9  -2   -1.60    4.80
 -12   9  -2    2.00    5.50
 -13  -9  -2   64.59    8.80
 -13  -9  -2   55.19    7.60
 -13   9  -2   51.19    7.60
 -13   9  -2   57.79    8.60
 -14  -9  -2    9.90    4.90
 -14   9  -2    4.00    4.70
 -14   9  -2    5.20    4.40
 -12 -10   2    1.20    4.40
 -12 -10   2   15.50    5.80
 -12  10   2    3.60    4.10
 -12  10   2    5.50    4.90
 -11 -10   2    7.10    4.90
 -11 -10   2    1.10    3.80
 -11 -10   2    2.50    3.70
  11  10  -2    3.20    2.20
  11  10  -2    0.20    1.90
 -11  10   2    1.90    3.70
  11  10  -2   -0.10    2.00
 -11  10   2   -0.30    3.90
 -10 -10   2   16.50    9.20
 -10 -10   2   17.00    5.50
 -10 -10   2   11.90    4.50
 -10  10   2   19.70    5.60
 -10  10   2    1.80    4.00
 -10  10   2    1.70    4.30
  10  10  -2   12.00    3.40
  10  10  -2   15.10    3.60
 -10  10   2   16.70    5.30
  10  10  -2    7.40    2.80
  -9 -10   2    2.50    4.50
  -9 -10   2   -0.10    4.60
  -9 -10   2    6.70    4.10
   9  10  -2   10.70    3.40
  -9  10   2    1.10    4.00
   9  10  -2    6.10    3.00
  -9  10   2   10.60    4.50
  -9  10   2    5.10    4.40
  -8 -10   2   32.10    6.80
  -8 -10   2   21.30    5.20
  -8 -10   2   15.40    5.30
  -8  10   2   24.70    6.20
   8  10  -2   25.10    4.70
   8  10  -2   26.00    4.70
   8  10  -2   21.30    4.50
  -8  10   2   27.30    7.20
  -7 -10   2   -1.70    3.70
  -7 -10   2    8.50    3.90
  -7 -10   2    7.30    4.40
   7  10  -2    7.90    3.50
  -7  10   2   -2.70    4.30
   7  10  -2    1.40    1.90
  -7  10   2    7.60    4.30
   7  10  -2    5.80    3.20
  -7  10   2    0.30    3.70
   7  10  -2    5.40    3.80
  -6 -10   2   33.70    6.80
  -6 -10   2   45.00    7.30
  -6 -10   2   33.70    6.80
  -6  10   2   48.80    7.70
   6  10  -2   36.20    6.00
  -6  10   2   46.30    7.50
   6  10  -2   42.00    4.80
   6  10  -2   37.00    5.70
  -6  10   2   35.30    7.10
   6  10  -2   36.80    6.90
  -5 -10   2    2.00    4.00
  -5 -10   2   -2.00    3.50
  -5 -10   2    2.80    3.10
  -5  10   2    2.20    3.50
   5  10  -2    1.70    2.30
   5  10  -2    3.20    3.00
   5  10  -2   -3.80    3.00
  -5  10   2    4.40    3.70
  -5  10   2    0.30    3.50
   5  10  -2    4.60    4.50
   4 -10  -2   44.60    4.40
  -4 -10   2   59.09    8.10
  -4 -10   2   50.79    7.80
  -4 -10   2   47.70    6.80
  -4  10   2   65.59    9.70
  -4  10   2   42.20    7.20
  -4  10   2   41.60    7.10
   4  10  -2   35.60    6.00
   4  10  -2   49.99    7.30
   4  10  -2   54.59    7.80
   4  10  -2   44.80    5.80
  -3 -10   2  150.68   10.10
  -3 -10   2  133.79   11.00
  -3 -10   2  151.48   11.20
   3 -10  -2  150.48    6.80
  -3  10   2  143.39   12.60
   3  10  -2  147.29   10.50
  -3  10   2  149.29   10.70
  -3  10   2  148.69   10.90
   3  10  -2  143.39   10.00
   3  10  -2  131.39    8.80
   3  10  -2  152.78   11.40
   2 -10  -2  141.79    7.10
  -2 -10   2  140.79   10.90
   2  10  -2  147.79   10.80
   2  10  -2  154.18   10.40
  -2  10   2  155.28   10.90
  -2  10   2  145.09   12.30
  -2  10   2  132.99   10.90
   2  10  -2  134.09   11.00
  -1 -10   2  102.39    9.20
   1 -10  -2  116.89    7.10
  -1 -10   2  105.39    8.10
   1 -10  -2  120.29   10.40
  -1  10   2  128.49    9.70
   1  10  -2  117.49   10.00
   1  10  -2  120.99    9.70
  -1  10   2  119.89   11.20
  -1  10   2  125.59   10.30
   1  10  -2  122.29   10.60
   0 -10  -2  153.98    8.60
   0 -10   2  166.98    9.50
   0 -10  -2  145.69   11.20
   0 -10   2  169.38   11.80
   0 -10  -2  149.29   11.30
   0  10   2  186.48   12.00
   0  10  -2  159.58   11.40
   0  10   2  145.29   11.80
   0  10   2  179.28   11.40
   0  10  -2  175.88   12.90
   0  10  -2  171.68   11.30
   1 -10   2  209.38   12.80
  -1 -10  -2  196.48   12.30
   1 -10   2  222.18   10.40
  -1 -10  -2  220.08   10.40
  -1 -10  -2  197.48   12.80
  -1  10  -2  216.28   14.20
  -1  10  -2  206.28   12.30
   1  10   2  218.28   13.60
   1  10   2  206.38   12.60
  -1  10  -2  198.38   12.60
   1  10   2  196.08   12.00
   2 -10   2  101.29    9.60
  -2 -10  -2   79.49    7.10
  -2 -10  -2   72.29    8.80
  -2 -10  -2   62.19    8.30
  -2  10  -2   90.49   10.10
   2  10   2   91.79    9.20
  -2  10  -2   61.49    8.30
   2  10   2   83.89    9.10
   2  10   2   80.69    8.20
  -2  10  -2   88.39   11.40
  -3 -10  -2   44.60    7.30
   3 -10   2   51.99    7.70
  -3 -10  -2   51.19    7.30
   3  10   2   61.79    8.60
   3  10   2   48.70    6.70
   3  10   2   50.89    7.30
  -3  10  -2   52.39    7.80
  -3  10  -2   42.70    7.20
  -3  10  -2   47.20    8.40
  -4 -10  -2   12.70    3.90
  -4 -10  -2    7.60    4.70
   4 -10   2    9.20    4.70
  -4 -10  -2   24.70    5.80
   4  10   2   17.80    4.70
  -4  10  -2    8.90    4.70
  -4  10  -2   10.90    4.30
   4  10   2   19.10    5.30
  -4  10  -2   23.00    6.60
   4  10   2   19.50    5.20
   4  10   2   12.10    3.60
   4  10   2   12.40    3.50
  -5 -10  -2   80.59    9.30
  -5 -10  -2   74.09    7.60
  -5 -10  -2   66.89    8.70
   5 -10   2   73.49    8.80
  -5  10  -2   72.49    8.60
  -5  10  -2  100.29   10.80
   5  10   2   58.29    7.50
   5  10   2   70.79    8.50
   5  10   2   73.19    5.80
   5  10   2   77.59    6.10
  -5  10  -2   79.39   11.40
   5  10   2   81.09    7.80
  -6 -10  -2  179.68   12.30
  -6 -10  -2  181.18   12.00
  -6 -10  -2  181.58   11.40
   6  10   2  168.88   10.10
   6  10   2  164.58   10.60
   6  10   2  172.98    7.40
  -6  10  -2  169.08   12.00
  -6  10  -2  188.28   12.30
   6  10   2  170.88   20.20
  -6  10  -2  147.89   13.30
   6  10   2  159.58    7.60
  -7 -10  -2   12.40    5.20
   7 -10   2   16.20    2.70
  -7 -10  -2   12.50    5.00
  -7 -10  -2   14.10    5.00
  -7  10  -2    6.50    4.40
  -7  10  -2   16.40    5.20
   7  10   2   10.70    2.20
   7  10   2   10.60    4.00
   7  10   2   14.90    4.30
   7  10   2    3.40    3.80
  -7  10  -2    5.20    4.80
  -8 -10  -2   -5.60    3.70
  -8 -10  -2    0.60    3.80
  -8 -10  -2   -0.10    3.20
   8  10   2    0.30    2.90
  -8  10  -2   -1.50    3.60
   8  10   2    1.60    3.00
   8  10   2    4.30    3.00
  -8  10  -2    1.50    4.50
  -8  10  -2    5.60    6.60
  -9 -10  -2   13.70    5.40
  -9 -10  -2   16.50    5.50
   9  10   2   10.20    3.60
   9  10   2   16.40    4.30
  -9  10  -2    5.10    4.30
  -9  10  -2   16.30    5.40
   9  10   2   16.70    4.10
  -9  10  -2   19.40    5.30
 -10 -10  -2    7.80    4.50
 -10 -10  -2    3.50    3.90
 -10 -10  -2    7.60    4.40
 -10  10  -2    1.50    4.20
  10  10   2    0.60    2.60
  10  10   2    3.20    2.70
 -10  10  -2   -4.80    3.40
  10  10   2    0.70    2.60
 -10  10  -2   -5.90    3.50
 -11 -10  -2  140.29   11.20
 -11 -10  -2  122.89   11.30
 -11 -10  -2  150.98   12.70
 -11  10  -2  133.39   11.30
 -11  10  -2  117.99   11.20
  11  10   2  120.19    7.40
  11  10   2  140.09    7.10
  11  10   2  130.89    7.00
 -12 -10  -2   40.30    7.70
 -12 -10  -2   34.00    6.90
 -12  10  -2   28.80    8.00
 -12  10  -2   28.40    7.00
 -10 -11   2   32.50    7.50
  10  11  -2   16.50    3.80
  10  11  -2   23.10    4.50
 -10  11   2   23.10    6.70
  10  11  -2   26.60    4.90
  -9 -11   2   32.90    6.90
  -9 -11   2   40.50    7.40
  -9 -11   2   24.50    7.50
  -9  11   2   21.00    9.20
   9  11  -2   16.80    4.30
   9  11  -2   18.40    4.70
   9  11  -2   19.90    4.90
  -8 -11   2   11.00    5.00
  -8 -11   2    3.10    5.00
  -8 -11   2    1.70    4.00
   8  11  -2    9.90    4.00
   8  11  -2    8.10    2.30
  -8  11   2   10.40    5.70
   8  11  -2    2.80    5.80
  -8  11   2   11.80    8.00
  -8  11   2   -3.10    3.80
   8  11  -2    8.90    3.70
   8  11  -2    4.30    2.30
  -7 -11   2   -0.70    3.80
  -7 -11   2   -0.30    4.00
  -7 -11   2    0.30    3.60
   7  11  -2    1.00    3.30
   7  11  -2   -0.30    3.10
  -7  11   2   -5.00    3.60
  -7  11   2    4.80    4.40
   7  11  -2    1.70    2.00
  -7  11   2    3.40    4.30
   7  11  -2   -3.60    2.80
  -6 -11   2   16.50    4.70
  -6 -11   2   20.90    5.80
  -6 -11   2   20.80    6.20
  -6  11   2   12.90    6.60
  -6  11   2   17.90    5.60
   6  11  -2   19.10    5.20
  -6  11   2   16.90    5.90
   6  11  -2    6.50    4.10
   6  11  -2   15.30    3.40
   6  11  -2   25.60    5.60
  -5 -11   2    5.90    3.80
  -5 -11   2   -0.70    4.80
  -5 -11   2   16.00    5.40
  -5  11   2    3.70    4.50
   5  11  -2   10.80    4.30
   5  11  -2   10.00    3.30
   5  11  -2   11.10    4.50
  -5  11   2   12.60    6.30
  -5  11   2   13.10    5.00
   5  11  -2   16.30    4.90
  -4 -11   2   15.90    5.20
  -4 -11   2   14.90    5.30
  -4 -11   2   12.10    5.50
   4 -11  -2   16.10    2.60
   4  11  -2   13.70    4.90
   4  11  -2    8.80    3.30
  -4  11   2   10.80    4.50
  -4  11   2    3.40    3.90
   4  11  -2   16.00    5.00
   4  11  -2   16.50    4.90
  -4  11   2    7.70    5.30
  -3 -11   2   10.20    5.00
   3 -11  -2    9.20    2.60
  -3 -11   2    2.50    3.20
  -3  11   2    8.00    4.60
   3  11  -2    5.80    3.40
   3  11  -2    7.30    4.30
   3  11  -2    9.80    4.40
  -3  11   2    2.20    4.40
   3  11  -2    7.40    4.40
  -2 -11   2    7.30    3.40
  -2 -11   2    4.20    4.40
   2 -11  -2    7.20    2.60
   2  11  -2    4.90    3.70
  -2  11   2   10.00    4.70
  -2  11   2    6.60    4.80
  -2  11   2    1.50    3.90
   2  11  -2    4.80    4.10
   2  11  -2   10.00    4.00
   2  11  -2   -0.20    3.90
  -1 -11   2   80.19   10.60
  -1 -11   2   76.69    7.40
   1 -11  -2   73.39    6.00
  -1  11   2   82.39   10.20
   1  11  -2   56.89    8.40
   1  11  -2   76.29    9.50
   1  11  -2   72.79    9.00
  -1  11   2   73.79    9.60
   0 -11   2   12.60    8.70
   0 -11  -2    0.50    2.50
   0 -11   2    8.80    3.30
   0  11  -2    1.80    4.30
   0  11  -2    1.30    4.30
   0  11  -2    5.50    4.20
   0  11   2   10.70    5.80
   0  11   2    6.40    4.70
   0  11   2    3.10    3.60
  -1 -11  -2  100.89   11.80
  -1 -11  -2  100.89    7.50
  -1 -11  -2  116.09   10.50
   1 -11   2   92.79    7.40
  -1  11  -2   97.49   10.90
  -1  11  -2  103.59   12.40
   1  11   2   92.19    9.50
   1  11   2   90.29    9.30
   1  11   2   91.59   10.10
  -2 -11  -2   15.30    5.30
  -2 -11  -2   19.90    5.90
   2 -11   2   18.60    4.00
  -2 -11  -2   13.50    3.80
   2  11   2   14.10    5.00
   2  11   2   23.50    6.10
  -2  11  -2   17.10    5.60
   2  11   2    7.00    4.50
  -2  11  -2   14.00    5.90
  -2  11  -2   13.70    5.10
   3 -11   2    6.70    3.10
  -3 -11  -2    7.70    4.90
   3 -11   2   15.20    5.70
  -3 -11  -2   12.10    4.10
  -3 -11  -2   16.70    5.70
   3  11   2   14.50    4.20
   3  11   2   11.20    4.70
  -3  11  -2   14.10    5.40
  -3  11  -2   18.40    5.30
  -3  11  -2   29.80    9.60
   3  11   2    9.30    4.70
   3  11   2    8.50    4.60
  -4 -11  -2    1.80    4.70
   4 -11   2    2.20    2.30
   4 -11   2    6.80    4.60
  -4 -11  -2    1.90    2.80
  -4 -11  -2    5.60    4.50
   4  11   2    0.20    2.50
  -4  11  -2    1.70    4.30
  -4  11  -2    4.80    4.60
   4  11   2    1.60    2.80
   4  11   2    5.30    4.10
   4  11   2    8.20    4.60
  -4  11  -2    6.40    4.50
   4  11   2    4.60    4.20
  -5 -11  -2    6.30    4.90
   5 -11   2   11.50    2.90
  -5 -11  -2    6.90    3.90
  -5 -11  -2    9.20    4.70
   5  11   2    8.20    4.50
   5  11   2   13.30    5.00
   5  11   2    4.70    2.90
  -5  11  -2    4.70    3.90
  -5  11  -2    3.50    4.30
   5  11   2   13.30    4.90
  -5  11  -2   -1.60    3.90
   5  11   2    7.40    2.90
  -6 -11  -2    5.40    3.90
   6 -11   2    4.70    2.30
  -6 -11  -2   -1.20    4.60
  -6 -11  -2   -1.20    4.10
   6  11   2   -0.40    3.50
  -6  11  -2    2.50    3.90
  -6  11  -2   -0.10    4.20
   6  11   2    2.60    3.60
   6  11   2    6.10    4.20
  -6  11  -2    4.90    4.90
   6  11   2   -0.20    2.10
   6  11   2    0.30    2.40
  -7 -11  -2  106.19   10.00
  -7 -11  -2   99.89   10.10
  -7 -11  -2   96.09   11.20
  -7  11  -2  104.39   11.50
  -7  11  -2  103.89   10.80
   7  11   2  112.19    9.40
  -7  11  -2   76.09   11.90
   7  11   2   96.39    8.70
   7  11   2  101.79    9.20
  -8 -11  -2  119.69   11.40
  -8 -11  -2  110.99   10.80
  -8 -11  -2  133.99   21.00
   8  11   2  112.29    9.00
  -8  11  -2  113.09   10.90
   8  11   2  111.39    9.00
   8  11   2  106.59    9.00
  -9 -11  -2   39.30    7.50
  -9 -11  -2   36.30    7.30
   9  11   2   36.30    6.10
   9  11   2   34.40    5.70
   9  11   2   50.09    6.60
 -10 -11  -2   -0.50    4.80
  10  11   2   10.70    3.30
 -10  11  -2    0.60    4.60
  10  11   2    6.10    3.70
  -7 -12   2  198.68   13.60
  -7 -12   2  181.88   13.50
   7  12  -2  147.99   10.90
   7  12  -2  165.48   11.40
   7  12  -2  166.58    8.50
  -7  12   2  161.98   13.60
   7  12  -2  152.28    7.70
   7  12  -2  135.09   10.80
  -6 -12   2   27.70    6.90
   6  12  -2   21.40    4.10
   6  12  -2   29.50    6.40
  -6  12   2   17.50    5.90
   6  12  -2   23.40    5.80
  -6  12   2   15.70    7.80
  -5 -12   2   20.90    5.30
   5  12  -2   12.20    4.60
  -5  12   2   25.20    6.90
   5  12  -2   10.10    3.40
   5  12  -2   13.20    5.10
  -5  12   2   15.00    5.70
   5  12  -2    7.40    4.40
  -4 -12   2   95.49    9.40
   4  12  -2  110.69   10.40
   4  12  -2  110.09    8.40
   4  12  -2  106.69   10.10
  -4  12   2  118.09   11.80
   4  12  -2  116.09   10.00
   3 -12  -2    1.80    2.00
  -3 -12   2    6.50    4.00
   3  12  -2   -2.80    3.70
   3  12  -2    2.90    3.20
   3  12  -2    8.70    4.20
  -3  12   2   -0.10    3.90
   3  12  -2    3.00    4.40
  -3  12   2    3.60    4.20
  -2 -12   2  146.89   10.20
   2 -12  -2  146.89    7.60
   2  12  -2  157.98   11.80
   2  12  -2  153.28   11.70
  -2  12   2  148.29   12.30
   2  12  -2  163.08   13.30
  -2  12   2  171.48   12.90
  -2  12   2  139.49   13.40
   1 -12  -2    1.70    2.40
  -1 -12   2    4.70    3.40
  -1  12   2    1.60    4.10
  -1  12   2   -2.80    3.20
  -1  12   2   -1.40    7.30
   1  12  -2    1.20    4.20
  -1  12   2    5.10    4.30
   1  12  -2    1.90    3.90
   1  12  -2   -1.50    3.00
   0 -12   2   18.60    4.50
   0 -12  -2   15.40    3.70
   0  12   2   21.00    6.60
   0  12  -2    9.80    5.60
   0  12   2   16.10    5.50
   0  12   2   14.40    5.90
   0  12  -2   10.60    5.10
   0  12   2   20.00    5.50
   0  12  -2   12.90    5.60
  -1 -12  -2   37.90    5.90
   1 -12   2   23.10    8.60
   1 -12   2   29.00    6.10
   1  12   2   31.90    7.50
  -1  12  -2   31.70    7.90
  -1  12  -2   32.80    8.70
   1  12   2   32.20    6.50
   1  12   2   28.60    6.60
   1  12   2   31.30    6.90
  -1  12  -2   35.10    7.30
   2 -12   2   50.29    8.70
   2 -12   2   62.79    6.20
  -2 -12  -2   46.20    8.20
  -2 -12  -2   65.29    7.00
   2  12   2   61.79   10.80
   2  12   2   61.09    8.40
   2  12   2   61.59    8.10
  -2  12  -2   55.89    9.00
   2  12   2   52.99    8.00
  -2  12  -2   56.59    9.10
  -3 -12  -2    3.20    3.30
   3 -12   2    7.60    2.90
   3 -12   2   11.20    5.30
  -3 -12  -2    3.00    5.50
   3  12   2   -2.10    3.80
   3  12   2   -1.90    4.50
   3  12   2   16.70    4.70
   3  12   2    9.10    4.00
  -3  12  -2    6.60    5.20
   3  12   2    5.00    4.30
  -3  12  -2    8.10    5.20
  -4 -12  -2  130.49   10.20
   4 -12   2  129.49    7.20
   4  12   2  122.49    8.50
   4  12   2  135.79   11.20
   4  12   2  135.89   11.60
   4  12   2  127.49   11.20
   4  12   2  119.99    8.80
  -5 -12  -2  135.49   11.90
  -5 -12  -2  136.89   10.60
   5 -12   2  126.09    6.70
   5  12   2  112.19   10.70
   5  12   2  128.89   10.80
   5  12   2  120.69    8.00
   5  12   2  121.49    7.80
   5  12   2  127.09   11.20
  -5  12  -2  111.69   11.20
   6 -12   2  137.19    6.20
  -6 -12  -2  136.79   11.30
  -6 -12  -2  154.78   12.80
   6  12   2  148.99   11.70
  -6  12  -2  153.48   12.90
   6  12   2  162.18   11.60
   6  12   2  150.88   11.70
   6  12   2  155.08    7.70
   6  12   2  151.48    8.10
  -7 -12  -2  213.98   14.80
  -7 -12  -2  246.48   15.20
  -7  12  -2  222.48   15.30
   7  12   2  233.18    8.30
   7  12   2  239.08   16.10
   7  12   2  248.28   13.90
   7  12   2  238.88   13.50
   1 -13  -2   59.49    6.40
  -1 -13   2   83.39    8.90
   1  13  -2   54.59    8.00
  -1  13   2   73.69   16.90
   1  13  -2   53.99    8.90
  -1  13   2   55.89    9.30
   0 -13   2  147.09    9.90
   0 -13  -2  164.48   11.70
   0  13   2  147.09   12.30
   0  13  -2  144.39   12.30
   0  13   2  155.18   12.80
  -1 -13  -2    2.70    3.10
   1 -13   2   -1.00    2.90
  -1  13  -2   -1.50    4.00
   1  13   2   10.70    5.00
   1  13   2   -3.30    3.80
 -20   0   3    1.40    3.20
 -20   0   3   -2.80    3.80
 -19   0   3    3.30    4.10
 -19   0   3   -4.20    3.00
 -18   0   3    1.40    3.40
 -18   0   3   -0.60    3.50
 -17   0   3   -1.20    1.50
 -17   0   3    0.80    2.80
 -17   0   3   -0.70    2.90
 -16   0   3    0.20    1.60
 -16   0   3    3.20    3.40
 -16   0   3    0.40    2.50
 -15   0   3    1.70    2.90
 -15   0   3   -0.60    2.80
 -15   0   3    2.00    1.80
 -14   0   3    4.50    3.10
 -14   0   3   -1.10    1.60
 -14   0   3    2.80    2.70
 -13   0   3    0.30    2.10
 -13   0   3    1.20    2.60
 -13   0   3   -1.90    1.40
 -12   0   3   -1.10    1.90
 -12   0   3    3.00    2.60
 -12   0   3    0.00    1.40
 -11   0   3    1.10    1.90
 -11   0   3    1.50    1.90
 -11   0   3   -0.20    1.30
 -10   0   3   -2.10    1.30
 -10   0   3    1.20    1.30
 -10   0   3    0.00    1.80
  -9   0   3    1.40    1.60
  -9   0   3    1.80    1.70
  -8   0   3    0.30    1.40
  -8   0   3    1.90    1.70
  -8   0   3    1.30    1.30
  -7   0   3    0.40    1.30
  -7   0   3    1.20    1.10
  -7   0   3    0.80    1.40
  -6   0   3   -0.40    1.10
  -6   0   3    0.10    0.90
  -5   0   3    0.20    0.80
  -5   0   3    1.20    1.10
   5   0  -3   -0.50    1.00
  -5   0   3   -0.90    0.80
   4   0  -3    0.20    0.80
  -4   0   3   -0.30    0.60
  -4   0   3   -1.10    0.70
   4   0  -3    0.10    0.90
  -4   0   3    0.10    0.90
  -3   0   3    0.40    0.60
   3   0  -3    0.50    0.60
  -3   0   3    0.60    1.00
   3   0  -3   -0.10    0.70
  -2   0   3    0.00    0.60
  -2   0   3    0.10    0.50
   2   0  -3   -0.30    0.50
  -2   0   3    0.20    0.30
   2   0  -3    0.40    0.60
  -1   0   3    0.60    0.40
   1   0  -3    0.70    0.40
   1   0  -3    1.20    0.60
  -1   0   3    0.50    0.40
  -1   0   3    2.40    1.00
   0   0  -3    0.20    0.40
  -1   0  -3    0.10    0.40
  -1   0  -3    0.70    0.40
   1   0   3    0.60    0.40
   1   0   3    0.40    0.40
   2   0   3    0.30    0.50
  -2   0  -3    0.10    0.60
   2   0   3    0.10    0.50
  -2   0  -3   -0.40    0.60
   3   0   3    1.10    0.60
   3   0   3    1.70    1.00
  -3   0  -3    1.20    0.70
  -3   0  -3    0.70    0.80
   4   0   3    0.20    0.90
  -4   0  -3    1.60    1.10
  -4   0  -3    0.10    0.60
  -5   0  -3    0.70    1.10
   5   0   3    2.70    1.40
  -5   0  -3    0.40    0.70
  -6   0  -3    0.50    0.80
   6   0   3    1.90    1.60
  -6   0  -3    0.20    1.30
  -7   0  -3    1.90    0.90
  -7   0  -3    0.90    1.50
   7   0   3    0.50    1.60
  -8   0  -3    0.20    0.90
  -8   0  -3    0.30    1.70
   8   0   3    1.00    1.80
  -9   0  -3   -1.20    1.40
   9   0   3   -0.30    1.70
  -9   0  -3    1.00    1.00
  10   0   3    0.20    1.90
 -10   0  -3   -0.10    1.60
 -10   0  -3    1.80    1.10
  11   0   3    1.50    2.30
 -11   0  -3    0.60    1.10
 -11   0  -3   -0.10    2.00
 -12   0  -3    2.30    2.30
  12   0   3    2.00    2.50
 -12   0  -3   -0.50    2.00
 -12   0  -3    1.70    1.30
 -13   0  -3   -0.30    2.20
 -13   0  -3    0.70    2.10
 -13   0  -3    1.50    1.90
 -13   0  -3   -0.20    1.30
  13   0   3   -0.50    2.50
  14   0   3   -0.20    2.80
 -14   0  -3    5.70    3.20
 -14   0  -3    0.70    2.10
 -14   0  -3    2.40    2.50
 -14   0  -3   -0.40    1.40
 -15   0  -3    3.10    3.20
 -15   0  -3   -0.70    1.50
 -15   0  -3    1.50    2.60
 -15   0  -3    1.80    2.00
  15   0   3    0.10    3.20
 -16   0  -3    1.00    2.00
 -16   0  -3   -1.60    1.50
 -16   0  -3   -1.10    2.50
  16   0   3    3.30    3.50
 -16   0  -3   -5.20    2.20
 -17   0  -3   -1.70    1.60
 -17   0  -3    0.30    3.30
 -17   0  -3    0.80    2.00
 -18   0  -3    4.70    4.20
 -18   0  -3    2.30    2.30
 -18   0  -3   -1.50    2.70
 -18   0  -3    4.00    1.90
 -19   0  -3   -3.10    3.70
 -19   0  -3    3.50    3.50
 -19   0  -3   -2.60    1.80
 -19   0  -3    2.60    2.30
 -20   0  -3    1.10    2.20
 -20   0  -3   -0.10    2.10
 -20   0  -3    0.40    3.50
 -19  -1   3  135.79   12.00
 -19  -1   3  122.29    9.20
 -19   1   3  138.59   10.90
 -19   1   3  129.49    7.30
 -19   1   3  128.19    5.10
 -19   1   3  127.39   11.10
 -18  -1   3   91.49   12.00
 -18  -1   3  132.99    9.20
 -18   1   3  113.59    4.70
 -18   1   3  126.89    7.50
 -18   1   3  117.89   10.10
 -18   1   3  139.89   10.70
 -17  -1   3    9.00    3.50
 -17  -1   3   12.00    4.20
 -17   1   3   14.60    3.50
 -17   1   3   12.50    2.10
 -17   1   3   14.40    4.60
 -17   1   3    9.00    4.20
 -16  -1   3    6.50    3.70
 -16  -1   3    5.30    3.10
 -16   1   3    7.40    3.80
 -16   1   3   11.80    4.20
 -16   1   3    7.80    1.70
 -16   1   3    7.80    3.10
 -15  -1   3  363.06   13.80
 -15  -1   3  344.57   15.80
 -15   1   3  364.06   12.70
 -15   1   3  352.96    8.10
 -15   1   3  341.27   15.20
 -15   1   3  360.26   15.10
 -14  -1   3  665.13   21.80
 -14  -1   3  628.74   18.60
 -14   1   3  618.24   23.50
 -14   1   3  651.53   17.90
 -14   1   3  648.24   21.10
 -14   1   3  662.53   12.40
 -13  -1   3  396.76   15.70
 -13  -1   3  395.06   13.50
 -13   1   3  394.26    8.00
 -13   1   3  355.16   12.40
 -13   1   3  390.96   15.30
 -13   1   3  385.26   14.50
 -12  -1   3  355.36   14.50
 -12  -1   3  377.66   12.70
 -12   1   3  387.46   13.70
 -12   1   3  362.46   14.30
 -12   1   3  353.16   12.10
 -11  -1   3   17.00    3.30
 -11  -1   3   21.60    4.30
 -11  -1   3   13.60    1.70
 -11   1   3   16.60    3.20
 -11   1   3   14.30    3.60
 -11   1   3   16.10    3.50
 -10  -1   3  187.18    9.40
 -10  -1   3  209.48    8.50
 -10   1   3  208.78    8.90
 -10   1   3  209.08    8.50
 -10   1   3  201.08    9.70
  -9  -1   3  126.69    7.40
  -9  -1   3  120.49    6.10
  -9  -1   3  122.39    3.80
  -9   1   3  124.89    6.30
  -9   1   3  125.59    6.50
  -9   1   3  126.89    7.40
  -8  -1   3  974.70   20.60
  -8  -1   3  964.30   22.60
  -8   1   3  956.00   21.00
  -8   1   3  991.60   21.00
  -8   1   3  915.31   22.50
  -7  -1   3   29.60    3.80
  -7  -1   3   21.10    2.70
  -7   1   3   21.20    2.90
  -7   1   3   24.50    3.00
  -7   1   3   15.20    3.00
  -6  -1   3   54.39    4.30
  -6  -1   3   47.30    3.30
  -6   1   3   52.49    3.50
  -6   1   3   55.99    3.80
   6   1  -3   48.40    3.50
  -6   1   3   49.50    4.20
   5  -1  -3 3085.49   52.49
  -5  -1   3 3239.58   51.39
  -5  -1   3 3163.68   53.59
  -5   1   3 3168.28   53.99
   5   1  -3 3169.48   51.69
  -5   1   3 3103.69   51.19
  -5   1   3 2963.40   54.89
  -4  -1   3  200.38    3.70
  -4  -1   3  207.68    5.80
  -4  -1   3  199.68    3.70
   4  -1  -3  192.58    6.50
  -4   1   3  197.18    7.10
  -4   1   3  193.78    5.50
  -4   1   3  217.48    6.70
   4   1  -3  208.78    6.00
  -3  -1   3  134.79    3.20
  -3  -1   3  141.49    4.20
   3  -1  -3  123.79    4.80
  -3  -1   3  138.69    3.20
  -3   1   3  148.89    5.10
  -3   1   3  119.79    5.20
  -3   1   3  131.39    3.40
  -3   1   3  132.29    3.80
   3   1  -3  144.19    4.40
  -2  -1   3 4023.40  104.89
   2  -1  -3 3783.62  108.49
  -2   1   3 3917.81  108.79
   2   1  -3 3756.92  101.69
   1  -1  -3    2.00    0.90
   1  -1  -3    3.90    0.80
   1  -1  -3    2.10    0.80
  -1  -1   3    2.50    0.80
  -1  -1   3    1.60    0.70
   1   1  -3    2.30    0.70
   1   1  -3    2.40    0.80
  -1   1   3    2.80    0.80
  -1   1   3    3.40    1.00
  -1   1   3    4.90    1.10
   1   1  -3    4.50    0.90
   0  -1   3 5121.99  131.19
   0  -1  -3 5118.39  134.29
   0   1   3 5165.08  134.79
   0   1  -3 5360.56  132.49
  -1  -1  -3  720.33   12.10
  -1  -1  -3  704.43   13.20
  -1  -1  -3  711.43   12.90
  -1  -1  -3  720.23   12.70
   1  -1   3  702.73   12.90
   1   1   3  681.03   12.60
   1   1   3  702.83   12.00
  -1   1  -3  691.43   12.80
   1   1   3  703.23   12.90
   1   1   3  720.93   13.20
  -2  -1  -3  243.78    5.60
  -2  -1  -3  238.28    5.80
  -2  -1  -3  235.48    4.60
   2  -1   3  238.08    5.70
  -2  -1  -3  238.18    6.30
   2   1   3  241.68    4.60
  -2   1  -3  241.38    5.80
   2   1   3  241.68    5.40
   2   1   3  230.98    6.30
   2   1   3  240.58    5.90
   2   1   3  235.98    5.60
   3  -1   3 2118.09   34.70
  -3  -1  -3 2140.99   34.70
  -3  -1  -3 2184.58   35.30
  -3  -1  -3 2181.18   33.80
   3  -1   3 2134.49   36.00
   3   1   3 2197.48   34.60
   3   1   3 2129.89   34.30
   3   1   3 2132.79   36.80
  -3   1  -3 2199.08   35.10
  -4  -1  -3 1088.59   23.80
  -4  -1  -3 1111.39   18.80
   4  -1   3 1116.59   20.80
   4  -1   3 1110.99   18.50
   4   1   3 1116.99   18.10
   4   1   3 1088.79   17.90
  -4   1  -3 1105.19   19.20
   4   1   3 1063.59   21.60
  -5  -1  -3 3212.58   50.89
   5  -1   3 3193.48   49.50
  -5  -1  -3 3363.26   55.39
   5  -1   3 3229.18   53.99
  -5   1  -3 3251.37   51.49
  -5   1  -3 3153.38   54.39
   6  -1   3 1854.91   34.00
  -6  -1  -3 1864.71   35.10
  -6  -1  -3 1767.12   30.10
  -6   1  -3 1812.62   30.70
   6   1   3 1901.41   35.40
  -6   1  -3 1885.91   34.00
   7  -1   3  119.19    6.10
  -7  -1  -3  128.89    6.70
  -7  -1  -3  120.39    3.90
  -7   1  -3  120.99    6.10
  -7   1  -3  112.89    4.10
   7   1   3  123.79    6.80
  -8  -1  -3  460.55    9.60
  -8  -1  -3  470.65   14.40
   8  -1   3  491.55   13.90
  -8   1  -3  486.05   10.30
  -8   1  -3  459.75   13.50
   8   1   3  475.65   14.60
   9  -1   3   25.60    3.80
  -9  -1  -3   21.10    3.20
  -9  -1  -3   20.70    2.10
  -9  -1  -3   30.80    4.50
   9   1   3   42.20    5.50
  -9   1  -3   22.50    2.30
  -9   1  -3   32.40    4.40
 -10  -1  -3    1.90    1.60
 -10  -1  -3    1.20    2.20
  10  -1   3    0.40    1.90
 -10  -1  -3    1.60    1.10
 -10   1  -3    2.20    2.00
 -10   1  -3    1.20    1.20
  10   1   3    1.50    2.00
 -11  -1  -3  170.28    5.30
 -11  -1  -3  174.18    9.70
 -11  -1  -3  179.98    7.80
  11  -1   3  161.68    8.90
  11   1   3  170.38    9.80
 -11   1  -3  161.38    8.80
 -11   1  -3  162.78    5.70
  12  -1   3    0.80    2.40
 -12  -1  -3    0.00    1.70
 -12  -1  -3    0.90    1.20
 -12  -1  -3   -1.40    3.00
  12   1   3    4.70    3.10
 -12   1  -3    0.70    1.80
 -12   1  -3   -0.10    1.90
 -12   1  -3   -0.50    1.30
 -13  -1  -3  127.39    6.50
 -13  -1  -3  138.79    9.70
 -13  -1  -3  132.59    5.00
  13  -1   3  137.69    9.20
 -13  -1  -3  132.49    7.40
  13   1   3  124.39    9.50
 -13   1  -3  123.89    7.90
 -13   1  -3  141.59    5.60
 -13   1  -3  131.19    9.00
 -13   1  -3  127.29    8.60
  14  -1   3    9.70    3.70
 -14  -1  -3   13.70    2.90
 -14  -1  -3   13.70    3.30
 -14  -1  -3   11.20    2.10
 -14  -1  -3   15.60    4.60
 -14   1  -3    8.50    3.40
  14   1   3   12.90    4.60
 -14   1  -3   15.20    2.70
 -14   1  -3    5.90    3.20
 -14   1  -3   14.90    4.00
 -15  -1  -3  157.18   11.00
 -15  -1  -3  173.88    6.30
 -15  -1  -3  163.28    7.40
  15  -1   3  178.58   11.30
 -15  -1  -3  163.88    8.90
 -15   1  -3  169.18    6.60
  15   1   3  156.68   11.30
 -15   1  -3  153.18    9.10
 -15   1  -3  165.08   21.30
 -15   1  -3  164.68   10.70
 -16  -1  -3   92.59    5.60
 -16  -1  -3   96.39    7.30
 -16  -1  -3   94.69    9.50
 -16  -1  -3  101.29    5.10
  16  -1   3   92.99    9.00
 -16   1  -3   94.69    8.50
 -16   1  -3  101.89    9.20
 -16   1  -3  103.79    7.80
 -16   1  -3  116.99    5.60
 -17  -1  -3   53.19    4.80
 -17  -1  -3   47.00    6.00
 -17  -1  -3   50.99    4.20
 -17  -1  -3   51.89    7.50
 -17  -1  -3   45.90    3.90
 -17   1  -3   57.29    8.20
 -17   1  -3   42.40    4.20
 -17   1  -3   50.99    7.20
 -17   1  -3   56.39    6.70
 -18  -1  -3   72.99    6.80
 -18  -1  -3   82.09    4.90
 -18  -1  -3   80.09    5.30
 -18  -1  -3   66.79    9.10
 -18   1  -3   83.49    8.70
 -18   1  -3   75.79    7.00
 -18   1  -3   74.39    5.00
 -18   1  -3   84.49    9.20
 -19  -1  -3   54.59    8.60
 -19  -1  -3   32.60    7.30
 -19  -1  -3   39.70    4.00
 -19   1  -3   47.50    6.20
 -19   1  -3   46.10    7.30
 -19   1  -3   39.80    4.10
 -19   1  -3   50.19    8.20
 -19  -2   3   94.89    4.20
 -19  -2   3  100.09    7.80
 -19  -2   3   80.09   11.20
 -19   2   3   86.99   10.30
 -19   2   3   83.79    4.80
 -19   2   3  106.69    5.40
 -19   2   3   92.89    9.70
 -19   2   3  105.79    7.90
 -18  -2   3   98.79    7.30
 -18  -2   3  123.79   11.20
 -18  -2   3  100.99    4.30
 -18   2   3  104.79   10.10
 -18   2   3  104.19    5.40
 -18   2   3   95.89    7.70
 -18   2   3   95.19    9.50
 -17  -2   3    2.10    2.50
 -17  -2   3   -2.30    2.60
 -17  -2   3    0.60    1.50
 -17   2   3    0.80    3.50
 -17   2   3    3.30    3.00
 -17   2   3   -0.20    1.80
 -17   2   3    2.10    2.80
 -16  -2   3    3.20    1.50
 -16  -2   3   -1.20    2.90
 -16  -2   3    2.80    1.40
 -16  -2   3    0.40    2.20
 -16   2   3    2.50    3.10
 -16   2   3    2.70    2.90
 -16   2   3    0.90    2.90
 -16   2   3    2.10    2.80
 -15  -2   3  180.58    8.80
 -15  -2   3  176.68    5.30
 -15  -2   3  173.08    5.40
 -15  -2   3  177.88   11.90
 -15   2   3  183.68    6.60
 -15   2   3  186.08   12.00
 -15   2   3  176.38   10.40
 -15   2   3  172.98    9.80
 -14  -2   3    5.70    1.40
 -14  -2   3   12.40    4.50
 -14  -2   3    7.40    1.50
 -14  -2   3    5.10    2.40
 -14   2   3   12.00    3.60
 -14   2   3    8.70    3.50
 -14   2   3    6.90    1.90
 -14   2   3   10.50    4.00
 -13  -2   3  108.29    6.40
 -13  -2   3  105.79    8.90
 -13  -2   3   98.69    3.60
 -13  -2   3  100.09    3.70
 -13   2   3   98.09    7.30
 -13   2   3  101.39    7.20
 -13   2   3  104.79    4.70
 -12  -2   3   29.80    2.20
 -12  -2   3   26.80    2.00
 -12  -2   3   19.50    4.30
 -12  -2   3   26.50    3.70
 -12   2   3   26.90    2.80
 -12   2   3   28.20    5.20
 -12   2   3   29.50    4.30
 -12   2   3   26.70    4.40
 -11  -2   3   25.70    3.50
 -11  -2   3   24.30    1.90
 -11  -2   3   22.10    1.90
 -11  -2   3   22.10    4.20
 -11   2   3   27.30    2.60
 -11   2   3   23.10    4.00
 -11   2   3   22.90    4.80
 -11   2   3   35.90    4.80
 -10  -2   3   18.40    4.00
 -10  -2   3   17.80    1.70
 -10  -2   3   22.10    3.00
 -10  -2   3   13.70    1.50
 -10   2   3   18.30    2.20
 -10   2   3   20.50    4.40
 -10   2   3   19.30    3.20
 -10   2   3   16.20    3.60
  -9  -2   3  210.68    5.10
  -9  -2   3  215.58    7.50
  -9  -2   3  209.58   10.00
  -9  -2   3  202.38    5.10
  -9   2   3  223.28    9.50
  -9   2   3  210.88   10.20
  -9   2   3  207.08    8.00
  -8  -2   3   25.10    2.90
  -8  -2   3   16.50    3.00
  -8  -2   3   23.70    1.80
   8  -2  -3   23.40    3.20
  -8  -2   3   27.00    1.90
  -8   2   3   23.30    3.90
  -8   2   3   37.30    5.20
  -8   2   3   25.90    3.20
  -7  -2   3  646.64   12.20
   7  -2  -3  655.43   14.80
  -7  -2   3  655.13   12.10
  -7  -2   3  676.43   17.80
  -7  -2   3  627.84   15.70
  -7   2   3  672.03   14.70
  -7   2   3  659.53   18.10
  -7   2   3  656.13   17.10
   7   2  -3  663.23   14.60
   6  -2  -3  276.97    7.70
  -6  -2   3  270.77    6.30
  -6  -2   3  290.87   10.30
  -6  -2   3  279.97    6.50
  -6  -2   3  287.07    7.50
  -6   2   3  267.77   10.30
  -6   2   3  285.57    9.90
  -6   2   3  261.47    7.40
   6   2  -3  290.87    7.90
  -5  -2   3  379.46    8.10
  -5  -2   3  377.66   11.40
  -5  -2   3  385.96    8.70
   5  -2  -3  377.06   11.40
  -5  -2   3  389.06    8.30
   5  -2  -3  382.66    8.70
  -5   2   3  366.76    8.50
  -5   2   3  400.46   12.10
  -5   2   3  383.66   11.40
   5   2  -3  378.76    9.00
  -5   2   3  378.66    8.50
  -4  -2   3   47.00    2.50
  -4  -2   3   49.50    2.50
  -4  -2   3   50.59    2.60
   4  -2  -3   40.90    3.60
  -4   2   3   44.50    2.10
  -4   2   3   41.80    2.60
   4   2  -3   47.80    1.90
   4   2  -3   43.10    1.80
   4   2  -3   48.50    2.60
  -3  -2   3  110.49    3.90
  -3  -2   3  106.09    3.80
  -3  -2   3  108.39    3.70
   3  -2  -3  106.79    3.80
  -3   2   3  100.19    3.90
  -3   2   3  109.69    2.50
   3   2  -3  108.99    3.50
  -3   2   3  101.69    5.10
   3   2  -3  112.09    3.70
   3   2  -3  108.09    3.50
   2  -2  -3  935.51   16.90
   2  -2  -3  889.31   19.00
  -2  -2   3  951.10   16.90
  -2  -2   3  912.61   16.90
  -2  -2   3  934.91   17.10
   2   2  -3  935.81   16.70
  -2   2   3  898.61   19.00
   2   2  -3  916.51   16.70
   2   2  -3  903.61   16.70
  -2   2   3  936.21   17.20
   1  -2  -3  475.75   10.10
   1  -2  -3  455.15   11.30
  -1  -2   3  482.15   10.10
  -1  -2   3  474.25   10.20
   1  -2  -3  447.26    7.90
  -1   2   3  461.35   10.80
  -1   2   3  454.25   10.30
   1   2  -3  472.05   10.00
   1   2  -3  469.65   10.00
  -1   2   3  480.05   11.60
  -1   2   3  454.35   10.00
   1   2  -3  463.15   10.00
   0  -2   3 2246.38   36.80
   0  -2  -3 2143.29   37.70
   0  -2  -3 2204.58   36.50
   0  -2  -3 2199.58   35.10
   0   2   3 2205.48   36.60
   0   2   3 2218.38   37.70
   0   2   3 2178.28   36.90
   0   2  -3 2254.07   36.70
   0   2  -3 2247.68   36.60
   0   2   3 2176.88   35.20
   0   2   3 2134.59   36.40
  -1  -2  -3  738.23   14.30
  -1  -2  -3  731.53   15.00
   1  -2   3  738.93   14.60
  -1  -2  -3  741.73   14.00
  -1  -2  -3  732.03   14.60
   1   2   3  727.03   14.10
   1   2   3  751.02   14.90
   1   2   3  719.83   14.50
   1   2   3  727.33   14.00
  -1   2  -3  720.73   14.50
   1   2   3  719.63   13.40
  -2  -2  -3  291.47    7.70
  -2  -2  -3  287.87    7.60
  -2  -2  -3  288.47    7.30
  -2  -2  -3  299.87    7.80
   2  -2   3  290.77    7.50
   2   2   3  289.37    5.80
   2   2   3  300.67    7.30
   2   2   3  294.57    7.50
   2   2   3  283.47    7.40
  -2   2  -3  298.47    7.70
   2   2   3  298.87    7.90
   3  -2   3    0.50    1.00
  -3  -2  -3    1.70    1.30
  -3  -2  -3    1.30    1.10
  -3  -2  -3    2.00    1.10
  -3  -2  -3    1.00    1.00
   3   2   3    0.20    0.80
   3   2   3    0.70    0.90
   3   2   3    0.00    1.10
  -3   2  -3    1.30    1.10
   3   2   3    2.50    1.10
  -4  -2  -3   75.29    3.40
  -4  -2  -3   83.49    3.50
  -4  -2  -3   74.39    4.40
  -4  -2  -3   78.69    3.70
   4  -2   3   76.59    3.80
   4  -2   3   75.49    3.40
   4   2   3   82.09    3.50
   4   2   3   75.99    3.20
  -4   2  -3   70.59    3.60
   4   2   3   74.79    3.10
  -5  -2  -3  157.48    5.10
   5  -2   3  160.18    5.90
  -5  -2  -3  167.88    5.50
   5  -2   3  158.28    4.90
  -5  -2  -3  150.98    5.00
   5   2   3  160.08    7.00
   5   2   3  161.98    4.20
  -5   2  -3  161.18    5.50
   5   2   3  163.58    4.40
  -6  -2  -3    1.20    1.20
  -6  -2  -3   -0.20    1.10
   6  -2   3    1.60    0.90
   6  -2   3    1.80    1.50
  -6  -2  -3    0.80    1.00
  -6  -2  -3    2.10    1.80
  -6   2  -3    3.40    1.50
   6   2   3    2.20    1.70
  -7  -2  -3 1248.38   26.70
  -7  -2  -3 1206.98   21.80
   7  -2   3 1092.89   26.70
  -7  -2  -3 1176.38   20.80
  -7  -2  -3 1199.68   21.60
  -7   2  -3 1235.48   22.60
   7   2   3 1236.18   27.00
  -7   2  -3 1218.58   24.60
   8  -2   3    5.60    2.10
  -8  -2  -3    5.60    1.40
  -8  -2  -3    3.50    1.40
  -8  -2  -3    4.60    1.50
  -8  -2  -3    3.40    2.00
  -8   2  -3    8.20    1.80
   8   2   3    3.50    2.20
  -8   2  -3    6.70    2.20
  -9  -2  -3 1391.46   31.10
   9  -2   3 1343.47   28.70
  -9  -2  -3 1323.57   24.80
  -9  -2  -3 1392.56   24.70
  -9  -2  -3 1309.57   24.90
  -9  -2  -3 1392.36   24.50
  -9   2  -3 1364.36   28.70
  -9   2  -3 1404.26   25.60
   9   2   3 1382.26   31.30
  10  -2   3    4.00    2.30
 -10  -2  -3    0.80    2.40
 -10  -2  -3    1.70    1.30
 -10  -2  -3    4.20    1.50
 -10  -2  -3    1.20    1.30
 -10   2  -3    2.30    1.90
  10   2   3    1.40    2.00
 -10   2  -3    2.90    1.60
 -11  -2  -3   50.49    3.40
 -11  -2  -3   49.20    3.40
  11  -2   3   52.59    5.60
 -11  -2  -3   59.49    7.20
 -11   2  -3   57.69    5.50
 -11   2  -3   54.49    4.00
 -11   2  -3   58.69    6.00
  11   2   3   59.09    7.20
 -12  -2  -3   73.39    4.10
 -12  -2  -3   82.19    7.50
  12  -2   3   77.19    6.80
 -12  -2  -3   75.89    4.00
 -12  -2  -3   69.69    4.70
 -12   2  -3   80.29    7.00
 -12   2  -3   70.79    6.40
  12   2   3   74.99    7.60
  13  -2   3   18.50    4.10
 -13  -2  -3   16.30    2.40
 -13  -2  -3   14.80    2.50
 -13  -2  -3   14.10    2.90
 -13  -2  -3   12.70    3.80
 -13   2  -3   20.90    3.00
 -13   2  -3   22.80    4.90
 -13   2  -3   18.80    4.00
  13   2   3   14.70    4.80
 -14  -2  -3  309.27   10.60
 -14  -2  -3  319.17    8.50
  14  -2   3  321.07   14.00
 -14  -2  -3  322.37   15.40
 -14   2  -3  328.07   14.10
 -14   2  -3  318.47    9.90
 -14   2  -3  295.77   13.70
 -14   2  -3  318.97   14.90
  15  -2   3   10.00    4.10
 -15  -2  -3    3.40    3.30
 -15  -2  -3    9.70    2.80
 -15  -2  -3    8.70    2.30
 -15   2  -3    4.60    3.40
 -15   2  -3    6.40    2.40
 -15   2  -3   13.80    4.10
 -15   2  -3    6.30    3.20
  16  -2   3   23.10    5.40
 -16  -2  -3   16.00    5.00
 -16  -2  -3   28.30    4.20
 -16  -2  -3   25.50    3.20
 -16   2  -3   28.30    5.90
 -16   2  -3   35.20    4.10
 -16   2  -3   35.80    6.50
 -16   2  -3   31.90    5.60
 -17  -2  -3   18.90    3.10
 -17  -2  -3   13.70    3.40
 -17  -2  -3   26.00    8.80
  17  -2   3   22.20    5.40
 -17   2  -3   30.40    6.30
 -17   2  -3   25.90    3.80
 -17   2  -3   27.20    5.70
 -17   2  -3   19.00    5.10
 -18  -2  -3    1.50    2.40
 -18  -2  -3    9.60    2.50
 -18  -2  -3   15.00    5.90
 -18   2  -3    4.80    2.70
 -18   2  -3    3.60    3.60
 -18   2  -3    4.80    4.10
 -18   2  -3    4.10    3.40
 -19  -2  -3   32.60    4.60
 -19  -2  -3   24.00    3.50
 -19   2  -3   34.60    6.80
 -19   2  -3   28.20    4.10
 -19   2  -3   27.60    5.70
 -19  -3   3   18.40    3.30
 -19  -3   3   14.30    2.70
 -19   3   3   13.30    3.20
 -19   3   3    8.00    4.10
 -19   3   3   17.80    3.10
 -19   3   3    9.90    5.60
 -19   3   3    9.60    4.50
 -18  -3   3   67.09    9.70
 -18  -3   3   48.60    5.00
 -18  -3   3   56.49    4.20
 -18   3   3   63.29    9.50
 -18   3   3   62.99    7.90
 -18   3   3   53.19    4.90
 -18   3   3   76.19    8.80
 -18   3   3   66.79    4.90
 -17  -3   3    7.80    4.40
 -17  -3   3    7.40    2.00
 -17  -3   3    3.10    2.20
 -17  -3   3   -1.00    1.70
 -17   3   3   -1.40    3.10
 -17   3   3    2.60    2.00
 -17   3   3    1.90    2.90
 -17   3   3    7.00    4.00
 -17   3   3    1.30    2.20
 -16  -3   3  100.09    6.10
 -16  -3   3  118.59    5.50
 -16  -3   3  104.29    5.90
 -16  -3   3  126.79   10.80
 -16   3   3  119.29    8.60
 -16   3   3  106.49    6.10
 -16   3   3  101.49   10.00
 -16   3   3   97.49    5.50
 -15  -3   3  130.69    6.80
 -15  -3   3  131.99    6.60
 -15  -3   3  144.29    5.90
 -15  -3   3  146.39   11.20
 -15   3   3  148.89   11.40
 -15   3   3  156.38    7.10
 -15   3   3  143.69    9.00
 -15   3   3  128.29    9.50
 -15   3   3  142.69    6.50
 -14  -3   3  272.37    9.40
 -14  -3   3  253.87    8.60
 -14  -3   3  257.47    7.80
 -14  -3   3  247.88   13.90
 -14   3   3  266.57    8.80
 -14   3   3  269.37   11.60
 -14   3   3  280.17   14.70
 -14   3   3  259.97    9.10
 -14   3   3  255.07   12.80
 -13  -3   3  130.49    5.30
 -13  -3   3  127.39    9.80
 -13  -3   3  132.89    6.20
 -13   3   3  116.59    7.40
 -13   3   3  134.89    6.40
 -13   3   3  133.29   10.30
 -13   3   3  121.79    8.90
 -12  -3   3  438.16   10.40
 -12  -3   3  415.16   11.20
 -12  -3   3  439.76   11.80
 -12  -3   3  423.36   16.90
 -12   3   3  421.96   13.60
 -12   3   3  440.36   11.80
 -12   3   3  442.16   16.30
 -12   3   3  437.66   17.70
 -11  -3   3   43.50    3.60
 -11  -3   3   45.90    3.40
 -11  -3   3   47.30    3.30
 -11  -3   3   44.00    6.10
 -11   3   3   40.00    5.60
 -11   3   3   58.29    7.60
 -11   3   3   48.20    4.50
 -10  -3   3  164.38    5.90
 -10  -3   3  179.68    5.90
 -10  -3   3  168.48    9.70
 -10   3   3  156.88    6.30
 -10   3   3  165.28    6.90
 -10   3   3  175.18    9.60
 -10   3   3  171.88    7.30
 -10   3   3  170.58   10.30
  -9  -3   3 2573.14   44.30
  -9  -3   3 2579.04   44.40
  -9  -3   3 2751.22   44.30
   9  -3  -3 2728.43   46.70
  -9  -3   3 2651.33   51.99
  -9   3   3 2582.44   45.00
  -9   3   3 2647.44   45.70
  -9   3   3 2720.03   51.79
  -9   3   3 2661.03   53.09
  -9   3   3 2601.24   46.10
  -8  -3   3    1.90    1.40
   8  -3  -3    3.10    1.50
  -8  -3   3   -1.20    1.10
  -8  -3   3    1.90    1.90
   8   3  -3    1.00    1.20
  -8   3   3    1.90    2.00
  -8   3   3    5.50    1.90
  -8   3   3    2.30    2.10
  -8   3   3    0.30    1.30
  -8   3   3    1.10    1.60
   7  -3  -3 2382.76   39.70
  -7  -3   3 2325.27   39.70
  -7  -3   3 2372.46   45.50
  -7  -3   3 2290.17   38.90
  -7  -3   3 2359.46   39.50
  -7   3   3 2272.17   40.10
  -7   3   3 2382.36   45.70
  -7   3   3 2319.17   40.70
   7   3  -3 2327.37   39.60
   6  -3  -3   14.10    1.90
  -6  -3   3    7.80    2.60
  -6  -3   3    7.30    1.80
  -6  -3   3    8.00    1.90
  -6  -3   3    7.20    1.50
  -6   3   3    8.80    2.20
   6   3  -3    6.60    1.50
  -6   3   3    7.10    2.50
  -6   3   3    6.90    2.00
  -5  -3   3  723.03   15.00
  -5  -3   3  729.03   15.20
   5  -3  -3  732.13   18.90
  -5  -3   3  717.63   14.10
   5  -3  -3  706.23   13.10
   5   3  -3  718.13   13.20
   5   3  -3  721.63   13.50
   5   3  -3  725.23   13.40
  -5   3   3  713.53   18.60
  -5   3   3  734.53   15.50
   5   3  -3  721.53   14.20
  -5   3   3  722.63   15.80
  -4  -3   3  566.24   12.80
   4  -3  -3  508.35   15.60
  -4  -3   3  544.95   12.40
  -4  -3   3  582.34   11.80
   4   3  -3  581.44   11.70
   4   3  -3  562.34   12.70
  -4   3   3  566.04   12.90
   4   3  -3  575.14   11.90
  -4   3   3  565.84   13.30
  -4   3   3  563.34   15.50
   4   3  -3  573.04   11.60
   3  -3  -3 1129.19   21.00
  -3  -3   3 1128.29   21.20
  -3  -3   3 1018.40   23.10
   3  -3  -3 1097.59   24.20
  -3   3   3 1120.89   21.50
   3   3  -3 1148.89   20.90
   3   3  -3 1106.89   20.10
  -3   3   3 1113.89   21.80
   3   3  -3 1134.39   20.60
   3   3  -3 1082.79   20.70
  -3   3   3 1112.59   24.10
   2  -3  -3 3276.17   56.39
  -2  -3   3 3220.18   53.29
   2  -3  -3 3197.08   53.19
  -2   3   3 3223.58   56.09
   2   3  -3 3182.08   52.89
   2   3  -3 3321.37   52.69
   2   3  -3 3272.67   53.69
  -2   3   3 3151.08   53.89
   2   3  -3 3151.28   52.99
  -2   3   3 3266.27   53.49
   1  -3  -3 1964.70   36.80
  -1  -3   3 1851.21   37.10
   1  -3  -3 2001.20   34.60
   1  -3  -3 1948.21   31.70
  -1  -3   3 1991.70   34.70
  -1   3   3 2050.79   35.40
  -1   3   3 2040.20   34.80
  -1   3   3 2000.60   36.70
   1   3  -3 2013.20   34.80
   0  -3  -3   61.79    2.80
   0  -3  -3   61.59    4.20
   0   3   3   55.79    4.90
   0   3  -3   50.69    3.60
  -1  -3  -3 2803.52   48.50
  -1  -3  -3 2814.52   47.70
   1  -3   3 2772.42   47.50
  -1  -3  -3 2842.82   46.40
  -1  -3  -3 2802.92   47.20
   1   3   3 2807.22   48.20
   1   3   3 2776.82   47.30
  -1   3  -3 2807.12   47.50
  -1   3  -3 2846.92   47.30
   1   3   3 2801.22   47.50
   2  -3   3  528.95   12.40
  -2  -3  -3  507.95   12.50
  -2  -3  -3  527.65   12.20
  -2  -3  -3  508.25   11.90
  -2  -3  -3  509.75   12.40
  -2   3  -3  528.65   12.50
   2   3   3  483.15   13.20
   2   3   3  517.15   12.30
   2   3   3  500.75   12.10
   2   3   3  502.65   10.40
   2   3   3  512.95   12.30
  -3  -3  -3   43.60    3.30
  -3  -3  -3   39.10    3.40
  -3  -3  -3   45.60    3.30
  -3  -3  -3   35.90    3.30
   3  -3   3   40.20    3.30
   3   3   3   45.30    3.60
   3   3   3   34.20    3.50
   3   3   3   36.10    3.60
   3   3   3   38.20    1.80
  -3   3  -3   43.20    3.40
   3   3   3   40.40    3.10
  -4  -3  -3   82.59    5.00
  -4  -3  -3   74.19    4.10
  -4  -3  -3   72.89    4.30
  -4  -3  -3   80.29    4.10
   4  -3   3   73.99    4.90
  -4   3  -3   74.19    4.30
   4   3   3   77.69    6.00
   4   3   3   73.39    3.90
   4   3   3   74.79    3.80
   4   3   3   72.79    3.90
   5  -3   3  427.26   11.90
  -5  -3  -3  434.46   10.60
  -5  -3  -3  442.46   11.30
   5  -3   3  441.46   10.90
  -5  -3  -3  448.06   13.00
  -5  -3  -3  450.65   11.00
  -5   3  -3  446.16   11.60
   5   3   3  434.86   10.40
   5   3   3  437.56   10.20
   5   3   3  434.86   10.10
   6  -3   3  556.64   13.20
  -6  -3  -3  545.75   12.30
   6  -3   3  541.75   12.30
  -6  -3  -3  562.14   15.70
  -6  -3  -3  557.64   13.20
  -6  -3  -3  557.24   12.80
  -6   3  -3  520.85   14.20
   6   3   3  544.75   11.10
   6   3   3  572.04   16.10
   6   3   3  554.74   11.40
  -7  -3  -3  376.16    9.30
  -7  -3  -3  374.16   12.90
  -7  -3  -3  383.56   10.40
  -7  -3  -3  383.16   10.00
   7  -3   3  380.16   10.90
   7   3   3  357.26    7.10
   7   3   3  372.86   13.20
   7   3   3  359.26    7.20
  -8  -3  -3    3.20    1.40
  -8  -3  -3    0.70    1.50
  -8  -3  -3    3.80    2.50
   8  -3   3    2.30    1.60
  -8  -3  -3    2.00    1.60
   8   3   3    2.20    2.30
  -8   3  -3    1.90    1.70
  -9  -3  -3  446.06   12.60
  -9  -3  -3  469.15   15.90
   9  -3   3  457.55   13.40
  -9  -3  -3  471.85   12.00
  -9  -3  -3  457.25   10.40
  -9   3  -3  421.26   15.60
   9   3   3  453.05   16.10
  -9   3  -3  462.35   12.30
 -10  -3  -3   25.40    4.80
 -10  -3  -3   20.90    2.30
 -10  -3  -3   17.30    2.70
  10  -3   3   18.80    3.40
 -10   3  -3   24.60    4.90
 -10   3  -3   20.50    3.10
  10   3   3    8.80    3.20
  11  -3   3    6.00    2.70
 -11  -3  -3    9.40    2.30
 -11  -3  -3    7.40    2.20
 -11  -3  -3    4.40    3.00
 -11   3  -3    7.30    2.40
 -11   3  -3    6.70    3.30
  11   3   3    5.10    2.70
 -12  -3  -3  419.06   11.30
  12  -3   3  436.46   14.90
 -12  -3  -3  419.76    9.80
 -12  -3  -3  413.96   16.70
 -12   3  -3  434.86   12.40
 -12   3  -3  401.76   16.10
  13  -3   3    1.50    2.60
 -13  -3  -3    5.40    2.10
 -13  -3  -3    1.90    2.70
 -13  -3  -3    2.30    1.60
 -13   3  -3    1.60    3.00
 -13   3  -3    3.80    2.30
 -14  -3  -3  247.88    8.60
 -14  -3  -3  222.88   13.20
 -14  -3  -3  240.08    8.80
  14  -3   3  240.68   11.90
 -14   3  -3  243.98    9.40
 -14   3  -3  251.27   13.00
 -15  -3  -3  240.28    8.10
  15  -3   3  249.08   12.50
 -15  -3  -3  236.58    8.60
 -15  -3  -3  212.18   13.60
 -15   3  -3  237.28   14.20
 -15   3  -3  219.08   12.80
 -15   3  -3  231.68    9.40
 -16  -3  -3   28.90    6.90
 -16  -3  -3   21.60    2.90
  16  -3   3   16.90    4.60
 -16  -3  -3   17.60    3.20
 -16   3  -3   11.90    4.60
 -16   3  -3   23.50    5.80
 -16   3  -3   25.70    4.00
  17  -3   3    2.30    3.60
 -17  -3  -3    9.50    5.00
 -17  -3  -3    9.20    2.80
 -17  -3  -3    8.70    2.20
 -17   3  -3   -2.50    3.20
 -17   3  -3    8.30    3.90
 -17   3  -3   12.50    3.20
 -18  -3  -3   60.09    9.10
 -18  -3  -3   80.89    5.60
 -18  -3  -3   78.49    4.60
 -18   3  -3   75.49    9.60
 -18   3  -3   85.09    6.40
 -18   3  -3   82.09    9.00
 -19  -3  -3    4.80    2.50
 -19   3  -3    1.70    2.60
 -19   3  -3    1.30    4.10
 -19   3  -3   10.10    4.20
 -19  -4   3   43.90    4.50
 -19   4   3   42.30    5.20
 -19   4   3   39.00    7.10
 -19   4   3   38.70    5.00
 -18  -4   3   61.99    4.20
 -18  -4   3   56.89    4.90
 -18   4   3   57.99    5.90
 -18   4   3   59.19    8.30
 -18   4   3   60.89    9.80
 -18   4   3   59.69    5.70
 -17  -4   3   13.20    2.50
 -17  -4   3   15.30    3.10
 -17  -4   3    5.50    2.60
 -17  -4   3    7.60    4.40
 -17   4   3    8.20    3.10
 -17   4   3   15.60    4.90
 -17   4   3   10.30    3.40
 -16  -4   3  119.49    6.30
 -16  -4   3  112.29    5.40
 -16  -4   3  110.19    6.30
 -16  -4   3  116.89   11.40
 -16   4   3  117.09    7.20
 -16   4   3  100.79    6.70
 -16   4   3  116.49    9.90
 -16   4   3  122.69   11.40
 -15  -4   3   58.09    4.80
 -15  -4   3   54.49    4.70
 -15  -4   3   54.99    4.00
 -15  -4   3   59.69    9.00
 -15   4   3   52.09    7.40
 -15   4   3   61.29    5.40
 -15   4   3   51.69    5.50
 -15   4   3   67.59    8.90
 -14  -4   3   19.10    2.70
 -14  -4   3   17.90    3.10
 -14  -4   3   20.60    3.20
 -14  -4   3   23.90    5.60
 -14   4   3   15.00    3.10
 -14   4   3   19.30    3.60
 -14   4   3   19.70    5.80
 -14   4   3   12.10    4.20
 -13  -4   3   27.10    6.00
 -13  -4   3   26.50    4.60
 -13  -4   3   27.30    3.50
 -13  -4   3   34.20    3.80
 -13   4   3   17.00    4.70
 -13   4   3   25.10    3.70
 -13   4   3   28.50    4.30
 -12  -4   3  150.58    6.90
 -12  -4   3  161.68    6.00
 -12  -4   3  166.68   10.90
 -12  -4   3  172.38    7.00
 -12   4   3  167.08   11.60
 -12   4   3  152.08    7.30
 -12   4   3  169.58    7.90
 -12   4   3  175.18   10.90
 -11  -4   3  191.98   11.40
 -11  -4   3  207.08    7.60
 -11  -4   3  194.78    6.40
 -11  -4   3  206.38    7.90
 -11   4   3  193.98   11.90
 -11   4   3  212.78    8.30
 -11   4   3  201.58   11.40
 -11   4   3  199.08    8.50
 -10  -4   3   27.50    3.50
 -10  -4   3   17.60    3.60
 -10  -4   3   26.50    3.40
 -10   4   3   30.70    3.90
 -10   4   3   27.00    5.40
 -10   4   3   16.20    4.20
 -10   4   3   24.00    3.40
  -9  -4   3    1.60    1.80
  -9  -4   3    2.10    1.30
   9  -4  -3    3.30    1.70
  -9  -4   3    2.30    1.80
  -9  -4   3    3.40    2.70
  -9   4   3    3.40    2.90
   9   4  -3    2.70    1.60
  -9   4   3    1.40    1.90
  -9   4   3    3.30    2.10
  -9   4   3    0.90    2.30
   8  -4  -3  120.99    5.00
  -8  -4   3  120.69    5.90
  -8  -4   3  127.59    8.20
  -8  -4   3  127.69    4.70
  -8  -4   3  126.19    5.90
  -8   4   3  133.49    6.30
  -8   4   3  126.19    8.50
  -8   4   3  134.09    6.80
   8   4  -3  131.99    5.00
  -7  -4   3   21.60    3.10
  -7  -4   3   18.00    2.90
   7  -4  -3   20.30    2.20
  -7  -4   3   20.50    4.00
  -7  -4   3   19.10    2.20
  -7   4   3   25.20    3.50
   7   4  -3   19.80    2.30
  -7   4   3   11.20    3.30
   7   4  -3   17.10    1.70
   7   4  -3   16.10    1.70
  -7   4   3   20.00    3.40
  -6  -4   3 3525.75   64.29
  -6  -4   3 3601.44   59.79
  -6  -4   3 3490.95   60.09
   6  -4  -3 3533.75   55.99
  -6   4   3 3595.84   60.39
   6   4  -3 3544.75   57.09
   6   4  -3 3541.15   57.29
  -6   4   3 3654.13   61.19
   6   4  -3 3532.65   58.39
  -6   4   3 3582.44   65.69
   6   4  -3 3563.64   57.39
   5  -4  -3  777.32   21.40
  -5  -4   3  805.72   17.80
  -5  -4   3  794.12   17.50
  -5   4   3  767.72   21.00
  -5   4   3  786.82   17.80
  -5   4   3  795.72   18.40
   5   4  -3  809.52   15.60
   5   4  -3  764.52   16.00
   5   4  -3  788.52   16.30
   4  -4  -3  502.85   15.90
  -4  -4   3  511.55   12.80
  -4  -4   3  502.85   13.00
   4   4  -3  439.76   14.40
   4   4  -3  492.65   11.90
  -4   4   3  498.75   12.90
  -4   4   3  517.55   13.60
   4   4  -3  487.95   11.00
   4   4  -3  493.15   12.10
  -4   4   3  485.55   15.40
  -3  -4   3 1295.67   25.60
   3  -4  -3 1148.39   27.20
   3  -4  -3 1285.57   28.70
  -3  -4   3 1311.87   25.40
  -3   4   3 1298.77   28.60
   3   4  -3 1277.87   23.80
   3   4  -3 1311.27   25.00
  -3   4   3 1290.77   26.10
   3   4  -3 1284.87   25.20
  -3   4   3 1269.77   25.40
   3   4  -3 1294.67   24.60
  -2  -4   3   72.89    4.70
   2  -4  -3   72.49    4.70
   2  -4  -3   81.89    5.90
   2  -4  -3   73.09    2.70
  -2  -4   3   75.19    4.80
  -2   4   3   68.69    4.60
  -2   4   3   76.19    5.00
   2   4  -3   67.59    4.40
  -2   4   3   71.09    5.50
   2   4  -3   71.69    5.70
   2   4  -3   76.39    4.30
  -1  -4   3  455.55   12.00
   1  -4  -3  455.45   12.40
   1  -4  -3  448.06   13.80
   1  -4  -3  453.05   12.00
   1  -4  -3  435.26    9.40
  -1  -4   3  453.65   12.30
  -1   4   3  437.66   13.40
   1   4  -3  439.06   11.70
  -1   4   3  451.85   12.40
  -1   4   3  457.05   12.00
   1   4  -3  433.16   12.60
   1   4  -3  426.56   11.80
   0  -4  -3  871.31   17.00
   0  -4  -3  846.62   23.70
   0  -4   3  872.31   19.10
   0  -4  -3  882.41   19.60
   0  -4   3  901.01   19.60
   0  -4  -3  902.81   19.20
   0   4  -3  875.61   20.60
   0   4   3  877.81   20.60
   0   4  -3  896.21   19.10
   0   4   3  889.21   19.00
   0   4  -3  898.11   19.40
   0   4   3  866.61   19.40
  -1  -4  -3    2.10    1.30
  -1  -4  -3    2.80    1.80
   1  -4   3    1.00    1.70
  -1  -4  -3    2.50    1.70
  -1  -4  -3    1.80    1.60
   1   4   3    0.70    1.50
   1   4   3    1.60    1.80
  -1   4  -3    0.00    1.50
   1   4   3    0.60    1.50
  -1   4  -3    4.10    1.90
  -1   4  -3    2.80    1.80
   2  -4   3  461.85   12.50
  -2  -4  -3  448.96   12.10
  -2  -4  -3  454.65   12.60
  -2  -4  -3  465.55   13.00
  -2  -4  -3  454.15   11.80
  -2   4  -3  460.55   12.50
  -2   4  -3  430.86   13.90
   2   4   3  456.35   12.30
   2   4   3  441.36   11.70
  -2   4  -3  453.15   12.20
   2   4   3  433.16   12.40
  -3  -4  -3  443.66   12.40
  -3  -4  -3  437.06   12.40
  -3  -4  -3  459.45   12.60
   3  -4   3  432.56   12.20
  -3  -4  -3  456.15   12.10
  -3   4  -3  433.46   12.10
   3   4   3  445.76   12.10
  -3   4  -3  456.95   12.60
   3   4   3  446.86   11.60
  -3   4  -3  440.16   14.40
  -4  -4  -3    8.40    2.30
  -4  -4  -3    3.60    1.90
  -4  -4  -3   10.50    2.50
   4  -4   3    9.70    2.40
  -4  -4  -3    4.20    2.10
   4   4   3    9.30    2.60
   4   4   3    2.50    1.80
  -4   4  -3    6.50    2.30
  -4   4  -3    6.60    2.30
  -4   4  -3    4.40    2.80
   4   4   3    6.30    2.00
   5  -4   3  265.97    8.90
  -5  -4  -3  273.77    9.00
  -5  -4  -3  262.77    9.20
  -5  -4  -3  271.17   10.20
  -5  -4  -3  267.97    8.80
  -5   4  -3  259.37    9.30
  -5   4  -3  273.67   11.60
   5   4   3  263.47    8.40
   5   4   3  257.17    7.90
   5   4   3  253.47    8.40
   6  -4   3  105.59    5.10
  -6  -4  -3  104.79    5.20
   6  -4   3  100.89    5.30
  -6  -4  -3  108.89    5.80
  -6  -4  -3  110.29    5.90
  -6  -4  -3  105.19    6.70
  -6   4  -3  105.69    6.00
   6   4   3  105.09    4.90
   6   4   3  100.79    4.60
  -6   4  -3  102.69    7.50
   6   4   3  112.29    5.10
   7  -4   3   20.80    3.20
  -7  -4  -3   26.20    3.40
  -7  -4  -3   17.90    3.30
  -7  -4  -3   24.00    3.50
  -7  -4  -3   28.80    3.00
   7  -4   3   29.30    3.30
   7   4   3   22.50    2.40
   7   4   3   23.60    2.50
  -7   4  -3   24.80    4.60
   7   4   3   23.80    3.00
  -7   4  -3   29.00    3.90
  -8  -4  -3  215.48    7.10
  -8  -4  -3  211.08    8.00
  -8  -4  -3  211.08    8.30
   8  -4   3  218.08    8.20
  -8  -4  -3  225.48   10.70
   8   4   3  217.68    5.30
  -8   4  -3  210.28   11.10
  -8   4  -3  230.38    8.90
   8   4   3  219.98    5.50
  -9  -4  -3  142.49    6.80
   9  -4   3  148.89    7.10
  -9  -4  -3  158.08    6.90
  -9  -4  -3  147.49    9.20
  -9  -4  -3  147.39    5.60
  -9   4  -3  149.29    9.70
  -9   4  -3  164.38    7.50
 -10  -4  -3  228.18    8.40
 -10  -4  -3  214.28   11.40
 -10  -4  -3  226.48    6.70
 -10  -4  -3  203.78    8.40
  10  -4   3  227.68    9.20
 -10   4  -3  220.18    9.00
 -10   4  -3  214.38   11.80
  11  -4   3   64.79    5.50
 -11  -4  -3   61.39    4.90
 -11  -4  -3   65.89    8.00
 -11  -4  -3   52.49    4.60
 -11   4  -3   51.69    5.40
 -11   4  -3   51.99    6.80
 -12  -4  -3  120.29    6.80
 -12  -4  -3  151.78   10.60
  12  -4   3  145.09    8.30
 -12  -4  -3  147.09    7.10
 -12   4  -3  148.09   12.40
 -12   4  -3  133.59    7.40
 -13  -4  -3  430.56   18.30
  13  -4   3  460.65   15.60
 -13  -4  -3  457.55   13.10
 -13   4  -3  420.86   17.90
 -13   4  -3  446.36   14.00
  14  -4   3  227.38   11.30
 -14  -4  -3  196.58   12.80
 -14  -4  -3  222.58    9.00
 -14   4  -3  219.48    9.70
 -14   4  -3  220.88   13.10
 -15  -4  -3  410.76   12.80
 -15  -4  -3  447.46   19.70
  15  -4   3  419.76   16.20
 -15   4  -3  419.86   18.60
 -15   4  -3  424.26   14.00
 -16  -4  -3    2.80    2.50
 -16  -4  -3    9.10    4.30
  16  -4   3    1.20    3.00
 -16   4  -3    8.30    4.20
 -16   4  -3    4.20    3.10
 -16   4  -3    6.50    4.60
 -17  -4  -3  108.39   11.50
  17  -4   3  103.69    9.80
 -17  -4  -3  113.69    7.00
 -17   4  -3  105.39    7.40
 -17   4  -3  117.09   11.40
 -17   4  -3  119.59   10.80
 -18  -4  -3  114.59    7.20
 -18   4  -3  120.99   11.30
 -18   4  -3  131.89   12.50
 -18   4  -3  130.59    8.30
 -19  -4  -3   30.40    4.50
 -19   4  -3   19.40    6.60
 -19   4  -3   28.40    4.90
 -19   4  -3   23.90    6.20
 -18  -5   3    1.50    2.70
 -18  -5   3   -4.70    2.70
 -18   5   3   -8.10    2.40
 -18   5   3    5.60    3.10
 -18   5   3    4.50    4.30
 -17  -5   3   45.60    5.40
 -17  -5   3   52.49    5.50
 -17   5   3   45.50    8.10
 -17   5   3   52.89    6.40
 -17   5   3   52.59    9.40
 -16  -5   3   23.10    4.10
 -16  -5   3   23.10    4.10
 -16  -5   3   13.40    4.90
 -16   5   3   25.00    4.40
 -16   5   3   16.80    5.40
 -16   5   3   10.90    5.00
 -16   5   3   17.20    4.00
 -15  -5   3    9.20    3.30
 -15  -5   3   10.90    3.20
 -15   5   3   12.40    4.60
 -15   5   3   13.30    4.00
 -15   5   3   16.10    5.20
 -15   5   3   15.80    3.80
 -14  -5   3    3.90    2.50
 -14  -5   3   -0.70    3.10
 -14  -5   3    3.90    2.50
 -14   5   3   -1.90    2.30
 -14   5   3    0.40    3.40
 -14   5   3   -1.20    3.10
 -14   5   3    4.50    2.70
 -13  -5   3   41.40    4.80
 -13  -5   3   18.40    4.90
 -13  -5   3   40.70    4.80
 -13   5   3   27.40    5.70
 -13   5   3   35.10    5.00
 -13   5   3   35.30    4.70
 -13   5   3   34.40    6.80
 -12  -5   3    1.20    3.00
 -12  -5   3    0.40    2.20
 -12  -5   3    2.50    2.40
 -12   5   3    2.80    2.60
 -12   5   3    2.50    2.60
 -12   5   3    1.90    3.10
 -12   5   3    1.20    3.20
 -11  -5   3   24.00    3.80
 -11  -5   3   26.30    4.00
 -11  -5   3   24.60    5.90
 -11   5   3   29.50    4.20
 -11   5   3   30.10    4.60
 -11   5   3   26.40    5.10
 -11   5   3   23.00    5.50
 -10  -5   3   50.69    4.90
 -10  -5   3   63.99    5.30
 -10  -5   3   51.19    7.40
 -10   5   3   55.69    7.70
 -10   5   3   61.69    5.50
 -10   5   3   55.79    5.50
 -10   5   3   70.09    8.90
  -9  -5   3  126.59    6.90
  -9  -5   3  119.89    7.00
  -9  -5   3  126.79    9.10
   9   5  -3  124.29    4.80
  -9   5   3  121.89    7.10
  -9   5   3  120.89    7.40
  -9   5   3  136.89    9.80
  -8  -5   3   75.99    7.00
  -8  -5   3   77.19    5.60
   8  -5  -3   75.89    3.60
  -8  -5   3   79.29    5.40
  -8   5   3   77.89    5.70
   8   5  -3   71.09    3.20
   8   5  -3   78.29    3.30
   8   5  -3   77.79    3.20
  -8   5   3   76.59    6.00
   8   5  -3   77.19    3.70
  -8   5   3   73.19    7.40
  -7  -5   3   42.30    4.20
  -7  -5   3   46.80    4.90
  -7  -5   3   41.80    6.00
  -7   5   3   39.40    4.60
   7   5  -3   35.30    3.60
   7   5  -3   38.40    3.10
  -7   5   3   39.20    4.80
  -7   5   3   44.20    6.80
   7   5  -3   45.00    3.00
   7   5  -3   42.10    3.00
  -6  -5   3  114.49    6.40
  -6  -5   3  126.49    7.90
  -6  -5   3  108.19    6.30
  -6   5   3  109.29    6.40
  -6   5   3  135.99    7.40
  -6   5   3  109.19    8.20
   6   5  -3  115.29    5.50
   6   5  -3  118.09    4.70
   6   5  -3  122.49    5.50
   6   5  -3  117.79    5.30
  -5  -5   3    4.50    2.30
  -5  -5   3    2.40    2.20
  -5  -5   3    4.80    2.30
   5   5  -3    2.50    1.90
  -5   5   3    5.60    2.60
   5   5  -3    5.00    2.00
  -5   5   3    5.70    2.40
  -5   5   3    7.00    2.70
   5   5  -3    3.40    1.40
  -4  -5   3    0.40    1.90
  -4  -5   3    3.70    2.30
   4  -5  -3    1.60    2.40
   4   5  -3    2.20    1.90
  -4   5   3   -0.70    2.10
   4   5  -3    1.20    1.70
  -4   5   3    1.00    2.10
   4   5  -3   -3.30    1.40
  -4   5   3    3.80    2.40
   4   5  -3    2.30    1.50
   3  -5  -3   98.39    5.90
  -3  -5   3   89.79    5.70
  -3  -5   3   94.19    6.00
   3   5  -3   91.99    5.40
   3   5  -3   84.89    5.30
  -3   5   3   96.09    7.20
  -3   5   3   89.79    6.00
   3   5  -3   90.49    5.70
  -3   5   3   93.49    5.70
   3   5  -3   78.59    4.60
   2  -5  -3  163.18    8.90
   2  -5  -3  150.88    4.80
   2  -5  -3  149.09    7.10
  -2  -5   3  158.98    7.30
  -2  -5   3  147.89    7.40
   2  -5  -3  143.99    7.30
   2   5  -3  139.79    7.00
   2   5  -3  148.39    7.60
  -2   5   3  159.28    7.70
  -2   5   3  156.28    8.60
   2   5  -3  147.49    6.90
  -2   5   3  153.38    7.30
  -1  -5   3  211.88    8.90
  -1  -5   3  210.18    8.60
   1  -5  -3  218.88   10.30
   1  -5  -3  219.08    9.00
   1  -5  -3  232.68    8.90
   1  -5  -3  204.48    6.40
   1   5  -3  219.98    8.60
  -1   5   3  214.98    8.70
  -1   5   3  222.88    9.10
   1   5  -3  215.58    9.40
   1   5  -3  210.18    8.60
  -1   5   3  218.58   10.00
   0  -5  -3   45.60    4.40
   0  -5  -3   43.60    3.40
   0  -5   3   43.50    4.60
   0  -5  -3   48.90    4.40
   0  -5  -3   46.00    5.10
   0  -5   3   45.80    4.40
   0   5   3   42.10    4.10
   0   5  -3   42.10    4.30
   0   5  -3   52.69    5.10
   0   5   3   46.30    4.50
   0   5  -3   50.29    4.60
   0   5   3   44.40    4.90
  -1  -5  -3   58.89    4.20
   1  -5   3   64.19    5.20
  -1  -5  -3   65.19    5.60
  -1  -5  -3   60.59    5.00
  -1  -5  -3   64.39    5.30
  -1   5  -3   66.99    5.00
   1   5   3   59.49    5.10
   1   5   3   60.29    4.80
   1   5   3   55.59    5.10
  -1   5  -3   55.89    4.80
  -1   5  -3   70.59    6.00
  -2  -5  -3  185.28    8.40
   2  -5   3  186.18    8.30
  -2  -5  -3  178.68    7.90
  -2  -5  -3  189.38    8.80
  -2  -5  -3  183.28    7.50
  -2   5  -3  192.28    8.10
   2   5   3  185.98    8.20
   2   5   3  182.38    7.70
  -2   5  -3  187.78    8.30
   2   5   3  168.88    8.10
  -2   5  -3  166.18    9.00
  -3  -5  -3   32.70    4.10
  -3  -5  -3   36.70    4.60
  -3  -5  -3   38.70    4.20
   3  -5   3   35.30    4.30
  -3  -5  -3   26.90    4.00
   3   5   3   29.30    3.80
  -3   5  -3   35.80    4.20
   3   5   3   27.70    3.70
  -3   5  -3   28.60    4.10
  -3   5  -3   41.50    5.70
   3   5   3   33.40    4.10
  -4  -5  -3  585.94   15.40
   4  -5   3  586.44   15.60
  -4  -5  -3  576.44   15.80
  -4  -5  -3  541.75   15.80
  -4  -5  -3  538.05   15.60
   4   5   3  567.34   12.00
  -4   5  -3  583.64   15.60
   4   5   3  569.24   15.00
   4   5   3  572.44   15.10
  -4   5  -3  564.74   18.20
   4   5   3  543.55   14.20
  -4   5  -3  557.14   15.60
  -5  -5  -3   15.40    3.10
  -5  -5  -3   18.60    3.50
   5  -5   3   23.50    3.70
  -5  -5  -3   10.90    3.10
  -5  -5  -3   18.10    3.40
  -5   5  -3   16.40    3.80
   5   5   3   17.70    3.00
  -5   5  -3   14.20    3.30
  -5   5  -3   12.30    2.90
   5   5   3   15.30    2.80
   5   5   3   16.10    3.00
   6  -5   3   21.90    3.40
  -6  -5  -3   23.50    3.50
  -6  -5  -3   21.70    3.80
  -6  -5  -3   21.10    3.60
  -6  -5  -3   25.00    3.80
   6  -5   3   18.60    2.70
   6   5   3   24.20    3.30
   6   5   3   24.00    3.20
  -6   5  -3   24.00    3.90
  -6   5  -3   24.70    5.20
   6   5   3   20.30    2.90
  -6   5  -3   22.90    3.70
  -7  -5  -3    4.30    1.90
  -7  -5  -3    2.20    2.20
  -7  -5  -3    3.70    2.30
  -7  -5  -3    4.70    2.50
   7  -5   3    2.30    1.70
   7  -5   3    3.80    2.00
  -7   5  -3    1.90    2.40
   7   5   3    3.70    1.80
  -7   5  -3    7.70    2.70
  -7   5  -3    8.70    3.50
   7   5   3    2.40    1.70
   7   5   3    1.10    1.60
  -8  -5  -3  107.69    6.50
   8  -5   3  102.29    6.40
  -8  -5  -3   99.39    6.40
  -8  -5  -3   99.99    7.70
  -8  -5  -3  108.19    5.60
  -8   5  -3  101.19    6.80
   8   5   3  103.79    4.60
   8   5   3  105.89    4.90
   8   5   3   94.09    7.60
  -8   5  -3   99.09    8.40
  -9  -5  -3  124.19    7.20
  -9  -5  -3   99.29    8.40
  -9  -5  -3  114.39    5.50
  -9  -5  -3  115.89    6.80
   9  -5   3  105.39    6.00
  -9   5  -3  122.69    7.40
   9   5   3  112.39    4.00
  -9   5  -3  104.79    9.10
   9   5   3  111.89    3.80
 -10  -5  -3   43.30    6.50
 -10  -5  -3   45.20    5.20
 -10  -5  -3   34.20    4.30
  10  -5   3   30.30    4.00
 -10  -5  -3   33.30    3.20
 -10   5  -3   40.70    5.10
 -10   5  -3   33.60    6.30
 -11  -5  -3   21.80    4.40
 -11  -5  -3   39.80    4.80
  11  -5   3   41.50    5.00
 -11  -5  -3   40.10    5.00
 -11   5  -3   41.10    5.30
 -11   5  -3   42.20    6.90
 -12  -5  -3   20.80    4.00
 -12  -5  -3   17.90    3.60
  12  -5   3   30.90    4.70
 -12  -5  -3   26.40    5.60
 -12   5  -3   27.70    4.50
 -12   5  -3   28.00    5.50
  13  -5   3    6.10    3.00
 -13  -5  -3    5.30    2.90
 -13  -5  -3    1.40    3.60
 -13   5  -3    3.00    3.00
 -13   5  -3    7.50    4.10
 -14  -5  -3  115.69    7.20
 -14  -5  -3  120.29   10.50
  14  -5   3  110.29    7.90
 -14   5  -3  113.39    8.10
 -14   5  -3  110.79   10.30
 -15  -5  -3   54.09    9.10
 -15  -5  -3   64.89    6.60
  15  -5   3   75.79    7.30
 -15   5  -3   78.99    7.10
 -15   5  -3   66.79    9.20
 -16  -5  -3   25.50    6.70
  16  -5   3   34.00    5.70
 -16  -5  -3   38.20    5.10
 -16   5  -3   35.30    5.50
 -16   5  -3   38.80    7.60
  17  -5   3   16.60    4.60
 -17  -5  -3   14.60    3.70
 -17   5  -3   10.90    3.90
 -17   5  -3   -0.90    4.40
 -17   5  -3   15.40    4.20
 -17   5  -3   21.70    5.90
 -18  -5  -3   33.20    4.90
 -18   5  -3   27.80    5.20
 -18   5  -3   38.00    7.80
 -18   5  -3   26.00   10.20
 -17  -6   3   10.90    3.70
 -17  -6   3    5.30    3.60
 -17   6   3   20.40    4.40
 -17   6   3   11.30    4.30
 -17   6   3   26.90    7.70
 -16  -6   3  206.38   10.20
 -16   6   3  200.78   15.30
 -16   6   3  203.08   14.40
 -16   6   3  206.88   10.80
 -16   6   3  197.38   11.00
 -15  -6   3   48.30    6.20
 -15  -6   3   51.09    8.70
 -15  -6   3   58.09    6.30
 -15   6   3   49.00    6.30
 -15   6   3   49.99    8.80
 -15   6   3   58.69    7.00
 -15   6   3   56.39    9.50
 -14  -6   3    2.50    6.20
 -14  -6   3    0.70    2.70
 -14  -6   3    3.80    2.80
 -14   6   3    5.90    3.30
 -14   6   3    5.30    3.90
 -14   6   3    1.30    3.00
 -14   6   3    3.90    3.60
 -13  -6   3  102.49    7.30
 -13  -6   3   95.49    7.40
 -13  -6   3  116.49   10.30
 -13   6   3  101.09   10.10
 -13   6   3   89.19    7.70
 -13   6   3   93.09   10.40
 -12  -6   3  160.38    9.00
 -12  -6   3  176.38    8.90
 -12  -6   3  154.78   11.60
 -12   6   3  156.18   12.40
 -12   6   3  165.98   12.30
 -12   6   3  157.18    9.10
 -12   6   3  153.58    9.30
 -11  -6   3  261.27   14.90
 -11  -6   3  275.57   11.30
 -11  -6   3  269.07   14.50
 -11   6   3  277.67   11.70
 -11   6   3  299.07   15.90
 -11   6   3  290.17   12.40
 -11   6   3  302.97   15.90
 -10  -6   3   13.20    3.50
 -10  -6   3   10.60    4.20
 -10  -6   3   12.70    3.70
 -10   6   3    0.20    2.60
 -10   6   3    8.90    4.50
 -10   6   3   18.10    5.20
 -10   6   3   16.50    3.80
  -9  -6   3  167.38    9.10
  -9  -6   3  180.58    9.00
  -9  -6   3  151.28   10.60
   9   6  -3  157.88    5.20
   9   6  -3  163.88    5.10
  -9   6   3  160.28   11.70
  -9   6   3  150.48    9.00
  -9   6   3  181.78    9.10
  -8  -6   3  487.75   17.90
  -8  -6   3  489.15   15.60
  -8  -6   3  468.85   14.90
   8   6  -3  497.65   12.10
   8   6  -3  494.15   11.10
   8   6  -3  483.75   11.90
  -8   6   3  491.15   19.40
   8   6  -3  501.35   11.90
  -8   6   3  495.55   16.10
  -8   6   3  509.95   15.60
  -7  -6   3  189.68    8.90
  -7  -6   3  192.08    9.20
  -7  -6   3  189.58   10.60
   7   6  -3  191.18    6.20
   7   6  -3  197.28    7.40
  -7   6   3  171.38   11.20
  -7   6   3  183.68    9.50
  -7   6   3  193.88    9.40
   7   6  -3  190.18    7.30
   7   6  -3  190.08    7.50
  -6  -6   3  995.10   24.30
  -6  -6   3 1012.40   26.40
  -6  -6   3 1026.80   24.00
  -6   6   3  998.90   24.80
   6   6  -3 1027.30   22.20
  -6   6   3 1046.00   28.80
   6   6  -3 1019.30   20.00
   6   6  -3  999.00   22.00
  -6   6   3 1030.30   24.30
   6   6  -3  989.50   21.60
  -5  -6   3  292.07   11.10
  -5  -6   3  272.77   11.90
  -5  -6   3  293.17   11.40
  -5   6   3  291.57   11.60
  -5   6   3  264.47   10.80
   5   6  -3  275.97   10.00
   5   6  -3  283.07    8.60
   5   6  -3  259.17    9.60
  -5   6   3  279.27   13.50
   5   6  -3  287.07   10.30
  -4  -6   3  452.35   14.60
  -4  -6   3  475.75   14.50
   4   6  -3  448.26   12.10
  -4   6   3  442.66   16.90
  -4   6   3  451.65   14.40
  -4   6   3  462.95   14.90
   4   6  -3  432.86   13.00
   4   6  -3  438.46   13.50
   4   6  -3  458.95   14.00
  -3  -6   3  616.94   17.60
  -3  -6   3  645.24   17.40
   3  -6  -3  657.03   17.30
   3  -6  -3  633.24   12.50
   3  -6  -3  627.24   20.50
   3   6  -3  664.43   17.30
  -3   6   3  635.94   20.20
   3   6  -3  642.64   17.80
  -3   6   3  587.14   17.50
  -3   6   3  586.14   16.90
   3   6  -3  651.83   16.80
   3   6  -3  594.74   19.10
   2  -6  -3  710.43   18.90
   2  -6  -3  666.03   14.10
  -2  -6   3  670.23   18.60
  -2  -6   3  719.53   18.60
   2  -6  -3  693.23   18.20
   2  -6  -3  671.03   21.00
   2   6  -3  659.03   17.50
  -2   6   3  663.43   17.90
  -2   6   3  680.13   20.60
   2   6  -3  682.03   19.10
  -2   6   3  691.83   18.90
   2   6  -3  682.53   18.10
   1  -6  -3  940.21   25.30
   1  -6  -3  925.51   23.00
  -1  -6   3  933.41   22.50
   1  -6  -3  950.20   19.00
  -1  -6   3  937.51   23.00
   1  -6  -3  946.51   22.50
  -1   6   3  912.41   23.00
   1   6  -3  937.21   24.00
  -1   6   3  912.51   22.20
   1   6  -3  943.01   22.60
   1   6  -3  945.21   22.20
  -1   6   3  948.51   24.90
   0  -6  -3 1359.96   26.60
   0  -6  -3 1368.26   30.30
   0  -6  -3 1400.06   32.50
   0  -6   3 1368.66   30.20
   0  -6  -3 1376.66   29.50
   0   6  -3 1393.36   32.00
   0   6   3 1399.36   31.90
   0   6  -3 1392.96   30.00
   0   6   3 1364.76   29.30
   0   6  -3 1361.06   29.30
   0   6   3 1395.46   30.30
  -1  -6  -3   85.09    6.40
   1  -6   3   87.79    6.40
  -1  -6  -3   89.19    5.20
  -1  -6  -3   87.49    7.00
  -1  -6  -3   84.59    6.20
   1   6   3   79.19    6.20
  -1   6  -3   79.09    6.20
  -1   6  -3   81.09    6.80
   1   6   3   79.59    5.90
  -1   6  -3   71.79    5.50
   1   6   3   87.19    6.70
  -2  -6  -3  242.98    9.10
  -2  -6  -3  234.28   10.20
   2  -6   3  222.18    9.80
  -2  -6  -3  231.68    9.80
  -2  -6  -3  227.28   10.60
  -2   6  -3  225.78   11.30
   2   6   3  221.48    9.80
   2   6   3  212.18    9.90
  -2   6  -3  219.08    9.90
   2   6   3  229.58    9.40
  -2   6  -3  240.48   10.00
  -3  -6  -3  126.79    7.60
   3  -6   3  121.69    7.30
  -3  -6  -3  131.09    7.50
  -3  -6  -3  125.79    7.00
  -3  -6  -3  127.39    7.80
   3   6   3  126.19    7.40
  -3   6  -3  129.19    7.50
  -3   6  -3  131.29    7.70
   3   6   3  130.59    7.30
   3   6   3  126.29    6.90
  -3   6  -3  123.29    8.70
   4  -6   3   34.00    4.80
  -4  -6  -3   36.00    4.70
  -4  -6  -3   26.60    4.40
  -4  -6  -3   30.90    4.70
  -4  -6  -3   30.00    4.60
   4   6   3   40.50    4.90
  -4   6  -3   35.10    5.50
  -4   6  -3   34.30    4.80
   4   6   3   31.50    4.30
  -4   6  -3   24.20    3.90
   4   6   3   34.10    4.30
   5  -6   3  287.57   11.10
  -5  -6  -3  286.77   11.50
  -5  -6  -3  283.47   11.60
  -5  -6  -3  283.07   11.00
  -5  -6  -3  266.07   10.90
   5   6   3  288.17    7.30
  -5   6  -3  302.77   11.50
  -5   6  -3  265.97   11.20
  -5   6  -3  281.27   13.60
   5   6   3  256.77   10.10
   5   6   3  281.67    7.50
   5   6   3  269.57    9.80
   5   6   3  275.77   10.40
  -6  -6  -3  269.37   11.10
  -6  -6  -3  253.87   10.20
  -6  -6  -3  253.17   11.40
  -6  -6  -3  254.97   10.50
   6  -6   3  259.67   10.40
  -6   6  -3  251.17   10.70
   6   6   3  242.88    9.10
  -6   6  -3  289.07   13.90
   6   6   3  243.98    9.50
  -6   6  -3  265.67   11.20
   6   6   3  252.67    9.80
  -7  -6  -3   75.89    5.70
   7  -6   3   83.29    5.00
  -7  -6  -3   82.89    6.50
  -7  -6  -3   76.89    6.90
   7  -6   3   83.69    6.10
  -7  -6  -3   78.29    6.40
  -7   6  -3   88.39    7.10
   7   6   3   80.59    5.30
   7   6   3   75.29    5.30
   7   6   3   76.79    5.00
  -7   6  -3   73.19   10.40
  -7   6  -3   75.99    6.30
   8  -6   3  218.68   10.00
  -8  -6  -3  242.38   10.80
  -8  -6  -3  246.38   14.10
  -8  -6  -3  245.38   10.50
  -8  -6  -3  246.48   12.60
   8   6   3  242.78    8.80
   8   6   3  243.68    8.30
  -8   6  -3  239.28   11.00
  -8   6  -3  225.88   13.10
  -8   6  -3  241.48   10.70
   8   6   3  250.87    8.70
  -9  -6  -3  542.15   17.20
   9  -6   3  577.54   14.80
  -9  -6  -3  561.94   14.80
  -9  -6  -3  586.74   19.90
  -9  -6  -3  544.05   16.60
  -9   6  -3  562.74   21.50
   9   6   3  583.44   14.30
  -9   6  -3  533.55   16.80
   9   6   3  557.14   12.90
   9   6   3  562.34   13.30
  -9   6  -3  551.24   17.40
 -10  -6  -3  254.87    8.70
 -10  -6  -3  247.58   13.30
 -10  -6  -3  242.28   10.70
  10  -6   3  255.27    9.50
 -10  -6  -3  243.48   11.10
 -10   6  -3  252.27   11.20
 -10   6  -3  240.38   14.20
  10   6   3  242.88    6.10
 -10   6  -3  250.97   11.40
  10   6   3  245.48    6.00
  11  -6   3   95.19    6.20
 -11  -6  -3   77.39    8.20
 -11  -6  -3   87.29    7.10
 -11  -6  -3   86.59    6.90
 -11   6  -3   75.39    8.80
 -11   6  -3   73.49    7.00
 -11   6  -3   81.29    8.80
 -12  -6  -3  280.37   12.40
  12  -6   3  311.47   11.50
 -12  -6  -3  314.87   12.30
 -12  -6  -3  295.07   15.30
 -12   6  -3  316.37   13.20
 -12   6  -3  308.77   12.90
 -12   6  -3  285.57   16.30
 -13  -6  -3  299.97   12.60
 -13  -6  -3  291.17   12.00
 -13  -6  -3  293.17   16.00
  13  -6   3  286.97   11.50
 -13   6  -3  280.27   16.30
 -13   6  -3  272.47   12.60
 -13   6  -3  268.97   12.20
 -14  -6  -3  394.96   14.50
 -14  -6  -3  446.06   30.80
  14  -6   3  408.36   14.40
 -14   6  -3  420.96   15.40
 -14   6  -3  402.36   15.60
 -14   6  -3  428.26   20.40
 -15  -6  -3  388.36   14.30
 -15  -6  -3  392.06   19.50
  15  -6   3  368.76   14.20
 -15   6  -3  353.46   19.10
 -15   6  -3  366.56   14.70
 -15   6  -3  364.76   17.00
  16  -6   3   83.39    7.50
 -16  -6  -3   85.29    7.70
 -16   6  -3   82.69   10.90
 -16   6  -3   83.99    7.90
 -16   6  -3   82.99   11.00
 -16   6  -3   82.79    8.10
  17  -6   3  185.98   10.90
 -17  -6  -3  154.38   10.20
 -17   6  -3  176.28   10.80
 -17   6  -3  156.58   10.30
 -17   6  -3  202.78   15.40
 -16  -7   3    0.30    3.50
 -16  -7   3   -0.20    3.40
 -16   7   3   -1.50    3.50
 -16   7   3    1.20    4.70
 -15  -7   3   61.99    8.20
 -15  -7   3   70.29    7.80
 -15   7   3   51.79    6.90
 -15   7   3   68.59   14.60
 -15   7   3   67.69   11.70
 -15   7   3   78.99    8.20
 -14  -7   3    0.10    3.50
 -14  -7   3    0.20    2.80
 -14  -7   3    1.50    3.20
 -14   7   3   -2.70    3.60
 -14   7   3    0.00    3.40
 -14   7   3   12.50    4.10
 -13  -7   3   99.89    8.00
 -13  -7   3   80.79    7.50
 -13  -7   3   63.49    9.50
 -13   7   3   75.19    7.50
 -13   7   3   67.49    9.20
 -13   7   3   64.79   13.10
 -12  -7   3   82.29    7.30
 -12  -7   3   77.69    7.20
 -12  -7   3   60.69    8.00
 -12   7   3   72.09    7.30
 -12   7   3   73.69    9.80
 -12   7   3   68.79    9.90
 -12   7   3   69.49    7.90
 -11  -7   3   52.09    6.40
 -11  -7   3   56.19    8.40
 -11  -7   3   31.10    5.40
 -11   7   3   42.00    7.90
 -11   7   3   46.90    6.80
 -11   7   3   31.70    5.30
 -11   7   3   58.39    9.20
 -10  -7   3   93.79    9.10
 -10  -7   3  116.29    8.30
  10   7  -3   96.29    3.90
 -10   7   3   91.59    9.90
 -10   7   3   95.29   10.10
 -10   7   3   92.29    8.30
  10   7  -3   88.19    3.40
 -10   7   3   94.69    8.00
  -9  -7   3  522.35   16.80
  -9  -7   3  504.55   19.50
  -9  -7   3  526.35   20.20
   9   7  -3  508.25   12.40
   9   7  -3  499.45   17.70
  -9   7   3  503.15   21.20
  -9   7   3  498.65   17.70
   9   7  -3  487.05   16.30
  -9   7   3  500.05   16.90
  -8  -7   3   26.70    4.90
  -8  -7   3   17.70    4.70
  -8  -7   3   24.80    4.70
   8   7  -3   26.60    3.80
  -8   7   3   34.20    5.70
  -8   7   3   33.90    7.10
   8   7  -3   29.90    3.80
   8   7  -3   31.20    3.80
   8   7  -3   27.10    2.80
  -8   7   3   36.10    5.50
  -7  -7   3  622.04   20.80
  -7  -7   3  598.84   18.90
  -7  -7   3  607.94   18.50
   7   7  -3  629.74   16.50
  -7   7   3  636.54   23.00
   7   7  -3  626.14   16.10
   7   7  -3  616.04   16.40
  -7   7   3  614.94   22.00
   7   7  -3  623.94   14.00
  -7   7   3  594.94   19.20
  -6  -7   3   68.29    6.60
  -6  -7   3   72.29    9.80
  -6  -7   3   66.79    6.40
   6   7  -3   57.09    5.30
   6   7  -3   50.09    5.20
  -6   7   3   46.50    6.30
  -6   7   3   68.99    7.60
   6   7  -3   56.69    5.50
   6   7  -3   63.29    4.30
  -5  -7   3  116.99    8.40
  -5  -7   3  128.99    8.40
  -5  -7   3  126.39    8.10
   5   7  -3  113.99    7.10
  -5   7   3  115.09    8.30
   5   7  -3  119.29    7.40
   5   7  -3  127.09    7.30
  -5   7   3  128.39   10.00
  -5   7   3  123.49    8.10
  -4  -7   3  468.65   15.70
  -4  -7   3  461.25   16.10
  -4   7   3  475.15   16.50
   4   7  -3  497.05   15.90
  -4   7   3  490.85   16.00
  -4   7   3  500.15   22.40
   4   7  -3  509.35   15.10
   4   7  -3  508.45   15.50
   4   7  -3  493.05   13.70
  -3  -7   3  113.69    8.00
   3  -7  -3  124.59    7.80
  -3  -7   3  117.19    7.80
   3  -7  -3  113.79    4.60
  -3   7   3  115.29    9.10
   3   7  -3  116.29    6.70
  -3   7   3  116.79    8.10
   3   7  -3  115.49    7.50
   3   7  -3  112.49    7.20
  -3   7   3  122.59    7.90
   3   7  -3  122.89    8.00
  -2  -7   3  270.07   11.40
   2  -7  -3  270.17    8.10
   2  -7  -3  263.17   11.20
   2  -7  -3  273.77   11.80
  -2  -7   3  248.88   11.50
  -2   7   3  278.07   13.40
  -2   7   3  283.87   12.10
   2   7  -3  271.27   12.10
   2   7  -3  290.97   11.30
  -2   7   3  259.57   11.10
   2   7  -3  276.47   11.50
   1  -7  -3   65.19    4.30
  -1  -7   3   72.89    6.50
   1  -7  -3   77.29    6.60
   1  -7  -3   74.39    7.40
   1  -7  -3   61.79    6.30
  -1  -7   3   73.99    6.60
   1   7  -3   79.99    6.50
   1   7  -3   69.59    6.10
   1   7  -3   79.49    7.00
  -1   7   3   65.09    5.70
  -1   7   3   70.39    6.60
  -1   7   3   72.69    7.10
   0  -7  -3  169.68   10.50
   0  -7  -3  178.38    9.50
   0  -7  -3  167.48    9.00
   0  -7  -3  172.88    7.30
   0  -7   3  179.98    9.60
   0   7   3  171.88   10.10
   0   7   3  174.68    9.50
   0   7  -3  194.28   10.70
   0   7  -3  180.18    9.20
   0   7  -3  178.48    9.40
   0   7   3  172.38    9.10
  -1  -7  -3  104.29    7.10
  -1  -7  -3   94.79    7.80
  -1  -7  -3   85.99    5.60
   1  -7   3   83.49    6.90
  -1  -7  -3  110.89    7.70
  -1   7  -3   91.39    6.80
  -1   7  -3   90.39    7.10
  -1   7  -3  107.09    8.40
   1   7   3  102.89    7.10
   1   7   3  104.59    7.40
   1   7   3  102.69    7.80
  -2  -7  -3  216.28   10.60
  -2  -7  -3  200.38   10.80
   2  -7   3  206.78   10.30
  -2  -7  -3  192.48    8.70
  -2  -7  -3  206.08   10.10
  -2   7  -3  213.88   10.10
  -2   7  -3  230.78   12.30
   2   7   3  196.98    9.50
  -2   7  -3  217.08   10.50
   2   7   3  211.98   10.60
   2   7   3  209.38   10.10
  -3  -7  -3   76.29    6.90
  -3  -7  -3   76.49    6.00
  -3  -7  -3   75.79    6.50
   3  -7   3   87.99    7.00
  -3  -7  -3   74.49    6.80
   3   7   3   79.39    6.20
  -3   7  -3   89.39    7.20
  -3   7  -3   74.39    7.70
   3   7   3   70.99    6.30
  -3   7  -3   82.59    6.70
   3   7   3   85.99    6.80
  -4  -7  -3  132.49    8.00
  -4  -7  -3  159.38    9.00
   4  -7   3  146.89    8.70
  -4  -7  -3  151.38    9.10
  -4  -7  -3  139.49    8.70
  -4   7  -3  135.09    8.40
   4   7   3  132.59    8.10
  -4   7  -3  144.89    9.00
   4   7   3  149.49    8.10
  -4   7  -3  140.49   11.00
   4   7   3  143.39    8.30
  -5  -7  -3  109.19    7.70
  -5  -7  -3   94.29    7.20
  -5  -7  -3   92.79    7.20
   5  -7   3  109.39    7.50
  -5  -7  -3   99.19    7.70
  -5   7  -3   93.59    8.80
   5   7   3   96.19    4.70
   5   7   3  102.69    7.00
  -5   7  -3  109.59    8.00
   5   7   3   95.89    4.80
   5   7   3   87.39    6.70
   5   7   3  100.29    6.70
  -6  -7  -3    9.90    3.80
  -6  -7  -3    6.90    3.10
  -6  -7  -3    7.50    3.60
  -6  -7  -3   14.70    3.90
   6  -7   3    7.20    3.20
  -6   7  -3   13.30    4.10
   6   7   3   15.10    3.50
  -6   7  -3   18.60    4.90
   6   7   3   15.10    3.50
  -6   7  -3    9.60    4.20
   6   7   3   10.50    3.30
  -7  -7  -3    0.70    2.20
  -7  -7  -3    4.70    4.60
  -7  -7  -3    0.20    2.30
   7  -7   3   -0.50    2.60
  -7  -7  -3   -1.60    2.50
   7  -7   3    2.40    3.10
  -7   7  -3    3.00    3.20
   7   7   3    1.80    2.20
   7   7   3    2.20    2.60
  -7   7  -3    5.10    3.60
  -7   7  -3    4.80    3.50
   7   7   3    1.80    2.40
   8  -7   3    6.30    2.60
  -8  -7  -3    1.30    4.80
  -8  -7  -3    3.40    3.20
  -8  -7  -3    7.00    2.80
  -8  -7  -3    6.70    3.50
  -8   7  -3    9.10    4.00
  -8   7  -3    1.90    3.80
   8   7   3    7.70    2.90
  -8   7  -3    9.30    3.80
   8   7   3    3.80    2.40
   8   7   3   10.40    2.90
   9  -7   3  324.67   10.40
  -9  -7  -3  313.97   13.00
  -9  -7  -3  313.17   15.00
  -9  -7  -3  347.17   14.10
   9   7   3  325.47   10.80
  -9   7  -3  335.17   17.30
  -9   7  -3  296.77   13.50
   9   7   3  326.57   10.20
   9   7   3  302.37   10.20
  -9   7  -3  319.17   13.50
 -10  -7  -3   18.40    4.90
  10  -7   3   24.10    3.60
 -10  -7  -3   28.40    5.40
 -10  -7  -3   24.50    4.80
 -10   7  -3   26.20    5.20
 -10   7  -3   21.30    4.70
  10   7   3   22.50    2.80
 -10   7  -3   18.60    5.50
  10   7   3   32.50    3.90
  10   7   3   26.10    3.10
 -11  -7  -3    3.00    3.50
  11  -7   3    4.20    2.30
 -11  -7  -3    5.40    3.50
 -11  -7  -3    4.60    3.20
 -11   7  -3    1.40    3.10
 -11   7  -3    3.20    3.30
 -11   7  -3   -0.20    2.90
 -12  -7  -3   -4.30    2.70
 -12  -7  -3   -1.20    2.90
  12  -7   3    1.00    2.30
 -12  -7  -3    5.70    3.60
 -12   7  -3   -1.10    2.90
 -12   7  -3    3.90    4.90
  13  -7   3  229.88    9.90
 -13  -7  -3  226.88   11.50
 -13  -7  -3  238.48   23.50
 -13   7  -3  229.98   12.50
 -13   7  -3  197.18   14.60
 -13   7  -3  198.28   11.30
  14  -7   3   71.09    6.20
 -14  -7  -3   60.49    9.20
 -14   7  -3   56.89    7.70
 -14   7  -3   72.99   11.30
 -14   7  -3   56.19    7.20
  15  -7   3   44.00    5.60
 -15  -7  -3   48.50    6.60
 -15   7  -3   47.10    6.90
 -15   7  -3   38.70    8.30
 -15   7  -3   47.00    7.00
 -16  -7  -3   15.20    4.80
  16  -7   3   26.60    4.70
 -16   7  -3   22.70    5.50
 -16   7  -3   28.50    7.30
 -16   7  -3   16.10    5.00
 -15  -8   3   79.69    8.60
 -15  -8   3   97.59    9.30
 -15   8   3  103.99    9.20
 -15   8   3   94.09    9.50
 -15   8   3   68.29   11.50
 -14  -8   3    1.40    4.00
 -14  -8   3   -0.30    3.40
 -14   8   3    7.40    4.20
 -14   8   3    7.00    4.30
 -14   8   3    6.00    5.50
 -13  -8   3   46.50    6.90
 -13  -8   3   42.30    6.40
 -13  -8   3   28.20    6.30
 -13   8   3   35.10    8.20
 -13   8   3   39.50    8.60
 -13   8   3   25.80    5.70
 -13   8   3   41.20    7.10
 -12  -8   3   10.10    4.40
 -12  -8   3   33.30    5.90
 -12  -8   3   20.70    5.20
 -12   8   3   24.10    5.30
 -12   8   3   24.10    6.80
 -12   8   3   32.30    6.20
 -12   8   3   15.70    5.30
 -11  -8   3   11.90    4.40
 -11  -8   3    4.30    3.60
 -11  -8   3    6.50    4.00
 -11   8   3    5.90    4.30
 -11   8   3    5.40    4.00
 -11   8   3    3.50    3.60
 -11   8   3    8.50    4.50
 -10  -8   3    1.60    3.20
 -10  -8   3   -0.60    3.10
 -10   8   3    0.30    3.40
 -10   8   3    0.50    3.40
 -10   8   3   -2.70    2.90
  10   8  -3   -1.90    1.50
  10   8  -3    0.40    1.50
  10   8  -3    2.70    2.40
 -10   8   3    1.40    3.50
  -9  -8   3   38.40    6.10
  -9  -8   3   28.60    5.50
  -9  -8   3   47.60    7.50
   9   8  -3   34.90    4.20
   9   8  -3   33.90    4.20
   9   8  -3   32.00    4.00
  -9   8   3   37.60    6.10
  -9   8   3   28.70    6.60
  -9   8   3   32.90    6.00
  -8  -8   3   73.49    8.40
  -8  -8   3   76.49    8.20
  -8  -8   3   81.39    9.80
  -8   8   3   76.99    7.80
   8   8  -3   73.29    5.90
   8   8  -3   76.59    6.00
   8   8  -3   66.99    4.00
  -8   8   3   48.50    7.30
   8   8  -3   65.69    5.50
  -7  -8   3  423.36   17.50
  -7  -8   3  423.66   16.00
  -7  -8   3  427.06   16.60
  -7   8   3  448.36   20.00
   7   8  -3  455.45   14.50
   7   8  -3  441.86   14.40
   7   8  -3  442.96   13.90
   7   8  -3  430.26   11.50
  -7   8   3  422.36   16.90
  -7   8   3  461.85   16.70
  -6  -8   3   27.60    5.50
  -6  -8   3   18.70    4.90
  -6  -8   3   31.60    5.70
   6   8  -3   28.20    4.50
  -6   8   3   31.50    7.30
  -6   8   3   22.40    5.00
   6   8  -3   32.10    5.20
   6   8  -3   26.50    3.80
  -6   8   3   23.20    5.10
   6   8  -3   28.50    4.50
  -5  -8   3   92.19    8.20
  -5  -8   3   91.39    8.00
  -5  -8   3   91.39    8.00
   5   8  -3   88.19    7.20
  -5   8   3   97.29    8.10
   5   8  -3  103.79    6.20
  -5   8   3   85.89    9.00
  -5   8   3  104.19    8.50
   5   8  -3   87.79    7.20
  -4  -8   3   28.00    5.30
   4  -8  -3   21.40    2.30
  -4  -8   3   20.60    4.50
  -4  -8   3    8.10    3.80
   4   8  -3   17.50    3.40
   4   8  -3   18.10    4.00
   4   8  -3   17.20    4.10
  -4   8   3   21.70    5.00
  -4   8   3   12.20    4.20
   4   8  -3   19.70    4.50
  -4   8   3   21.50    4.80
   3  -8  -3  141.29    5.60
  -3  -8   3  138.49    9.50
  -3  -8   3  125.89    8.90
   3   8  -3  137.39    7.80
  -3   8   3  146.19    9.70
  -3   8   3  141.29    9.10
   3   8  -3  127.19    8.50
   3   8  -3  144.89    9.40
  -3   8   3  146.49   10.90
  -2  -8   3  121.29    8.50
  -2  -8   3  111.49    8.10
   2  -8  -3  125.39    5.80
   2  -8  -3   94.89    7.90
   2  -8  -3  113.39    8.40
  -2   8   3  102.99    8.00
   2   8  -3  126.29    9.10
  -2   8   3  115.99    9.60
  -2   8   3  130.59    9.00
   2   8  -3  117.79    8.00
   2   8  -3  121.99    8.40
   1  -8  -3   71.79    7.40
  -1  -8   3   82.89    7.10
  -1  -8   3   86.09    7.60
   1  -8  -3   73.69    5.00
   1  -8  -3   73.59    7.10
  -1   8   3   77.49    8.00
  -1   8   3   82.59    7.70
   1   8  -3   89.99    7.60
  -1   8   3   81.69    7.20
   1   8  -3   84.79    7.90
   1   8  -3   74.69    6.50
   0  -8  -3    2.80    3.00
   0  -8  -3    5.60    2.40
   0  -8   3    3.70    2.80
   0  -8  -3    6.40    3.70
   0   8   3    7.00    3.40
   0   8  -3    2.70    2.80
   0   8   3    5.70    3.50
   0   8  -3    5.10    3.10
   0   8   3    1.70    2.80
   0   8  -3    7.20    3.60
  -1  -8  -3    2.10    2.90
  -1  -8  -3    4.40    3.20
   1  -8   3    4.30    3.10
  -1  -8  -3    1.70    2.00
   1   8   3    1.20    2.80
  -1   8  -3    3.20    3.20
  -1   8  -3    3.10    2.90
   1   8   3   -3.10    2.00
   1   8   3    1.70    2.90
  -2  -8  -3   72.79    7.70
  -2  -8  -3   83.89    7.50
   2  -8   3   70.49    7.10
  -2  -8  -3   77.19    6.10
  -2  -8  -3   71.09    7.10
   2   8   3   78.49    7.30
  -2   8  -3   68.79    7.10
  -2   8  -3   64.59    7.20
   2   8   3   77.99    6.90
   2   8   3   67.49    7.00
  -2   8  -3   73.69    9.30
  -3  -8  -3   63.59    6.00
  -3  -8  -3   70.99    7.30
  -3  -8  -3   88.09    7.70
  -3  -8  -3   71.29    7.50
   3  -8   3   72.79    7.20
  -3   8  -3   64.49    7.60
  -3   8  -3   71.79    6.70
   3   8   3   69.39    6.90
  -3   8  -3   64.19    8.20
   3   8   3   72.39    6.80
   3   8   3   70.69    7.00
  -4  -8  -3   27.90    5.00
   4  -8   3   23.40    4.90
  -4  -8  -3   39.50    5.70
  -4  -8  -3   29.30    5.40
  -4  -8  -3   25.10    5.00
  -4   8  -3   26.10    5.00
   4   8   3   27.70    5.10
  -4   8  -3   27.90    5.40
   4   8   3   22.90    4.90
  -4   8  -3   38.20    7.30
   5  -8   3   11.10    3.80
  -5  -8  -3    4.80    3.60
  -5  -8  -3    9.90    3.70
  -5  -8  -3    9.90    4.40
  -5  -8  -3    7.10    3.20
   5   8   3    5.20    2.10
   5   8   3    7.70    2.30
  -5   8  -3    4.70    3.30
   5   8   3    7.20    3.40
   5   8   3    3.80    2.90
  -5   8  -3    6.50    3.80
   5   8   3   10.60    3.40
  -5   8  -3    4.00    3.30
  -6  -8  -3   27.90    5.40
  -6  -8  -3   32.40    5.80
   6  -8   3   32.60    5.50
  -6  -8  -3   21.60    5.00
  -6   8  -3   20.90    4.80
   6   8   3   30.40    3.10
   6   8   3   27.50    2.90
  -6   8  -3   32.90    7.30
  -6   8  -3   29.00    5.70
   6   8   3   30.10    4.80
   6   8   3   29.40    5.00
   6   8   3   33.20    5.30
   7  -8   3  320.07   11.40
  -7  -8  -3  308.27   13.80
  -7  -8  -3  318.77   14.60
  -7  -8  -3  289.47   13.80
   7   8   3  316.77   11.90
   7   8   3  304.27   12.20
  -7   8  -3  324.47   14.10
   7   8   3  303.17   12.20
  -7   8  -3  337.67   17.50
  -8  -8  -3    4.30    3.90
  -8  -8  -3    7.80    3.90
  -8  -8  -3   12.10    4.50
   8  -8   3    8.80    2.60
   8   8   3    4.30    3.00
   8   8   3    5.90    2.90
  -8   8  -3    8.00    4.70
   8   8   3    8.40    3.10
  -8   8  -3    9.00    3.90
  -8   8  -3    7.30    4.10
  -9  -8  -3  309.67   14.40
   9  -8   3  294.77    9.70
  -9  -8  -3  290.77   14.80
   9   8   3  276.27   10.30
   9   8   3  301.37   11.10
  -9   8  -3  289.67   17.10
  -9   8  -3  292.87   13.80
   9   8   3  283.47   11.00
  -9   8  -3  301.37   14.50
  10  -8   3    1.20    1.90
 -10  -8  -3   -1.20    3.00
 -10  -8  -3    0.50    3.00
 -10  -8  -3    1.20    3.40
 -10   8  -3    3.50    3.70
 -10   8  -3   -1.20    3.50
  10   8   3    1.50    2.10
  10   8   3    2.20    2.10
 -10   8  -3    0.30    3.20
  10   8   3    1.80    2.10
 -11  -8  -3   63.79    7.60
 -11  -8  -3   52.29    7.30
 -11  -8  -3   83.99   10.20
  11  -8   3   57.99    4.90
 -11   8  -3   82.19   11.40
  11   8   3   60.39    5.00
  11   8   3   57.79    3.90
 -11   8  -3   57.59    7.80
 -11   8  -3   77.59    7.90
 -12  -8  -3  100.09   15.60
  12  -8   3   90.59    6.00
 -12  -8  -3  103.19    8.60
 -12  -8  -3  110.49    9.40
 -12   8  -3   93.49    8.80
 -12   8  -3  136.89   25.50
 -12   8  -3   91.49    9.20
 -13  -8  -3    7.70    5.10
 -13  -8  -3   -0.80    3.60
  13  -8   3   -0.40    2.00
 -13   8  -3    0.60    3.70
 -13   8  -3    8.60    4.40
 -13   8  -3    1.20    3.50
  14  -8   3   76.89    5.80
 -14  -8  -3   79.19    8.80
 -14   8  -3   90.49    9.00
 -14   8  -3   88.89    9.10
 -14   8  -3   82.49   12.40
  15  -8   3    3.80    2.70
 -15  -8  -3    7.40    4.30
 -15   8  -3   11.40    5.10
 -15   8  -3   -2.20    4.00
 -14  -9   3   15.20    5.90
 -14  -9   3   20.90    5.70
 -14   9   3   16.10    5.30
 -14   9   3   21.10    5.60
 -13  -9   3   24.80    5.90
 -13  -9   3   38.10    6.90
 -13   9   3   43.50    7.30
 -13   9   3   27.70    9.60
 -12  -9   3   34.80    6.70
 -12  -9   3   49.10    7.50
 -12  -9   3   22.20    6.30
 -12   9   3   29.40    6.10
 -12   9   3   30.30    9.40
 -12   9   3   35.60    8.20
 -12   9   3   40.30    7.00
 -11  -9   3   67.79    8.40
 -11  -9   3   67.89    8.60
 -11  -9   3   72.69    9.40
 -11   9   3   76.39   11.30
  11   9  -3   67.49    3.70
  11   9  -3   61.89    5.20
 -11   9   3   68.99    9.10
 -11   9   3   75.09    8.60
 -11   9   3   68.99    9.70
 -10  -9   3  153.58   12.00
 -10  -9   3  155.18   10.60
 -10  -9   3  139.09   10.60
  10   9  -3  137.39    6.80
 -10   9   3  142.39   13.00
 -10   9   3  139.39   14.20
  10   9  -3  145.79    7.10
 -10   9   3  148.99   11.00
  10   9  -3  141.89    7.10
 -10   9   3  154.28   11.00
  -9  -9   3    8.60    4.10
  -9  -9   3    5.40    4.00
  -9  -9   3    5.00    3.80
  -9   9   3    6.20    4.40
   9   9  -3    4.50    2.80
   9   9  -3    5.60    2.60
   9   9  -3    6.00    2.80
  -9   9   3   -1.30    3.20
  -9   9   3    9.10    4.30
  -9   9   3   10.40    4.40
  -8  -9   3   31.00    6.00
  -8  -9   3   35.90    6.90
  -8  -9   3   25.80    5.70
  -8   9   3   35.70    6.10
  -8   9   3   35.10    6.50
   8   9  -3   46.60    5.50
  -8   9   3   33.50    7.50
   8   9  -3   30.50    3.30
   8   9  -3   41.10    5.30
   8   9  -3   40.20    5.20
  -7  -9   3   82.29    9.80
  -7  -9   3   84.79    8.50
  -7  -9   3   90.39    8.50
  -7   9   3   67.69    8.00
   7   9  -3   74.49    6.60
   7   9  -3   74.39    5.00
   7   9  -3   76.39    7.00
  -7   9   3   68.39    9.40
  -7   9   3   89.49    8.90
  -6  -9   3  200.88   12.20
  -6  -9   3  212.98   12.10
  -6  -9   3  205.38   12.20
  -6   9   3  207.88   12.50
   6   9  -3  210.08   10.90
   6   9  -3  200.88    8.40
  -6   9   3  185.68   13.50
   6   9  -3  201.38   10.30
  -6   9   3  214.68   12.10
   6   9  -3  219.48   11.00
  -5  -9   3   25.80    5.70
  -5  -9   3   30.70    5.80
  -5  -9   3   28.70    5.90
   5   9  -3   24.70    4.70
  -5   9   3   34.50    6.50
   5   9  -3   28.90    5.10
   5   9  -3   33.80    4.60
   5   9  -3   30.30    5.30
  -5   9   3   32.20    7.30
  -5   9   3   22.80    5.40
  -4  -9   3    1.60    2.70
  -4  -9   3    3.00    3.60
  -4  -9   3    5.40    3.70
   4   9  -3    1.50    2.30
   4   9  -3    1.70    2.90
   4   9  -3   -4.10    2.40
   4   9  -3    2.60    3.10
  -4   9   3    2.70    3.70
  -4   9   3   -3.10    2.90
  -4   9   3    0.80    3.20
   3  -9  -3   45.60    3.80
  -3  -9   3   62.69    8.00
  -3  -9   3   46.50    6.80
  -3  -9   3   44.60    7.20
   3   9  -3   42.70    6.10
  -3   9   3   36.80    6.20
   3   9  -3   48.20    6.90
  -3   9   3   55.79    7.30
   3   9  -3   49.30    7.90
   3   9  -3   47.40    5.70
  -3   9   3   56.79    9.30
   2  -9  -3  750.22   17.50
  -2  -9   3  746.53   21.90
   2  -9  -3  771.82   23.90
  -2  -9   3  763.82   24.00
  -2  -9   3  767.52   23.40
   2   9  -3  762.82   23.00
  -2   9   3  725.53   23.50
  -2   9   3  741.73   22.80
  -2   9   3  763.92   26.10
   2   9  -3  740.83   22.10
   2   9  -3  783.52   24.70
   1  -9  -3   10.90    7.00
   1  -9  -3    9.60    2.80
  -1  -9   3    9.50    4.10
   1  -9  -3   14.40    4.80
   1   9  -3    8.30    4.00
  -1   9   3    9.60    4.30
  -1   9   3    8.90    4.00
   1   9  -3   12.50    4.60
  -1   9   3    5.80    3.70
   1   9  -3   11.00    4.40
   0  -9  -3  600.94   30.20
   0  -9   3  693.63   22.60
   0  -9  -3  695.33   22.70
   0  -9  -3  717.23   18.40
   0   9   3  686.83   23.90
   0   9  -3  689.93   24.20
   0   9  -3  734.83   21.90
   0   9  -3  692.93   25.50
   0   9   3  681.63   21.40
  -1  -9  -3  104.49    7.00
  -1  -9  -3   83.99    8.50
   1  -9   3   98.19    9.00
  -1  -9  -3  104.59    8.90
  -1   9  -3   84.89   13.70
   1   9   3  114.29    9.60
  -1   9  -3  110.59   10.10
   1   9   3  102.19    9.10
   1   9   3   99.59    8.40
  -1   9  -3  104.49    8.70
   2  -9   3   40.70    6.60
  -2  -9  -3   29.60    6.00
  -2  -9  -3   34.30    5.20
  -2  -9  -3   24.80    5.40
  -2   9  -3   34.10    6.00
   2   9   3   25.00    5.30
  -2   9  -3   28.70    5.80
   2   9   3   30.70    6.10
   2   9   3   30.90    5.80
  -2   9  -3   24.80    5.40
   3  -9   3  609.94   20.70
  -3  -9  -3  600.44   20.50
  -3  -9  -3  591.64   18.60
  -3  -9  -3  599.94   21.10
   3   9   3  613.44   19.50
  -3   9  -3  580.24   20.00
   3   9   3  602.14   20.20
  -3   9  -3  612.14   21.00
  -3   9  -3  599.14   23.30
   3   9   3  625.14   21.20
  -4  -9  -3   15.10    4.00
   4  -9   3   19.10    4.90
  -4  -9  -3   14.70    5.00
  -4  -9  -3    5.90    3.90
   4   9   3   14.20    3.50
   4   9   3   11.90    4.20
  -4   9  -3   14.70    4.70
  -4   9  -3   10.00    4.20
   4   9   3    7.20    4.10
  -4   9  -3   15.30    5.00
  -5  -9  -3  250.47   12.50
  -5  -9  -3  242.98   13.00
   5  -9   3  266.37   13.20
  -5  -9  -3  233.28   13.00
   5   9   3  240.58    9.10
  -5   9  -3  219.48   12.50
  -5   9  -3  263.17   13.70
  -5   9  -3  230.28   15.00
   5   9   3  236.98   12.00
   5   9   3  237.48   11.50
   5   9   3  234.88    9.30
   5   9   3  247.28   12.50
   6  -9   3  130.49    9.40
  -6  -9  -3  134.49   10.30
  -6  -9  -3  116.19    9.50
  -6  -9  -3  116.09    9.20
   6   9   3  118.39    5.90
   6   9   3  130.09    9.20
  -6   9  -3  108.09   11.10
  -6   9  -3  124.89   10.20
  -6   9  -3  138.99   10.20
   6   9   3  115.29    8.40
   6   9   3  117.09    5.60
   6   9   3  112.09    8.50
  -7  -9  -3   15.50    4.80
   7  -9   3   14.80    4.40
  -7  -9  -3   22.90    4.80
  -7  -9  -3    7.70    4.40
   7  -9   3   15.00    2.90
  -7   9  -3   10.90    5.20
  -7   9  -3   17.30    4.90
   7   9   3   13.80    4.30
   7   9   3   17.30    4.50
   7   9   3   17.50    4.30
  -7   9  -3   13.10    4.80
  -8  -9  -3  241.48   13.00
  -8  -9  -3  236.98   13.50
  -8  -9  -3  231.08   13.30
   8  -9   3  265.57   10.70
  -8   9  -3  275.07   16.70
  -8   9  -3  249.78   13.80
   8   9   3  239.38   11.10
   8   9   3  245.28   11.30
  -8   9  -3  232.78   12.90
  -9  -9  -3    7.90    4.10
  -9  -9  -3    4.00    3.50
  -9  -9  -3    4.70    3.70
   9   9   3    2.60    3.00
   9   9   3    8.40    3.10
   9   9   3    2.10    2.70
  -9   9  -3   -0.70    3.90
  -9   9  -3    6.70    4.20
  -9   9  -3    8.90    4.60
 -10  -9  -3   -1.10    3.50
 -10  -9  -3    3.30    3.90
 -10  -9  -3   -1.30    3.40
  10   9   3   -2.20    2.30
 -10   9  -3   -1.20    3.20
 -10   9  -3    4.00    4.00
  10   9   3   -2.40    2.00
 -10   9  -3    2.00    4.30
  10   9   3    0.40    2.30
 -11  -9  -3   45.90    7.30
 -11  -9  -3   44.10    7.00
 -11  -9  -3   62.69    9.50
  11   9   3   45.90    4.50
  11   9   3   51.59    5.10
 -11   9  -3   57.09    8.20
 -11   9  -3   47.00    7.50
  11   9   3   46.10    4.40
 -11   9  -3   43.80    9.00
 -12  -9  -3   36.40    6.70
 -12  -9  -3   44.30    8.30
 -12   9  -3   23.50    7.50
 -12   9  -3   38.40    7.10
  13  -9   3    1.40    2.10
 -13  -9  -3    1.60    3.70
 -13   9  -3    3.80    4.00
 -13   9  -3    1.40    4.10
 -14  -9  -3   88.29    9.20
  14  -9   3   73.29    5.20
 -14   9  -3   68.49    9.00
 -14   9  -3   84.19    9.60
 -12 -10   3    1.80    4.10
 -12 -10   3   11.70    5.60
 -12  10   3   19.20    5.60
 -12  10   3    9.10    4.80
 -11 -10   3    7.50    4.70
 -11 -10   3   -4.10    3.30
 -11 -10   3    3.80    4.00
  11  10  -3    5.10    2.20
 -11  10   3   -1.60    4.00
 -11  10   3    9.90    4.90
  11  10  -3    4.60    2.20
  11  10  -3    6.10    2.30
 -10 -10   3   38.10    7.10
 -10 -10   3   22.70   10.10
 -10 -10   3   38.00    6.70
 -10  10   3   37.60    6.80
 -10  10   3   53.49    8.30
  10  10  -3   33.80    4.50
 -10  10   3   32.10    7.80
  10  10  -3   34.60    4.40
 -10  10   3   31.10    8.40
  10  10  -3   33.20    4.50
  -9 -10   3   62.79    8.20
  -9 -10   3   69.49   10.20
   9  10  -3   63.19    5.90
  -9  10   3   80.19    9.60
  -9  10   3   60.69    9.80
  -9  10   3   88.39   12.50
   9  10  -3   75.49    6.60
  -9  10   3   62.59    8.60
  -8 -10   3   -2.60    3.20
  -8 -10   3   -5.60    3.30
  -8 -10   3    1.20    3.40
   8  10  -3    1.80    2.70
  -8  10   3   -0.70    3.70
   8  10  -3    3.90    3.00
   8  10  -3    1.70    2.30
  -8  10   3    2.40    4.20
  -8  10   3    2.20    3.40
  -7 -10   3    3.10    3.60
  -7 -10   3   -0.20    3.20
  -7 -10   3    0.60    4.20
   7  10  -3    0.40    3.30
  -7  10   3    5.80    4.20
  -7  10   3    4.30    4.20
   7  10  -3    6.40    3.10
  -7  10   3    2.40    3.90
   7  10  -3    7.60    3.40
   7  10  -3    3.80    2.20
  -6 -10   3    2.20    4.00
  -6 -10   3   -2.20    2.60
  -6 -10   3   -0.60    3.50
   6  10  -3   -2.20    3.00
  -6  10   3   -2.30    3.30
   6  10  -3    1.70    2.10
   6  10  -3    0.80    2.90
  -6  10   3   -0.60    3.50
  -6  10   3    1.10    3.40
  -5 -10   3    9.90    4.70
  -5 -10   3    6.50    4.60
  -5 -10   3    6.80    3.70
  -5  10   3    5.60    4.20
  -5  10   3    6.70    5.00
   5  10  -3   12.40    3.40
   5  10  -3    1.80    3.70
  -5  10   3    9.90    4.60
   5  10  -3   16.10    7.50
   5  10  -3   11.40    4.10
  -4 -10   3   17.80    4.90
  -4 -10   3   13.60    5.10
  -4 -10   3    5.00    4.30
  -4  10   3   13.00    5.40
  -4  10   3    5.10    4.20
  -4  10   3    9.70    5.10
   4  10  -3    8.90    4.10
   4  10  -3   14.30    4.90
   4  10  -3   16.00    3.90
   4  10  -3    8.70    4.30
  -3 -10   3    3.60    3.50
   3 -10  -3    9.20    2.30
  -3 -10   3   11.60    4.70
  -3 -10   3   10.20    4.70
   3  10  -3    6.70    4.50
  -3  10   3   19.30    6.20
   3  10  -3    2.60    3.10
  -3  10   3   11.40    5.00
   3  10  -3    8.60    4.30
   3  10  -3    6.20    4.30
  -3  10   3    6.10    4.60
   2 -10  -3    6.00    2.40
  -2 -10   3    6.70    4.20
  -2 -10   3    8.30    3.70
   2  10  -3    7.20    4.40
   2  10  -3    8.30    4.50
  -2  10   3    8.60    4.50
   2  10  -3    6.20    3.50
   2  10  -3    5.10    3.90
  -2  10   3    6.40    4.80
  -2  10   3    8.20    4.30
  -1 -10   3  119.39    8.80
  -1 -10   3  123.79   10.50
   1 -10  -3  107.49    9.70
   1 -10  -3  127.69    7.00
  -1  10   3   89.59    9.00
   1  10  -3  105.79    9.70
   1  10  -3  108.19    9.30
   1  10  -3   98.19    9.70
  -1  10   3  128.59   10.50
  -1  10   3  115.99   11.00
   0 -10  -3   79.39    9.10
   0 -10   3   65.19    8.50
   0 -10  -3   75.19    9.10
   0 -10  -3   91.09    6.50
   0  10   3   64.09    8.50
   0  10  -3   83.19   10.30
   0  10   3   68.79    8.20
   0  10  -3   95.99    9.10
   0  10   3   86.69    9.60
   0  10  -3   87.09    9.70
   1 -10   3   23.50    5.70
  -1 -10  -3   15.70    3.90
  -1 -10  -3   13.10    5.30
  -1 -10  -3   15.30    5.20
  -1  10  -3   20.50    6.20
  -1  10  -3   15.00    5.30
   1  10   3   21.80    6.10
   1  10   3   18.90    5.50
   1  10   3   17.70    5.30
  -1  10  -3   13.80    5.10
   2 -10   3    8.50    4.60
  -2 -10  -3    1.80    2.50
  -2 -10  -3   -0.30    4.10
  -2 -10  -3    6.70    4.10
  -2  10  -3   -2.60    3.50
   2  10   3    0.10    3.10
   2  10   3    6.90    4.40
   2  10   3    2.40    3.10
   2  10   3    0.90    3.40
  -2  10  -3    1.10    4.10
  -2  10  -3    7.60    4.10
  -3 -10  -3   -0.10    3.20
  -3 -10  -3    7.20    4.60
  -3 -10  -3    2.40    3.80
   3 -10   3    3.60    4.10
   3  10   3    8.70    4.00
   3  10   3   10.30    4.70
   3  10   3   15.70    5.00
  -3  10  -3    4.20    4.20
  -3  10  -3    4.90    4.20
  -3  10  -3   11.50    5.60
   3  10   3    7.20    3.00
   4 -10   3   38.20    6.80
  -4 -10  -3   35.70    6.70
  -4 -10  -3   30.40    5.30
  -4 -10  -3   30.10    6.60
   4  10   3   37.10    6.10
  -4  10  -3   23.60    6.10
  -4  10  -3   25.00    6.00
  -4  10  -3   34.00    6.10
   4  10   3   38.70    6.50
   4  10   3   33.00    6.30
   4  10   3   40.70    5.40
   5 -10   3   -0.90    3.20
  -5 -10  -3    2.50    3.10
  -5 -10  -3    4.20    4.10
  -5 -10  -3   -3.90    3.20
  -5  10  -3   -2.20    3.50
   5  10   3    2.30    3.40
  -5  10  -3   -3.00    3.10
   5  10   3    1.90    2.20
  -5  10  -3   -3.90    3.00
   5  10   3    1.10    3.10
   5  10   3    1.60    3.40
   5  10   3    3.50    2.40
  -6 -10  -3   13.20    5.00
  -6 -10  -3    9.40    4.30
   6 -10   3    7.90    4.30
  -6 -10  -3    8.10    4.70
   6  10   3    9.30    3.80
   6  10   3    1.00    3.50
   6  10   3   10.50    2.60
  -6  10  -3    2.10    3.90
   6  10   3    9.60    2.70
   6  10   3   13.80    7.00
  -6  10  -3   12.60    4.90
  -6  10  -3    8.00    4.80
  -7 -10  -3   16.20    5.00
  -7 -10  -3   19.00    6.10
   7 -10   3   14.20    3.00
  -7 -10  -3   12.50    5.00
  -7  10  -3    5.60    4.80
   7  10   3   13.50    4.20
   7  10   3   14.90    4.40
   7  10   3    9.30    4.10
  -7  10  -3   10.60    5.90
  -8 -10  -3   32.10    6.10
  -8 -10  -3   29.40    6.60
  -8 -10  -3   29.60    7.00
   8  10   3   26.70    5.00
  -8  10  -3   31.40    6.60
   8  10   3   36.90    7.30
  -8  10  -3   26.30    7.50
  -8  10  -3   39.30    9.30
   8  10   3   25.20    5.00
  -9 -10  -3   14.60    5.10
  -9 -10  -3    9.10    4.50
   9 -10   3    4.20    1.90
   9  10   3    9.30    3.50
  -9  10  -3    4.00    4.00
  -9  10  -3    5.50    4.30
   9  10   3    3.70    2.90
   9  10   3    8.70    3.50
 -10 -10  -3   25.70    6.30
 -10 -10  -3   16.00    5.60
 -10 -10  -3   15.70    5.00
  10  10   3   15.70    3.80
  10  10   3   24.80    4.40
 -10  10  -3   17.80    5.20
 -10  10  -3    4.20    5.50
  10  10   3   14.10    4.40
 -10  10  -3   18.00    5.90
 -11 -10  -3    4.70    4.50
 -11 -10  -3    6.60    5.00
  11  10   3    2.10    2.80
 -11  10  -3    7.00    4.90
  11  10   3    7.60    2.90
  11  10   3    5.40    2.70
 -11  10  -3    6.10    4.50
 -12 -10  -3    9.30    5.10
  12  10   3   14.10    2.90
 -12  10  -3    7.40    7.10
 -12  10  -3   11.20    5.10
 -10 -11   3   64.29   10.00
  10  11  -3   73.19    6.40
 -10  11   3   59.69    9.30
  10  11  -3   73.09    7.50
  10  11  -3   70.89    6.60
  -9 -11   3   61.99    8.70
  -9 -11   3   56.39    8.80
  -9 -11   3   78.69   12.10
   9  11  -3   68.49    6.90
   9  11  -3   71.99    7.30
   9  11  -3   59.89    6.20
  -9  11   3   67.49   12.30
  -8 -11   3   -1.10    4.20
  -8 -11   3    5.30    4.40
  -8 -11   3   -1.00    3.50
   8  11  -3   -0.50    2.80
   8  11  -3    0.30    3.20
  -8  11   3    2.30    6.20
   8  11  -3    1.30    1.80
  -8  11   3   -3.30    3.60
  -8  11   3    4.50    4.60
  -7 -11   3   30.70    6.70
  -7 -11   3   17.40    5.70
  -7 -11   3   26.20    6.50
   7  11  -3    8.80    4.20
  -7  11   3   10.20    5.30
   7  11  -3   16.90    5.00
   7  11  -3   15.20    4.40
   7  11  -3   20.40    3.50
  -7  11   3   17.40    5.90
  -7  11   3   22.60    6.10
  -7  11   3   12.10    7.50
  -6 -11   3   -2.20    3.60
  -6 -11   3   -2.60    3.50
  -6 -11   3    1.10    3.60
  -6  11   3   -4.20    3.60
   6  11  -3    0.50    2.30
  -6  11   3    1.40    3.70
   6  11  -3   -2.20    2.40
  -6  11   3    0.50    3.70
   6  11  -3   -0.20    3.20
   6  11  -3    2.60    3.50
  -6  11   3   -5.90    3.40
  -5 -11   3    6.00    3.80
  -5 -11   3    0.90    4.30
  -5 -11   3   11.20    5.10
   5  11  -3   -1.10    3.20
  -5  11   3    0.20    3.60
  -5  11   3    4.00    4.10
  -5  11   3    0.50    4.80
   5  11  -3    1.60    3.20
   5  11  -3    2.60    2.70
   5  11  -3    2.90    3.60
  -5  11   3    0.70    3.80
  -4 -11   3    7.90    4.60
  -4 -11   3    4.30    3.50
   4  11  -3   -0.90    2.50
   4  11  -3   -0.70    3.10
  -4  11   3   -1.10    3.10
   4  11  -3    2.70    3.80
  -4  11   3   -5.10    3.50
   4  11  -3    2.90    3.90
  -4  11   3    2.80    3.90
  -3 -11   3   97.69   11.00
   3 -11  -3   97.09    5.40
  -3 -11   3  108.19    9.30
  -3  11   3  106.29   10.40
   3  11  -3   91.29    9.20
  -3  11   3   99.19   16.30
  -3  11   3  120.29   10.60
   3  11  -3   95.89    8.10
   3  11  -3   86.79    9.00
   3  11  -3  104.49   10.20
  -2 -11   3  215.48   14.00
  -2 -11   3  218.78   12.20
   2 -11  -3  211.38    8.60
  -2  11   3  200.78   14.80
   2  11  -3  241.98   14.80
  -2  11   3  223.08   13.50
  -2  11   3  235.98   14.30
   2  11  -3  231.18   13.20
   2  11  -3  210.98   13.30
   2  11  -3  206.78   11.90
  -1 -11   3  115.29   11.30
  -1 -11   3  120.89    9.30
   1 -11  -3  131.09    7.40
   1  11  -3  132.79   11.70
   1  11  -3  133.19   10.50
   1  11  -3  121.39   10.50
  -1  11   3  118.99   14.00
  -1  11   3  133.29   11.10
  -1  11   3  120.29   11.70
   0 -11  -3  179.78   12.50
   0 -11  -3  189.68    9.30
   0 -11   3  154.68   14.70
   0  11   3  201.88   13.90
   0  11  -3  194.78   14.00
   0  11  -3  189.98   12.90
   0  11   3  173.68   11.90
   0  11  -3  200.48   14.90
   0  11   3  167.38   12.30
  -1 -11  -3   55.69    6.60
  -1 -11  -3   42.80    7.40
   1 -11   3   59.69    6.80
  -1  11  -3   55.79    8.40
   1  11   3   45.70    7.60
   1  11   3   54.29    8.40
   1  11   3   65.39    9.20
   1  11   3   61.89    7.70
  -1  11  -3   61.39   10.20
  -2 -11  -3  214.28   13.30
   2 -11   3  188.18   10.00
  -2 -11  -3  195.88   13.50
   2  11   3  211.78   13.90
   2  11   3  228.48   13.50
  -2  11  -3  212.48   13.50
   2  11   3  212.08   13.30
   2  11   3  234.78   13.10
  -2  11  -3  209.98   13.20
  -2  11  -3  205.58   15.00
  -3 -11  -3  116.49   10.60
  -3 -11  -3  133.59    9.30
   3 -11   3  146.19   20.60
  -3 -11  -3  145.49   11.60
   3  11   3  115.79   10.60
   3  11   3  126.89   10.50
  -3  11  -3  129.99   11.10
   3  11   3  130.49    9.00
   3  11   3  139.09   11.00
  -3  11  -3  161.88   25.70
  -3  11  -3  121.49   10.80
  -4 -11  -3  122.99   11.00
  -4 -11  -3  133.09    9.80
  -4 -11  -3  147.79   12.20
   4 -11   3  123.59   11.30
   4  11   3  135.49    8.70
   4  11   3  133.39    8.40
   4  11   3  129.99   11.10
  -4  11  -3  131.79   10.80
   4  11   3  138.09   10.60
  -4  11  -3  144.89   13.70
   4  11   3  123.09   10.50
  -4  11  -3  123.69   11.10
   5 -11   3  160.48   11.70
  -5 -11  -3  137.29   11.70
  -5 -11  -3  134.19   11.60
  -5 -11  -3  145.59   10.40
  -5  11  -3  147.99   11.90
   5  11   3  140.09    7.90
   5  11   3  159.18   11.10
  -5  11  -3  143.89   13.80
   5  11   3  132.09   10.70
  -5  11  -3  146.79   11.50
   5  11   3  133.09   10.70
   5  11   3  121.09    7.80
  -6 -11  -3  283.17   14.70
  -6 -11  -3  266.97   15.90
  -6 -11  -3  283.67   15.80
   6  11   3  286.27   10.00
  -6  11  -3  281.57   16.10
   6  11   3  269.07   14.20
  -6  11  -3  295.47   19.00
   6  11   3  249.28   14.10
  -6  11  -3  285.87   15.70
   6  11   3  282.57   10.30
   6  11   3  296.77   14.30
   7 -11   3  163.38    7.40
  -7 -11  -3  177.28   13.50
  -7 -11  -3  178.08   12.90
  -7 -11  -3  150.78   11.50
   7  11   3  164.58   10.50
  -7  11  -3  117.29   17.80
   7  11   3  143.99   10.60
   7  11   3  153.98   10.70
  -7  11  -3  171.58   13.00
  -7  11  -3  188.88   13.40
  -8 -11  -3  106.39   10.50
  -8 -11  -3   92.99   12.40
  -8 -11  -3  104.79   10.80
   8  11   3  111.39    9.30
  -8  11  -3  100.39   10.50
   8  11   3  116.99    9.10
   8  11   3   89.79    8.00
  -9 -11  -3   98.79   10.30
  -9 -11  -3   93.29   10.20
   9  11   3   88.09    8.00
   9  11   3   94.09    8.20
 -10 -11  -3    7.60    5.40
  10  11   3   11.90    3.90
 -10  11  -3    4.50    4.60
  10  11   3   10.40    3.60
  10  11   3    9.90    3.90
  -7 -12   3   34.90    7.20
   7  12  -3   29.40    4.30
  -7  12   3   34.80    7.50
   7  12  -3   25.20    6.00
   7  12  -3   42.30    6.50
   7  12  -3   33.00    6.40
  -6 -12   3   11.60    5.20
  -6  12   3    6.90    6.70
   6  12  -3   24.10    9.00
   6  12  -3    9.00    3.20
   6  12  -3   15.00    5.00
  -6  12   3   10.30    4.90
   6  12  -3   15.80    5.10
  -5 -12   3    7.70    4.30
   5  12  -3   -4.00    2.30
   5  12  -3    2.60    3.70
  -5  12   3    0.30    4.10
   5  12  -3    6.50    4.00
  -5  12   3    3.80    4.30
   5  12  -3    7.00    4.60
  -4 -12   3    8.20    4.30
   4  12  -3    1.40    3.80
   4  12  -3    3.80    4.70
   4  12  -3    0.80    3.00
  -4  12   3    8.60    5.00
   4  12  -3    6.30    4.80
   3 -12  -3   61.39    4.50
  -3 -12   3   71.79    8.60
   3  12  -3   67.39    7.50
  -3  12   3   70.69   11.00
   3  12  -3   45.90    7.60
  -3  12   3   63.09    9.60
   3  12  -3   63.19    8.80
   3  12  -3   73.79   10.40
  -3  12   3   45.90    9.40
  -2 -12   3   -0.60    3.30
   2 -12  -3    2.90    2.30
  -2  12   3    4.00    4.50
  -2  12   3    4.00    3.90
   2  12  -3    3.60    4.50
   2  12  -3    2.80    3.70
  -2  12   3    5.10    4.80
   2  12  -3    5.50    4.50
   2  12  -3   12.00    5.30
  -1 -12   3    8.90    4.00
   1 -12  -3    2.70    2.40
  -1  12   3    1.90    4.10
  -1  12   3    0.10    3.90
   1  12  -3    5.60    3.90
   1  12  -3   -0.10    7.20
   1  12  -3    5.60    4.80
   1  12  -3    3.10    3.60
  -1  12   3    3.40    3.90
   0 -12  -3   22.30    4.40
   0 -12   3   16.20    4.60
   0  12   3   27.50    6.80
   0  12  -3   22.50    6.20
   0  12   3   31.40    6.70
   0  12  -3   15.10    5.50
   0  12   3   31.80    7.80
   0  12  -3   25.00    6.40
   0  12   3   20.40    5.80
   1 -12   3   20.50    4.80
  -1 -12  -3   24.20    6.40
   1 -12   3   23.80   10.20
  -1  12  -3   28.50    6.60
   1  12   3    7.10    4.20
   1  12   3   23.40    6.50
  -1  12  -3   23.60    8.80
   1  12   3   12.30    5.60
  -1  12  -3   27.60    7.40
   1  12   3   17.30    5.60
  -2 -12  -3   13.10    5.50
   2 -12   3   18.50    4.10
  -2 -12  -3   15.40    4.50
   2 -12   3   15.50    6.70
  -2  12  -3    4.10    4.70
  -2  12  -3   20.60    5.80
   2  12   3    9.40    4.60
   2  12   3   16.80    4.60
   2  12   3   12.00    5.00
  -3 -12  -3   12.90    6.40
   3 -12   3   12.80    3.50
  -3 -12  -3   15.20    4.70
   3 -12   3    7.20    5.50
   3  12   3    9.90    4.00
   3  12   3    2.80    4.10
   3  12   3    3.80    4.70
  -3  12  -3   11.90    5.60
   3  12   3   -1.60    4.20
  -3  12  -3   12.80    5.80
  -4 -12  -3   33.00    6.20
  -4 -12  -3   29.30   10.70
   4 -12   3   18.70    3.90
   4 -12   3   24.40    6.80
   4  12   3   20.90    6.30
   4  12   3   31.40    5.10
   4  12   3   20.00    5.70
   4  12   3   41.10    6.00
   4  12   3   20.10    6.50
  -5 -12  -3   31.90    7.20
  -5 -12  -3   31.80    6.30
   5 -12   3   32.40    4.20
   5  12   3   22.80    6.20
  -5  12  -3   34.80    7.30
   5  12   3   34.50    7.20
   5  12   3   27.10    6.00
   5  12   3   28.10    4.70
   5  12   3   30.80    4.80
  -6 -12  -3   15.80    5.20
   6 -12   3   28.80    3.90
  -6 -12  -3   25.60    6.90
   6  12   3   26.00    3.80
   6  12   3   27.20    6.50
   6  12   3   25.80    6.20
   6  12   3   25.60    4.10
   6  12   3   35.50    6.80
  -6  12  -3   36.20    7.50
  -7 -12  -3   -0.20    4.10
  -7 -12  -3    4.30    5.30
   7  12   3    3.30    3.70
   7  12   3   -5.10    3.70
  -7  12  -3   -0.20    4.40
   0 -13  -3    9.50    3.70
   0 -13   3   11.40    3.80
   0  13   3    7.00    4.50
 -20   0   4  283.27   16.50
 -20   0   4  283.87   14.80
 -19   0   4  529.05   21.90
 -19   0   4  523.95   20.00
 -18   0   4  424.66   18.80
 -18   0   4  411.36   17.20
 -17   0   4    1.50    3.10
 -17   0   4    0.50    2.80
 -17   0   4    1.90    1.70
 -16   0   4  301.37   13.90
 -16   0   4  308.87   15.00
 -16   0   4  312.77    9.70
 -15   0   4 1307.27   33.40
 -15   0   4 1312.47   32.30
 -15   0   4 1316.57   26.10
 -14   0   4 1059.09   22.20
 -14   0   4 1051.29   28.30
 -14   0   4 1069.19   27.50
 -13   0   4 1004.70   25.60
 -13   0   4  971.00   26.10
 -13   0   4  968.60   20.80
 -12   0   4  532.35   16.90
 -12   0   4  544.65   17.50
 -11   0   4  486.95   15.80
 -11   0   4  498.65   15.60
 -11   0   4  490.75   12.40
 -10   0   4  403.86   10.80
 -10   0   4  430.16   14.00
 -10   0   4  426.36   13.70
  -9   0   4   49.00    4.70
  -9   0   4   40.10    4.70
  -8   0   4   35.60    2.90
  -8   0   4   32.90    4.20
  -8   0   4   29.30    4.00
  -7   0   4  305.27    9.90
  -7   0   4  279.57    7.70
  -7   0   4  294.97    9.80
  -6   0   4  459.15   10.20
   6   0  -4  460.95   12.50
  -6   0   4  458.25   12.10
  -6   0   4  453.65   12.10
   5   0  -4 7937.41  147.99
   4   0  -4   56.89    2.70
   4   0  -4   54.99    3.50
  -4   0   4   56.59    2.60
  -3   0   4  874.91   15.50
  -3   0   4  887.41   17.00
   3   0  -4  861.21   15.60
  -3   0   4  856.11   13.90
   3   0  -4  873.41   17.10
   2   0  -4 3723.43   96.69
  -2   0   4 3528.75   94.39
   1   0  -4 4132.89  107.59
  -1   0   4 4054.39  106.69
   0   0   4 3629.04  101.99
   0   0  -4 3612.94  102.59
   1   0   4 4346.27  118.69
  -1   0  -4 4509.55  121.59
   2   0   4  342.97    7.00
  -2   0  -4  329.97    7.00
   2   0   4  312.07    7.70
  -2   0  -4  331.37    7.30
  -3   0  -4 8043.80  187.58
   3   0   4 7519.15  181.88
   4   0   4 9459.05  215.28
  -4   0  -4 9510.05  217.08
  -5   0  -4 1420.46   24.00
  -5   0  -4 1424.36   27.10
   5   0   4 1419.76   27.20
  -6   0  -4 2421.46   39.40
  -6   0  -4 2412.16   43.50
   6   0   4 2492.25   47.60
  -7   0  -4   44.80    4.20
  -7   0  -4   43.70    2.60
   7   0   4   45.40    4.30
  -8   0  -4  909.41   21.40
  -8   0  -4  875.51   16.40
   8   0   4  890.71   21.50
  -9   0  -4  559.54   11.50
  -9   0  -4  541.95   16.10
   9   0   4  558.94   16.50
 -10   0  -4    5.90    2.70
 -10   0  -4    9.40    1.70
  10   0   4    9.50    2.80
 -11   0  -4  692.23   20.10
  11   0   4  708.03   20.60
 -11   0  -4  708.03   14.40
 -12   0  -4  211.38    6.60
  12   0   4  198.78   10.80
 -12   0  -4  217.38   10.90
 -13   0  -4  220.88   11.50
 -13   0  -4  216.48   10.40
  13   0   4  201.38   11.50
 -13   0  -4  200.58    6.70
 -14   0  -4  289.77   13.90
 -14   0  -4  306.87   12.90
  14   0   4  316.37   14.70
 -14   0  -4  297.97    8.80
 -14   0  -4  298.57   11.70
  15   0   4   77.69   11.20
 -15   0  -4   72.59    4.40
 -15   0  -4   67.39    6.90
 -15   0  -4   72.09    6.10
 -15   0  -4   79.99    8.20
  16   0   4  156.18   11.30
 -16   0  -4  151.88    6.30
 -16   0  -4  134.49   10.50
 -16   0  -4  146.79    9.50
 -16   0  -4  149.88    8.40
 -17   0  -4    7.60    4.00
 -17   0  -4   -0.30    1.90
 -17   0  -4    3.60    4.20
  17   0   4    3.10    3.70
 -17   0  -4    5.50    2.60
 -18   0  -4   45.40    4.20
 -18   0  -4   59.69    7.60
 -18   0  -4   55.69    5.60
 -18   0  -4   82.99   16.10
 -19   0  -4    1.90    2.30
 -19   0  -4   -3.50    2.80
 -19   0  -4    0.40    3.90
 -19   0  -4   -0.10    2.30
 -19  -1   4   -4.40    2.60
 -19  -1   4   -3.90    3.80
 -19   1   4   -2.90    3.40
 -19   1   4   -0.40    2.00
 -19   1   4    5.00    2.40
 -19   1   4    4.70    3.70
 -19   1   4   -2.40    1.30
 -18  -1   4   66.29    7.50
 -18  -1   4   45.90    9.10
 -18   1   4   49.90    3.20
 -18   1   4   58.39    5.20
 -18   1   4   58.69    7.90
 -18   1   4   49.00    8.00
 -17  -1   4   43.00    6.70
 -17   1   4   42.10    2.90
 -17   1   4   42.20    4.70
 -17   1   4   44.80    7.20
 -17   1   4   39.30    7.00
 -16  -1   4  143.69    9.00
 -16  -1   4  128.79   10.30
 -16   1   4  137.89    4.70
 -16   1   4  134.99    7.60
 -16   1   4  131.79    9.80
 -16   1   4  145.89   10.50
 -15  -1   4    5.00    3.60
 -15  -1   4    5.80    3.00
 -15   1   4    5.10    1.40
 -15   1   4    4.40    2.50
 -15   1   4    7.10    3.40
 -15   1   4    2.80    3.10
 -14  -1   4   75.39    8.70
 -14  -1   4   67.39    6.30
 -14   1   4   61.79    2.80
 -14   1   4   73.19    8.20
 -14   1   4   57.19    8.70
 -14   1   4   74.59    5.80
 -13  -1   4    5.50    3.30
 -13  -1   4    4.60    2.60
 -13   1   4    6.20    3.10
 -13   1   4    7.10    3.20
 -13   1   4    7.30    2.70
 -12  -1   4  635.34   20.10
 -12  -1   4  664.13   18.20
 -12   1   4  672.13   20.40
 -12   1   4  647.44   17.30
 -12   1   4  691.03   19.30
 -11  -1   4   11.60    3.40
 -11  -1   4   11.10    2.80
 -11   1   4    8.50    3.00
 -11   1   4    6.90    2.30
 -11   1   4    9.00    2.70
 -10  -1   4   97.49    6.90
 -10  -1   4  107.29    6.10
 -10   1   4  100.19    6.20
 -10   1   4   95.19    5.70
 -10   1   4   93.39    6.80
  -9  -1   4   -1.00    1.50
  -9  -1   4    2.30    1.50
  -9   1   4    5.80    2.00
  -9   1   4    2.40    2.10
  -9   1   4    3.00    1.90
  -8  -1   4  167.38    8.10
  -8  -1   4  181.08    7.20
  -8   1   4  174.98    8.30
  -8   1   4  161.18    7.10
  -8   1   4  159.08    6.90
  -7  -1   4  316.97    9.50
  -7  -1   4  318.37   10.80
  -7   1   4  301.67   10.80
  -7   1   4  308.57    9.40
  -7   1   4  305.97    9.90
   7   1  -4  316.77    9.80
   6  -1  -4   73.19    4.40
  -6  -1   4   67.29    4.70
  -6  -1   4   70.49    4.00
  -6   1   4   71.19    4.30
  -6   1   4   68.99    4.00
  -6   1   4   65.39    4.80
   6   1  -4   68.79    4.20
   5  -1  -4  550.44   13.00
  -5   1   4  553.94   14.10
  -5   1   4  541.35    9.60
  -5   1   4  531.45   11.90
   5   1  -4  551.74   12.60
   4  -1  -4  484.75   11.50
  -4  -1   4  481.35    8.40
  -4  -1   4  477.65    8.50
  -4  -1   4  479.15   10.70
  -4   1   4  469.95   10.10
  -4   1   4  480.75   12.40
  -4   1   4  478.65   11.40
   4   1  -4  487.25    8.60
   4   1  -4  489.85   11.00
  -4   1   4  487.35    8.90
   3  -1  -4   41.00    3.20
   3  -1  -4   41.80    1.60
  -3  -1   4   41.20    2.40
   3  -1  -4   36.60    2.80
  -3  -1   4   44.70    1.90
  -3  -1   4   41.10    1.80
  -3   1   4   38.40    2.00
   3   1  -4   39.50    1.20
   3   1  -4   43.60    1.20
  -3   1   4   30.80    3.20
   3   1  -4   39.60    2.50
   3   1  -4   42.90    1.70
  -3   1   4   40.70    2.80
  -2  -1   4  548.55   10.90
   2  -1  -4  522.15   11.70
  -2  -1   4  542.65   10.10
   2  -1  -4  542.75   10.00
  -2   1   4  546.05   12.00
   2   1  -4  562.74    9.90
  -2   1   4  536.85   11.70
  -2   1   4  550.84   10.30
   2   1  -4  537.95    9.80
   2   1  -4  541.95   10.90
   1  -1  -4    2.80    1.00
  -1  -1   4    4.60    1.00
  -1  -1   4    2.20    0.90
   1  -1  -4    2.10    0.80
   1  -1  -4    3.80    0.90
   1   1  -4    4.30    0.90
  -1   1   4    3.70    0.90
   1   1  -4    4.50    1.00
  -1   1   4    3.80    1.00
  -1   1   4    3.40    0.90
   0  -1  -4    0.10    0.60
   0  -1   4    0.40    0.70
   0  -1   4    0.10    0.70
   0  -1  -4    1.30    0.70
   0  -1  -4    0.10    0.80
   0   1   4    0.30    0.70
   0   1   4    0.40    0.50
   0   1  -4    1.10    0.80
   0   1   4   -0.10    0.60
   0   1   4    0.00    0.70
  -1  -1  -4  124.69    3.90
   1  -1   4  126.89    4.00
  -1  -1  -4  130.19    3.50
  -1  -1  -4  122.09    4.20
  -1   1  -4  129.09    4.00
   1   1   4  124.29    4.20
   1   1   4  126.79    3.40
   1   1   4  123.19    3.90
  -2  -1  -4    7.10    0.90
  -2  -1  -4    7.00    1.30
  -2  -1  -4    6.70    1.20
   2  -1   4    7.30    1.20
  -2  -1  -4    4.90    1.00
   2   1   4    6.90    1.20
  -2   1  -4    7.10    1.40
   2   1   4    7.80    1.00
   2   1   4    7.10    1.30
   2   1   4    8.90    1.50
  -3  -1  -4  347.17    8.30
  -3  -1  -4  369.86    9.30
   3  -1   4  351.26    8.80
  -3  -1  -4  354.96    7.00
   3  -1   4  351.46    7.80
  -3  -1  -4  352.56    7.80
  -3   1  -4  354.76    8.00
   3   1   4  363.26    9.20
   3   1   4  359.76    7.80
   3   1   4  343.97    7.40
   4  -1   4 5475.85   87.29
   5  -1   4 1373.36   22.70
  -5  -1  -4 1391.46   27.00
  -5  -1  -4 1384.06   23.50
   5  -1   4 1380.26   26.20
  -5   1  -4 1405.26   26.40
   5   1   4 1376.36   22.00
   5   1   4 1388.06   27.10
   5   1   4 1373.16   22.10
  -5   1  -4 1313.87   23.80
  -6  -1  -4 1868.11   31.50
   6  -1   4 1916.71   35.10
  -6  -1  -4 1922.31   36.10
  -6   1  -4 1897.21   32.10
  -6   1  -4 1898.91   35.00
   6   1   4 1906.41   36.20
  -7  -1  -4   85.19    3.50
  -7  -1  -4   89.09    5.80
   7  -1   4   84.89    5.40
   7   1   4   87.19    5.90
  -7   1  -4   93.29    5.40
  -7   1  -4   86.79    3.80
  -8  -1  -4   52.89    3.00
  -8  -1  -4   56.29    5.10
   8  -1   4   47.80    4.60
  -8   1  -4   51.49    3.10
  -8   1  -4   57.29    4.70
   8   1   4   46.90    5.40
  -9  -1  -4 2269.67   44.10
   9  -1   4 2204.38   43.00
  -9  -1  -4 2252.67   37.10
   9   1   4 2259.97   44.50
  -9   1  -4 2223.48   42.80
  -9   1  -4 2197.48   37.70
 -10  -1  -4   18.90    3.90
 -10  -1  -4   15.60    2.00
  10  -1   4   15.40    3.60
  10   1   4   15.40    3.80
 -10   1  -4   16.30    2.20
 -10   1  -4   21.60    4.10
 -11  -1  -4  779.82   19.10
 -11  -1  -4  793.42   22.50
  11  -1   4  816.42   22.10
 -11  -1  -4  805.62   15.90
  11   1   4  802.62   22.90
 -11   1  -4  833.72   16.70
 -11   1  -4  794.32   21.60
 -12  -1  -4   99.29    6.20
 -12  -1  -4  102.69    9.80
 -12  -1  -4  109.69    4.60
  12  -1   4   89.29    7.60
  12   1   4   99.49    8.30
 -12   1  -4   93.49    7.30
 -12   1  -4   95.29    4.80
 -13  -1  -4  130.59    5.40
 -13  -1  -4  127.79    7.30
  13  -1   4  132.79    9.20
 -13  -1  -4  137.19    9.60
 -13   1  -4  146.89    8.70
 -13   1  -4  125.59   16.70
  13   1   4  123.79    9.60
 -13   1  -4  121.19    6.50
  14  -1   4  203.98   11.60
 -14  -1  -4  197.78    8.80
 -14  -1  -4  201.68   11.90
 -14  -1  -4  180.38    9.10
 -14  -1  -4  184.38    8.20
 -14   1  -4  195.98   11.00
 -14   1  -4  191.08   10.20
  14   1   4  185.28   12.00
 -14   1  -4  185.08    7.10
 -14   1  -4  196.38   11.30
 -15  -1  -4    0.30    3.00
  15  -1   4    1.80    3.50
 -15  -1  -4    4.00    2.50
 -15  -1  -4    5.10    2.40
 -15  -1  -4    3.10    1.90
 -15   1  -4    8.40    3.70
 -15   1  -4    1.70    3.50
 -15   1  -4    9.10    3.60
  15   1   4   -1.40    2.70
 -15   1  -4    5.70    2.10
  16  -1   4    7.40    4.00
 -16  -1  -4    6.40    2.50
 -16  -1  -4    9.10    2.40
 -16  -1  -4    2.90    2.60
 -16  -1  -4    6.30    3.70
 -16   1  -4    6.70    3.20
 -16   1  -4    4.10    3.30
  16   1   4    4.30    3.90
 -16   1  -4    6.70    2.30
 -16   1  -4    7.30    3.80
  17  -1   4    2.30    3.60
 -17  -1  -4    2.00    2.00
 -17  -1  -4    5.30    2.20
 -17  -1  -4    0.40    3.30
 -17  -1  -4    0.40    2.40
 -17  -1  -4   -2.30    1.90
 -17   1  -4   -2.00    2.80
 -17   1  -4    1.70    3.30
 -17   1  -4    4.00    2.90
 -17   1  -4    0.80    1.90
 -18  -1  -4   33.40    5.50
 -18  -1  -4   46.40    4.10
 -18  -1  -4   34.10    3.80
 -18  -1  -4   28.50    6.50
 -18   1  -4   30.70    6.30
 -18   1  -4   26.80    6.60
 -18   1  -4   34.50    5.60
 -18   1  -4   35.80    4.10
 -19  -1  -4    1.50    3.90
 -19  -1  -4    1.30    2.00
 -19   1  -4    5.40    3.90
 -19   1  -4    4.90    3.10
 -19   1  -4   -3.20    1.90
 -19   1  -4   -1.10    4.10
 -19  -2   4   22.70    5.90
 -19  -2   4   14.30    5.30
 -19  -2   4   17.20    2.10
 -19   2   4   15.70    2.70
 -19   2   4   16.60    5.10
 -19   2   4   18.60    4.10
 -19   2   4   16.40    2.70
 -19   2   4   25.50    5.80
 -18  -2   4   51.39    6.10
 -18  -2   4   61.59    8.40
 -18  -2   4   50.79    3.10
 -18   2   4   43.70    3.90
 -18   2   4   55.89    8.30
 -18   2   4   50.59    3.80
 -18   2   4   60.89    8.00
 -18   2   4   52.49    6.60
 -17  -2   4   17.60    2.10
 -17  -2   4   19.30    2.10
 -17  -2   4   13.50    4.90
 -17  -2   4   18.90    4.10
 -17   2   4   27.80    6.30
 -17   2   4   20.30    3.40
 -17   2   4   16.80    2.50
 -17   2   4   21.50    5.10
 -17   2   4   16.10    4.20
 -16  -2   4   18.10    2.10
 -16  -2   4   21.50    2.20
 -16  -2   4   21.00    4.20
 -16  -2   4    8.20    4.30
 -16   2   4   17.00    5.10
 -16   2   4   16.40    4.40
 -16   2   4   19.30    4.30
 -16   2   4   15.50    2.60
 -15  -2   4  572.44   16.80
 -15  -2   4  551.24   11.50
 -15  -2   4  560.74   21.10
 -15  -2   4  572.94   11.30
 -15   2   4  570.44   13.10
 -15   2   4  585.14   18.30
 -15   2   4  620.84   21.90
 -15   2   4  555.14   22.30
 -14  -2   4  126.19    4.20
 -14  -2   4  124.09    7.30
 -14  -2   4  131.49   10.10
 -14  -2   4  136.99    4.20
 -14   2   4  139.99    8.70
 -14   2   4  135.09    5.40
 -14   2   4  143.39    8.70
 -14   2   4  142.09   10.10
 -13  -2   4   26.50    5.20
 -13  -2   4   24.70    2.00
 -13  -2   4   24.20    3.80
 -13  -2   4   23.70    2.00
 -13   2   4   23.60    5.50
 -13   2   4   28.50    4.70
 -13   2   4   38.30    5.50
 -13   2   4   24.70    2.80
 -12  -2   4   39.00    5.50
 -12  -2   4   59.89    2.60
 -12  -2   4   55.29    4.80
 -12  -2   4   64.59    2.80
 -12   2   4   64.19    6.00
 -12   2   4   56.79    3.50
 -12   2   4   56.89    5.50
 -12   2   4   63.89    6.80
 -11  -2   4   65.49    2.70
 -11  -2   4   64.99    2.60
 -11  -2   4   61.69    6.40
 -11  -2   4   63.99    4.70
 -11   2   4   64.69    5.60
 -11   2   4   61.19    5.10
 -11   2   4   70.09    6.80
 -10  -2   4  216.78    8.00
 -10  -2   4  209.88    5.00
 -10  -2   4  201.78    5.00
[truncated: 2,501,003 more chars]
