# Supplementary material for: Metathesis Reactions of a NHC‐Stabilized Phosphaborene
Source: Angew Chem Int Ed Engl. 2022 Jun 23;61(31):e202203345. doi: 10.1002/anie.202203345 (PMC9401048; doi:10.1002/anie.202203345)
Supplement: Supplementary file 5 — Supporting Information [file ANIE-61-0-s005.cif]

 
data_sh4693_a
 
_audit_creation_method            'SHELXL-2018/3'
_shelx_SHELXL_version_number      '2018/3'
_chemical_name_systematic         ?
_chemical_name_common             ?
_chemical_melting_point           ?
_chemical_formula_moiety          'C26 H52 B Cl2 N2 P Si5, C6 H6'
_chemical_formula_sum
 'C32 H58 B Cl2 N2 P Si5' 
_chemical_formula_weight          723.93

loop_
 _atom_type_symbol
 _atom_type_description
 _atom_type_scat_dispersion_real
 _atom_type_scat_dispersion_imag
 _atom_type_scat_source
 'C'  'C'   0.0033   0.0016
 'International Tables Vol C Tables 4.2.6.8 and 6.1.1.4'
 'H'  'H'   0.0000   0.0000
 'International Tables Vol C Tables 4.2.6.8 and 6.1.1.4'
 'B'  'B'   0.0013   0.0007
 'International Tables Vol C Tables 4.2.6.8 and 6.1.1.4'
 'N'  'N'   0.0061   0.0033
 'International Tables Vol C Tables 4.2.6.8 and 6.1.1.4'
 'Si'  'Si'   0.0817   0.0704
 'International Tables Vol C Tables 4.2.6.8 and 6.1.1.4'
 'P'  'P'   0.1023   0.0942
 'International Tables Vol C Tables 4.2.6.8 and 6.1.1.4'
 'Cl'  'Cl'   0.1484   0.1585
 'International Tables Vol C Tables 4.2.6.8 and 6.1.1.4'
 
_space_group_crystal_system       triclinic
_space_group_IT_number            2
_space_group_name_H-M_alt         'P -1'
_space_group_name_Hall            '-P 1'
 
_shelx_space_group_comment
;
The symmetry employed for this shelxl refinement is uniquely defined
by the following loop, which should always be used as a source of
symmetry information in preference to the above space-group names.
They are only intended as comments.
;
 
loop_
 _space_group_symop_operation_xyz
 'x, y, z'
 '-x, -y, -z'
 
_cell_length_a                    9.5866(6)
_cell_length_b                    9.9068(6)
_cell_length_c                    22.9521(15)
_cell_angle_alpha                 93.713(2)
_cell_angle_beta                  96.172(2)
_cell_angle_gamma                 103.382(2)
_cell_volume                      2099.3(2)
_cell_formula_units_Z             2
_cell_measurement_temperature     146(2)
_cell_measurement_reflns_used     9851
_cell_measurement_theta_min       2.23
_cell_measurement_theta_max       27.08
 
_exptl_crystal_description        'plate'
_exptl_crystal_colour             'yellow'
_exptl_crystal_density_meas       'not measured'
_exptl_crystal_density_method     ?
_exptl_crystal_density_diffrn     1.145          
_exptl_crystal_F_000              776
_exptl_transmission_factor_min    ?
_exptl_transmission_factor_max    ?
_exptl_crystal_size_max           0.245
_exptl_crystal_size_mid           0.171
_exptl_crystal_size_min           0.066
_exptl_absorpt_coefficient_mu     0.359
_shelx_estimated_absorpt_T_min    0.917
_shelx_estimated_absorpt_T_max    0.977
_exptl_absorpt_correction_type    'multi-scan'
_exptl_absorpt_correction_T_min   0.7147
_exptl_absorpt_correction_T_max   0.7455
_exptl_absorpt_process_details    
;
 SADABS 2016/2: Krause, L., Herbst-Irmer, R., Sheldrick G.M. & Stalke D.,
 J. Appl. Cryst. 48 (2015) 3-10
;
_exptl_absorpt_special_details    ?
_diffrn_ambient_temperature       146(2)
_diffrn_radiation_wavelength      0.71073
_diffrn_radiation_type            MoK\a
_diffrn_source                    'INCOATEC IµS microfocus sealed tube' 
_diffrn_measurement_device_type   'Bruker AXS D8 Venture, Photon II'
_diffrn_measurement_method        '\f and \w scans'
_diffrn_detector_area_resol_mean  ?
_diffrn_reflns_number             86634
_diffrn_reflns_av_unetI/netI      0.0261
_diffrn_reflns_av_R_equivalents   0.0573
_diffrn_reflns_limit_h_min        -12
_diffrn_reflns_limit_h_max        12
_diffrn_reflns_limit_k_min        -12
_diffrn_reflns_limit_k_max        12
_diffrn_reflns_limit_l_min        -29
_diffrn_reflns_limit_l_max        29
_diffrn_reflns_theta_min          2.122
_diffrn_reflns_theta_max          26.732
_diffrn_reflns_theta_full         25.242
_diffrn_measured_fraction_theta_max   1.000
_diffrn_measured_fraction_theta_full  1.000
_diffrn_reflns_Laue_measured_fraction_max    1.000
_diffrn_reflns_Laue_measured_fraction_full   1.000
_diffrn_reflns_point_group_measured_fraction_max   1.000
_diffrn_reflns_point_group_measured_fraction_full  1.000
_reflns_number_total              8923
_reflns_number_gt                 7236
_reflns_threshold_expression      'I > 2\s(I)'
_reflns_Friedel_coverage          0.000
_reflns_Friedel_fraction_max      .
_reflns_Friedel_fraction_full     .
 
_reflns_special_details
;
 Reflections were merged by SHELXL according to the crystal
 class for the calculation of statistics and refinement.
 
 _reflns_Friedel_fraction is defined as the number of unique
 Friedel pairs measured divided by the number that would be
 possible theoretically, ignoring centric projections and
 systematic absences.
;
 
_computing_data_collection        'APEX 3 (Bruker Nano, Inc., 2019)' 
_computing_cell_refinement        'SAINT V8.40A (Bruker Nano, Inc., 2019)'
_computing_data_reduction         'SAINT V8.40A (Bruker Nano, Inc., 2019)'
_computing_structure_solution     'SHELXT 2018/2 (Sheldrick, 2018)'
_computing_structure_refinement 
;
SHELXL-2018/3 (Sheldrick, 2018),                                              
SHELXLe Rev 1000 (Huebschle et al., 2011)
;
_computing_molecular_graphics     '?'
_computing_publication_material   'SHELXL-2018/3 (Sheldrick, 2018)'
_refine_special_details           ?
_refine_ls_structure_factor_coef  Fsqd
_refine_ls_matrix_type            full
_refine_ls_weighting_scheme       calc
_refine_ls_weighting_details
'w=1/[\s^2^(Fo^2^)+(0.0348P)^2^+1.2177P] where P=(Fo^2^+2Fc^2^)/3'
_atom_sites_solution_primary      direct
_atom_sites_solution_secondary    difmap
_atom_sites_solution_hydrogens    geom
_refine_ls_hydrogen_treatment     constr
_refine_ls_extinction_method      none
_refine_ls_extinction_coef        .
_refine_ls_number_reflns          8923
_refine_ls_number_parameters      549
_refine_ls_number_restraints      583
_refine_ls_R_factor_all           0.0495
_refine_ls_R_factor_gt            0.0359
_refine_ls_wR_factor_ref          0.0912
_refine_ls_wR_factor_gt           0.0830
_refine_ls_goodness_of_fit_ref    1.041
_refine_ls_restrained_S_all       1.029
_refine_ls_shift/su_max           0.000
_refine_ls_shift/su_mean          0.000
 
loop_
 _atom_site_label
 _atom_site_type_symbol
 _atom_site_fract_x
 _atom_site_fract_y
 _atom_site_fract_z
 _atom_site_U_iso_or_equiv
 _atom_site_adp_type
 _atom_site_occupancy
 _atom_site_site_symmetry_order  
 _atom_site_calc_flag
 _atom_site_refinement_flags_posn
 _atom_site_refinement_flags_adp
 _atom_site_refinement_flags_occupancy
 _atom_site_disorder_assembly
 _atom_site_disorder_group
B1 B 0.7696(2) 0.71174(19) 0.22632(8) 0.0207(4) Uani 1 1 d D . . . .
Si1 Si 0.81617(5) 0.79333(5) 0.14920(2) 0.01900(10) Uani 1 1 d . . . . .
Si2 Si 0.62703(5) 0.84877(6) 0.08829(2) 0.02856(12) Uani 1 1 d . . . . .
Si3 Si 0.90976(6) 0.63525(5) 0.09317(2) 0.02935(12) Uani 1 1 d . . . . .
Si4 Si 0.99993(6) 1.00027(5) 0.16803(2) 0.02983(12) Uani 1 1 d . . . . .
N1 N 0.57093(15) 0.77746(16) 0.28478(6) 0.0266(3) Uani 1 1 d . . . . .
N2 N 0.50555(15) 0.57547(14) 0.23517(6) 0.0241(3) Uani 1 1 d . . . . .
C1 C 0.61545(17) 0.68978(16) 0.24778(7) 0.0208(3) Uani 1 1 d . . . . .
C2 C 0.43234(19) 0.7156(2) 0.29720(8) 0.0326(4) Uani 1 1 d . . . . .
C3 C 0.39211(19) 0.5896(2) 0.26630(8) 0.0309(4) Uani 1 1 d . . . . .
C4 C 0.2550(2) 0.4798(2) 0.26607(11) 0.0464(6) Uani 1 1 d . . . . .
H4A H 0.198796 0.466469 0.226978 0.070 Uiso 1 1 calc R U . . .
H4B H 0.198152 0.509093 0.295387 0.070 Uiso 1 1 calc R U . . .
H4C H 0.278318 0.391950 0.275705 0.070 Uiso 1 1 calc R U . . .
C5 C 0.3508(2) 0.7794(3) 0.33887(10) 0.0520(6) Uani 1 1 d . . . . .
H5A H 0.322189 0.858815 0.322065 0.078 Uiso 1 1 calc R U . . .
H5B H 0.412542 0.811214 0.376403 0.078 Uiso 1 1 calc R U . . .
H5C H 0.264361 0.709862 0.345457 0.078 Uiso 1 1 calc R U . . .
C6 C 0.6611(2) 0.9185(2) 0.30580(9) 0.0393(5) Uani 1 1 d . . . . .
H6 H 0.743097 0.936288 0.281582 0.047 Uiso 1 1 calc R U . . .
C7 C 0.5814(3) 1.0327(2) 0.29607(11) 0.0513(6) Uani 1 1 d . . . . .
H7A H 0.526211 1.015327 0.256714 0.077 Uiso 1 1 calc R U . . .
H7B H 0.651356 1.123136 0.299471 0.077 Uiso 1 1 calc R U . . .
H7C H 0.515232 1.033204 0.325747 0.077 Uiso 1 1 calc R U . . .
C8 C 0.7275(3) 0.9264(3) 0.36911(12) 0.0684(8) Uani 1 1 d . . . . .
H8A H 0.784146 0.856207 0.373223 0.103 Uiso 1 1 calc R U . . .
H8B H 0.650658 0.908911 0.394562 0.103 Uiso 1 1 calc R U . . .
H8C H 0.790715 1.019385 0.380597 0.103 Uiso 1 1 calc R U . . .
C9 C 0.5153(2) 0.45834(18) 0.19396(9) 0.0334(4) Uani 1 1 d . . . . .
H9 H 0.603974 0.491725 0.174561 0.040 Uiso 1 1 calc R U . . .
C10 C 0.5373(3) 0.3339(2) 0.22493(13) 0.0689(9) Uani 1 1 d . . . . .
H10A H 0.543604 0.259359 0.195820 0.103 Uiso 1 1 calc R U . . .
H10B H 0.455544 0.300778 0.246806 0.103 Uiso 1 1 calc R U . . .
H10C H 0.626923 0.360502 0.252299 0.103 Uiso 1 1 calc R U . . .
C11 C 0.3893(3) 0.4199(3) 0.14508(10) 0.0518(6) Uani 1 1 d . . . . .
H11A H 0.369918 0.505007 0.130050 0.078 Uiso 1 1 calc R U . . .
H11B H 0.303385 0.367756 0.160487 0.078 Uiso 1 1 calc R U . . .
H11C H 0.413333 0.362225 0.113125 0.078 Uiso 1 1 calc R U . . .
C12 C 0.5027(2) 0.9190(3) 0.13258(11) 0.0510(6) Uani 1 1 d . . . . .
H12A H 0.424491 0.939283 0.106087 0.077 Uiso 1 1 calc R U . . .
H12B H 0.556685 1.004676 0.156253 0.077 Uiso 1 1 calc R U . . .
H12C H 0.461798 0.849758 0.158622 0.077 Uiso 1 1 calc R U . . .
C13 C 0.7007(3) 0.9828(3) 0.03825(11) 0.0570(7) Uani 1 1 d . . . . .
H13A H 0.766404 0.947994 0.014606 0.086 Uiso 1 1 calc R U . . .
H13B H 0.753350 1.069093 0.061852 0.086 Uiso 1 1 calc R U . . .
H13C H 0.620767 1.001388 0.012154 0.086 Uiso 1 1 calc R U . . .
C14 C 0.5137(3) 0.6952(3) 0.03903(11) 0.0601(7) Uani 1 1 d . . . . .
H14A H 0.433892 0.723091 0.016470 0.090 Uiso 1 1 calc R U . . .
H14B H 0.474626 0.620435 0.062979 0.090 Uiso 1 1 calc R U . . .
H14C H 0.573371 0.662037 0.011899 0.090 Uiso 1 1 calc R U . . .
C15 C 0.8049(3) 0.4516(2) 0.09594(11) 0.0505(6) Uani 1 1 d . . . . .
H15A H 0.703501 0.442715 0.080558 0.076 Uiso 1 1 calc R U . . .
H15B H 0.811172 0.427731 0.136763 0.076 Uiso 1 1 calc R U . . .
H15C H 0.845240 0.388170 0.071955 0.076 Uiso 1 1 calc R U . . .
C16 C 0.9048(3) 0.6740(3) 0.01429(9) 0.0528(6) Uani 1 1 d . . . . .
H16A H 0.946371 0.608051 -0.007679 0.079 Uiso 1 1 calc R U . . .
H16B H 0.960990 0.769194 0.011965 0.079 Uiso 1 1 calc R U . . .
H16C H 0.804460 0.664918 -0.002706 0.079 Uiso 1 1 calc R U . . .
C17 C 1.1032(2) 0.6444(3) 0.12107(11) 0.0510(6) Uani 1 1 d . . . . .
H17A H 1.136500 0.572516 0.098930 0.076 Uiso 1 1 calc R U . . .
H17B H 1.111297 0.629005 0.162920 0.076 Uiso 1 1 calc R U . . .
H17C H 1.162948 0.736477 0.115938 0.076 Uiso 1 1 calc R U . . .
C18 C 0.9246(3) 1.1483(2) 0.19464(13) 0.0578(7) Uani 1 1 d . . . . .
H18A H 0.999512 1.235497 0.197980 0.087 Uiso 1 1 calc R U . . .
H18B H 0.892466 1.131827 0.233237 0.087 Uiso 1 1 calc R U . . .
H18C H 0.842340 1.154990 0.166603 0.087 Uiso 1 1 calc R U . . .
C19 C 1.1501(2) 0.9856(3) 0.22469(10) 0.0512(6) Uani 1 1 d . . . . .
H19A H 1.191883 0.909231 0.211541 0.077 Uiso 1 1 calc R U . . .
H19B H 1.112105 0.966675 0.262080 0.077 Uiso 1 1 calc R U . . .
H19C H 1.224851 1.073099 0.230121 0.077 Uiso 1 1 calc R U . . .
C20 C 1.0849(3) 1.0459(3) 0.09975(10) 0.0516(6) Uani 1 1 d . . . . .
H20A H 1.010581 1.055875 0.068624 0.077 Uiso 1 1 calc R U . . .
H20B H 1.129970 0.971795 0.086777 0.077 Uiso 1 1 calc R U . . .
H20C H 1.158636 1.133915 0.108195 0.077 Uiso 1 1 calc R U . . .
P1A P 0.9271(9) 0.6601(10) 0.2609(3) 0.0283(8) Uani 0.549(3) 1 d D . P A 1
Si5A Si 0.8821(4) 0.5606(5) 0.34214(17) 0.0231(5) Uani 0.549(3) 1 d D . P A 1
Cl1A Cl 0.9116(2) 0.3594(2) 0.33255(9) 0.0359(4) Uani 0.549(3) 1 d D . P A 1
Cl2A Cl 0.6780(3) 0.5285(3) 0.36907(12) 0.0362(4) Uani 0.549(3) 1 d D . P A 1
C21A C 1.0176(5) 0.6503(6) 0.4065(2) 0.0217(10) Uani 0.549(3) 1 d D U P A 1
C22A C 1.0653(4) 0.7957(3) 0.41149(15) 0.0313(8) Uani 0.549(3) 1 d D U P A 1
H22A H 1.025394 0.847424 0.383494 0.038 Uiso 0.549(3) 1 calc R U P A 1
C23A C 1.1700(4) 0.8653(4) 0.45669(16) 0.0366(8) Uani 0.549(3) 1 d D U P A 1
H23A H 1.199965 0.964115 0.459909 0.044 Uiso 0.549(3) 1 calc R U P A 1
C24A C 1.2307(4) 0.7912(4) 0.49699(18) 0.0374(8) Uani 0.549(3) 1 d D U P A 1
H24A H 1.303677 0.839142 0.527471 0.045 Uiso 0.549(3) 1 calc R U P A 1
C25A C 1.1861(8) 0.6488(8) 0.4932(3) 0.0335(14) Uani 0.549(3) 1 d D U P A 1
H25A H 1.226877 0.598349 0.521542 0.040 Uiso 0.549(3) 1 calc R U P A 1
C26A C 1.0806(6) 0.5776(6) 0.4478(2) 0.0290(11) Uani 0.549(3) 1 d D U P A 1
H26A H 1.051415 0.478783 0.445076 0.035 Uiso 0.549(3) 1 calc R U P A 1
P1B P 0.9170(10) 0.6672(13) 0.2708(3) 0.0300(11) Uani 0.451(3) 1 d D . P A 2
Si5B Si 0.8523(5) 0.5699(5) 0.3503(2) 0.0241(7) Uani 0.451(3) 1 d D . P A 2
Cl1B Cl 0.8571(3) 0.3602(3) 0.33745(12) 0.0434(5) Uani 0.451(3) 1 d D . P A 2
Cl2B Cl 0.6496(3) 0.5616(3) 0.37542(14) 0.0335(5) Uani 0.451(3) 1 d D . P A 2
C21B C 0.9822(6) 0.6368(7) 0.4183(3) 0.0247(13) Uani 0.451(3) 1 d D U P A 2
C22B C 1.1046(7) 0.5846(8) 0.4293(3) 0.0296(13) Uani 0.451(3) 1 d D U P A 2
H22B H 1.119854 0.513878 0.402421 0.036 Uiso 0.451(3) 1 calc R U P A 2
C23B C 1.2045(10) 0.6340(10) 0.4787(3) 0.0330(16) Uani 0.451(3) 1 d D U P A 2
H23B H 1.286851 0.596676 0.485739 0.040 Uiso 0.451(3) 1 calc R U P A 2
C24B C 1.1838(5) 0.7385(6) 0.5180(2) 0.0362(10) Uani 0.451(3) 1 d D U P A 2
H24B H 1.253544 0.774650 0.551318 0.043 Uiso 0.451(3) 1 calc R U P A 2
C25B C 1.0609(5) 0.7897(5) 0.50848(19) 0.0382(10) Uani 0.451(3) 1 d D U P A 2
H25B H 1.044939 0.859547 0.535577 0.046 Uiso 0.451(3) 1 calc R U P A 2
C26B C 0.9610(5) 0.7377(4) 0.45873(17) 0.0320(9) Uani 0.451(3) 1 d D U P A 2
H26B H 0.876596 0.772192 0.452477 0.038 Uiso 0.451(3) 1 calc R U P A 2
C27A C 0.1597(6) 0.1822(7) 0.3802(3) 0.0475(12) Uani 0.551(3) 1 d D U P B 1
H27A H 0.084405 0.147908 0.348664 0.057 Uiso 0.551(3) 1 calc R U P B 1
C28A C 0.1275(5) 0.2240(5) 0.43370(19) 0.0514(10) Uani 0.551(3) 1 d D U P B 1
H28A H 0.030025 0.221194 0.439047 0.062 Uiso 0.551(3) 1 calc R U P B 1
C29A C 0.2346(5) 0.2699(5) 0.47985(19) 0.0547(10) Uani 0.551(3) 1 d D U P B 1
H29A H 0.210884 0.296611 0.517350 0.066 Uiso 0.551(3) 1 calc R U P B 1
C30A C 0.3763(7) 0.2775(7) 0.4722(3) 0.0572(14) Uani 0.551(3) 1 d D U P B 1
H30A H 0.450772 0.309894 0.504142 0.069 Uiso 0.551(3) 1 calc R U P B 1
C31A C 0.4096(5) 0.2377(5) 0.4175(2) 0.0533(10) Uani 0.551(3) 1 d D U P B 1
H31A H 0.507373 0.243676 0.411690 0.064 Uiso 0.551(3) 1 calc R U P B 1
C32A C 0.3012(5) 0.1896(5) 0.37150(18) 0.0462(9) Uani 0.551(3) 1 d D U P B 1
H32A H 0.323754 0.161550 0.333974 0.055 Uiso 0.551(3) 1 calc R U P B 1
C27B C 0.2143(9) 0.1937(9) 0.3836(4) 0.0584(17) Uani 0.449(3) 1 d D U P B 2
H27B H 0.151265 0.190602 0.348372 0.070 Uiso 0.449(3) 1 calc R U P B 2
C28B C 0.2230(6) 0.0725(6) 0.4095(3) 0.0592(13) Uani 0.449(3) 1 d D U P B 2
H28B H 0.160966 -0.014076 0.393290 0.071 Uiso 0.449(3) 1 calc R U P B 2
C29B C 0.3206(6) 0.0769(6) 0.4585(3) 0.0573(13) Uani 0.449(3) 1 d D U P B 2
H29B H 0.328493 -0.007093 0.474894 0.069 Uiso 0.449(3) 1 calc R U P B 2
C30B C 0.4068(7) 0.2018(7) 0.4839(3) 0.0588(13) Uani 0.449(3) 1 d D U P B 2
H30B H 0.473527 0.205559 0.518004 0.071 Uiso 0.449(3) 1 calc R U P B 2
C31B C 0.3941(9) 0.3222(8) 0.4585(3) 0.0588(17) Uani 0.449(3) 1 d D U P B 2
H31B H 0.453300 0.409483 0.475360 0.071 Uiso 0.449(3) 1 calc R U P B 2
C32B C 0.2984(6) 0.3171(6) 0.4100(3) 0.0591(12) Uani 0.449(3) 1 d D U P B 2
H32B H 0.289801 0.401377 0.394092 0.071 Uiso 0.449(3) 1 calc R U P B 2
 
loop_
 _atom_site_aniso_label
 _atom_site_aniso_U_11
 _atom_site_aniso_U_22
 _atom_site_aniso_U_33
 _atom_site_aniso_U_23
 _atom_site_aniso_U_13
 _atom_site_aniso_U_12
B1 0.0202(9) 0.0202(9) 0.0199(8) 0.0024(7) 0.0016(7) 0.0017(7)
Si1 0.0177(2) 0.0202(2) 0.0190(2) 0.00223(16) 0.00205(16) 0.00439(17)
Si2 0.0245(2) 0.0377(3) 0.0251(2) 0.0064(2) -0.00024(19) 0.0115(2)
Si3 0.0319(3) 0.0320(3) 0.0280(3) 0.0003(2) 0.0069(2) 0.0146(2)
Si4 0.0283(3) 0.0269(2) 0.0294(3) 0.0045(2) 0.0045(2) -0.0039(2)
N1 0.0207(7) 0.0315(8) 0.0251(7) -0.0016(6) 0.0067(6) 0.0009(6)
N2 0.0177(7) 0.0203(7) 0.0327(8) 0.0066(6) 0.0000(6) 0.0019(5)
C1 0.0196(8) 0.0209(8) 0.0209(8) 0.0054(6) 0.0013(6) 0.0028(6)
C2 0.0196(8) 0.0475(11) 0.0295(9) 0.0053(8) 0.0081(7) 0.0030(8)
C3 0.0189(8) 0.0366(10) 0.0364(10) 0.0145(8) 0.0042(7) 0.0015(7)
C4 0.0227(10) 0.0437(12) 0.0693(15) 0.0228(11) 0.0052(9) -0.0037(9)
C5 0.0316(11) 0.0810(18) 0.0431(12) -0.0025(12) 0.0177(9) 0.0093(11)
C6 0.0266(10) 0.0370(11) 0.0482(12) -0.0166(9) 0.0117(9) -0.0021(8)
C7 0.0593(15) 0.0370(12) 0.0529(14) -0.0014(10) 0.0037(11) 0.0050(11)
C8 0.0651(17) 0.0570(16) 0.0738(18) -0.0350(14) -0.0326(14) 0.0259(13)
C9 0.0271(9) 0.0216(9) 0.0471(11) -0.0024(8) -0.0050(8) 0.0030(7)
C10 0.093(2) 0.0242(11) 0.0793(19) -0.0032(11) -0.0364(16) 0.0169(12)
C11 0.0516(14) 0.0502(14) 0.0475(13) -0.0074(11) -0.0127(11) 0.0119(11)
C12 0.0404(12) 0.0724(16) 0.0492(13) 0.0076(12) 0.0065(10) 0.0305(12)
C13 0.0467(13) 0.0797(18) 0.0533(14) 0.0383(13) 0.0061(11) 0.0238(13)
C14 0.0524(15) 0.0708(17) 0.0475(14) -0.0087(12) -0.0204(11) 0.0117(13)
C15 0.0588(15) 0.0333(11) 0.0615(15) -0.0079(10) 0.0183(12) 0.0140(10)
C16 0.0760(17) 0.0661(16) 0.0300(11) 0.0031(10) 0.0173(11) 0.0405(14)
C17 0.0382(12) 0.0645(15) 0.0570(14) -0.0036(12) 0.0070(10) 0.0281(11)
C18 0.0617(16) 0.0281(11) 0.0772(18) -0.0088(11) 0.0184(13) -0.0028(11)
C19 0.0381(12) 0.0527(14) 0.0473(13) 0.0044(11) -0.0101(10) -0.0134(10)
C20 0.0430(13) 0.0574(14) 0.0469(13) 0.0164(11) 0.0119(10) -0.0087(11)
P1A 0.0195(11) 0.0448(12) 0.0236(17) 0.0146(14) 0.0047(10) 0.0101(8)
Si5A 0.0187(11) 0.0298(9) 0.0211(10) 0.0058(7) 0.0029(7) 0.0051(7)
Cl1A 0.0394(9) 0.0298(6) 0.0366(6) 0.0013(4) 0.0029(7) 0.0056(7)
Cl2A 0.0229(8) 0.0543(13) 0.0314(7) 0.0129(8) 0.0058(5) 0.0061(6)
C21A 0.019(2) 0.0290(19) 0.0181(19) 0.0055(15) 0.0039(15) 0.0063(17)
C22A 0.0306(17) 0.0316(16) 0.0344(17) 0.0048(13) 0.0042(13) 0.0123(14)
C23A 0.0372(18) 0.0304(17) 0.0408(19) -0.0023(14) 0.0043(15) 0.0073(14)
C24A 0.0338(19) 0.042(2) 0.0325(19) -0.0035(16) 0.0001(15) 0.0044(16)
C25A 0.030(2) 0.045(3) 0.024(3) 0.007(2) -0.003(2) 0.0082(19)
C26A 0.031(2) 0.0294(18) 0.026(2) 0.0073(19) 0.0020(18) 0.0040(16)
P1B 0.0187(13) 0.0476(15) 0.026(2) 0.0138(19) 0.0035(14) 0.0093(10)
Si5B 0.0278(18) 0.0234(8) 0.0213(12) 0.0040(8) 0.0014(10) 0.0070(11)
Cl1B 0.0534(14) 0.0272(7) 0.0470(10) -0.0017(6) -0.0085(11) 0.0124(10)
Cl2B 0.0272(11) 0.0406(11) 0.0316(9) 0.0123(8) 0.0039(7) 0.0032(7)
C21B 0.025(3) 0.025(2) 0.021(2) 0.0078(18) 0.001(2) -0.001(2)
C22B 0.027(2) 0.033(2) 0.028(3) 0.005(2) 0.006(2) 0.0043(19)
C23B 0.031(3) 0.038(3) 0.031(3) 0.008(2) 0.002(2) 0.010(2)
C24B 0.034(2) 0.038(2) 0.030(2) 0.004(2) -0.0052(18) -0.0010(19)
C25B 0.040(2) 0.038(2) 0.033(2) -0.0038(17) -0.0002(17) 0.0043(18)
C26B 0.033(2) 0.032(2) 0.031(2) 0.0054(16) 0.0010(16) 0.0089(16)
C27A 0.043(3) 0.057(2) 0.046(2) 0.0054(19) 0.007(2) 0.019(2)
C28A 0.049(2) 0.058(2) 0.059(2) 0.0146(19) 0.0186(18) 0.0266(19)
C29A 0.077(3) 0.050(2) 0.042(2) 0.0013(17) 0.0157(19) 0.024(2)
C30A 0.063(3) 0.051(3) 0.050(3) 0.002(2) -0.006(2) 0.005(3)
C31A 0.042(2) 0.059(2) 0.060(2) 0.0171(19) 0.0121(17) 0.0096(18)
C32A 0.050(2) 0.057(2) 0.0384(19) 0.0124(17) 0.0148(17) 0.0218(19)
C27B 0.050(4) 0.070(3) 0.059(3) 0.004(2) 0.009(3) 0.022(3)
C28B 0.050(3) 0.057(3) 0.072(3) -0.008(2) 0.022(2) 0.012(2)
C29B 0.059(3) 0.052(3) 0.071(3) 0.023(2) 0.024(2) 0.021(2)
C30B 0.051(3) 0.069(3) 0.058(3) 0.022(2) 0.009(2) 0.012(2)
C31B 0.059(3) 0.056(3) 0.057(3) 0.014(3) 0.006(3) 0.004(3)
C32B 0.063(3) 0.058(2) 0.063(3) 0.017(2) 0.008(2) 0.024(2)
 
_geom_special_details
;
 All esds (except the esd in the dihedral angle between two l.s. planes)
 are estimated using the full covariance matrix.  The cell esds are taken
 into account individually in the estimation of esds in distances, angles
 and torsion angles; correlations between esds in cell parameters are only
 used when they are defined by crystal symmetry.  An approximate (isotropic)
 treatment of cell esds is used for estimating esds involving l.s. planes.
;
 
loop_
 _geom_bond_atom_site_label_1
 _geom_bond_atom_site_label_2
 _geom_bond_distance
 _geom_bond_site_symmetry_2
 _geom_bond_publ_flag
B1 C1 1.579(2) . ?
B1 P1B 1.809(9) . ?
B1 P1A 1.824(7) . ?
B1 Si1 2.0431(18) . ?
Si1 Si4 2.3544(7) . ?
Si1 Si3 2.3556(7) . ?
Si1 Si2 2.3578(6) . ?
Si2 C12 1.868(2) . ?
Si2 C13 1.876(2) . ?
Si2 C14 1.876(2) . ?
Si3 C16 1.873(2) . ?
Si3 C15 1.873(2) . ?
Si3 C17 1.875(2) . ?
Si4 C19 1.872(2) . ?
Si4 C18 1.875(2) . ?
Si4 C20 1.876(2) . ?
N1 C1 1.346(2) . ?
N1 C2 1.396(2) . ?
N1 C6 1.482(2) . ?
N2 C1 1.348(2) . ?
N2 C3 1.392(2) . ?
N2 C9 1.476(2) . ?
C2 C3 1.346(3) . ?
C2 C5 1.495(3) . ?
C3 C4 1.500(2) . ?
C6 C8 1.512(3) . ?
C6 C7 1.520(3) . ?
C9 C10 1.507(3) . ?
C9 C11 1.518(3) . ?
P1A Si5A 2.201(6) . ?
Si5A C21A 1.882(6) . ?
Si5A Cl2A 2.076(3) . ?
Si5A Cl1A 2.078(5) . ?
C21A C26A 1.396(7) . ?
C21A C22A 1.400(6) . ?
C22A C23A 1.386(5) . ?
C23A C24A 1.379(5) . ?
C24A C25A 1.371(8) . ?
C25A C26A 1.398(7) . ?
P1B Si5B 2.200(8) . ?
Si5B C21B 1.868(7) . ?
Si5B Cl2B 2.070(4) . ?
Si5B Cl1B 2.092(5) . ?
C21B C26B 1.384(7) . ?
C21B C22B 1.394(8) . ?
C22B C23B 1.386(8) . ?
C23B C24B 1.392(8) . ?
C24B C25B 1.389(6) . ?
C25B C26B 1.395(5) . ?
C27A C28A 1.360(7) . ?
C27A C32A 1.378(6) . ?
C28A C29A 1.368(6) . ?
C29A C30A 1.374(7) . ?
C30A C31A 1.383(7) . ?
C31A C32A 1.375(6) . ?
C27B C32B 1.362(9) . ?
C27B C28B 1.390(9) . ?
C28B C29B 1.375(7) . ?
C29B C30B 1.372(7) . ?
C30B C31B 1.385(8) . ?
C31B C32B 1.355(8) . ?
 
loop_
 _geom_angle_atom_site_label_1
 _geom_angle_atom_site_label_2
 _geom_angle_atom_site_label_3
 _geom_angle
 _geom_angle_site_symmetry_1
 _geom_angle_site_symmetry_3
 _geom_angle_publ_flag
C1 B1 P1B 120.6(3) . . ?
C1 B1 P1A 127.5(2) . . ?
C1 B1 Si1 123.15(12) . . ?
P1B B1 Si1 116.3(3) . . ?
P1A B1 Si1 109.2(2) . . ?
B1 Si1 Si4 110.25(5) . . ?
B1 Si1 Si3 108.49(6) . . ?
Si4 Si1 Si3 106.30(3) . . ?
B1 Si1 Si2 117.83(6) . . ?
Si4 Si1 Si2 105.85(3) . . ?
Si3 Si1 Si2 107.52(2) . . ?
C12 Si2 C13 108.17(12) . . ?
C12 Si2 C14 107.12(12) . . ?
C13 Si2 C14 106.00(13) . . ?
C12 Si2 Si1 111.45(8) . . ?
C13 Si2 Si1 110.73(8) . . ?
C14 Si2 Si1 113.08(9) . . ?
C16 Si3 C15 108.39(12) . . ?
C16 Si3 C17 106.84(12) . . ?
C15 Si3 C17 107.47(12) . . ?
C16 Si3 Si1 111.33(7) . . ?
C15 Si3 Si1 111.12(7) . . ?
C17 Si3 Si1 111.50(8) . . ?
C19 Si4 C18 107.98(12) . . ?
C19 Si4 C20 106.18(11) . . ?
C18 Si4 C20 108.70(12) . . ?
C19 Si4 Si1 112.60(7) . . ?
C18 Si4 Si1 110.40(8) . . ?
C20 Si4 Si1 110.80(8) . . ?
C1 N1 C2 109.76(15) . . ?
C1 N1 C6 122.02(14) . . ?
C2 N1 C6 128.20(15) . . ?
C1 N2 C3 109.67(15) . . ?
C1 N2 C9 121.37(15) . . ?
C3 N2 C9 128.96(15) . . ?
N1 C1 N2 106.60(14) . . ?
N1 C1 B1 126.92(14) . . ?
N2 C1 B1 126.37(15) . . ?
C3 C2 N1 106.76(16) . . ?
C3 C2 C5 128.33(18) . . ?
N1 C2 C5 124.88(18) . . ?
C2 C3 N2 107.17(15) . . ?
C2 C3 C4 127.94(19) . . ?
N2 C3 C4 124.85(18) . . ?
N1 C6 C8 111.97(19) . . ?
N1 C6 C7 112.94(17) . . ?
C8 C6 C7 111.57(18) . . ?
N2 C9 C10 112.57(18) . . ?
N2 C9 C11 112.43(16) . . ?
C10 C9 C11 112.16(18) . . ?
B1 P1A Si5A 111.5(3) . . ?
C21A Si5A Cl2A 107.8(2) . . ?
C21A Si5A Cl1A 104.8(3) . . ?
Cl2A Si5A Cl1A 102.4(2) . . ?
C21A Si5A P1A 111.2(3) . . ?
Cl2A Si5A P1A 120.7(3) . . ?
Cl1A Si5A P1A 108.6(3) . . ?
C26A C21A C22A 117.9(4) . . ?
C26A C21A Si5A 122.8(4) . . ?
C22A C21A Si5A 119.2(4) . . ?
C23A C22A C21A 121.0(3) . . ?
C24A C23A C22A 120.1(3) . . ?
C25A C24A C23A 120.3(4) . . ?
C24A C25A C26A 120.1(6) . . ?
C21A C26A C25A 120.7(6) . . ?
B1 P1B Si5B 113.2(4) . . ?
C21B Si5B Cl2B 105.3(3) . . ?
C21B Si5B Cl1B 103.8(3) . . ?
Cl2B Si5B Cl1B 103.5(2) . . ?
C21B Si5B P1B 114.2(4) . . ?
Cl2B Si5B P1B 121.2(3) . . ?
Cl1B Si5B P1B 107.0(4) . . ?
C26B C21B C22B 118.3(5) . . ?
C26B C21B Si5B 122.0(5) . . ?
C22B C21B Si5B 119.8(5) . . ?
C23B C22B C21B 121.1(7) . . ?
C22B C23B C24B 119.9(7) . . ?
C25B C24B C23B 119.8(5) . . ?
C24B C25B C26B 119.4(4) . . ?
C21B C26B C25B 121.5(4) . . ?
C28A C27A C32A 120.2(5) . . ?
C27A C28A C29A 120.4(4) . . ?
C28A C29A C30A 120.2(4) . . ?
C29A C30A C31A 119.5(5) . . ?
C32A C31A C30A 120.0(5) . . ?
C31A C32A C27A 119.6(4) . . ?
C32B C27B C28B 118.3(7) . . ?
C29B C28B C27B 120.5(6) . . ?
C30B C29B C28B 120.4(5) . . ?
C29B C30B C31B 118.4(6) . . ?
C32B C31B C30B 120.9(7) . . ?
C31B C32B C27B 121.4(6) . . ?
 
loop_
 _geom_torsion_atom_site_label_1
 _geom_torsion_atom_site_label_2
 _geom_torsion_atom_site_label_3
 _geom_torsion_atom_site_label_4
 _geom_torsion
 _geom_torsion_site_symmetry_1
 _geom_torsion_site_symmetry_2
 _geom_torsion_site_symmetry_3
 _geom_torsion_site_symmetry_4
 _geom_torsion_publ_flag
C2 N1 C1 N2 1.91(19) . . . . ?
C6 N1 C1 N2 -176.63(16) . . . . ?
C2 N1 C1 B1 -174.58(16) . . . . ?
C6 N1 C1 B1 6.9(3) . . . . ?
C3 N2 C1 N1 -2.02(18) . . . . ?
C9 N2 C1 N1 178.11(14) . . . . ?
C3 N2 C1 B1 174.50(15) . . . . ?
C9 N2 C1 B1 -5.4(2) . . . . ?
P1B B1 C1 N1 83.8(5) . . . . ?
P1A B1 C1 N1 89.6(5) . . . . ?
Si1 B1 C1 N1 -95.15(19) . . . . ?
P1B B1 C1 N2 -92.0(5) . . . . ?
P1A B1 C1 N2 -86.2(5) . . . . ?
Si1 B1 C1 N2 89.03(19) . . . . ?
C1 N1 C2 C3 -1.1(2) . . . . ?
C6 N1 C2 C3 177.34(18) . . . . ?
C1 N1 C2 C5 177.01(19) . . . . ?
C6 N1 C2 C5 -4.6(3) . . . . ?
N1 C2 C3 N2 -0.2(2) . . . . ?
C5 C2 C3 N2 -178.2(2) . . . . ?
N1 C2 C3 C4 177.44(18) . . . . ?
C5 C2 C3 C4 -0.6(3) . . . . ?
C1 N2 C3 C2 1.4(2) . . . . ?
C9 N2 C3 C2 -178.77(17) . . . . ?
C1 N2 C3 C4 -176.34(17) . . . . ?
C9 N2 C3 C4 3.5(3) . . . . ?
C1 N1 C6 C8 -105.6(2) . . . . ?
C2 N1 C6 C8 76.2(3) . . . . ?
C1 N1 C6 C7 127.47(19) . . . . ?
C2 N1 C6 C7 -50.8(3) . . . . ?
C1 N2 C9 C10 105.7(2) . . . . ?
C3 N2 C9 C10 -74.1(2) . . . . ?
C1 N2 C9 C11 -126.43(19) . . . . ?
C3 N2 C9 C11 53.7(3) . . . . ?
C1 B1 P1A Si5A -1.2(7) . . . . ?
Si1 B1 P1A Si5A -177.0(3) . . . . ?
Cl2A Si5A C21A C26A 89.0(5) . . . . ?
Cl1A Si5A C21A C26A -19.6(5) . . . . ?
P1A Si5A C21A C26A -136.7(5) . . . . ?
Cl2A Si5A C21A C22A -95.3(4) . . . . ?
Cl1A Si5A C21A C22A 156.1(3) . . . . ?
P1A Si5A C21A C22A 39.0(5) . . . . ?
C26A C21A C22A C23A -1.1(6) . . . . ?
Si5A C21A C22A C23A -177.0(3) . . . . ?
C21A C22A C23A C24A 1.2(5) . . . . ?
C22A C23A C24A C25A -1.2(7) . . . . ?
C23A C24A C25A C26A 1.2(8) . . . . ?
C22A C21A C26A C25A 1.1(7) . . . . ?
Si5A C21A C26A C25A 176.8(4) . . . . ?
C24A C25A C26A C21A -1.1(8) . . . . ?
C1 B1 P1B Si5B 4.1(8) . . . . ?
Si1 B1 P1B Si5B -176.9(4) . . . . ?
Cl2B Si5B C21B C26B -37.2(6) . . . . ?
Cl1B Si5B C21B C26B -145.6(4) . . . . ?
P1B Si5B C21B C26B 98.2(5) . . . . ?
Cl2B Si5B C21B C22B 142.7(5) . . . . ?
Cl1B Si5B C21B C22B 34.3(6) . . . . ?
P1B Si5B C21B C22B -81.9(7) . . . . ?
C26B C21B C22B C23B -1.3(10) . . . . ?
Si5B C21B C22B C23B 178.7(6) . . . . ?
C21B C22B C23B C24B -0.6(11) . . . . ?
C22B C23B C24B C25B 2.0(11) . . . . ?
C23B C24B C25B C26B -1.4(9) . . . . ?
C22B C21B C26B C25B 1.9(8) . . . . ?
Si5B C21B C26B C25B -178.2(4) . . . . ?
C24B C25B C26B C21B -0.6(7) . . . . ?
C32A C27A C28A C29A -1.8(8) . . . . ?
C27A C28A C29A C30A 1.6(7) . . . . ?
C28A C29A C30A C31A -0.3(8) . . . . ?
C29A C30A C31A C32A -0.7(8) . . . . ?
C30A C31A C32A C27A 0.5(8) . . . . ?
C28A C27A C32A C31A 0.8(8) . . . . ?
C32B C27B C28B C29B -3.9(11) . . . . ?
C27B C28B C29B C30B 2.6(10) . . . . ?
C28B C29B C30B C31B -0.8(10) . . . . ?
C29B C30B C31B C32B 0.4(11) . . . . ?
C30B C31B C32B C27B -1.8(12) . . . . ?
C28B C27B C32B C31B 3.5(12) . . . . ?
 
_refine_diff_density_max    0.281
_refine_diff_density_min   -0.272
_refine_diff_density_rms    0.045

_shelx_res_file
;
TITL sh4693_a.res in P-1
    sh4693_a.res
    created by SHELXL-2018/3 at 17:21:15 on 10-Sep-2021
REM Old TITL sh4693 in P-1
REM SHELXT solution in P-1: R1 0.218, Rweak 0.016, Alpha 0.074
REM <I/s>   0.000 for    0 systematic absences,  Orientation as input
REM Formula found by SHELXT:  C36 B2 N2 Si4 Cl4
CELL  0.71073   9.5866   9.9068  22.9521   93.713   96.172  103.382
ZERR    2.000   0.0006   0.0006   0.0015    0.002    0.002    0.002
LATT  1
SFAC C H B N SI P CL
UNIT 64 116 2 4 10 2 4
TEMP -126.850
SIZE 0.066 0.171 0.245
L.S. 10
FLAT C21A > C26a
SADI C21A C22a C22a C23a C23a C24a C24a C25a C25a C26a C26a C21a
SADI 0.03 C21a C23a C21a C25a C22a C24a C22a C26a
SIMU 0.01 C21a > C26a C21b > C26b
DELU C21a > C26a C21b > C26b
FLAT C27a > C32a
SADI C27a C28a C28a C29a C29a C30a C30a C31a C31a C32a C32a C27a
SADI 0.03 C27a C29a C27a C31a C28a C30a C28a C32a
SIMU 0.01 C27a > C32a C27b > C32b
DELU C27a > C32a C27b > C32b
SADI B1 P1a B1 P1b
SHEL 10000 0.79
BOND
ACTA
CONF
LIST 4
FMAP 2
PLAN 5
WGHT    0.034800    1.217700
FVAR       0.69010   0.54851   0.55117
B1    3    0.769558    0.711741    0.226319    11.00000    0.02020    0.02022 =
         0.01994    0.00241    0.00164    0.00173

SI1   5    0.816169    0.793326    0.149200    11.00000    0.01770    0.02021 =
         0.01901    0.00223    0.00205    0.00439
SI2   5    0.627028    0.848766    0.088290    11.00000    0.02452    0.03773 =
         0.02515    0.00637   -0.00024    0.01151
SI3   5    0.909759    0.635254    0.093168    11.00000    0.03190    0.03198 =
         0.02797    0.00027    0.00695    0.01463
SI4   5    0.999930    1.000273    0.168025    11.00000    0.02835    0.02690 =
         0.02945    0.00452    0.00448   -0.00391
N1    4    0.570930    0.777462    0.284776    11.00000    0.02073    0.03150 =
         0.02513   -0.00164    0.00665    0.00089
N2    4    0.505546    0.575466    0.235174    11.00000    0.01774    0.02031 =
         0.03269    0.00663   -0.00004    0.00189
C1    1    0.615447    0.689785    0.247777    11.00000    0.01961    0.02093 =
         0.02092    0.00542    0.00133    0.00280
C2    1    0.432339    0.715582    0.297202    11.00000    0.01957    0.04755 =
         0.02950    0.00530    0.00812    0.00305
C3    1    0.392108    0.589649    0.266299    11.00000    0.01895    0.03657 =
         0.03637    0.01449    0.00421    0.00147
C4    1    0.254964    0.479772    0.266073    11.00000    0.02273    0.04370 =
         0.06931    0.02275    0.00520   -0.00369
AFIX 137
H4A   2    0.198796    0.466469    0.226978    11.00000   -1.50000
H4B   2    0.198152    0.509093    0.295387    11.00000   -1.50000
H4C   2    0.278318    0.391950    0.275705    11.00000   -1.50000
AFIX   0

C5    1    0.350838    0.779361    0.338871    11.00000    0.03155    0.08104 =
         0.04311   -0.00253    0.01772    0.00932
AFIX 137
H5A   2    0.322189    0.858815    0.322065    11.00000   -1.50000
H5B   2    0.412542    0.811214    0.376403    11.00000   -1.50000
H5C   2    0.264361    0.709862    0.345457    11.00000   -1.50000
AFIX   0
C6    1    0.661127    0.918480    0.305798    11.00000    0.02661    0.03705 =
         0.04821   -0.01663    0.01169   -0.00214
AFIX  13
H6    2    0.743097    0.936288    0.281582    11.00000   -1.20000
AFIX   0
C7    1    0.581401    1.032679    0.296068    11.00000    0.05929    0.03703 =
         0.05287   -0.00137    0.00372    0.00500
AFIX 137
H7A   2    0.526211    1.015327    0.256714    11.00000   -1.50000
H7B   2    0.651356    1.123136    0.299471    11.00000   -1.50000
H7C   2    0.515232    1.033204    0.325747    11.00000   -1.50000
AFIX   0
C8    1    0.727500    0.926446    0.369114    11.00000    0.06505    0.05700 =
         0.07381   -0.03499   -0.03258    0.02587
AFIX 137
H8A   2    0.784146    0.856207    0.373223    11.00000   -1.50000
H8B   2    0.650658    0.908911    0.394562    11.00000   -1.50000
H8C   2    0.790715    1.019385    0.380597    11.00000   -1.50000
AFIX   0
C9    1    0.515334    0.458343    0.193958    11.00000    0.02713    0.02163 =
         0.04712   -0.00240   -0.00496    0.00304
AFIX  13
H9    2    0.603974    0.491725    0.174561    11.00000   -1.20000
AFIX   0
C10   1    0.537270    0.333859    0.224929    11.00000    0.09288    0.02418 =
         0.07926   -0.00316   -0.03643    0.01692
AFIX 137
H10A  2    0.543604    0.259359    0.195820    11.00000   -1.50000
H10B  2    0.455544    0.300778    0.246806    11.00000   -1.50000
H10C  2    0.626923    0.360502    0.252299    11.00000   -1.50000
AFIX   0
C11   1    0.389333    0.419931    0.145076    11.00000    0.05164    0.05022 =
         0.04753   -0.00739   -0.01273    0.01192
AFIX 137
H11A  2    0.369918    0.505007    0.130050    11.00000   -1.50000
H11B  2    0.303385    0.367756    0.160487    11.00000   -1.50000
H11C  2    0.413333    0.362225    0.113125    11.00000   -1.50000
AFIX   0
C12   1    0.502729    0.918963    0.132576    11.00000    0.04040    0.07240 =
         0.04917    0.00758    0.00646    0.03053
AFIX 137
H12A  2    0.424491    0.939283    0.106087    11.00000   -1.50000
H12B  2    0.556685    1.004676    0.156253    11.00000   -1.50000
H12C  2    0.461798    0.849758    0.158622    11.00000   -1.50000
AFIX   0
C13   1    0.700681    0.982815    0.038251    11.00000    0.04669    0.07967 =
         0.05332    0.03830    0.00609    0.02383
AFIX 137
H13A  2    0.766404    0.947994    0.014606    11.00000   -1.50000
H13B  2    0.753350    1.069093    0.061852    11.00000   -1.50000
H13C  2    0.620767    1.001388    0.012154    11.00000   -1.50000
AFIX   0
C14   1    0.513695    0.695250    0.039026    11.00000    0.05239    0.07080 =
         0.04752   -0.00869   -0.02040    0.01175
AFIX 137
H14A  2    0.433892    0.723091    0.016470    11.00000   -1.50000
H14B  2    0.474626    0.620435    0.062979    11.00000   -1.50000
H14C  2    0.573371    0.662037    0.011899    11.00000   -1.50000
AFIX   0
C15   1    0.804924    0.451576    0.095942    11.00000    0.05879    0.03330 =
         0.06148   -0.00786    0.01828    0.01396
AFIX 137
H15A  2    0.703501    0.442715    0.080558    11.00000   -1.50000
H15B  2    0.811172    0.427731    0.136763    11.00000   -1.50000
H15C  2    0.845240    0.388170    0.071955    11.00000   -1.50000
AFIX   0
C16   1    0.904804    0.673968    0.014286    11.00000    0.07602    0.06614 =
         0.03004    0.00305    0.01732    0.04046
AFIX 137
H16A  2    0.946371    0.608051   -0.007679    11.00000   -1.50000
H16B  2    0.960990    0.769194    0.011965    11.00000   -1.50000
H16C  2    0.804460    0.664918   -0.002706    11.00000   -1.50000
AFIX   0
C17   1    1.103218    0.644405    0.121070    11.00000    0.03821    0.06453 =
         0.05697   -0.00360    0.00702    0.02805
AFIX 137
H17A  2    1.136500    0.572516    0.098930    11.00000   -1.50000
H17B  2    1.111297    0.629005    0.162920    11.00000   -1.50000
H17C  2    1.162948    0.736477    0.115938    11.00000   -1.50000
AFIX   0
C18   1    0.924570    1.148311    0.194637    11.00000    0.06173    0.02806 =
         0.07718   -0.00878    0.01839   -0.00280
AFIX 137
H18A  2    0.999512    1.235497    0.197980    11.00000   -1.50000
H18B  2    0.892466    1.131827    0.233237    11.00000   -1.50000
H18C  2    0.842340    1.154990    0.166603    11.00000   -1.50000
AFIX   0
C19   1    1.150076    0.985568    0.224691    11.00000    0.03810    0.05270 =
         0.04728    0.00436   -0.01010   -0.01342
AFIX 137
H19A  2    1.191883    0.909231    0.211541    11.00000   -1.50000
H19B  2    1.112105    0.966675    0.262080    11.00000   -1.50000
H19C  2    1.224851    1.073099    0.230121    11.00000   -1.50000
AFIX   0
C20   1    1.084929    1.045914    0.099753    11.00000    0.04303    0.05742 =
         0.04693    0.01642    0.01195   -0.00872
AFIX 137
H20A  2    1.010581    1.055875    0.068624    11.00000   -1.50000
H20B  2    1.129970    0.971795    0.086777    11.00000   -1.50000
H20C  2    1.158636    1.133915    0.108195    11.00000   -1.50000
AFIX   0
SAME P1b Si5b Cl1b Cl2b C21b C22b C23b C24b C25b C26b
PART 1 21
P1A   6    0.927114    0.660065    0.260926    21.00000    0.01955    0.04482 =
         0.02358    0.01459    0.00466    0.01011
SI5A  5    0.882115    0.560555    0.342139    21.00000    0.01869    0.02975 =
         0.02113    0.00578    0.00289    0.00511
CL1A  7    0.911640    0.359414    0.332553    21.00000    0.03944    0.02977 =
         0.03661    0.00127    0.00289    0.00563
CL2A  7    0.678000    0.528456    0.369065    21.00000    0.02294    0.05433 =
         0.03136    0.01290    0.00582    0.00606
C21A  1    1.017613    0.650303    0.406493    21.00000    0.01901    0.02899 =
         0.01807    0.00555    0.00389    0.00627
C22A  1    1.065320    0.795690    0.411486    21.00000    0.03063    0.03158 =
         0.03442    0.00478    0.00416    0.01232
AFIX  43
H22A  2    1.025394    0.847424    0.383494    21.00000   -1.20000
AFIX   0
C23A  1    1.169995    0.865284    0.456691    21.00000    0.03716    0.03040 =
         0.04084   -0.00234    0.00434    0.00726
AFIX  43
H23A  2    1.199965    0.964115    0.459909    21.00000   -1.20000
AFIX   0
C24A  1    1.230669    0.791234    0.496991    21.00000    0.03379    0.04180 =
         0.03253   -0.00350    0.00006    0.00439
AFIX  43
H24A  2    1.303677    0.839142    0.527471    21.00000   -1.20000
AFIX   0
C25A  1    1.186057    0.648781    0.493244    21.00000    0.02998    0.04494 =
         0.02411    0.00675   -0.00317    0.00823
AFIX  43
H25A  2    1.226877    0.598349    0.521542    21.00000   -1.20000
AFIX   0
C26A  1    1.080574    0.577628    0.447836    21.00000    0.03058    0.02943 =
         0.02574    0.00726    0.00200    0.00401
AFIX  43
H26A  2    1.051415    0.478783    0.445076    21.00000   -1.20000
AFIX   0
PART 2 -21
P1B   6    0.917032    0.667158    0.270812   -21.00000    0.01873    0.04764 =
         0.02579    0.01381    0.00347    0.00935
SI5B  5    0.852258    0.569936    0.350331   -21.00000    0.02776    0.02343 =
         0.02134    0.00403    0.00139    0.00696
CL1B  7    0.857083    0.360173    0.337448   -21.00000    0.05337    0.02715 =
         0.04702   -0.00167   -0.00851    0.01242
CL2B  7    0.649638    0.561598    0.375420   -21.00000    0.02719    0.04058 =
         0.03164    0.01227    0.00393    0.00318
C21B  1    0.982246    0.636820    0.418288   -21.00000    0.02467    0.02502 =
         0.02137    0.00776    0.00124   -0.00074
C22B  1    1.104610    0.584575    0.429271   -21.00000    0.02718    0.03344 =
         0.02761    0.00474    0.00611    0.00427
AFIX  43
H22B  2    1.119854    0.513878    0.402421   -21.00000   -1.20000
AFIX   0
C23B  1    1.204453    0.634024    0.478710   -21.00000    0.03101    0.03806 =
         0.03109    0.00842    0.00184    0.01033
AFIX  43
H23B  2    1.286851    0.596676    0.485739   -21.00000   -1.20000
AFIX   0
C24B  1    1.183803    0.738491    0.518043   -21.00000    0.03404    0.03766 =
         0.03015    0.00362   -0.00515   -0.00103
AFIX  43
H24B  2    1.253544    0.774650    0.551318   -21.00000   -1.20000
AFIX   0
C25B  1    1.060869    0.789703    0.508480   -21.00000    0.03985    0.03772 =
         0.03255   -0.00384   -0.00023    0.00428
AFIX  43
H25B  2    1.044939    0.859547    0.535577   -21.00000   -1.20000
AFIX   0
C26B  1    0.961033    0.737654    0.458734   -21.00000    0.03291    0.03181 =
         0.03137    0.00539    0.00098    0.00887
AFIX  43
H26B  2    0.876596    0.772192    0.452477   -21.00000   -1.20000
AFIX   0

PART 0
REM SOLVENT Benzene
SAME C27b C28b C29b C30b C31b C32b
PART 1 31
C27A  1    0.159728    0.182245    0.380181    31.00000    0.04329    0.05684 =
         0.04601    0.00540    0.00660    0.01855
AFIX  43
H27A  2    0.084405    0.147908    0.348664    31.00000   -1.20000
AFIX   0
C28A  1    0.127514    0.223973    0.433697    31.00000    0.04884    0.05767 =
         0.05852    0.01457    0.01860    0.02664
AFIX  43
H28A  2    0.030025    0.221194    0.439047    31.00000   -1.20000
AFIX   0
C29A  1    0.234562    0.269902    0.479854    31.00000    0.07747    0.05013 =
         0.04221    0.00130    0.01574    0.02415
AFIX  43
H29A  2    0.210884    0.296611    0.517350    31.00000   -1.20000
AFIX   0
C30A  1    0.376273    0.277537    0.472159    31.00000    0.06349    0.05068 =
         0.04972    0.00234   -0.00586    0.00476
AFIX  43
H30A  2    0.450772    0.309894    0.504142    31.00000   -1.20000
AFIX   0
C31A  1    0.409569    0.237738    0.417480    31.00000    0.04186    0.05937 =
         0.06019    0.01706    0.01206    0.00958
AFIX  43
H31A  2    0.507373    0.243676    0.411690    31.00000   -1.20000
AFIX   0
C32A  1    0.301226    0.189590    0.371502    31.00000    0.05033    0.05741 =
         0.03837    0.01243    0.01478    0.02180
AFIX  43
H32A  2    0.323754    0.161550    0.333974    31.00000   -1.20000
AFIX   0
PART 2 -31
C27B  1    0.214259    0.193722    0.383599   -31.00000    0.04983    0.07042 =
         0.05869    0.00409    0.00889    0.02171
AFIX  43
H27B  2    0.151265    0.190602    0.348372   -31.00000   -1.20000
AFIX   0
C28B  1    0.222962    0.072478    0.409531   -31.00000    0.04963    0.05741 =
         0.07165   -0.00785    0.02240    0.01205
AFIX  43
H28B  2    0.160966   -0.014076    0.393290   -31.00000   -1.20000
AFIX   0
C29B  1    0.320623    0.076874    0.458511   -31.00000    0.05888    0.05154 =
         0.07126    0.02262    0.02428    0.02082
AFIX  43
H29B  2    0.328493   -0.007093    0.474894   -31.00000   -1.20000
AFIX   0
C30B  1    0.406752    0.201752    0.483860   -31.00000    0.05148    0.06876 =
         0.05759    0.02188    0.00913    0.01174
AFIX  43
H30B  2    0.473527    0.205559    0.518004   -31.00000   -1.20000
AFIX   0
C31B  1    0.394081    0.322151    0.458509   -31.00000    0.05949    0.05624 =
         0.05651    0.01353    0.00624    0.00388
AFIX  43
H31B  2    0.453300    0.409483    0.475360   -31.00000   -1.20000
AFIX   0
C32B  1    0.298394    0.317088    0.410013   -31.00000    0.06294    0.05768 =
         0.06292    0.01718    0.00815    0.02372
AFIX  43
H32B  2    0.289801    0.401377    0.394092   -31.00000   -1.20000
PART 0
AFIX   0
HKLF 4


REM  sh4693_a.res in P-1
REM wR2 = 0.091204, GooF = S = 1.04101, Restrained GooF = 1.02922 for all data
REM R1 = 0.035865 for 7236 Fo > 4sig(Fo) and 0.049543 for all 8923 data
REM 549 parameters refined using 583 restraints

END

WGHT      0.0348      1.2177

REM Highest difference peak  0.281,  deepest hole -0.272,  1-sigma level  0.045
Q1    1   0.7254  0.8652  0.3892  11.00000  0.05    0.28
Q2    1   0.9494  0.6061  0.3895  11.00000  0.05    0.27
Q3    1   0.6895  0.7030  0.2352  11.00000  0.05    0.27
Q4    1   0.8315  0.6576  0.2326  11.00000  0.05    0.26
Q5    1   0.9252  0.8678  0.2885  11.00000  0.05    0.26
;
_shelx_res_checksum   39442

_shelx_hkl_file
;
  -1   0   0  560.54   13.80
  -1   0   0  567.94   13.20
  -1   0   0  586.24   14.00
  -1   0   0  554.84   11.00
  -1   0   0  570.94   12.50
  -1   0   0  569.94   12.90
  -1   0   0  564.04   10.80
   1   0   0  573.74   12.40
   1   0   0  553.04   11.00
   1   0   0  557.94   10.80
   1   0   0  593.54   13.70
   1   0   0  543.65   11.70
   1   0   0  551.14   13.70
   1   0   0  531.95   13.50
  -2   0   0  716.33   16.20
  -2   0   0  731.23   15.90
  -2   0   0  691.83   19.70
  -2   0   0  739.33   20.50
  -2   0   0  686.53   17.70
  -2   0   0  708.93   20.90
  -2   0   0  719.23   18.80
   2   0   0  704.83   17.90
   2   0   0  730.63   17.40
   2   0   0  743.63   21.50
   2   0   0  728.43   19.90
   2   0   0  726.73   15.90
   2   0   0  714.13   16.10
   2   0   0  709.73   20.90
  -3   0   0  222.68   13.70
  -3   0   0  244.48   12.80
  -3   0   0  236.78   11.70
  -3   0   0  238.28   10.10
  -3   0   0  230.68   13.20
   3   0   0  258.07   11.20
   3   0   0  226.08    9.60
   3   0   0  236.88   14.10
   3   0   0  251.87   11.90
   3   0   0  241.88   13.50
   3   0   0  244.08   14.20
  -4   0   0 2029.80   49.20
  -4   0   0 1973.80   48.50
  -4   0   0 1962.20   39.40
  -4   0   0 1894.91   43.80
  -4   0   0 1925.51   49.90
  -4   0   0 1975.80   46.50
   4   0   0 1983.90   47.80
   4   0   0 1877.71   41.90
   4   0   0 1925.71   41.30
   4   0   0 2018.60   50.89
   4   0   0 1924.31   50.09
   4   0   0 1937.81   38.40
  -5   0   0   66.89   12.20
  -5   0   0   56.99   10.50
  -5   0   0   51.99    8.90
  -5   0   0   66.99    8.30
  -5   0   0   58.29   10.40
  -5   0   0   52.99   10.20
   5   0   0   64.59   11.60
   5   0   0   66.09    9.10
   5   0   0   59.19    8.40
   5   0   0   61.79   10.10
   5   0   0   71.29   13.50
   5   0   0   58.69    7.70
  -6   0   0    0.90    4.20
  -6   0   0    7.00    4.10
  -6   0   0   -0.70    4.80
  -6   0   0    0.50    4.40
  -6   0   0   -0.60    4.40
  -6   0   0   -1.50    4.90
   6   0   0   16.50    7.60
   6   0   0    4.20    4.60
   6   0   0    4.80    4.40
   6   0   0    8.60    4.40
   6   0   0    3.70    5.20
  -7   0   0  418.66   25.90
  -7   0   0  388.56   23.10
  -7   0   0  381.86   19.60
  -7   0   0  459.15   27.40
  -7   0   0  394.46   27.30
  -7   0   0  400.56   25.50
   7   0   0  390.76   26.80
   7   0   0  372.96   19.40
   7   0   0  381.86   18.90
   7   0   0  379.56   24.30
   7   0   0  409.66   28.60
  -8   0   0   18.90    8.80
  -8   0   0   23.50    9.30
  -8   0   0   24.20   11.40
  -8   0   0   27.00    7.30
  -8   0   0   18.70   10.20
   8   0   0   19.70    9.10
   8   0   0   26.20    6.90
   8   0   0   35.60   13.20
   8   0   0   40.40   12.20
   8   0   0   21.70    7.10
  -9   0   0    7.10    7.90
  -9   0   0   -2.90    5.70
  -9   0   0   -4.70    6.80
  -9   0   0   -1.50    4.40
  -9   0   0   13.00    9.20
   9   0   0   -6.50    5.60
   9   0   0    0.30    4.20
   9   0   0  -10.30    4.20
   9   0   0    8.50    5.70
   9   0   0   12.10   10.10
 -10   0   0  185.68   23.70
 -10   0   0  206.08   24.60
 -10   0   0  193.18   26.60
 -10   0   0  246.18   25.10
 -10   0   0  190.88   14.00
  10   0   0  197.98   23.50
  10   0   0  259.27   28.20
  10   0   0  188.68   14.60
  10   0   0  211.58   14.60
  10   0   0  219.68   23.00
 -11   0   0  151.48   29.70
 -11   0   0  160.88   26.90
 -11   0   0   93.19   17.70
 -11   0   0  127.79   23.70
 -11   0   0  115.49   20.50
  11   0   0   69.49   16.40
  11   0   0  155.38   25.00
  11   0   0  130.79   11.20
  11   0   0  145.89   13.50
  12  -1   0   17.80   11.90
 -12   1   0   -8.00    9.10
 -12   1   0   -0.90    7.10
 -12   1   0  -24.80   10.50
 -12   1   0   21.00   12.30
  11  -1   0   40.00   14.70
  11  -1   0   20.70    9.90
  11  -1   0   35.70   12.80
 -11   1   0   20.20   11.30
 -11   1   0    3.60   10.50
 -11   1   0   35.40   11.30
 -11   1   0   46.40   15.00
  10  -1   0  153.98   18.80
  10  -1   0  167.18   30.20
 -10   1   0  104.89   19.10
 -10   1   0  129.89   21.80
 -10   1   0  170.78   21.80
 -10   1   0  119.69   20.40
   9  -1   0   91.69   18.60
   9  -1   0   78.99   14.80
   9  -1   0   69.39    6.10
   9  -1   0   79.79   15.70
   9  -1   0   70.19   10.10
  -9   1   0   58.99   13.10
  -9   1   0   75.59   16.10
  -9   1   0   56.79   13.80
  -9   1   0   64.09   14.70
   8  -1   0   10.80    3.70
   8  -1   0   18.80   11.80
   8  -1   0    6.00    6.30
  -8   1   0    9.30    7.20
  -8   1   0   14.40    5.50
  -8   1   0    5.40    7.50
  -8   1   0    8.20    6.70
  -8   1   0   10.30    8.00
   7  -1   0   69.09    6.80
   7  -1   0   65.09   14.10
   7  -1   0   75.69   12.00
   7  -1   0   72.19   12.80
  -7   1   0   55.59   12.40
  -7   1   0   70.59   12.50
  -7   1   0   70.69   13.30
  -7   1   0   72.99    8.40
  -7   1   0  109.49   14.10
  -7   1   0   71.59   12.30
   6  -1   0  835.62   21.60
   6  -1   0  835.02   37.80
   6  -1   0  798.52   29.90
   6  -1   0  816.22   32.70
   6  -1   0  842.92   22.20
  -6   1   0  828.22   34.80
  -6   1   0  809.72   30.30
  -6   1   0  822.22   23.60
  -6   1   0  759.72   32.10
  -6   1   0  821.52   28.60
  -6   1   0  809.92   31.50
   5  -1   0  857.61   21.10
   5  -1   0  867.01   35.50
   5  -1   0  821.92   30.00
   5  -1   0  850.51   20.60
   5  -1   0  872.01   28.50
  -5   1   0  823.52   22.60
  -5   1   0  868.31   30.90
  -5   1   0  876.81   29.90
  -5   1   0  860.41   23.10
  -5   1   0  841.22   32.30
  -5   1   0  847.62   33.10
  -5   1   0  873.81   26.70
   4  -1   0 1169.48   22.90
   4  -1   0 1163.48   23.30
   4  -1   0 1144.09   32.20
   4  -1   0 1151.68   25.80
   4  -1   0 1147.59   30.20
   4  -1   0 1083.89   36.80
  -4   1   0 1144.79   25.80
  -4   1   0 1148.69   25.70
  -4   1   0 1170.38   36.30
  -4   1   0 1156.28   29.30
  -4   1   0 1165.98   32.30
  -4   1   0 1147.09   27.80
  -4   1   0 1135.99   32.40
   3  -1   0 1918.31   35.70
   3  -1   0 1975.40   40.40
   3  -1   0 1933.21   30.60
   3  -1   0 1980.60   31.00
   3  -1   0 2007.70   47.30
  -3   1   0 1985.10   39.30
  -3   1   0 1995.90   35.90
  -3   1   0 1974.70   45.60
  -3   1   0 1958.10   35.50
  -3   1   0 2004.30   36.60
  -3   1   0 1967.90   40.30
   2  -1   0  719.93   15.50
   2  -1   0  706.43   16.40
   2  -1   0  741.03   22.10
  -2   1   0  726.63   16.00
  -2   1   0  768.32   21.90
  -2   1   0  740.53   12.90
  -2   1   0  736.73   13.10
  -2   1   0  713.03   16.40
  -2   1   0  743.53   16.70
   1  -1   0 2675.73   45.30
  -1   1   0 2719.43   45.10
  -1   1   0 2643.04   43.10
  -1   1   0 2595.84   42.30
   0  -1   0 1567.54   33.40
   0  -1   0 1681.53   32.20
   0  -1   0 1636.44   30.70
   0  -1   0 1586.54   28.30
   0  -1   0 1639.74   29.40
   0  -1   0 1712.03   29.70
   0   1   0 1753.32   28.10
   0   1   0 1724.63   30.10
   0   1   0 1434.16   33.50
   0   1   0 1728.53   27.50
   0   1   0 1767.02   29.70
  -1  -1   0 3637.74   62.89
  -1  -1   0 3768.72   55.19
  -1  -1   0 3633.44   59.79
  -1  -1   0 3628.44   61.99
  -1  -1   0 3638.94   61.49
  -1  -1   0 3792.02   60.39
  -1  -1   0 3632.64   64.19
   1   1   0 3522.85   63.89
   1   1   0 3601.84   62.69
   1   1   0 3590.54   61.19
   1   1   0 3625.34   59.99
   1   1   0 3632.94   59.79
   1   1   0 3813.72   55.49
  -2  -1   0   74.59    9.70
  -2  -1   0   80.49    6.60
  -2  -1   0   75.99    8.30
  -2  -1   0   92.79    7.40
  -2  -1   0   69.89    7.40
  -2  -1   0   68.09    8.00
   2   1   0   74.19    8.50
   2   1   0   82.29    9.10
   2   1   0   78.69    7.20
   2   1   0   82.89    7.00
   2   1   0   75.19   10.50
   2   1   0   78.29    7.60
  -3  -1   0  187.98   12.30
  -3  -1   0  166.48   12.70
  -3  -1   0  176.08   14.60
  -3  -1   0  179.98   10.90
  -3  -1   0  155.78   10.60
   3   1   0  182.98   13.40
   3   1   0  163.58   13.60
   3   1   0  169.78   10.50
   3   1   0  196.18   12.20
   3   1   0  172.08   11.40
  -4  -1   0  469.85   22.70
  -4  -1   0  474.85   24.00
  -4  -1   0  464.95   20.80
  -4  -1   0  468.35   25.20
  -4  -1   0  456.55   20.90
  -4  -1   0  464.25   18.90
   4   1   0  434.66   22.60
   4   1   0  438.66   20.70
   4   1   0  439.66   17.50
   4   1   0  465.35   20.20
   4   1   0  451.65   24.80
   4   1   0  471.15   22.00
   4   1   0  475.05   18.70
  -5  -1   0 1556.34   47.40
  -5  -1   0 1580.24   49.40
  -5  -1   0 1532.25   50.99
  -5  -1   0 1463.55   43.20
  -5  -1   0 1505.75   43.60
   5   1   0 1462.05   45.30
   5   1   0 1501.55   41.50
   5   1   0 1580.34   39.20
   5   1   0 1524.25   43.20
   5   1   0 1492.65   52.39
   5   1   0 1454.95   46.90
   5   1   0 1512.25   36.90
  -6  -1   0    6.70    6.10
  -6  -1   0    5.20    6.30
  -6  -1   0   -3.60    3.60
  -6  -1   0    4.30    5.20
  -6  -1   0   13.40    7.60
  -6  -1   0   10.40    6.00
   6   1   0   11.70    6.10
   6   1   0   11.90    5.30
   6   1   0   -0.80    5.10
   6   1   0   22.80    7.70
   6   1   0   15.90    6.80
   6   1   0   16.70    6.40
   6   1   0    5.30    6.00
  -7  -1   0  409.86   24.90
  -7  -1   0  412.76   29.70
  -7  -1   0  434.36   28.40
  -7  -1   0  387.96   20.40
  -7  -1   0  362.56   26.60
  -7  -1   0  391.36   25.00
   7   1   0  424.46   23.20
   7   1   0  400.46   29.30
   7   1   0  403.46   19.30
   7   1   0  408.76   27.60
   7   1   0  446.16   23.10
  -8  -1   0   15.60    8.60
  -8  -1   0   20.80    9.90
  -8  -1   0   17.60    9.40
  -8  -1   0   29.20    7.40
  -8  -1   0   18.40   10.20
   8   1   0   13.90    9.00
   8   1   0   18.10    7.10
   8   1   0   25.20   11.20
   8   1   0   11.30    7.50
   8   1   0   18.30   10.30
  -9  -1   0   16.40    8.70
  -9  -1   0   16.80    9.20
  -9  -1   0   16.30    6.70
  -9  -1   0   12.00   11.00
  -9  -1   0   11.90   10.30
   9   1   0   -3.50    6.70
   9   1   0    3.90    7.60
   9   1   0   26.70    8.50
 -10  -1   0   61.39   19.50
 -10  -1   0   73.39   18.30
 -10  -1   0   65.99   16.80
 -10  -1   0   69.99   11.50
 -10  -1   0   43.70   13.70
 -10  -1   0   65.49   16.70
  10   1   0   64.39   13.10
  10   1   0   69.09   17.10
  10   1   0   79.79   13.30
  10   1   0   60.49   15.30
 -11  -1   0   -7.10   10.50
 -11  -1   0    7.60   14.10
 -11  -1   0  -15.00   13.30
 -11  -1   0   11.30    6.80
 -11  -1   0    0.90   10.80
 -11  -1   0    7.90   14.60
  11   1   0    8.40    9.90
  11   1   0   13.00    6.50
  11   1   0   25.90    8.50
  11   1   0   28.00   13.90
  12  -2   0   38.60   13.40
  12  -2   0   99.79   17.50
 -12   2   0   72.99   17.20
 -12   2   0   72.99   16.10
 -12   2   0  100.59   18.40
 -12   2   0   78.49   15.70
  11  -2   0    1.50   10.10
  11  -2   0    7.10    7.40
 -11   2   0    2.40    6.20
 -11   2   0    4.70    7.40
 -11   2   0   10.60    9.70
  10  -2   0    2.10    5.80
  10  -2   0    5.50   10.10
 -10   2   0    0.00    5.50
 -10   2   0    3.20    7.00
 -10   2   0   14.20    7.60
 -10   2   0   -3.70    6.20
   9  -2   0  200.28   17.00
   9  -2   0  206.28   31.30
   9  -2   0  194.28   18.40
  -9   2   0  198.58   19.50
  -9   2   0  222.18   20.40
  -9   2   0  191.38   17.10
  -9   2   0  188.58   14.10
  -9   2   0  190.88   18.30
   8  -2   0  823.32   44.40
   8  -2   0  721.53   29.80
   8  -2   0  730.03   32.40
  -8   2   0  767.72   33.00
  -8   2   0  693.33   31.80
  -8   2   0  744.33   30.20
  -8   2   0  717.73   25.00
  -8   2   0  735.43   33.20
   7  -2   0  480.25   31.80
   7  -2   0  457.65   23.40
   7  -2   0  435.36   21.00
  -7   2   0  447.96   23.00
  -7   2   0  447.06   23.80
  -7   2   0  459.85   23.00
  -7   2   0  441.06   27.70
  -7   2   0  441.46   20.80
   6  -2   0  965.70   31.70
   6  -2   0  989.20   29.70
   6  -2   0  885.01   40.40
  -6   2   0  984.80   28.70
  -6   2   0  955.00   39.50
  -6   2   0  960.60   32.10
  -6   2   0  939.51   25.60
  -6   2   0  947.91   26.30
  -6   2   0  971.40   31.40
   5  -2   0 1048.50   27.20
   5  -2   0  993.50   39.50
   5  -2   0 1038.30   27.60
  -5   2   0 1040.10   38.00
  -5   2   0 1049.30   27.30
  -5   2   0 1043.20   26.20
  -5   2   0 1050.69   26.90
  -5   2   0 1043.30   29.30
  -5   2   0 1051.29   30.20
   4  -2   0  155.28    9.90
   4  -2   0  159.98   14.90
   4  -2   0  161.08    8.50
  -4   2   0  155.98    9.50
  -4   2   0  163.68    7.60
  -4   2   0  145.09    9.10
  -4   2   0  184.98   14.90
  -4   2   0  158.78    9.90
  -4   2   0  152.98    7.70
   3  -2   0    0.40    2.90
   3  -2   0    2.90    4.10
  -3   2   0    4.40    3.90
  -3   2   0   -1.00    2.70
   2  -2   0  385.46   19.40
  -2   2   0  392.76   16.10
  -2   2   0  387.96   14.40
  -2   2   0  411.16   13.90
  -2   2   0  411.66   13.80
   1  -2   0  284.47    9.60
   1  -2   0  265.37   11.60
   1  -2   0  259.87    8.90
   1  -2   0  253.67   10.60
  -1   2   0  252.47    5.90
  -1   2   0  257.17   10.40
  -1   2   0  254.27    8.50
  -1   2   0  266.37   11.70
  -1   2   0  261.27    6.10
  -1   2   0  265.87    9.00
  -1   2   0  272.67    9.40
   0  -2   0    5.40    2.80
   0  -2   0    5.50    2.70
   0  -2   0    6.30    3.90
   0  -2   0    3.30    3.30
   0  -2   0    8.70    3.40
   0   2   0    4.00    3.00
   0   2   0    2.60    3.30
   0   2   0    5.20    2.80
   0   2   0    2.20    3.20
   0   2   0    4.70    3.10
  -1  -2   0  171.88   11.20
  -1  -2   0  186.08   11.00
  -1  -2   0  161.88   11.10
  -1  -2   0  167.88   12.30
  -1  -2   0  166.78   11.00
  -1  -2   0  171.38   10.10
   1   2   0  168.18   11.40
   1   2   0  180.08   10.30
   1   2   0  158.98   10.90
   1   2   0  180.48   12.50
   1   2   0  162.68   10.70
  -2  -2   0   50.39    4.90
  -2  -2   0   61.89    9.40
  -2  -2   0   48.90    7.70
  -2  -2   0   42.70    8.10
  -2  -2   0   46.50    7.30
  -2  -2   0   51.19    9.30
   2   2   0   49.70    8.30
   2   2   0   34.30    6.60
   2   2   0   50.99    7.40
   2   2   0   57.89    9.20
   2   2   0   50.39    9.50
  -3  -2   0 1347.27   43.90
  -3  -2   0 1313.37   39.40
  -3  -2   0 1310.47   41.40
  -3  -2   0 1316.47   36.90
  -3  -2   0 1372.36   32.00
   3   2   0 1287.87   32.80
   3   2   0 1310.47   36.80
   3   2   0 1347.57   35.90
   3   2   0 1279.17   44.80
   3   2   0 1347.47   41.40
   3   2   0 1337.17   39.20
  -4  -2   0 1696.13   49.20
  -4  -2   0 1672.83   43.30
  -4  -2   0 1635.84   40.60
  -4  -2   0 1601.54   52.49
  -4  -2   0 1580.54   50.19
  -4  -2   0 1637.84   45.30
   4   2   0 1649.04   42.40
   4   2   0 1554.44   52.09
   4   2   0 1650.93   46.80
   4   2   0 1649.23   50.19
   4   2   0 1637.34   44.70
  -5  -2   0   38.10   11.30
  -5  -2   0   39.30    9.40
  -5  -2   0   37.00   10.40
  -5  -2   0   32.90    7.80
  -5  -2   0   40.90    8.40
  -5  -2   0   38.40   10.60
   5   2   0   35.20    8.90
   5   2   0   41.00    9.20
   5   2   0   55.99    9.90
   5   2   0   40.60    9.20
   5   2   0   43.50   10.00
   5   2   0   23.80    7.60
   5   2   0   38.50   10.50
  -6  -2   0  264.97   22.30
  -6  -2   0  240.78   17.50
  -6  -2   0  236.58   19.10
  -6  -2   0  244.98   17.30
  -6  -2   0  218.88   22.60
  -6  -2   0  270.87   22.90
   6   2   0  205.68   21.60
   6   2   0  247.88   16.10
   6   2   0  255.57   17.40
   6   2   0  238.58   19.00
   6   2   0  279.77   20.50
   6   2   0  219.78   17.50
   6   2   0  238.28   21.30
  -7  -2   0   76.29   12.20
  -7  -2   0   60.39   12.80
  -7  -2   0   74.69   14.90
  -7  -2   0   57.19   14.50
  -7  -2   0   67.09   13.10
  -7  -2   0   56.49   14.70
  -7  -2   0   60.79   16.10
   7   2   0   76.39   12.20
   7   2   0   84.09   14.90
   7   2   0   67.09   15.10
   7   2   0   85.69   15.10
   7   2   0   64.29   13.30
   7   2   0   83.09   12.80
   7   2   0   80.59   14.00
  -8  -2   0  129.69   24.50
  -8  -2   0  126.69   14.10
  -8  -2   0  122.79   20.80
  -8  -2   0   91.49   18.60
  -8  -2   0  143.19   24.50
  -8  -2   0  120.89   18.80
  -8  -2   0  111.99   17.30
   8   2   0  121.69   12.60
   8   2   0  105.59   16.20
   8   2   0  129.49   18.50
   8   2   0   98.79   20.40
   8   2   0  131.29   20.30
  -9  -2   0   85.69   12.50
  -9  -2   0   87.39   17.70
  -9  -2   0   64.49   19.00
  -9  -2   0   77.09   18.90
  -9  -2   0   74.09   19.30
  -9  -2   0   53.89   15.80
   9   2   0   65.69   17.80
   9   2   0   83.59   14.30
   9   2   0   70.89   15.30
   9   2   0   78.99   12.00
   9   2   0   93.29   20.60
 -10  -2   0   31.80   11.70
 -10  -2   0   18.10    7.90
 -10  -2   0   35.40   14.40
 -10  -2   0   30.10   11.60
 -10  -2   0   -6.90   10.50
 -10  -2   0   -7.40   11.20
  10   2   0   19.30    8.50
  10   2   0   20.40    9.80
  10   2   0    2.90    8.50
  10   2   0   17.40   12.80
 -11  -2   0   86.99   24.10
 -11  -2   0   91.59   19.80
 -11  -2   0  109.89   30.80
 -11  -2   0   82.19   14.80
  11   2   0  110.19   17.90
  11   2   0  120.19   26.50
  12  -3   0   95.69   24.50
  12  -3   0   94.19   15.60
 -12   3   0   68.59   15.60
 -12   3   0   70.59   13.90
 -12   3   0  121.49   20.90
 -12   3   0  124.29   17.90
  11  -3   0   -1.60    6.20
  11  -3   0   18.10   13.50
  11  -3   0    1.70    7.60
 -11   3   0   -1.30    6.10
 -11   3   0   -8.60    7.70
 -11   3   0    1.20    6.70
  10  -3   0  253.57   18.70
  10  -3   0  250.37   36.40
  10  -3   0  203.48   22.30
 -10   3   0  253.97   20.50
 -10   3   0  223.48   18.90
 -10   3   0  209.78   21.10
 -10   3   0  217.38   19.00
   9  -3   0  387.86   21.30
   9  -3   0  396.56   34.30
  -9   3   0  404.16   23.30
  -9   3   0  393.06   22.50
  -9   3   0  350.56   22.40
  -9   3   0  417.56   24.90
   8  -3   0   35.00   12.70
   8  -3   0   68.69    9.80
  -8   3   0   86.69   12.90
  -8   3   0   76.89    9.70
  -8   3   0   75.29   12.00
  -8   3   0   76.29   11.20
  -8   3   0   68.59   11.10
   7  -3   0    8.00    6.80
   7  -3   0    9.40    4.10
  -7   3   0   -0.30    4.00
  -7   3   0    6.20    4.50
  -7   3   0   -1.70    3.60
  -7   3   0    5.10    4.20
   6  -3   0 1052.49   44.80
  -6   3   0 1037.20   29.40
  -6   3   0 1079.09   30.30
  -6   3   0 1034.40   29.10
  -6   3   0 1083.99   28.00
  -6   3   0 1069.89   29.10
  -6   3   0 1087.09   42.40
   5  -3   0  824.12   36.40
  -5   3   0  802.32   18.10
  -5   3   0  784.42   18.20
  -5   3   0  787.32   25.10
  -5   3   0  819.62   33.70
  -5   3   0  804.92   24.30
   4  -3   0 1768.32   52.29
  -4   3   0 1981.80   51.79
  -4   3   0 1920.11   43.10
  -4   3   0 1906.71   41.60
   3  -3   0   41.30    9.50
  -3   3   0   46.70    6.80
  -3   3   0   33.20    6.00
  -3   3   0   41.00    7.30
  -3   3   0   37.00    7.50
   2  -3   0  914.91   27.90
   2  -3   0  967.70   28.30
   2  -3   0  936.01   23.90
  -2   3   0  980.30   27.70
  -2   3   0  958.30   27.60
  -2   3   0  972.20   23.90
   1  -3   0 2447.96   44.80
   1  -3   0 2350.96   44.60
   1  -3   0 2391.46   47.00
   1  -3   0 2419.66   37.10
   1  -3   0 2468.65   51.19
  -1   3   0 2309.27   50.39
  -1   3   0 2472.95   44.40
  -1   3   0 2413.66   42.30
  -1   3   0 2484.05   44.90
  -1   3   0 2338.67   46.10
  -1   3   0 2483.55   41.40
  -1   3   0 2352.16   45.00
   0  -3   0 1973.60   43.80
   0  -3   0 2002.50   40.20
   0  -3   0 1930.01   39.70
   0  -3   0 1992.00   45.70
   0  -3   0 1947.21   38.10
   0   3   0 2025.50   41.50
   0   3   0 1967.00   43.90
   0   3   0 1999.60   42.30
   0   3   0 1942.91   39.90
   0   3   0 2021.30   46.10
   0   3   0 1936.41   45.40
  -1  -3   0 1379.86   38.50
  -1  -3   0 1382.66   36.10
  -1  -3   0 1364.96   37.00
  -1  -3   0 1393.96   35.30
  -1  -3   0 1397.36   40.50
   1   3   0 1351.36   37.50
   1   3   0 1380.26   36.40
   1   3   0 1343.57   34.30
   1   3   0 1385.16   45.30
   1   3   0 1224.08   45.30
   1   3   0 1323.77   37.20
  -2  -3   0 4162.88   78.99
  -2  -3   0 4185.18   82.69
  -2  -3   0 4056.99   82.29
  -2  -3   0 4205.48   89.49
  -2  -3   0 4170.48   81.59
   2   3   0 4130.89   83.19
   2   3   0 4140.99   82.09
   2   3   0 4057.49   85.69
   2   3   0 4108.39   89.29
   2   3   0 4162.28   80.19
  -3  -3   0   24.00    7.80
  -3  -3   0   25.70    4.80
  -3  -3   0   26.70    8.90
  -3  -3   0   26.10    8.90
  -3  -3   0   31.80    8.00
  -3  -3   0   20.70    7.20
  -3  -3   0   20.70    7.00
   3   3   0   26.50    7.50
   3   3   0   33.10    8.20
   3   3   0   22.50    8.30
   3   3   0   31.30   10.40
   3   3   0   22.30    7.30
  -4  -3   0  503.15   28.70
  -4  -3   0  509.55   24.70
  -4  -3   0  468.75   27.00
  -4  -3   0  500.35   25.00
  -4  -3   0  509.35   30.50
  -4  -3   0  492.75   27.10
   4   3   0  481.35   29.80
   4   3   0  468.25   26.00
   4   3   0  497.05   25.00
   4   3   0  538.65   25.10
   4   3   0  508.95   28.50
  -5  -3   0   12.20    5.30
  -5  -3   0   23.20    8.10
  -5  -3   0    8.40    7.30
  -5  -3   0   19.70    7.10
  -5  -3   0   10.40    7.60
  -5  -3   0    6.60    5.80
  -5  -3   0   11.70    7.90
   5   3   0   13.40    6.50
   5   3   0    8.30    5.70
   5   3   0    8.80    6.40
   5   3   0    8.10    7.10
   5   3   0    5.90    6.40
  -6  -3   0   89.09   15.00
  -6  -3   0  107.39   17.70
  -6  -3   0  109.79   18.70
  -6  -3   0  100.99   11.90
  -6  -3   0  105.09   21.20
  -6  -3   0  114.39   25.30
  -6  -3   0  114.49   15.70
   6   3   0  103.29   15.70
   6   3   0  134.29   28.30
   6   3   0  104.69   20.40
   6   3   0  119.09   17.40
   6   3   0  126.89   16.70
   6   3   0  100.99   15.80
  -7  -3   0   71.69   20.50
  -7  -3   0   97.59   17.50
  -7  -3   0  133.09   21.50
  -7  -3   0   97.69   14.60
  -7  -3   0   92.79   19.30
  -7  -3   0  125.49   29.70
  -7  -3   0   78.89   12.60
   7   3   0   87.79   15.00
   7   3   0   88.99   14.70
   7   3   0   99.29   14.50
   7   3   0   98.99   19.50
   7   3   0  108.29   18.10
   7   3   0   64.99   16.80
  -8  -3   0  148.69   19.80
  -8  -3   0  176.38   28.30
  -8  -3   0  166.98   23.30
  -8  -3   0   87.49   18.50
  -8  -3   0  149.79   23.60
  -8  -3   0  156.98   24.00
  -8  -3   0  126.09   17.00
   8   3   0  133.89   15.60
   8   3   0  122.99   14.20
   8   3   0  150.38   20.30
   8   3   0  139.29   23.00
   8   3   0  155.98   27.90
   8   3   0  130.09   20.20
  -9  -3   0   -2.80    9.20
  -9  -3   0   19.50   11.50
  -9  -3   0   -0.60    6.00
  -9  -3   0   -8.70    4.60
  -9  -3   0   -4.70    7.10
  -9  -3   0    7.80   10.20
   9   3   0   -9.20    6.90
   9   3   0   -1.60    5.50
   9   3   0  -14.10    6.30
   9   3   0   -6.00    5.60
   9   3   0    3.80    9.00
 -10  -3   0   38.90   16.30
 -10  -3   0   19.10    9.00
 -10  -3   0   20.30   12.30
 -10  -3   0   -9.50   12.70
 -10  -3   0   41.00   15.10
 -10  -3   0   24.20   12.40
  10   3   0   43.80   15.30
  10   3   0   13.40   13.00
  10   3   0   14.90    8.90
  12  -4   0   71.29   23.40
 -12   4   0   68.49   15.00
 -12   4   0   44.70   13.20
 -12   4   0   35.00    9.90
 -12   4   0   43.00   10.30
  11  -4   0   92.99   22.40
 -11   4   0   82.59   13.10
 -11   4   0  109.79   13.10
 -11   4   0  126.39   17.90
  10  -4   0  115.19   22.20
 -10   4   0  119.29   13.00
 -10   4   0  121.39   16.50
 -10   4   0  123.29   14.10
 -10   4   0  112.49   12.70
   9  -4   0    0.40    7.80
  -9   4   0    0.90    3.80
  -9   4   0   -2.00    6.70
  -9   4   0    1.20    5.20
  -9   4   0   -2.40    3.40
  -9   4   0   12.40    6.20
   8  -4   0  269.77   28.40
  -8   4   0  257.87   15.00
  -8   4   0  290.17   15.60
  -8   4   0  287.27   17.00
  -8   4   0  286.07   16.60
   7  -4   0  195.38   22.20
  -7   4   0  198.58   13.80
  -7   4   0  211.68   15.00
  -7   4   0  205.98   11.90
  -7   4   0  196.08   15.00
   6  -4   0  790.42   39.50
  -6   4   0  765.82   18.20
  -6   4   0  841.32   28.60
  -6   4   0  806.82   27.80
  -6   4   0  758.02   35.90
  -6   4   0  809.32   18.90
  -5   4   0 3524.75   71.09
  -5   4   0 3616.94   72.59
  -5   4   0 3487.55   82.49
  -5   4   0 3582.34   74.59
   4  -4   0 4891.61  103.69
  -4   4   0 5053.39   95.19
  -4   4   0 5121.09  100.99
  -4   4   0 5174.58   92.39
  -4   4   0 5146.98   94.89
   3  -4   0   30.50    8.10
  -3   4   0   27.10    7.20
  -3   4   0   41.80    7.00
  -3   4   0   31.60    7.20
   2  -4   0   19.30    6.00
   2  -4   0   18.70    4.60
   2  -4   0   21.20    5.40
   2  -4   0   29.30    7.00
  -2   4   0   21.10    6.20
  -2   4   0   20.20    5.60
  -2   4   0   23.50    5.10
  -2   4   0   17.60    3.20
  -2   4   0   22.00    4.70
  -2   4   0   18.90    4.20
  -2   4   0   29.80    4.00
   1  -4   0  960.10   27.40
   1  -4   0 1015.80   29.50
   1  -4   0  966.90   25.70
   1  -4   0  951.00   20.00
   1  -4   0  951.60   20.50
   1  -4   0  958.70   32.00
  -1   4   0 1001.90   26.50
  -1   4   0  999.10   32.50
  -1   4   0 1027.70   24.90
  -1   4   0  930.71   27.50
  -1   4   0  955.60   24.40
  -1   4   0  957.40   25.80
   0  -4   0   56.19    9.10
   0  -4   0   65.39    8.20
   0  -4   0   66.19    8.80
   0  -4   0   63.59    7.40
   0  -4   0   54.09   10.20
   0  -4   0   50.19    8.20
   0   4   0   58.39    9.10
   0   4   0   49.99    9.20
   0   4   0   46.40    8.90
   0   4   0   60.39    8.30
   0   4   0   69.19    9.70
   0   4   0   56.89    8.90
  -1  -4   0  123.69   11.20
  -1  -4   0  126.19   13.40
  -1  -4   0  137.49   12.70
  -1  -4   0   88.69   13.00
  -1  -4   0   98.39   11.20
  -1  -4   0  116.89   12.70
   1   4   0   90.09   11.70
   1   4   0  116.79   11.30
   1   4   0  112.69   12.60
   1   4   0  116.39   14.20
   1   4   0   79.39   10.70
   1   4   0   91.09   12.20
  -2  -4   0  210.18   16.70
  -2  -4   0  211.98   15.40
  -2  -4   0  214.48   17.80
  -2  -4   0  237.08   19.70
  -2  -4   0  202.58   16.50
  -2  -4   0  213.48   16.90
   2   4   0  187.78   15.30
   2   4   0  225.78   19.50
   2   4   0  225.88   17.70
   2   4   0  206.28   17.70
   2   4   0  254.27   18.80
  -3  -4   0   71.09   12.40
  -3  -4   0   68.09   13.30
  -3  -4   0   74.09   12.00
  -3  -4   0   77.99   11.90
  -3  -4   0   59.69   11.10
  -3  -4   0   84.99   14.00
   3   4   0   65.09   12.60
   3   4   0   92.59   14.00
   3   4   0   67.69   11.80
   3   4   0   82.49   15.60
   3   4   0   71.49   13.00
  -4  -4   0    9.40    6.90
  -4  -4   0   10.30    3.80
  -4  -4   0   13.50    6.70
  -4  -4   0    9.10    7.00
  -4  -4   0    9.90    6.60
  -4  -4   0    2.40    5.20
  -4  -4   0   11.60    8.50
   4   4   0   11.20    6.20
   4   4   0    5.80    6.70
   4   4   0   18.40    7.80
   4   4   0    6.60    6.90
   4   4   0    2.90    5.40
  -5  -4   0   -7.10    3.30
  -5  -4   0    7.60    7.20
  -5  -4   0   -3.20    4.20
  -5  -4   0    4.50    5.30
  -5  -4   0    1.80    3.60
  -5  -4   0    0.60    6.50
  -5  -4   0   -8.20    5.20
   5   4   0    6.30    6.10
   5   4   0   -2.20    5.10
   5   4   0    0.30    5.20
   5   4   0   -3.80    5.00
   5   4   0  -12.90    4.90
  -6  -4   0  151.78   23.30
  -6  -4   0  125.89   19.10
  -6  -4   0  113.49   11.70
  -6  -4   0  138.79   23.60
  -6  -4   0  172.98   26.40
  -6  -4   0  121.89   19.40
  -6  -4   0  120.89   17.70
   6   4   0  141.89   20.60
   6   4   0  134.49   22.10
   6   4   0  121.49   18.20
   6   4   0  143.49   22.20
   6   4   0  107.29   16.70
  -7  -4   0  747.03   44.60
  -7  -4   0  749.13   39.40
  -7  -4   0  655.23   41.50
  -7  -4   0  653.03   28.70
  -7  -4   0  667.33   41.20
  -7  -4   0  680.73   34.60
  -7  -4   0  753.62   47.50
   7   4   0  682.23   33.40
   7   4   0  659.13   41.10
   7   4   0  720.53   39.20
   7   4   0  704.13   35.40
   7   4   0  612.34   42.90
  -8  -4   0   38.60    9.90
  -8  -4   0   79.59   20.20
  -8  -4   0   54.09   14.40
  -8  -4   0   57.89   13.40
  -8  -4   0   20.00   11.70
  -8  -4   0   34.20   14.90
  -8  -4   0   55.79   15.20
   8   4   0   75.79   17.00
   8   4   0   53.49   17.20
   8   4   0   53.39   16.20
   8   4   0   38.40   11.30
   8   4   0   58.29   13.30
   8   4   0   55.19   13.30
  -9  -4   0  114.69   21.00
  -9  -4   0  166.78   30.90
  -9  -4   0  137.09   25.60
  -9  -4   0  149.29   20.40
  -9  -4   0  120.69   22.90
  -9  -4   0  145.09   27.80
   9   4   0  109.29   23.90
   9   4   0  128.19   23.60
   9   4   0  110.69   18.10
   9   4   0  121.79   20.90
   9   4   0  107.09   17.40
   9   4   0  127.29   19.80
 -10  -4   0   20.90   15.60
 -10  -4   0    4.00   11.60
 -10  -4   0    4.10   10.00
 -10  -4   0    2.40   11.30
  10   4   0    6.20    8.90
  10   4   0   21.30   12.40
  10   4   0   -0.60    7.60
  10   4   0   27.90   12.70
  12  -5   0    6.50   14.90
 -12   5   0   15.90   11.90
 -12   5   0   14.50    7.40
  11  -5   0   38.90   18.80
 -11   5   0   59.39   12.00
 -11   5   0   64.89   13.20
  10  -5   0  662.13   47.80
 -10   5   0  574.54   25.80
 -10   5   0  629.94   29.00
 -10   5   0  614.34   23.50
   9  -5   0   44.50   14.30
  -9   5   0   62.89    9.70
  -9   5   0   65.59    9.20
  -9   5   0   47.20    9.10
   8  -5   0   42.40   16.00
  -8   5   0   32.90    6.50
  -8   5   0   37.80    6.30
  -8   5   0   38.00    8.30
  -8   5   0   56.19   10.20
   7  -5   0  389.96   30.90
  -7   5   0  408.96   21.00
  -7   5   0  396.36   12.80
  -7   5   0  378.66   21.40
  -7   5   0  398.26   13.10
  -7   5   0  391.46   24.20
   6  -5   0   51.39   13.30
  -6   5   0   34.60    8.30
  -6   5   0   55.39   12.60
  -6   5   0   65.49   10.90
  -6   5   0   71.29   11.10
   5  -5   0   44.20   10.40
  -5   5   0   45.60    8.90
  -5   5   0   41.30    8.60
  -5   5   0   28.60    9.30
  -5   5   0   30.50    8.20
   4  -5   0  226.38   18.60
  -4   5   0  255.37   17.80
  -4   5   0  253.77   17.10
  -4   5   0  211.28   16.40
  -4   5   0  215.88   16.90
   3  -5   0  422.06   22.70
   3  -5   0  448.56   22.60
  -3   5   0  421.46   23.10
  -3   5   0  397.76   11.40
  -3   5   0  400.96   11.20
  -3   5   0  440.36   21.50
  -3   5   0  427.76   22.50
  -3   5   0  431.96   18.10
   2  -5   0  410.66   22.30
   2  -5   0  414.46   18.60
   2  -5   0  326.37   22.90
   2  -5   0  406.86   19.60
   2  -5   0  418.96   17.70
  -2   5   0  417.86   17.40
  -2   5   0  416.76   22.60
  -2   5   0  420.56   18.30
  -2   5   0  395.36   15.50
  -2   5   0  427.86   18.20
  -2   5   0  407.76   14.90
  -2   5   0  405.86   17.30
   1  -5   0 2251.77   58.49
   1  -5   0 2247.38   41.90
   1  -5   0 2288.07   49.60
   1  -5   0 2297.57   54.39
   1  -5   0 2067.69   51.29
   1  -5   0 2238.18   52.09
   1  -5   0 2248.48   40.90
  -1   5   0 2231.48   52.79
  -1   5   0 2173.28   49.30
  -1   5   0 2342.27   55.59
  -1   5   0 2282.17   48.30
  -1   5   0 2298.87   59.39
  -1   5   0 2303.97   51.69
   0  -5   0 1146.09   30.30
   0  -5   0 1113.29   32.80
   0  -5   0 1078.69   36.50
   0  -5   0 1132.99   39.30
   0  -5   0 1082.49   39.40
   0  -5   0 1088.79   31.50
   0   5   0 1112.29   35.00
   0   5   0 1139.09   34.10
   0   5   0 1151.38   36.40
   0   5   0 1115.09   39.20
   0   5   0 1052.79   38.90
  -1  -5   0  148.39   15.30
  -1  -5   0  135.49   13.00
  -1  -5   0  159.28   14.00
  -1  -5   0  155.28   16.40
  -1  -5   0  147.69   12.20
   1   5   0  142.39   14.80
   1   5   0  151.88   15.50
   1   5   0  161.18   14.30
   1   5   0  163.08   16.10
   1   5   0  180.48   17.60
   1   5   0  145.59   15.60
  -2  -5   0    6.30    6.00
  -2  -5   0    6.80    5.90
  -2  -5   0    4.80    5.20
  -2  -5   0    0.40    5.00
  -2  -5   0    3.30    4.80
  -2  -5   0    3.20    5.20
   2   5   0    1.50    5.80
   2   5   0   -8.40    4.10
   2   5   0    1.40    5.00
   2   5   0   -2.90    5.50
   2   5   0    7.90    6.70
  -3  -5   0    5.00    6.20
  -3  -5   0   -0.40    5.80
  -3  -5   0   -4.60    4.70
  -3  -5   0    3.70    5.40
  -3  -5   0    1.40    4.90
  -3  -5   0    4.80    5.20
   3   5   0   -2.30    3.90
   3   5   0   -2.40    5.20
   3   5   0    5.80    6.80
   3   5   0   -3.40    4.90
   3   5   0    7.30    5.90
  -4  -5   0   18.70    7.90
  -4  -5   0   22.10    9.20
  -4  -5   0   28.60    9.90
  -4  -5   0   26.20   10.10
  -4  -5   0   23.00    9.50
  -4  -5   0   21.80    9.90
   4   5   0   23.20    9.20
   4   5   0   25.10   11.20
   4   5   0   34.20   10.30
   4   5   0   30.90   11.50
   4   5   0   28.60   10.10
  -5  -5   0  409.16   27.30
  -5  -5   0  416.96   29.90
  -5  -5   0  445.96   32.90
  -5  -5   0  374.86   28.90
  -5  -5   0  412.66   27.30
   5   5   0  376.76   32.20
   5   5   0  393.96   27.30
   5   5   0  471.05   33.10
   5   5   0  385.16   28.90
   5   5   0  436.46   28.80
  -6  -5   0  450.25   33.20
  -6  -5   0  429.96   32.30
  -6  -5   0  404.96   33.40
  -6  -5   0  466.65   36.70
  -6  -5   0  369.86   27.40
  -6  -5   0  404.16   28.50
   6   5   0  383.56   27.90
   6   5   0  421.46   33.70
   6   5   0  451.75   29.40
   6   5   0  370.16   33.90
   6   5   0  449.66   31.90
  -7  -5   0   27.30   10.90
  -7  -5   0   10.20   10.80
  -7  -5   0    9.80    7.40
  -7  -5   0   14.60   11.40
  -7  -5   0    2.70    8.10
  -7  -5   0   18.90   10.20
   7   5   0    5.70    7.70
   7   5   0    8.80    7.90
   7   5   0    2.40    7.60
   7   5   0   15.70    9.10
   7   5   0    2.30    9.30
   7   5   0    5.50    8.60
  -8  -5   0    2.80    7.40
  -8  -5   0  -10.50   14.20
  -8  -5   0   19.50   19.10
  -8  -5   0   -8.30    5.80
  -8  -5   0  -16.40    9.50
  -8  -5   0    2.20    7.00
   8   5   0   -4.90    5.90
   8   5   0    3.70   12.10
   8   5   0   22.20   12.70
   8   5   0    0.00    6.90
   8   5   0    9.80    7.30
   8   5   0  -12.30    7.90
  -9  -5   0   19.10   12.20
  -9  -5   0   -1.50   15.30
  -9  -5   0   34.10   14.70
  -9  -5   0   -1.70   10.20
   9   5   0   23.90   14.40
   9   5   0   18.30    9.60
   9   5   0   15.50   14.80
   9   5   0   27.40   11.20
   9   5   0   12.70    9.70
   9   5   0   -1.00   14.70
  11  -6   0  170.18   35.10
 -11   6   0  128.39   13.80
 -11   6   0  139.69   22.10
 -11   6   0  138.59   17.20
  10  -6   0    0.40    9.70
 -10   6   0   16.60    9.00
 -10   6   0    5.20    4.70
 -10   6   0   12.20    6.70
 -10   6   0    6.40    5.60
   9  -6   0  274.57   30.90
  -9   6   0  287.67   18.50
  -9   6   0  298.57   24.00
  -9   6   0  253.57   15.10
  -9   6   0  284.57   19.90
   8  -6   0    5.10    8.60
  -8   6   0    9.00    3.70
  -8   6   0    0.30    2.60
  -8   6   0    5.40    5.90
  -8   6   0   14.50    7.50
  -8   6   0    4.70    5.30
   7  -6   0   67.29   15.90
  -7   6   0  110.29   15.90
  -7   6   0   75.69   12.30
  -7   6   0   84.09   13.70
   6  -6   0   73.89   14.40
  -6   6   0   73.29   12.40
  -6   6   0   80.09   13.60
  -6   6   0   63.09   11.00
   5  -6   0  184.18   19.20
  -5   6   0  163.28   15.60
  -5   6   0  194.08   14.30
  -5   6   0  214.88   18.00
  -5   6   0  214.68   18.40
   4  -6   0  212.38   18.70
  -4   6   0  217.38    8.00
  -4   6   0  220.28   18.60
  -4   6   0  226.98   17.50
  -4   6   0  245.68   18.70
  -4   6   0  210.58   14.10
  -4   6   0  199.58    7.90
   3  -6   0   99.79   10.30
   3  -6   0  103.49   14.40
   3  -6   0  103.49   14.70
  -3   6   0  113.99   15.80
  -3   6   0   92.09    8.00
  -3   6   0   93.29    9.80
  -3   6   0   88.79    7.40
  -3   6   0  102.19   14.50
  -3   6   0   92.09   12.00
  -3   6   0   86.39    8.20
   2  -6   0  851.91   28.40
   2  -6   0  851.31   35.30
   2  -6   0  860.11   30.00
   2  -6   0  842.32   29.20
   2  -6   0  848.72   27.40
  -2   6   0  848.92   27.40
  -2   6   0  827.42   35.50
  -2   6   0  864.21   27.70
  -2   6   0  822.12   27.70
  -2   6   0  806.12   28.10
  -2   6   0  797.92   32.70
  -2   6   0  851.91   29.80
   1  -6   0  322.37   13.20
   1  -6   0  291.07   21.50
   1  -6   0  303.47   18.40
   1  -6   0  293.87   19.40
   1  -6   0  309.57   17.20
   1  -6   0  294.97   14.70
  -1   6   0  291.07   18.30
  -1   6   0  318.47   22.50
  -1   6   0  304.67   20.00
  -1   6   0  298.07   18.70
  -1   6   0  308.07   17.00
  -1   6   0  303.77   17.80
   0  -6   0  452.15   19.20
   0  -6   0  463.45   20.60
   0  -6   0  456.55   24.90
   0  -6   0  429.06   26.40
   0  -6   0  427.96   21.20
   0  -6   0  477.45   27.10
   0   6   0  441.56   29.70
   0   6   0  481.95   24.30
   0   6   0  445.76   22.50
   0   6   0  466.75   27.00
   0   6   0  476.95   25.00
   0   6   0  452.65   27.40
  -1  -6   0 1023.10   36.40
  -1  -6   0 1021.80   41.20
  -1  -6   0 1078.19   43.30
  -1  -6   0 1105.39   35.00
  -1  -6   0 1030.60   36.20
  -1  -6   0 1080.69   44.50
   1   6   0  986.60   41.00
   1   6   0 1137.99   41.30
   1   6   0 1034.00   37.70
   1   6   0 1022.00   43.70
   1   6   0 1045.40   40.70
   1   6   0 1093.19   43.60
  -2  -6   0   -1.40    4.90
  -2  -6   0   -4.20    4.20
  -2  -6   0   -3.10    4.30
  -2  -6   0    4.60    5.50
  -2  -6   0    1.50    5.40
  -2  -6   0   -8.90    3.60
   2   6   0   -1.60    5.00
   2   6   0    8.10    7.10
   2   6   0   -1.30    5.20
   2   6   0    6.60    6.30
   2   6   0    2.40    5.60
  -3  -6   0  253.57   24.90
  -3  -6   0  250.07   21.30
  -3  -6   0  247.88   20.00
  -3  -6   0  256.27   23.80
  -3  -6   0  310.17   24.00
  -3  -6   0  263.67   22.50
   3   6   0  263.97   21.90
   3   6   0  254.27   23.50
   3   6   0  274.17   24.00
   3   6   0  243.68   24.90
   3   6   0  216.18   21.10
  -4  -6   0  147.29   23.80
  -4  -6   0  151.68   19.40
  -4  -6   0  153.48   21.50
  -4  -6   0  156.88   23.20
  -4  -6   0  146.99   24.50
  -4  -6   0  166.88   22.60
   4   6   0  150.28   25.20
   4   6   0  137.09   20.30
   4   6   0  161.48   23.30
   4   6   0  179.58   26.90
   4   6   0  124.79   19.00
  -5  -6   0   34.20   12.30
  -5  -6   0   28.90   11.40
  -5  -6   0   56.09   14.10
  -5  -6   0   46.10   12.50
  -5  -6   0   42.40   14.40
  -5  -6   0   52.09   15.80
   5   6   0   55.79   14.40
   5   6   0   46.60   13.90
   5   6   0   44.00   16.30
   5   6   0   50.39   14.20
   5   6   0   45.90   13.90
  -6  -6   0   10.90    9.20
  -6  -6   0   14.80   12.10
  -6  -6   0    6.10    8.80
  -6  -6   0   10.00    8.40
  -6  -6   0    2.20    7.50
  -6  -6   0    7.20    8.40
   6   6   0   -8.10    7.20
   6   6   0   -4.80    5.60
   6   6   0  -14.40    5.50
   6   6   0    2.50    8.10
   6   6   0    6.40    8.50
  -7  -6   0   48.10   15.60
  -7  -6   0   79.99   17.90
  -7  -6   0   64.09   15.80
  -7  -6   0   79.09   20.20
  -7  -6   0   79.29   17.60
  -7  -6   0   53.49   15.80
   7   6   0   74.69   18.60
   7   6   0   71.69   18.90
   7   6   0   47.90   14.00
   7   6   0   64.69   15.40
   7   6   0   55.19   17.20
  -8  -6   0    4.80   12.70
  -8  -6   0   10.50   10.20
  -8  -6   0   -2.80    6.80
  -8  -6   0  -10.80   12.90
  -8  -6   0   15.80   11.30
  -8  -6   0    6.70    8.50
   8   6   0   -2.90   11.20
   8   6   0    3.10    9.10
   8   6   0    1.50    8.10
   8   6   0   10.10    8.60
   8   6   0   18.40   14.20
   8   6   0    9.70   12.50
  -9  -6   0  179.38   34.30
  -9  -6   0  116.19   22.60
  -9  -6   0  171.58   26.30
  -9  -6   0  199.48   37.70
   9   6   0  131.39   22.60
   9   6   0  162.78   28.90
   9   6   0  137.79   29.10
   9   6   0  140.69   23.40
  11  -7   0   58.29   22.10
 -11   7   0   38.70   13.00
 -11   7   0   17.20    7.00
 -11   7   0   36.30    6.80
 -11   7   0   18.40    7.60
  10  -7   0   96.89   24.30
 -10   7   0   97.29   16.70
 -10   7   0   97.49    9.60
 -10   7   0  128.29   11.70
 -10   7   0   73.19   12.60
 -10   7   0   99.19   14.60
   9  -7   0   48.90   19.40
  -9   7   0   39.40   11.00
  -9   7   0   40.60    5.50
  -9   7   0   36.10    6.00
  -9   7   0   37.10   10.80
  -9   7   0   40.00   10.10
   8  -7   0  444.26   36.30
  -8   7   0  446.86   27.10
  -8   7   0  434.56   25.50
  -8   7   0  421.36   26.50
   7  -7   0   31.90   12.50
  -7   7   0   26.70    9.10
  -7   7   0   52.49   10.90
  -7   7   0   24.60    8.50
   6  -7   0  330.27   28.10
  -6   7   0  304.97   22.10
  -6   7   0  327.97   20.00
  -6   7   0  317.07   23.60
   5  -7   0   35.50   11.30
  -5   7   0   64.69    5.20
  -5   7   0   58.19   11.70
  -5   7   0   74.49   14.40
  -5   7   0   62.19    5.30
  -5   7   0   65.79   10.50
  -5   7   0   71.19   13.30
   4  -7   0  153.48   16.80
  -4   7   0  126.69   14.40
  -4   7   0  160.08   18.20
  -4   7   0  119.39   17.20
  -4   7   0  152.18    9.60
  -4   7   0  138.89   12.40
  -4   7   0  168.28   15.50
   3  -7   0  260.37   16.80
   3  -7   0  287.47   15.40
   3  -7   0  294.07   22.10
   3  -7   0  265.87   19.30
   3  -7   0  266.17   14.90
  -3   7   0  295.07   16.00
  -3   7   0  320.17   17.40
  -3   7   0  261.67   15.40
  -3   7   0  294.87   23.60
  -3   7   0  260.67   17.40
  -3   7   0  287.17   16.90
  -3   7   0  329.97   24.00
   2  -7   0  102.79   16.50
   2  -7   0   90.59   12.70
   2  -7   0   89.59   10.40
   2  -7   0   83.19   10.10
   2  -7   0   91.29   10.80
  -2   7   0  109.69   12.70
  -2   7   0   99.29   11.70
  -2   7   0   94.99   16.00
  -2   7   0  102.79   13.20
  -2   7   0  107.99   10.90
  -2   7   0   85.29   12.10
   1  -7   0    0.00    3.10
   1  -7   0    5.70    5.00
   1  -7   0   12.00    4.20
   1  -7   0   -1.60    5.10
   1  -7   0    4.20    5.70
   1  -7   0   12.30    5.50
  -1   7   0    2.90    4.70
  -1   7   0    3.40    5.90
  -1   7   0   11.40    6.70
  -1   7   0    3.80    5.90
  -1   7   0   13.60    6.30
  -1   7   0    9.20    7.10
   0  -7   0    9.50    5.90
   0  -7   0    7.20    6.50
   0  -7   0   14.20    6.10
   0  -7   0   15.00    8.00
   0  -7   0   14.70    5.40
   0  -7   0   17.10    9.70
   0   7   0   14.30    8.00
   0   7   0   21.80    8.60
   0   7   0   21.00    7.70
   0   7   0   10.60    7.10
   0   7   0   12.40    7.70
   0   7   0   12.20    7.70
  -1  -7   0  868.21   42.70
  -1  -7   0  853.11   34.80
  -1  -7   0  863.21   42.00
  -1  -7   0  857.01   31.90
  -1  -7   0  862.11   34.30
  -1  -7   0  906.11   41.20
   1   7   0  882.31   37.10
   1   7   0  894.31   42.40
   1   7   0  888.51   39.10
   1   7   0  915.61   41.50
   1   7   0  929.21   40.60
   1   7   0  915.81   44.00
  -2  -7   0   48.90   12.30
  -2  -7   0   41.00   12.50
  -2  -7   0   49.20   10.60
  -2  -7   0   54.19   14.40
  -2  -7   0   33.40   10.10
  -2  -7   0   53.79   12.50
   2   7   0   67.19   16.60
   2   7   0   42.30   11.20
   2   7   0   49.00   11.60
   2   7   0   67.89   16.00
  -3  -7   0   83.49   16.00
  -3  -7   0   94.79   17.90
  -3  -7   0   61.99   12.80
  -3  -7   0   78.89   17.80
  -3  -7   0   68.19   17.00
  -3  -7   0   80.89   16.10
   3   7   0   84.09   16.90
   3   7   0   77.99   15.20
   3   7   0   82.79   17.50
   3   7   0   90.69   19.00
   3   7   0  104.69   18.70
  -4  -7   0   29.90   12.60
  -4  -7   0   35.60   12.20
  -4  -7   0   50.79   13.00
  -4  -7   0   36.20   13.90
  -4  -7   0   24.30   14.60
  -4  -7   0   40.70   13.70
   4   7   0   28.50   12.30
   4   7   0   43.70   15.00
   4   7   0   16.60    9.70
   4   7   0   16.80   10.20
   4   7   0   31.50   12.90
  -5  -7   0  242.38   27.50
  -5  -7   0  226.48   24.90
  -5  -7   0  288.37   32.80
  -5  -7   0  281.27   27.10
  -5  -7   0  260.27   24.00
  -5  -7   0  280.07   26.90
   5   7   0  281.67   28.30
   5   7   0  298.17   29.80
   5   7   0  334.27   33.00
   5   7   0  217.08   23.80
   5   7   0  260.77   25.70
  -6  -7   0  106.99   26.20
  -6  -7   0   63.59   15.00
  -6  -7   0   80.89   18.90
  -6  -7   0   86.09   19.30
  -6  -7   0   63.99   19.00
  -6  -7   0   64.79   19.10
   6   7   0   76.59   19.20
   6   7   0   53.39   15.40
   6   7   0   56.79   19.20
   6   7   0   48.40   14.10
   6   7   0   96.79   19.90
  -7  -7   0   82.99   19.30
  -7  -7   0   64.69   17.30
  -7  -7   0   60.49   17.90
  -7  -7   0   88.29   21.70
  -7  -7   0   87.59   18.70
   7   7   0   47.20   14.40
   7   7   0  108.99   24.40
   7   7   0   80.79   20.60
   7   7   0  123.79   23.10
   7   7   0   68.29   17.80
  -8  -7   0  365.26   44.00
  -8  -7   0  340.47   31.20
  -8  -7   0  360.46   34.30
  -8  -7   0  345.07   36.60
   8   7   0  261.37   39.00
   8   7   0  279.67   29.40
   8   7   0  340.07   31.10
   8   7   0  327.77   30.50
  11  -8   0  131.59   27.30
 -11   8   0  178.28   12.00
 -11   8   0  123.99   17.90
 -11   8   0  152.38   15.70
 -11   8   0  166.08   25.10
 -11   8   0  140.99   13.70
  10  -8   0   -2.60   10.10
 -10   8   0    8.50    8.00
 -10   8   0    5.10    6.50
 -10   8   0   16.20    8.00
   9  -8   0  603.14   45.60
  -9   8   0  556.84   31.70
  -9   8   0  541.15   31.30
  -9   8   0  598.64   31.30
   8  -8   0   -0.50    8.40
  -8   8   0   15.90    9.50
  -8   8   0   13.90    7.70
  -8   8   0   11.10    7.30
   7  -8   0    1.40    8.80
  -7   8   0   -2.40    4.80
  -7   8   0    6.50    7.50
  -7   8   0   13.10    7.60
   6  -8   0    7.60    7.50
  -6   8   0    4.80    7.00
  -6   8   0    1.40    2.80
  -6   8   0    2.70    4.60
  -6   8   0    4.70    7.00
  -6   8   0   -2.20    2.60
   5  -8   0   -4.80    6.00
  -5   8   0   -7.50    5.10
  -5   8   0    4.40    5.10
  -5   8   0    3.10    3.50
  -5   8   0    2.40    3.90
  -5   8   0   -3.20    5.50
  -5   8   0    2.30    5.90
   4  -8   0    2.40    6.50
  -4   8   0    1.70   10.00
  -4   8   0   17.70    8.80
  -4   8   0   -6.60    5.00
  -4   8   0   -4.00    3.30
  -4   8   0    6.80    5.10
  -4   8   0    3.80    4.50
   3  -8   0   79.59   11.20
   3  -8   0   72.99   13.10
   3  -8   0   80.89   16.90
   3  -8   0   67.19   11.70
  -3   8   0   62.09   14.30
  -3   8   0   80.99   11.10
  -3   8   0   86.49   12.00
  -3   8   0   75.79   10.70
  -3   8   0   72.99   14.90
  -3   8   0   88.69   12.80
   2  -8   0    9.20    7.30
   2  -8   0   14.30    6.70
   2  -8   0   16.20    6.60
   2  -8   0   19.60    6.90
   2  -8   0    3.90    5.60
  -2   8   0    8.50    6.60
  -2   8   0   16.50    8.60
  -2   8   0   13.30    6.50
  -2   8   0   14.90    7.60
  -2   8   0   13.50    8.00
  -2   8   0    8.30    6.70
   1  -8   0  137.69    9.90
   1  -8   0  110.09   13.40
   1  -8   0  107.59   18.00
   1  -8   0  150.38   15.60
   1  -8   0  122.49   11.90
   1  -8   0  150.58   17.20
  -1   8   0  110.99   16.50
  -1   8   0   88.99   15.60
  -1   8   0  101.49   16.70
  -1   8   0  106.19   14.70
  -1   8   0  128.69   19.90
  -1   8   0  103.89   15.60
   0  -8   0   34.10   11.70
   0  -8   0   34.30    7.50
   0  -8   0   26.20    8.00
   0  -8   0   21.10    9.80
   0  -8   0   32.10    9.70
   0  -8   0   40.00    8.70
   0   8   0   27.00   10.40
   0   8   0   24.40    8.90
   0   8   0   33.30   12.80
   0   8   0   48.40   12.40
   0   8   0   25.70    9.50
   0   8   0   29.20   10.20
  -1  -8   0  475.45   27.30
  -1  -8   0  488.75   33.30
  -1  -8   0  510.35   27.20
  -1  -8   0  483.65   32.00
  -1  -8   0  475.45   33.00
  -1  -8   0  453.25   24.00
   1   8   0  477.25   34.00
   1   8   0  505.45   32.70
   1   8   0  452.75   33.10
   1   8   0  467.85   29.40
   1   8   0  519.35   32.90
  -2  -8   0  207.88   20.00
  -2  -8   0  194.08   26.40
  -2  -8   0  245.88   30.30
  -2  -8   0  155.38   22.00
  -2  -8   0  203.38   22.70
  -2  -8   0  214.98   18.80
   2   8   0  199.28   23.00
   2   8   0  185.18   34.60
   2   8   0  253.07   25.70
   2   8   0  225.68   25.40
   2   8   0  208.38   23.10
  -3  -8   0  217.88   25.00
  -3  -8   0  195.78   27.80
  -3  -8   0  202.88   21.40
  -3  -8   0  215.28   24.90
  -3  -8   0  201.88   21.20
  -3  -8   0  232.48   21.20
   3   8   0  210.18   24.40
   3   8   0  227.28   23.20
   3   8   0  200.68   29.80
   3   8   0  200.28   23.50
  -4  -8   0   75.19   16.20
  -4  -8   0   75.49   19.30
  -4  -8   0   27.10   10.90
  -4  -8   0   75.69   15.30
  -4  -8   0   30.70   14.30
  -4  -8   0   29.90   11.70
   4   8   0   65.99   14.90
   4   8   0   27.50   13.00
   4   8   0   59.99   17.90
   4   8   0   28.70   12.40
   4   8   0   48.60   14.40
  -5  -8   0   54.69   15.60
  -5  -8   0   52.49   18.10
  -5  -8   0   45.60   14.70
  -5  -8   0   47.50   14.10
  -5  -8   0   22.30   10.90
  -5  -8   0   38.80   14.70
   5   8   0   74.49   20.40
   5   8   0   67.69   19.70
   5   8   0   33.80   11.80
   5   8   0   42.10   14.20
   5   8   0   44.00   15.60
  -6  -8   0    3.50   12.20
  -6  -8   0    4.60    9.40
  -6  -8   0    0.70   12.50
  -6  -8   0   13.00    9.90
  -6  -8   0    4.40   11.00
  -6  -8   0   33.00   16.60
   6   8   0    0.60    8.70
   6   8   0    7.00   14.10
   6   8   0   25.40   13.40
   6   8   0   16.40   11.00
   6   8   0    1.20    8.80
  -7  -8   0  128.69   24.00
  -7  -8   0  158.38   26.20
  -7  -8   0  109.89   23.20
   7   8   0  107.79   27.80
   7   8   0  135.59   23.40
   7   8   0  102.49   20.00
   7   8   0  104.79   26.80
  10  -9   0   23.20   15.10
 -10   9   0   21.60   10.60
 -10   9   0   19.90    9.80
 -10   9   0   13.10   10.60
   9  -9   0  -13.80    7.20
  -9   9   0    5.30    6.90
  -9   9   0    8.50    7.90
  -9   9   0   -8.10    5.30
   8  -9   0   71.79   18.80
  -8   9   0   39.00   10.20
  -8   9   0   65.99   14.80
  -8   9   0   55.09   13.50
   7  -9   0   56.19   16.40
  -7   9   0   35.90    5.30
  -7   9   0   40.00   12.50
  -7   9   0   36.80    5.60
  -7   9   0   31.20   11.00
  -7   9   0   45.00   10.20
   6  -9   0  138.69   28.00
  -6   9   0  130.39   25.90
  -6   9   0  150.38   10.50
  -6   9   0  160.28   22.80
  -6   9   0  142.09   14.70
  -6   9   0  142.49   14.20
   5  -9   0   47.30   13.60
  -5   9   0   51.99    9.10
  -5   9   0   42.80   12.50
  -5   9   0   64.89   11.40
  -5   9   0   46.70    8.00
  -5   9   0   42.00   15.40
   4  -9   0  233.88   21.50
   4  -9   0  228.18   18.50
  -4   9   0  236.38   28.40
  -4   9   0  222.68   15.80
  -4   9   0  246.28   18.60
  -4   9   0  255.77   16.60
  -4   9   0  226.08   17.20
  -4   9   0  239.48   24.30
  -4   9   0  242.08   15.40
   3  -9   0   11.10    6.30
   3  -9   0   10.80    6.70
   3  -9   0   18.70    8.10
   3  -9   0    3.00    7.40
   3  -9   0    1.20    4.30
  -3   9   0    2.20   14.20
  -3   9   0   21.50    7.70
  -3   9   0   14.80    7.10
  -3   9   0    3.10    6.90
  -3   9   0   13.60    7.60
  -3   9   0    2.50    7.00
  -3   9   0    8.20    6.50
   2  -9   0   -2.70    4.80
   2  -9   0   -2.80    5.60
   2  -9   0   -1.80    4.80
   2  -9   0    5.40    5.30
  -2   9   0   -9.10    4.60
  -2   9   0   -7.60    5.70
  -2   9   0   -0.30    5.20
  -2   9   0    5.70    6.90
  -2   9   0   -1.70    5.40
  -2   9   0    6.80    6.30
   1  -9   0    1.40    3.70
   1  -9   0   -2.10    7.00
   1  -9   0    1.10    6.40
   1  -9   0   -2.30    4.80
   1  -9   0    7.60    5.40
  -1   9   0   10.00    7.70
  -1   9   0   -8.10    5.50
  -1   9   0  -11.40    5.50
  -1   9   0    6.80    8.40
  -1   9   0   11.10    7.50
  -1   9   0    0.30    6.70
   0  -9   0  503.35   34.00
   0  -9   0  470.25   22.00
   0  -9   0  508.15   24.00
   0  -9   0  520.75   36.40
   0  -9   0  461.25   30.80
   0  -9   0  473.95   28.00
   0   9   0  508.75   31.80
   0   9   0  468.65   32.00
   0   9   0  507.85   34.50
   0   9   0  521.65   31.10
   0   9   0  500.55   33.10
   0   9   0  502.65   36.00
  -1  -9   0  451.55   29.10
  -1  -9   0  439.16   26.00
  -1  -9   0  476.75   33.20
  -1  -9   0  432.76   33.80
  -1  -9   0  438.66   33.70
  -1  -9   0  454.65   24.70
   1   9   0  487.35   35.90
   1   9   0  465.05   33.70
   1   9   0  506.65   37.10
   1   9   0  461.35   33.20
   1   9   0  430.36   29.80
  -2  -9   0  309.57   24.90
  -2  -9   0  317.57   29.00
  -2  -9   0  286.87   29.80
  -2  -9   0  272.37   23.30
  -2  -9   0  279.07   21.50
  -2  -9   0  331.77   30.00
   2   9   0  295.77   29.00
   2   9   0  285.47   28.90
   2   9   0  287.17   29.30
   2   9   0  331.07   30.00
   2   9   0  318.47   27.20
  -3  -9   0   26.20   11.00
  -3  -9   0   33.70   12.30
  -3  -9   0   36.40   11.60
  -3  -9   0   12.80   11.00
  -3  -9   0   23.10   10.50
  -3  -9   0   34.60   13.40
   3   9   0   21.40   11.00
   3   9   0   31.20   14.60
   3   9   0    6.90   10.20
   3   9   0   29.70   14.40
   3   9   0   40.80   12.70
  -4  -9   0  118.19   23.60
  -4  -9   0   88.39   18.90
  -4  -9   0  102.09   22.10
  -4  -9   0   91.69   18.10
  -4  -9   0   97.79   19.90
  -4  -9   0   87.59   16.50
   4   9   0  109.09   24.20
   4   9   0  149.59   27.70
   4   9   0  143.49   24.50
   4   9   0  119.99   22.70
   4   9   0   79.09   20.60
  -5  -9   0   20.40   11.70
  -5  -9   0   22.00   11.60
  -5  -9   0   38.20   17.80
  -5  -9   0   22.60   11.90
  -5  -9   0   12.60   14.10
  -5  -9   0   35.80   14.70
   5   9   0    8.60   13.40
   5   9   0   46.80   16.80
   5   9   0    5.70   11.60
   5   9   0   59.29   16.40
   5   9   0   25.90   11.30
  -6  -9   0   59.39   18.20
  -6  -9   0   33.20   14.90
   6   9   0   71.99   18.30
   6   9   0   56.99   20.60
   6   9   0   26.30   13.90
   6   9   0   64.39   18.40
   9 -10   0    3.00   10.90
  -9  10   0   -1.60    8.00
  -9  10   0   -4.90    6.00
  -9  10   0   19.10    9.00
   8 -10   0   -5.90   10.10
  -8  10   0   17.50    8.80
  -8  10   0    6.50    4.40
  -8  10   0    5.70    6.20
  -8  10   0    6.50    7.60
   7 -10   0   46.10   15.50
  -7  10   0   44.90   10.00
  -7  10   0   65.39    9.30
  -7  10   0   81.59   17.50
  -7  10   0   62.79    8.50
  -7  10   0   61.99   16.30
   6 -10   0   43.30   13.90
  -6  10   0   24.50   11.70
  -6  10   0   60.49    9.30
  -6  10   0   28.60    8.90
  -6  10   0   29.40   11.30
  -6  10   0   62.59   10.40
   5 -10   0   63.09   14.90
  -5  10   0   80.49   11.70
  -5  10   0   59.39   11.40
  -5  10   0   73.89   13.20
  -5  10   0   82.49   18.60
  -5  10   0   71.59   16.50
   4 -10   0  126.39   19.50
   4 -10   0  100.79   15.60
  -4  10   0   75.39   11.60
  -4  10   0   78.29   13.80
  -4  10   0   76.19   11.80
  -4  10   0   70.09   12.20
  -4  10   0   50.09   14.30
  -4  10   0   82.49   21.00
  -4  10   0   84.09   14.20
   3 -10   0   84.69   14.60
   3 -10   0   72.99   11.90
   3 -10   0   85.89   14.00
  -3  10   0   64.89   15.30
  -3  10   0   93.39   15.30
  -3  10   0   97.69   16.20
  -3  10   0   80.19   14.00
  -3  10   0   99.59   14.40
  -3  10   0   85.99   20.30
   2 -10   0   14.80    7.00
   2 -10   0    6.30    6.60
   2 -10   0   -1.30    6.90
   2 -10   0    3.80    6.50
  -2  10   0    5.80    6.90
  -2  10   0   -6.40    6.40
  -2  10   0   -3.90    6.00
  -2  10   0    4.20    7.20
   1 -10   0   -1.50    6.50
   1 -10   0   -1.30    3.40
   1 -10   0    9.20    8.80
   1 -10   0   -7.50    5.70
   1 -10   0    1.10    7.10
  -1  10   0   -5.50    7.40
  -1  10   0   11.70    8.70
  -1  10   0    8.30   10.60
  -1  10   0   -3.40    7.20
  -1  10   0    8.10    8.90
  -1  10   0   19.60   10.50
   0 -10   0   66.89   16.00
   0 -10   0   74.09   11.30
   0 -10   0   73.99   10.90
   0 -10   0   68.09   16.70
   0 -10   0   72.89   15.80
   0 -10   0   71.39   14.10
   0  10   0   80.49   18.90
   0  10   0   61.29   17.50
   0  10   0   88.49   18.80
   0  10   0   70.99   15.20
   0  10   0   87.19   18.60
  -1 -10   0   -2.30    7.70
  -1 -10   0   18.40    9.30
  -1 -10   0   30.00   13.40
  -1 -10   0   19.90    7.60
  -1 -10   0   13.20    8.80
  -1 -10   0   23.30    9.00
   1  10   0   14.60    9.00
   1  10   0    0.40    8.70
   1  10   0   13.80   11.80
   1  10   0    0.50    8.70
   1  10   0   -1.70    8.30
  -2 -10   0   73.09   16.00
  -2 -10   0   40.00   13.90
  -2 -10   0   56.59   25.80
  -2 -10   0   54.49   11.80
  -2 -10   0   75.89   16.80
   2  10   0   31.80   12.50
   2  10   0   72.59   18.10
   2  10   0   94.59   20.70
   2  10   0   76.19   18.30
   2  10   0   69.39   16.20
  -3 -10   0   -2.80    7.80
  -3 -10   0   -0.40   12.80
  -3 -10   0    7.90    9.50
  -3 -10   0    1.60    9.90
  -3 -10   0   23.80   12.20
  -3 -10   0    9.80    9.00
   3  10   0   -6.10    7.50
   3  10   0   24.40   11.60
   3  10   0   -9.30    8.30
   3  10   0   -2.60    9.40
   3  10   0   14.30   13.90
  -4 -10   0  253.17   26.10
  -4 -10   0  223.48   34.40
  -4 -10   0  169.68   26.70
  -4 -10   0  258.47   29.60
  -4 -10   0  272.97   31.40
   4  10   0  171.18   34.40
   4  10   0  217.48   31.10
   4  10   0  174.88   33.10
   4  10   0  292.17   31.30
   5  10   0  211.28   36.20
   8 -11   0   23.80   14.90
  -8  11   0   15.70    5.30
  -8  11   0   22.00    5.90
  -8  11   0   -3.10    7.60
  -8  11   0    5.70    6.90
  -8  11   0   10.00    8.80
   7 -11   0   63.89   18.30
  -7  11   0   68.09   12.50
  -7  11   0   68.59   15.50
  -7  11   0   46.90    9.20
  -7  11   0  100.69   10.60
  -7  11   0   50.89   14.00
   6 -11   0   14.60   11.40
  -6  11   0   18.60   11.50
  -6  11   0   14.20    6.60
  -6  11   0   19.20   12.20
  -6  11   0    5.90    7.60
  -6  11   0   18.10    8.80
  -5  11   0    8.40    9.90
  -5  11   0   13.30    7.30
  -5  11   0   13.00    9.80
  -5  11   0   11.60    8.20
  -5  11   0   10.30    7.50
   4 -11   0    0.80    6.70
  -4  11   0    8.50    7.00
  -4  11   0   18.80   11.50
  -4  11   0    5.00    6.70
  -4  11   0    7.20    8.70
  -4  11   0   24.50   10.30
  -4  11   0   -0.50    6.90
  -4  11   0   11.70    6.90
   3 -11   0   59.69   11.60
   3 -11   0   66.19   12.80
   3 -11   0   95.69   16.70
  -3  11   0   78.99   14.30
  -3  11   0   79.99   18.30
  -3  11   0   94.69   16.80
  -3  11   0   65.59   13.70
  -3  11   0   55.79   13.10
  -3  11   0   90.29   16.50
  -3  11   0   55.09   15.80
   2 -11   0   28.90   10.80
   2 -11   0   18.80   12.90
   2 -11   0   23.20    8.80
  -2  11   0   20.90    9.90
  -2  11   0   29.80   12.90
  -2  11   0   34.90   12.40
  -2  11   0   18.00   10.00
  -2  11   0   12.30    9.90
  -2  11   0   13.30   10.00
   1 -11   0  173.38   19.30
   1 -11   0  177.68   28.50
   1 -11   0  203.48   22.00
   1 -11   0  191.08   26.50
  -1  11   0  168.78   23.80
  -1  11   0  138.39   20.90
  -1  11   0  172.58   25.20
  -1  11   0  188.88   26.40
  -1  11   0  197.68   28.70
   0 -11   0   99.29   31.20
   0 -11   0   86.49   11.40
   0 -11   0   90.89   17.60
   0 -11   0   57.59   17.00
   0 -11   0  119.29   20.50
   0  11   0   87.99   17.40
   0  11   0   84.09   19.80
   0  11   0  109.29   20.50
   0  11   0  112.99   21.70
   0  11   0  100.09   21.20
  -1 -11   0  146.19   23.40
  -1 -11   0   85.49   19.10
  -1 -11   0  144.39   16.60
  -1 -11   0  132.29   23.10
  -1 -11   0  111.89   19.70
  -1 -11   0  131.19   19.00
   1  11   0  151.48   27.50
   1  11   0  111.69   22.80
   1  11   0  155.28   24.60
   1  11   0  149.39   25.80
  -2 -11   0  -15.00    7.80
  -2 -11   0    7.80    8.30
  -2 -11   0  -15.90    8.20
  -2 -11   0   -7.50    7.30
   2  11   0   23.10   13.60
   2  11   0    5.80    8.80
   2  11   0   -6.50    9.70
   2  11   0   22.60   14.80
   2  11   0  -23.80   13.10
  -3 -11   0   43.60   15.20
  -3 -11   0   66.09   15.10
  -3 -11   0   38.70   14.70
  -3 -11   0   40.40   13.50
   3  11   0   41.80   17.80
   3  11   0   59.49   17.30
   3  11   0   56.39   17.90
  -6  12   0   -7.10    7.90
  -6  12   0  -10.70    9.00
  -6  12   0   -8.50    7.50
  -6  12   0   -8.90    6.60
  -6  12   0    9.20    9.90
  -5  12   0  -13.70    6.60
  -5  12   0   -4.80    8.20
  -5  12   0   24.10    8.80
  -5  12   0   -3.90    9.20
  -5  12   0   -7.00    9.30
  -4  12   0   28.20    9.20
  -4  12   0   13.20   11.30
  -4  12   0   29.40   13.50
  -4  12   0   31.10   10.70
  -4  12   0   11.60    9.30
  -4  12   0    4.50    6.70
  -4  12   0   16.70   13.50
   3 -12   0   77.39   13.90
   3 -12   0   52.29   14.20
   3 -12   0   95.89   16.00
  -3  12   0   58.79   14.50
  -3  12   0   59.29   14.70
  -3  12   0   99.09   18.60
  -3  12   0   61.59   14.70
  -3  12   0   74.19   14.50
  -3  12   0   84.09   20.30
   2 -12   0  132.39   19.30
   2 -12   0  138.49   20.60
   2 -12   0  178.18   35.40
  -2  12   0  160.08   37.00
  -2  12   0  180.38   24.60
  -2  12   0  184.08   42.90
  -2  12   0  202.78   23.40
  -2  12   0  166.28   22.60
  -2  12   0  143.89   23.00
   1 -12   0   11.60    9.50
   1 -12   0   -4.00    9.60
   1 -12   0   24.20   13.80
  -1  12   0   -6.00    8.60
  -1  12   0   19.80   11.90
  -1  12   0  -19.10   11.10
  -1  12   0   14.00   13.30
  -1  12   0    9.20    7.60
   0 -12   0   27.10   12.60
   0 -12   0   -5.30    8.70
   0 -12   0   16.90    6.50
   0 -12   0    9.00    5.40
   0  12   0   15.20   12.10
   0  12   0   29.80   14.70
   0  12   0   25.70   10.20
  -1 -12   0   -4.30   10.20
  -1 -12   0    0.40    7.60
  -1 -12   0    5.10    7.00
  -1 -12   0   16.60   11.20
   1  12   0   27.40   10.40
   1  12   0   19.80   10.10
   1  12   0   -2.60   11.20
   1  12   0    1.50    8.80
   1  12  -1    2.40    7.60
   1  12  -1   -9.60    9.40
   1  12  -1   11.00   11.60
  -1 -12   1  -22.00    8.80
  -1 -12   1    2.00    7.50
  -1 -12   1   14.50    7.70
  -1 -12   1  -17.40    9.00
   0  12  -1    8.90   10.80
   0  12  -1   21.80   11.60
   0  12  -1  -23.60   10.50
   0  12  -1   19.60   13.50
   0  12  -1    2.50    9.10
   0 -12   1    1.60   10.00
   0 -12   1    8.40   11.00
   0 -12   1   20.00    5.90
   0 -12   1    9.50    5.90
  -1  12  -1   82.39   17.70
  -1  12  -1  104.99   18.40
  -1  12  -1   82.09   21.70
  -1  12  -1  123.29   22.00
  -1  12  -1  135.99   26.90
  -1  12  -1  135.29   25.00
   1 -12   1   81.59   17.30
   1 -12   1  108.39   17.80
   1 -12   1  109.59   21.10
  -2  12  -1    8.30   12.00
  -2  12  -1    5.80    8.50
  -2  12  -1    5.90    8.20
  -2  12  -1   16.10    9.80
  -2  12  -1   -8.20    8.90
   2 -12   1   33.50   14.90
   2 -12   1  -15.30    6.40
   2 -12   1   10.40    9.40
  -3  12  -1   76.59   20.20
  -3  12  -1  120.19   18.40
  -3  12  -1  112.49   34.80
  -3  12  -1   85.49   16.20
  -3  12  -1  116.59   19.80
  -3  12  -1   99.39   16.90
  -3  12  -1  106.29   17.50
   3 -12   1   71.59   15.50
   3 -12   1   68.89   13.60
   3 -12   1  100.19   16.10
  -4  12  -1   43.10   12.40
  -4  12  -1   28.50   10.00
  -4  12  -1   20.50   13.80
  -4  12  -1   28.40   11.70
  -4  12  -1   54.49   11.60
  -4  12  -1   34.70   12.10
  -4  12  -1   63.19   15.10
   4 -12   1   25.50    7.50
  -5  12  -1  114.19   22.10
  -5  12  -1  115.89   16.50
  -5  12  -1  139.39   20.50
  -5  12  -1  149.39   17.60
  -5  12  -1   96.99   23.50
  -6  12  -1   12.60    9.60
  -6  12  -1    0.30    9.90
  -6  12  -1    6.70    9.70
  -6  12  -1   -9.60    6.10
  -6  12  -1   13.70   10.50
   3  11  -1  -15.00    8.80
   3  11  -1   18.00   11.70
   3  11  -1    0.70   13.00
   3  11  -1   21.40   11.10
  -3 -11   1    1.10    8.10
  -3 -11   1    5.00   10.10
  -3 -11   1   13.10   12.20
  -3 -11   1  -20.20   12.00
   2  11  -1    1.30    8.10
   2  11  -1   13.50   11.10
   2  11  -1   21.40   13.20
  -2 -11   1    4.40   20.20
  -2 -11   1   10.70    8.60
  -2 -11   1    2.20    9.70
  -2 -11   1   24.40   11.20
  -2 -11   1   17.40    9.80
   1  11  -1   30.60   13.70
   1  11  -1   23.80   11.30
   1  11  -1   32.40   12.80
   1  11  -1    7.80   10.50
  -1 -11   1   23.20   12.60
  -1 -11   1   17.30   11.00
  -1 -11   1   15.40    9.60
  -1 -11   1   36.60   14.50
  -1 -11   1   30.40   11.40
  -1 -11   1   13.40    7.70
   0  11  -1   14.90   11.40
   0  11  -1   -3.90    8.00
   0  11  -1    1.50    7.30
   0  11  -1    1.40    7.70
   0 -11   1    4.60    7.40
   0 -11   1    3.20    5.40
   0 -11   1    4.20    8.00
   0 -11   1   -6.20    6.60
   0 -11   1   -2.00    4.50
  -1  11  -1  149.49   22.50
  -1  11  -1   95.29   22.50
  -1  11  -1  126.59   21.70
  -1  11  -1  162.48   22.90
  -1  11  -1   92.49   19.40
   1 -11   1  121.19   19.50
   1 -11   1  114.79   17.00
   1 -11   1  109.39   22.00
   1 -11   1   99.59   22.70
  -2  11  -1  399.06   35.10
  -2  11  -1  372.96   26.70
  -2  11  -1  394.16   30.80
  -2  11  -1  398.46   30.30
  -2  11  -1  388.66   28.70
  -2  11  -1  414.36   36.00
  -2  11  -1  382.46   27.80
   2 -11   1  444.16   28.10
   2 -11   1  354.76   32.60
   2 -11   1  411.36   29.60
   2 -11   1  333.87   24.10
  -3  11  -1    6.00    8.40
  -3  11  -1   -6.20    7.00
  -3  11  -1    3.50    8.80
  -3  11  -1   12.40    8.10
  -3  11  -1    7.30    6.70
  -3  11  -1   -1.70    7.90
  -3  11  -1   15.50    9.90
   3 -11   1   10.80    8.30
   3 -11   1   -0.10    5.50
   3 -11   1   15.70    7.50
   3 -11   1   12.70   10.70
  -4  11  -1    6.70    8.50
  -4  11  -1   -1.70    5.40
  -4  11  -1   -5.10    5.60
  -4  11  -1   10.70    7.70
  -4  11  -1   12.90   12.10
  -4  11  -1   -0.50    5.70
  -4  11  -1   11.90   11.20
   4 -11   1   -1.20    6.50
  -5  11  -1   80.29   18.00
  -5  11  -1   81.19   19.60
  -5  11  -1  115.49   16.60
  -5  11  -1  116.99   16.00
  -5  11  -1  125.79   14.50
   5 -11   1  133.29   21.30
  -6  11  -1   81.89   13.20
  -6  11  -1   56.49   10.50
  -6  11  -1   71.79   15.70
  -6  11  -1   67.99   12.40
  -6  11  -1   73.69   20.40
   6 -11   1   68.29   17.20
  -7  11  -1    4.30    6.60
  -7  11  -1   -6.90    6.60
  -7  11  -1    0.70    6.40
  -7  11  -1    1.20    4.60
  -7  11  -1   -7.50    6.30
   7 -11   1    1.90    9.70
  -8  11  -1   -3.00    4.80
  -8  11  -1   13.40    7.30
  -8  11  -1    3.60    8.00
  -8  11  -1   14.40    9.50
  -8  11  -1    1.80    6.20
   8 -11   1  -10.30   10.90
   5  10  -1    4.10    9.90
   5  10  -1   13.20   10.20
   5  10  -1   23.00   12.30
   5  10  -1   15.20   16.00
  -5 -10   1   33.30   13.70
  -5 -10   1   40.00   15.80
  -5 -10   1   37.90   13.40
  -5 -10   1   28.50   17.50
   4  10  -1  143.39   43.00
   4  10  -1  155.78   26.70
   4  10  -1  167.38   31.40
   4  10  -1  145.89   37.20
  -4 -10   1  149.49   26.30
  -4 -10   1  191.28   29.10
  -4 -10   1  146.99   23.10
  -4 -10   1  210.28   33.00
  -4 -10   1  162.88   25.10
   3  10  -1  326.47   34.60
   3  10  -1  348.07   35.10
   3  10  -1  324.87   32.90
   3  10  -1  351.76   30.60
   3  10  -1  368.16   35.20
  -3 -10   1  351.26   28.20
  -3 -10   1  325.57   32.50
  -3 -10   1  351.66   29.00
  -3 -10   1  392.86   40.00
  -3 -10   1  382.86   27.90
  -3 -10   1  419.36   39.20
   2  10  -1   18.30   10.90
   2  10  -1   44.90   16.00
   2  10  -1   32.30   13.50
   2  10  -1   34.00   13.70
   2  10  -1   44.80   15.40
  -2 -10   1   33.80   10.30
  -2 -10   1   33.00   10.90
  -2 -10   1   18.50   10.80
  -2 -10   1   39.60   12.00
  -2 -10   1   33.70   17.70
   1  10  -1   18.00   11.10
   1  10  -1   18.60   12.20
   1  10  -1   49.10   14.70
   1  10  -1   27.60   13.90
   1  10  -1   17.30    9.40
  -1 -10   1   44.90   10.20
  -1 -10   1   45.00   11.00
  -1 -10   1   43.50   11.50
  -1 -10   1   45.10   15.00
  -1 -10   1   25.10   12.30
  -1 -10   1   28.10   10.80
   0  10  -1   13.90    9.20
   0  10  -1   39.00   15.60
   0  10  -1   -9.10   10.30
   0  10  -1   17.80   11.50
   0  10  -1   32.80   11.60
   0 -10   1   34.70   13.30
   0 -10   1   29.20   11.20
   0 -10   1   15.80    6.80
   0 -10   1   23.70    6.70
   0 -10   1   27.00   10.10
  -1  10  -1   15.30    8.50
  -1  10  -1   28.60   11.40
  -1  10  -1   33.70   13.10
  -1  10  -1   36.70   11.90
  -1  10  -1   43.60   12.70
   1 -10   1   16.00    9.20
   1 -10   1   19.30    9.50
   1 -10   1   29.20    5.40
   1 -10   1   12.60    7.30
   1 -10   1   47.10   13.10
  -2  10  -1   82.99   17.20
  -2  10  -1   82.89   14.40
  -2  10  -1   86.29   19.40
  -2  10  -1   58.19   15.50
  -2  10  -1   64.69   14.10
  -2  10  -1  111.79   17.00
   2 -10   1   34.60   14.30
   2 -10   1  102.29   15.50
   2 -10   1   99.09   16.80
   2 -10   1   95.89   15.30
  -3  10  -1  270.87   22.80
  -3  10  -1  237.78   25.80
  -3  10  -1  282.37   28.50
  -3  10  -1  241.18   19.60
  -3  10  -1  259.37   20.10
  -3  10  -1  254.07   20.10
   3 -10   1  195.48   16.50
   3 -10   1  266.27   20.20
   3 -10   1  233.18   24.60
   3 -10   1  248.88   19.20
   3 -10   1  263.47   21.10
  -4  10  -1   -3.20    6.20
  -4  10  -1    7.80    8.50
  -4  10  -1    1.30    6.40
  -4  10  -1    1.90    6.40
  -4  10  -1   11.80    5.30
  -4  10  -1    6.20    8.50
  -4  10  -1    7.10    6.10
   4 -10   1   15.50    7.50
   4 -10   1   -1.90    5.70
  -5  10  -1   42.50   14.90
  -5  10  -1   29.60    9.00
  -5  10  -1   55.29    9.80
  -5  10  -1   31.20    9.50
  -5  10  -1   33.10   13.10
   5 -10   1   40.60   12.70
  -6  10  -1  214.18   16.90
  -6  10  -1  220.68   14.70
  -6  10  -1  181.18   25.50
  -6  10  -1  194.78   26.70
  -6  10  -1  209.78   15.90
   6 -10   1  232.28   25.50
  -7  10  -1  292.07   26.90
  -7  10  -1  349.67   16.10
  -7  10  -1  321.57   17.00
  -7  10  -1  288.17   20.00
  -7  10  -1  390.16   31.80
   7 -10   1  285.07   30.30
  -8  10  -1   -0.50    7.30
  -8  10  -1    9.40    8.90
  -8  10  -1    1.50    4.40
  -8  10  -1    0.50    6.40
   8 -10   1    2.90    9.80
  -9  10  -1    6.60    6.80
  -9  10  -1    6.80    8.60
  -9  10  -1   22.80   10.50
   9 -10   1   16.60   12.50
   6   9  -1   72.59   20.80
   6   9  -1   46.60   15.60
   6   9  -1   49.80   15.70
   6   9  -1   61.99   19.50
  -6  -9   1   31.60   16.10
  -6  -9   1   48.70   14.90
  -6  -9   1   58.39   16.30
   5   9  -1   63.89   17.20
   5   9  -1   36.50   13.60
   5   9  -1   49.99   14.60
   5   9  -1   56.49   19.40
   5   9  -1   65.79   19.20
  -5  -9   1  101.79   24.40
  -5  -9   1   74.69   19.40
  -5  -9   1   76.09   22.20
  -5  -9   1   59.09   16.50
  -5  -9   1   66.59   16.30
   4   9  -1   29.90   18.80
   4   9  -1   59.59   14.70
   4   9  -1   74.99   18.60
   4   9  -1  102.49   23.30
   4   9  -1   85.59   18.90
  -4  -9   1   64.39   18.10
  -4  -9   1   49.00   14.70
  -4  -9   1   49.90   20.20
  -4  -9   1   74.19   16.30
  -4  -9   1  104.39   18.60
  -4  -9   1   88.99   21.30
   3   9  -1  488.55   37.50
   3   9  -1  555.04   36.10
   3   9  -1  505.65   40.30
   3   9  -1  467.15   37.30
   3   9  -1  482.95   37.80
  -3  -9   1  508.05   38.10
  -3  -9   1  458.45   39.60
  -3  -9   1  475.75   29.80
  -3  -9   1  484.45   37.00
  -3  -9   1  495.55   32.90
  -3  -9   1  479.65   32.30
   2   9  -1   27.50   13.90
   2   9  -1   67.39   16.10
   2   9  -1   64.79   18.60
   2   9  -1   52.69   16.90
   2   9  -1   40.30   13.30
  -2  -9   1   31.20   11.90
  -2  -9   1   53.79   13.10
  -2  -9   1   64.09   18.90
  -2  -9   1   49.80   12.20
  -2  -9   1   46.90   14.10
  -2  -9   1   27.00   10.80
   1   9  -1  183.48   26.10
   1   9  -1  201.08   28.10
   1   9  -1  188.88   20.50
   1   9  -1  137.69   24.70
   1   9  -1  134.29   22.30
  -1  -9   1  171.08   24.60
  -1  -9   1  131.49   15.60
  -1  -9   1  149.39   19.20
  -1  -9   1  112.89   21.90
  -1  -9   1  159.68   24.10
  -1  -9   1  138.49   15.00
   0   9  -1  197.48   21.50
   0   9  -1  209.18   24.60
   0   9  -1  179.88   19.40
   0   9  -1  187.48   21.10
   0   9  -1  174.88   21.30
   0  -9   1  160.38   23.00
   0  -9   1  191.88   14.60
   0  -9   1  192.58   17.90
   0  -9   1  193.28   20.50
   0  -9   1  201.38   15.50
   0  -9   1  173.98   24.20
  -1   9  -1  228.98   21.60
  -1   9  -1  252.27   22.70
  -1   9  -1  261.47   26.90
  -1   9  -1  300.87   22.50
  -1   9  -1  264.67   21.60
  -1   9  -1  262.67   26.00
   1  -9   1  258.47   23.20
   1  -9   1  258.27   13.00
   1  -9   1  265.27   21.40
   1  -9   1  294.07   27.30
   1  -9   1  274.17   20.20
  -2   9  -1   71.59   12.70
  -2   9  -1   62.19   12.60
  -2   9  -1   49.80   11.90
  -2   9  -1   51.39   14.90
  -2   9  -1   62.99   12.70
   2  -9   1   58.69   13.00
   2  -9   1   56.09   10.60
   2  -9   1   61.89   11.80
   2  -9   1   72.89   13.10
   2  -9   1   57.59   11.80
  -3   9  -1  -13.70    5.20
  -3   9  -1    3.10    5.30
  -3   9  -1   -2.90    6.20
  -3   9  -1   -1.60    5.60
  -3   9  -1    8.50    6.70
  -3   9  -1    0.10    4.80
  -3   9  -1    2.40    5.40
   3  -9   1    1.20    5.40
   3  -9   1   -5.30    2.80
   3  -9   1    0.50    4.20
   3  -9   1    9.30    8.50
   3  -9   1   -0.10    5.50
  -4   9  -1  115.69   14.50
  -4   9  -1  107.99   13.00
  -4   9  -1   89.89   10.30
  -4   9  -1  126.79   12.60
  -4   9  -1  105.49   13.20
  -4   9  -1  126.89   22.50
  -4   9  -1  112.19   19.80
   4  -9   1  107.19   16.70
  -5   9  -1    8.60    7.60
  -5   9  -1    6.40    5.40
  -5   9  -1   23.10    7.00
  -5   9  -1    7.00    4.70
  -5   9  -1    0.70    6.90
   5  -9   1    1.10    7.70
  -6   9  -1   13.80    6.80
  -6   9  -1    0.90    8.10
  -6   9  -1    1.60    7.00
  -7   9  -1  -12.10    6.10
  -7   9  -1   -1.40    4.60
  -7   9  -1    7.20    3.50
  -7   9  -1   -6.40    6.50
   7  -9   1    4.50    9.00
  -8   9  -1   22.10    8.40
  -8   9  -1   17.40    8.40
  -8   9  -1   21.60   10.60
   8  -9   1   28.00   14.00
  -9   9  -1   57.79   13.60
  -9   9  -1   71.49   14.20
  -9   9  -1   69.39   13.20
   9  -9   1   65.79   19.30
 -10   9  -1   26.20    9.80
 -10   9  -1  -16.30    6.60
 -10   9  -1   10.30    9.10
  10  -9   1   24.20   14.60
   7   8  -1   25.30   10.50
   7   8  -1   13.50   10.10
   7   8  -1   -5.80   12.80
   7   8  -1   17.00   13.50
  -7  -8   1   15.10   11.50
  -7  -8   1    0.10    9.60
  -7  -8   1   40.50   26.10
  -7  -8   1    9.70   10.90
   6   8  -1   -2.20    7.70
   6   8  -1  -17.50    7.10
   6   8  -1    6.40   11.90
  -6  -8   1    4.40    9.00
  -6  -8   1    1.00    8.60
  -6  -8   1   13.30    9.70
  -6  -8   1    9.00   12.10
  -6  -8   1    2.20    9.50
  -6  -8   1  -10.40   10.50
   5   8  -1   90.09   20.60
   5   8  -1   52.99   15.70
   5   8  -1   57.99   14.80
   5   8  -1   71.89   18.40
   5   8  -1   95.59   21.20
  -5  -8   1   66.89   16.30
  -5  -8   1   52.49   14.90
  -5  -8   1  120.99   26.00
  -5  -8   1   51.39   17.60
  -5  -8   1   73.99   16.70
  -5  -8   1   85.29   19.80
   4   8  -1  194.58   32.20
   4   8  -1  262.77   32.90
   4   8  -1  225.28   26.90
   4   8  -1  181.68   25.60
   4   8  -1  230.18   24.60
  -4  -8   1  236.78   32.50
  -4  -8   1  210.58   25.00
  -4  -8   1  187.98   25.40
  -4  -8   1  201.98   23.80
  -4  -8   1  185.48   22.60
  -4  -8   1  213.18   21.60
   3   8  -1   72.39   16.90
   3   8  -1   91.69   18.00
   3   8  -1  106.99   28.90
   3   8  -1   60.29   15.60
   3   8  -1   63.19   18.40
  -3  -8   1  103.99   21.50
  -3  -8   1  102.29   21.00
  -3  -8   1   76.29   15.40
  -3  -8   1   92.39   16.30
  -3  -8   1   86.19   15.70
  -3  -8   1   86.69   20.30
   2   8  -1  269.17   27.30
   2   8  -1  288.17   27.60
   2   8  -1  288.57   26.40
   2   8  -1  341.77   28.20
  -2  -8   1  274.57   21.20
  -2  -8   1  316.67   29.60
  -2  -8   1  292.77   23.00
  -2  -8   1  292.97   26.70
  -2  -8   1  292.57   27.30
  -2  -8   1  278.17   22.70
   1   8  -1  334.17   24.70
   1   8  -1  331.47   27.00
   1   8  -1  347.57   28.60
   1   8  -1  353.96   27.30
   1   8  -1  326.07   28.50
  -1  -8   1  343.97   21.20
  -1  -8   1  332.37   28.30
  -1  -8   1  344.67   22.20
  -1  -8   1  366.96   23.60
  -1  -8   1  369.66   29.50
  -1  -8   1  337.97   26.60
   0   8  -1  122.39   18.30
   0   8  -1  141.09   16.70
   0   8  -1  110.69   16.20
   0   8  -1  136.19   22.10
   0   8  -1  126.99   19.00
   0   8  -1  115.49   19.30
   0  -8   1  121.79   16.00
   0  -8   1  119.79   11.50
   0  -8   1  144.09   17.00
   0  -8   1  112.79   17.70
   0  -8   1  120.29   12.40
   0  -8   1  135.29   19.50
  -1   8  -1   76.89   14.00
  -1   8  -1   57.79   14.40
  -1   8  -1   77.99   12.80
  -1   8  -1   61.79   13.50
  -1   8  -1   90.69   14.40
  -1   8  -1   56.89   12.50
   1  -8   1   92.49   14.20
   1  -8   1   78.79   13.40
   1  -8   1   97.49   12.20
   1  -8   1   96.49    8.70
   1  -8   1   66.79   15.80
   1  -8   1   87.39   15.30
  -2   8  -1  193.58   16.90
  -2   8  -1  220.38   18.00
  -2   8  -1  178.88   20.20
  -2   8  -1  219.08   16.70
  -2   8  -1  182.18   15.30
   2  -8   1  181.38   16.90
   2  -8   1  205.08   15.70
   2  -8   1  185.18   14.80
   2  -8   1  199.98   16.20
  -3   8  -1  479.15   23.20
  -3   8  -1  457.85   21.70
  -3   8  -1  474.45   23.80
  -3   8  -1  513.25   32.80
  -3   8  -1  510.85   24.20
  -3   8  -1  467.55   22.60
  -3   8  -1  511.65   32.00
   3  -8   1  451.35   22.30
   3  -8   1  509.05   23.50
   3  -8   1  502.15   30.90
   3  -8   1  521.05   27.30
  -4   8  -1    7.50    7.70
  -4   8  -1    1.20    5.80
  -4   8  -1    2.10    4.20
  -4   8  -1    5.30    4.50
  -4   8  -1   -7.00    3.00
  -4   8  -1    7.70    5.20
   4  -8   1    1.60    5.70
  -5   8  -1   58.39   13.50
  -5   8  -1   96.89   18.60
  -5   8  -1   78.49    8.60
  -5   8  -1   73.39   10.80
  -5   8  -1   67.49    7.70
  -5   8  -1   56.19   12.90
   5  -8   1   66.29   14.40
  -6   8  -1   79.29   14.90
  -6   8  -1   70.69   15.20
  -6   8  -1   58.89    6.30
  -6   8  -1   58.89    6.20
  -6   8  -1   63.29   10.80
   6  -8   1   73.89   16.90
  -7   8  -1   66.99   13.90
  -7   8  -1   70.59   11.60
  -7   8  -1   75.29   14.60
   7  -8   1   92.09   18.50
  -8   8  -1  110.59   16.60
  -8   8  -1  109.39   15.90
  -8   8  -1   84.39   15.70
   8  -8   1   92.89   19.90
  -9   8  -1   32.50   10.30
  -9   8  -1   21.80    8.80
  -9   8  -1   21.10    8.10
   9  -8   1   39.60   16.90
 -10   8  -1   19.00   11.10
 -10   8  -1   15.10    8.80
 -10   8  -1   44.90   12.90
 -10   8  -1   28.00    6.70
  10  -8   1   40.80   18.40
 -11   8  -1   75.69   10.60
 -11   8  -1   75.59   12.20
 -11   8  -1   92.89   10.30
 -11   8  -1   76.89   14.50
 -11   8  -1   76.49   16.10
  11  -8   1   92.99   24.00
   8   7  -1   11.60   11.30
   8   7  -1   44.00   14.80
   8   7  -1   24.40   11.60
   8   7  -1   34.80   19.40
  -8  -7   1   25.90   14.80
  -8  -7   1   37.40   21.00
  -8  -7   1   25.30   14.60
  -8  -7   1   16.60   11.20
   7   7  -1  106.89   21.80
   7   7  -1   86.59   18.10
   7   7  -1   63.19   18.20
   7   7  -1   52.89   17.50
   7   7  -1   99.29   18.80
  -7  -7   1   74.59   20.60
  -7  -7   1   76.39   20.30
  -7  -7   1  103.59   19.80
  -7  -7   1   65.59   16.60
  -7  -7   1  108.59   32.50
  -7  -7   1   63.09   17.00
   6   7  -1    7.60    7.80
   6   7  -1   12.70   11.20
   6   7  -1   36.80   12.60
   6   7  -1   19.00   12.30
   6   7  -1    9.10   10.80
  -6  -7   1   -5.90   10.80
  -6  -7   1   11.80    9.20
  -6  -7   1   17.60   11.00
  -6  -7   1   12.70   11.60
  -6  -7   1   27.60   12.00
   5   7  -1   70.09   15.40
   5   7  -1   80.09   19.00
   5   7  -1   85.49   19.30
   5   7  -1   48.80   13.90
   5   7  -1   67.29   17.60
  -5  -7   1   77.69   17.70
  -5  -7   1   66.79   16.30
  -5  -7   1   68.69   18.90
  -5  -7   1   72.09   15.80
  -5  -7   1   58.19   14.90
  -5  -7   1   34.90   12.20
   4   7  -1  250.27   25.60
   4   7  -1  237.88   32.90
   4   7  -1  224.88   26.70
   4   7  -1  218.18   22.20
   4   7  -1  306.67   44.80
  -4  -7   1  251.97   22.70
  -4  -7   1  273.17   24.90
  -4  -7   1  223.78   30.30
  -4  -7   1  206.88   24.10
  -4  -7   1  214.18   22.90
   3   7  -1  237.38   24.30
   3   7  -1  283.67   27.70
   3   7  -1  276.77   23.30
   3   7  -1  257.57   25.30
   3   7  -1  227.98   24.20
  -3  -7   1  232.28   22.20
  -3  -7   1  271.27   23.00
  -3  -7   1  272.67   27.50
  -3  -7   1  217.28   19.90
  -3  -7   1  250.47   24.60
  -3  -7   1  281.27   25.10
   2   7  -1  299.97   26.20
   2   7  -1  323.87   27.80
   2   7  -1  340.97   26.90
   2   7  -1  292.17   22.90
  -2  -7   1  305.87   21.00
  -2  -7   1  336.97   26.70
  -2  -7   1  371.66   29.00
  -2  -7   1  297.07   21.70
  -2  -7   1  294.67   22.30
  -2  -7   1  296.27   25.20
   1   7  -1   39.50   12.20
   1   7  -1   43.10   10.40
   1   7  -1   39.50   11.60
   1   7  -1   43.90   13.40
   1   7  -1   39.20   12.10
  -1  -7   1   45.90   13.30
  -1  -7   1   32.80    9.40
  -1  -7   1   33.60    9.20
  -1  -7   1   40.20    9.70
  -1  -7   1   40.30    9.10
  -1  -7   1   51.39   13.00
   0   7  -1   18.90    7.50
   0   7  -1   14.50    7.90
   0   7  -1   18.80    8.80
   0   7  -1   23.80    8.30
   0   7  -1   16.50    7.50
   0   7  -1   16.50    7.30
   0  -7   1   24.10    9.60
   0  -7   1   27.60    7.40
   0  -7   1   20.40    6.30
   0  -7   1   15.10    7.70
   0  -7   1   15.40    5.70
   0  -7   1   18.60    8.00
  -1   7  -1  640.94   39.20
  -1   7  -1  619.24   30.60
  -1   7  -1  666.83   29.70
  -1   7  -1  692.93   35.40
  -1   7  -1  596.14   26.50
  -1   7  -1  644.94   27.70
   1  -7   1  645.84   22.90
   1  -7   1  658.33   20.80
   1  -7   1  634.74   30.90
   1  -7   1  649.83   26.10
   1  -7   1  656.83   20.50
   1  -7   1  631.94   33.50
   1  -7   1  652.03   29.20
  -2   7  -1   30.80    7.90
  -2   7  -1   27.10    6.80
  -2   7  -1   20.20    6.70
  -2   7  -1   29.70    7.40
  -2   7  -1   21.20    7.70
   2  -7   1   13.30    7.50
   2  -7   1   19.70    6.80
   2  -7   1   28.70    8.00
   2  -7   1   26.50    6.70
   2  -7   1   31.10    7.90
  -3   7  -1    4.40    4.00
  -3   7  -1    3.90    3.90
  -3   7  -1    3.40    4.10
  -3   7  -1    6.60    4.00
  -3   7  -1   -2.80    4.30
  -3   7  -1   -0.50    3.90
  -3   7  -1    0.60    6.00
   3  -7   1    2.10    5.20
   3  -7   1    5.40    3.90
   3  -7   1   -4.00    3.70
   3  -7   1   -0.60    2.90
   3  -7   1   -2.00    3.40
  -4   7  -1  359.76   14.60
  -4   7  -1  360.36   18.10
  -4   7  -1  356.36   25.40
  -4   7  -1  332.27   21.60
  -4   7  -1  365.26   24.60
   4  -7   1  368.16   24.90
  -5   7  -1   52.39   11.60
  -5   7  -1   56.19   12.40
  -5   7  -1   46.50    8.90
  -5   7  -1   53.99    5.30
  -5   7  -1   60.59    5.60
  -5   7  -1   59.39   11.90
   5  -7   1   54.69   14.30
  -6   7  -1  130.89   12.80
  -6   7  -1  121.29   16.90
  -6   7  -1  125.19   17.50
   6  -7   1  109.49   18.30
  -7   7  -1   -4.80    4.50
  -7   7  -1    5.90    6.10
  -7   7  -1    5.60    5.10
   7  -7   1    4.50    8.70
  -8   7  -1  141.09   16.50
  -8   7  -1  129.39   14.80
  -8   7  -1  153.68   16.30
   8  -7   1  106.79   20.80
  -9   7  -1  306.37   23.50
  -9   7  -1  275.87   13.40
  -9   7  -1  282.07   22.50
  -9   7  -1  281.47   19.30
  -9   7  -1  323.57   14.20
   9  -7   1  320.67   33.30
 -10   7  -1    2.70    6.90
 -10   7  -1   21.50    5.60
 -10   7  -1    5.30    5.80
 -10   7  -1   -8.60    4.90
  10  -7   1   -7.40    9.20
 -11   7  -1  -12.50    6.40
 -11   7  -1   -3.00    6.10
 -11   7  -1    7.00    5.70
  11  -7   1    0.30   11.20
   9   6  -1  302.67   28.70
   9   6  -1  307.57   37.70
   9   6  -1  346.87   28.30
   9   6  -1  349.47   31.40
   9   6  -1  376.86   54.29
  -9  -6   1  360.16   32.70
  -9  -6   1  340.17   33.50
  -9  -6   1  405.06   53.69
  -9  -6   1  267.77   32.50
   8   6  -1  437.06   37.20
   8   6  -1  410.76   38.60
   8   6  -1  372.76   31.60
   8   6  -1  359.46   29.70
   8   6  -1  382.46   30.70
   8   6  -1  369.26   38.00
  -8  -6   1  416.16   33.80
  -8  -6   1  342.67   30.30
  -8  -6   1  300.87   33.00
  -8  -6   1  420.86   41.70
  -8  -6   1  393.06   35.10
  -8  -6   1  406.56   37.20
   7   6  -1   18.20   11.40
   7   6  -1    6.70   10.70
   7   6  -1   14.30   13.30
   7   6  -1   12.80   10.50
   7   6  -1    2.00    8.20
  -7  -6   1    9.20    7.90
  -7  -6   1   20.20   15.70
  -7  -6   1    4.90   10.10
  -7  -6   1    8.10    7.20
  -7  -6   1   -2.00    8.00
  -7  -6   1   28.70   11.80
   6   6  -1   68.29   16.70
   6   6  -1   60.69   17.90
   6   6  -1   79.59   15.90
   6   6  -1   63.79   16.30
   6   6  -1   74.99   16.70
  -6  -6   1   90.89   19.20
  -6  -6   1   84.79   17.70
  -6  -6   1   53.89   14.00
  -6  -6   1   57.49   14.80
  -6  -6   1  100.99   20.70
  -6  -6   1   77.39   17.80
   5   6  -1   73.19   16.80
   5   6  -1   63.09   18.70
   5   6  -1   57.69   14.10
   5   6  -1   50.99   13.20
   5   6  -1   29.60   11.40
  -5  -6   1   46.30   12.90
  -5  -6   1   68.49   14.00
  -5  -6   1   44.90   15.70
  -5  -6   1   68.99   16.60
  -5  -6   1   52.19   14.00
  -5  -6   1   68.49   16.20
   4   6  -1  712.63   38.30
   4   6  -1  733.63   37.20
   4   6  -1  736.73   40.20
   4   6  -1  837.22   46.70
   4   6  -1  747.13   41.90
  -4  -6   1  673.03   54.39
  -4  -6   1  773.12   45.20
  -4  -6   1  634.54   57.09
  -4  -6   1  755.52   39.20
  -4  -6   1  742.93   41.90
  -4  -6   1  744.43   35.50
   3   6  -1   67.99   13.30
   3   6  -1   66.39   14.20
   3   6  -1   78.59   14.70
   3   6  -1   72.59   15.60
   3   6  -1   71.59   15.50
  -3  -6   1   67.59   15.10
  -3  -6   1   50.09   12.00
  -3  -6   1   81.09   14.60
  -3  -6   1   71.09   12.60
  -3  -6   1   54.69   12.30
  -3  -6   1   75.99   14.30
   2   6  -1  132.49   20.40
   2   6  -1  143.29   19.80
   2   6  -1  135.29   15.30
   2   6  -1  131.89   18.00
   2   6  -1  126.69   18.00
  -2  -6   1  118.09   13.60
  -2  -6   1  104.09   17.00
  -2  -6   1  119.59   16.60
  -2  -6   1  124.89   14.70
  -2  -6   1  103.59   15.60
  -2  -6   1  143.39   15.60
   1   6  -1  634.84   32.50
   1   6  -1  643.74   31.20
   1   6  -1  638.54   33.10
   1   6  -1  627.24   33.60
   1   6  -1  616.74   28.60
  -1  -6   1  630.24   33.70
  -1  -6   1  603.94   27.00
  -1  -6   1  648.94   26.20
  -1  -6   1  596.44   26.50
  -1  -6   1  628.14   31.80
  -1  -6   1  646.94   32.70
   0   6  -1  644.74   36.10
   0   6  -1  677.93   32.30
   0   6  -1  706.43   33.80
   0   6  -1  678.23   28.10
   0   6  -1  722.53   30.70
   0   6  -1  677.73   28.20
   0  -6   1  700.93   25.30
   0  -6   1  654.53   31.90
   0  -6   1  678.03   30.40
   0  -6   1  652.73   25.60
   0  -6   1  670.43   23.80
   0  -6   1  671.33   33.00
  -1   6  -1  469.35   23.50
  -1   6  -1  469.45   27.00
  -1   6  -1  485.85   21.40
  -1   6  -1  465.45   22.60
  -1   6  -1  499.05   21.90
  -1   6  -1  479.85   24.60
   1  -6   1  466.75   16.10
   1  -6   1  464.05   24.30
   1  -6   1  421.36   22.00
   1  -6   1  482.95   27.00
   1  -6   1  464.05   18.90
   1  -6   1  506.55   21.00
  -2   6  -1  350.36   23.00
  -2   6  -1  333.37   16.70
  -2   6  -1  343.97   18.10
  -2   6  -1  337.87   16.80
   2  -6   1  379.66   19.20
   2  -6   1  341.37   17.00
   2  -6   1  358.56   17.00
   2  -6   1  350.46   19.00
   2  -6   1  353.06   22.50
  -3   6  -1 2062.19   44.60
  -3   6  -1 2010.30   40.90
  -3   6  -1 1943.71   41.30
  -3   6  -1 2132.09   60.29
  -3   6  -1 1999.50   51.49
  -3   6  -1 2027.90   45.30
  -3   6  -1 1941.91   43.60
  -3   6  -1 2024.70   57.29
   3  -6   1 1974.80   46.50
   3  -6   1 2021.10   56.69
   3  -6   1 2031.70   40.70
   3  -6   1 1988.70   54.99
  -4   6  -1   58.19   10.40
  -4   6  -1   42.00   10.30
  -4   6  -1   67.59   12.70
  -4   6  -1   52.49    4.80
  -4   6  -1   82.19   13.80
  -4   6  -1   64.09    5.10
   4  -6   1   64.39   13.80
  -5   6  -1   -1.50    3.10
  -5   6  -1    2.40    4.30
  -5   6  -1   -2.80    4.30
  -5   6  -1    7.10    5.30
   5  -6   1    1.50    6.70
  -6   6  -1   93.99   15.20
  -6   6  -1   82.09   12.60
  -6   6  -1   78.99   11.80
   6  -6   1  100.19   19.60
  -7   6  -1   -1.70    4.10
  -7   6  -1    0.40    5.10
  -7   6  -1   -7.00    3.10
   7  -6   1    0.10    7.70
  -8   6  -1   19.40    4.70
  -8   6  -1   15.60    4.20
  -8   6  -1   18.40    8.20
  -8   6  -1   24.30    7.00
  -8   6  -1   26.20    8.00
   8  -6   1   17.50   11.70
  -9   6  -1  110.59   11.60
  -9   6  -1  104.89   10.50
  -9   6  -1   84.39    9.00
  -9   6  -1  110.39   18.40
  -9   6  -1   92.89   14.40
   9  -6   1  100.29   21.10
 -10   6  -1  244.28   17.20
 -10   6  -1  267.37   19.90
 -10   6  -1  248.48   15.80
 -10   6  -1  259.77   28.40
  10  -6   1  293.87   41.20
 -11   6  -1   23.40   10.40
 -11   6  -1   23.30    8.70
 -11   6  -1   23.30    8.20
  11  -6   1   -6.00    8.80
   9   5  -1    9.20    8.00
   9   5  -1    9.80   13.50
   9   5  -1    3.00    7.20
   9   5  -1   19.60    9.60
   9   5  -1    3.40   11.00
  -9  -5   1   -6.10    7.70
  -9  -5   1  -13.30   10.20
  -9  -5   1    0.50    8.30
  -9  -5   1   15.70   14.10
  -9  -5   1    1.80   10.80
   8   5  -1  134.49   22.60
   8   5  -1   88.89   17.80
   8   5  -1   97.79   17.90
   8   5  -1   96.89   20.10
   8   5  -1  122.99   25.10
   8   5  -1   63.89   16.80
  -8  -5   1   60.29   19.00
  -8  -5   1  107.89   18.50
  -8  -5   1   67.89   17.60
  -8  -5   1  105.59   20.50
  -8  -5   1   70.29   21.00
   7   5  -1  169.18   23.50
   7   5  -1  130.69   38.40
   7   5  -1  139.19   22.40
   7   5  -1  118.29   21.50
   7   5  -1  133.39   21.30
  -7  -5   1  126.89   22.60
  -7  -5   1  215.38   33.00
  -7  -5   1  147.69   21.00
  -7  -5   1  112.09   11.90
  -7  -5   1  147.69   28.50
  -7  -5   1  121.69   20.50
  -7  -5   1  123.39   19.70
   6   5  -1   -2.60    5.10
   6   5  -1   -0.30    7.30
   6   5  -1   -8.20    5.50
   6   5  -1    9.10    8.00
   6   5  -1    2.60    7.50
  -6  -5   1    5.00    6.10
  -6  -5   1   -5.50    3.30
  -6  -5   1   -3.70    6.60
  -6  -5   1    7.00   10.00
  -6  -5   1    5.20    8.00
  -6  -5   1    7.80    9.40
  -6  -5   1    9.40    8.50
   5   5  -1   -3.70    5.60
   5   5  -1   -5.10    5.10
   5   5  -1   19.20    9.10
   5   5  -1    0.60    6.10
   5   5  -1    4.70    7.60
  -5  -5   1    1.90    6.00
  -5  -5   1   10.20   10.90
  -5  -5   1    2.80    7.80
  -5  -5   1    4.70    7.80
  -5  -5   1    2.20    5.90
  -5  -5   1    4.70    6.30
   4   5  -1  696.63   34.70
   4   5  -1  652.63   35.30
   4   5  -1  698.53   34.00
   4   5  -1  650.03   37.00
   4   5  -1  679.93   40.10
  -4  -5   1  701.73   33.00
  -4  -5   1  665.13   39.80
  -4  -5   1  721.13   38.90
  -4  -5   1  623.94   32.80
  -4  -5   1  656.33   34.90
  -4  -5   1  698.23   35.50
   3   5  -1 1002.20   38.90
   3   5  -1  987.20   40.60
   3   5  -1 1008.50   43.90
   3   5  -1 1015.40   46.20
   3   5  -1 1011.70   41.50
  -3  -5   1  983.10   45.60
  -3  -5   1  995.50   37.50
  -3  -5   1  993.80   40.10
  -3  -5   1  959.80   38.90
  -3  -5   1 1025.90   43.90
  -3  -5   1  976.60   39.90
   2   5  -1   81.59   13.00
   2   5  -1   80.19   12.70
   2   5  -1   78.19   15.20
   2   5  -1   90.89   16.90
   2   5  -1   82.79   14.10
  -2  -5   1   93.49   14.60
  -2  -5   1  114.19   16.80
  -2  -5   1  104.69   14.50
  -2  -5   1   88.69   12.50
  -2  -5   1   99.59   16.80
  -2  -5   1   84.69   14.80
   1   5  -1 1184.08   40.60
   1   5  -1 1258.67   39.10
   1   5  -1 1267.67   45.50
   1   5  -1 1231.28   42.90
   1   5  -1 1135.79   41.80
  -1  -5   1 1228.08   44.80
  -1  -5   1 1235.88   37.10
  -1  -5   1 1252.87   38.40
  -1  -5   1 1264.17   43.20
  -1  -5   1 1257.67   36.20
   0   5  -1   76.79   12.60
   0   5  -1   65.59   10.70
   0   5  -1   48.30    8.70
   0   5  -1   48.70   10.50
   0  -5   1   44.40   10.60
   0  -5   1   61.69    8.50
   0  -5   1   60.39   10.40
   0  -5   1   69.39   12.20
   0  -5   1   61.99    8.70
   0  -5   1   71.99    9.50
  -1   5  -1  419.16   18.20
  -1   5  -1  431.46   19.50
  -1   5  -1  445.46   18.40
  -1   5  -1  402.66   23.00
  -1   5  -1  429.46   21.00
  -1   5  -1  403.86   19.80
   1  -5   1  417.76   17.40
   1  -5   1  417.96   21.00
   1  -5   1  400.06   19.20
   1  -5   1  424.46   23.30
   1  -5   1  404.96   13.70
   1  -5   1  403.36   13.50
   1  -5   1  401.16   17.20
  -2   5  -1  142.79   10.30
  -2   5  -1  143.59   11.50
  -2   5  -1  140.99    9.70
  -2   5  -1  141.09    9.20
  -2   5  -1  152.18   14.80
  -2   5  -1  149.69   10.80
   2  -5   1  138.79   14.00
   2  -5   1  141.89   10.20
   2  -5   1  172.88   13.20
   2  -5   1  157.08   11.50
   2  -5   1  119.59   10.70
  -3   5  -1   27.90    5.70
  -3   5  -1   25.90    7.60
  -3   5  -1   28.50    3.90
  -3   5  -1   50.29    9.90
  -3   5  -1   27.90    3.80
  -3   5  -1   33.30    8.70
   3  -5   1   25.30    7.80
   3  -5   1   22.00    7.20
  -4   5  -1  146.29   11.10
  -4   5  -1  133.69   13.70
  -4   5  -1  144.39   14.30
  -4   5  -1  150.78   13.30
   4  -5   1  167.48   16.40
  -5   5  -1  905.21   31.30
  -5   5  -1  873.11   29.70
  -5   5  -1  849.52   33.00
  -5   5  -1  843.42   40.10
  -6   5  -1  357.46   25.00
  -6   5  -1  358.76   19.00
  -6   5  -1  355.16   21.00
  -6   5  -1  365.26   20.60
   6  -5   1  335.57   26.80
  -7   5  -1    5.80    3.20
  -7   5  -1   13.80    3.70
  -7   5  -1   16.60    6.90
  -7   5  -1   11.40    5.30
   7  -5   1   -0.70    8.20
  -8   5  -1    3.10    5.20
  -8   5  -1    4.70    4.60
  -8   5  -1    2.90    4.50
   8  -5   1    0.20    7.10
  -9   5  -1  146.09   14.80
  -9   5  -1  143.79   12.30
  -9   5  -1  161.58   13.80
  -9   5  -1  148.29   11.40
   9  -5   1  152.98   25.00
 -10   5  -1  155.58   15.50
 -10   5  -1  157.98   14.50
  10  -5   1  155.48   29.80
 -11   5  -1  127.69   17.80
 -11   5  -1  117.89   15.20
  11  -5   1  131.79   30.40
 -12   5  -1   81.69   14.00
  12  -5   1  106.09   23.60
  10   4  -1   31.80   11.70
  10   4  -1   43.30   16.30
  10   4  -1   55.79   15.20
  10   4  -1   36.30   11.40
 -10  -4   1   55.69   17.60
 -10  -4   1   70.29   19.80
 -10  -4   1   42.60   13.90
 -10  -4   1   92.69   23.80
   9   4  -1   11.30    9.40
   9   4  -1   19.80   12.30
   9   4  -1   13.90    7.60
   9   4  -1   21.80    9.10
   9   4  -1   -7.30   10.50
   9   4  -1   14.20    8.50
  -9  -4   1   23.70   11.90
  -9  -4   1   14.90    9.30
  -9  -4   1   25.60   15.90
  -9  -4   1    9.60    8.40
  -9  -4   1   21.50   16.40
  -9  -4   1    1.80    9.60
   8   4  -1   10.50    8.50
   8   4  -1    4.80    9.50
   8   4  -1   22.70    9.70
   8   4  -1   -5.20    7.60
   8   4  -1   15.60    7.90
   8   4  -1   13.10    7.90
  -8  -4   1   -5.80    7.60
  -8  -4   1   11.70    6.80
  -8  -4   1   14.90   11.10
  -8  -4   1   14.30    9.90
  -8  -4   1   -6.50   10.10
  -8  -4   1    5.00    8.20
  -8  -4   1    2.30    7.10
   7   4  -1    7.30    8.60
   7   4  -1   -0.70    7.80
   7   4  -1   13.00    9.00
   7   4  -1   20.90    9.60
   7   4  -1   12.10    8.20
   7   4  -1   21.20    9.10
  -7  -4   1   14.50   10.20
  -7  -4   1   28.30    9.70
  -7  -4   1   14.70    6.50
  -7  -4   1   28.50   11.40
  -7  -4   1   13.30    9.80
  -7  -4   1   11.50   10.30
  -7  -4   1    4.30    7.90
   6   4  -1 1202.28   49.40
   6   4  -1 1178.28   52.89
   6   4  -1 1173.68   46.40
   6   4  -1 1207.48   56.39
   6   4  -1 1212.48   46.30
  -6  -4   1 1149.78   52.99
  -6  -4   1 1146.09   44.80
  -6  -4   1 1205.98   51.89
  -6  -4   1 1198.28   47.40
  -6  -4   1 1145.99   55.59
  -6  -4   1 1141.79   51.49
  -6  -4   1 1124.69   36.20
   5   4  -1  224.78   19.30
   5   4  -1  214.68   23.10
   5   4  -1  211.88   20.50
   5   4  -1  258.77   23.60
   5   4  -1  234.08   19.90
  -5  -4   1  211.18   19.30
  -5  -4   1  181.78   17.80
  -5  -4   1  199.98   13.30
  -5  -4   1  238.78   21.90
  -5  -4   1  243.78   23.10
  -5  -4   1  223.98   21.70
  -5  -4   1  214.78   23.90
   4   4  -1  289.57   20.80
   4   4  -1  301.47   25.30
   4   4  -1  258.07   19.80
   4   4  -1  298.67   22.80
   4   4  -1  252.87   22.00
  -4  -4   1  293.97   25.00
  -4  -4   1  299.07   13.70
  -4  -4   1  315.97   23.40
  -4  -4   1  302.67   23.80
  -4  -4   1  312.67   22.90
  -4  -4   1  321.97   21.30
  -4  -4   1  296.77   21.10
   3   4  -1   -2.50    5.20
   3   4  -1   -3.50    4.50
   3   4  -1    1.60    4.80
   3   4  -1    4.50    6.20
   3   4  -1    0.70    5.20
  -3  -4   1    5.10    5.60
  -3  -4   1   -4.80    5.40
  -3  -4   1   -3.10    5.00
  -3  -4   1    1.10    4.40
  -3  -4   1   -3.90    4.00
  -3  -4   1   -1.40    4.20
   2   4  -1   52.89    9.80
   2   4  -1   69.29   12.90
   2   4  -1   68.29   12.60
   2   4  -1   57.19   11.40
   2   4  -1   75.09   14.10
  -2  -4   1   58.49   10.00
  -2  -4   1   84.19   13.10
  -2  -4   1   72.39   11.70
  -2  -4   1   58.49   11.90
  -2  -4   1   75.79   12.90
  -2  -4   1   68.49   13.70
   1   4  -1  278.17   18.50
   1   4  -1  271.47   18.30
   1   4  -1  294.37   19.90
   1   4  -1  284.27   16.60
   1   4  -1  284.67   17.90
  -1  -4   1  271.57   16.60
  -1  -4   1  291.27   18.70
  -1  -4   1  291.27   15.60
  -1  -4   1  269.57   17.90
  -1  -4   1  297.07   20.00
  -1  -4   1  292.37   16.50
   0   4  -1    0.30    4.20
   0   4  -1   -0.20    4.10
   0   4  -1   -3.10    3.10
   0   4  -1    0.30    4.10
   0   4  -1    2.10    4.90
   0   4  -1   -4.20    3.40
   0  -4   1    2.20    3.60
   0  -4   1    3.80    3.70
   0  -4   1    3.00    4.30
   0  -4   1    0.50    3.50
   0  -4   1    1.90    4.40
   0  -4   1   -3.60    2.80
  -1   4  -1   36.20    6.50
  -1   4  -1   44.50    8.70
  -1   4  -1   54.99    7.00
  -1   4  -1   38.20    6.10
  -1   4  -1   41.30    6.20
   1  -4   1   44.50    8.80
   1  -4   1   44.60    6.80
   1  -4   1   41.30    4.50
   1  -4   1   47.90    6.40
   1  -4   1   45.30    4.80
   1  -4   1   42.70    7.90
   1  -4   1   48.10    7.30
  -2   4  -1  173.08    7.70
  -2   4  -1  179.48    9.70
  -2   4  -1  168.18    7.70
  -2   4  -1  165.08   11.80
  -2   4  -1  167.78    9.90
  -2   4  -1  163.68   13.90
  -2   4  -1  160.58    9.40
   2  -4   1  183.28   10.00
   2  -4   1  175.88   13.40
   2  -4   1  159.68   12.40
   2  -4   1  158.38    9.60
  -3   4  -1  877.51   28.70
  -3   4  -1  884.51   24.40
  -3   4  -1  901.11   31.00
  -3   4  -1  871.81   30.10
   3  -4   1  881.71   28.60
   3  -4   1  834.72   31.40
  -4   4  -1  254.77   14.90
  -4   4  -1  278.57   17.20
  -4   4  -1  263.57   18.10
  -4   4  -1  270.67   14.70
   4  -4   1  245.28   19.00
  -5   4  -1  161.18   15.50
  -5   4  -1  136.89   11.10
  -5   4  -1  115.19   11.70
   5  -4   1  120.59   18.10
  -6   4  -1  395.26   17.70
  -6   4  -1  368.86   12.60
  -6   4  -1  402.36   20.20
  -6   4  -1  369.86   12.80
  -6   4  -1  392.16   25.50
   6  -4   1  369.46   27.40
  -7   4  -1 1086.79   29.30
  -7   4  -1 1091.19   34.60
  -7   4  -1 1084.09   30.30
  -7   4  -1  981.60   27.50
   7  -4   1 1058.49   49.80
  -8   4  -1    7.60    4.10
  -8   4  -1    3.70    4.60
  -8   4  -1    6.70    5.40
  -8   4  -1    7.10    4.90
  -8   4  -1    3.60    3.80
   8  -4   1    2.00    7.10
  -9   4  -1   -4.40    4.40
  -9   4  -1    4.50    4.20
  -9   4  -1    5.10    5.70
  -9   4  -1   -8.70    3.50
   9  -4   1   -5.80    6.90
 -10   4  -1  308.67   20.40
 -10   4  -1  248.68   20.90
 -10   4  -1  290.97   18.90
 -10   4  -1  314.97   19.80
  10  -4   1  291.37   32.60
 -11   4  -1   39.60    9.90
 -11   4  -1   37.00    9.40
 -11   4  -1   10.10    9.70
 -11   4  -1   44.60   10.80
  11  -4   1   29.70   16.10
 -12   4  -1    3.90    7.00
 -12   4  -1    9.90    6.40
 -12   4  -1   13.70    9.70
 -12   4  -1   -9.00    8.70
  12  -4   1   23.00   16.80
  10   3  -1   69.99   17.20
  10   3  -1   36.00   16.80
  10   3  -1   78.29   18.80
  10   3  -1   78.09   15.50
 -10  -3   1   63.59   16.40
 -10  -3   1   81.19   22.30
 -10  -3   1   68.79   18.20
 -10  -3   1   81.39   17.30
 -10  -3   1   46.20   14.20
 -10  -3   1   54.09   17.50
   9   3  -1  206.78   17.10
   9   3  -1  184.98   19.90
   9   3  -1  176.28   26.70
   9   3  -1  205.88   28.00
   9   3  -1  196.28   22.70
  -9  -3   1  239.18   33.90
  -9  -3   1  252.77   30.20
  -9  -3   1  226.88   31.20
  -9  -3   1  233.08   25.20
  -9  -3   1  184.18   18.40
  -9  -3   1  144.59   22.40
   8   3  -1   43.50   13.90
   8   3  -1   41.10   14.60
   8   3  -1   36.50    9.30
   8   3  -1   60.49   12.90
   8   3  -1   52.79   15.40
   8   3  -1   36.50   10.60
  -8  -3   1   69.99   19.00
  -8  -3   1   38.20   12.50
  -8  -3   1   54.79   16.20
  -8  -3   1   31.50   12.10
  -8  -3   1   46.80   10.90
  -8  -3   1   25.90   12.30
  -8  -3   1   17.20    7.80
   7   3  -1  804.92   35.70
   7   3  -1  813.62   43.40
   7   3  -1  807.42   37.20
   7   3  -1  796.42   45.50
   7   3  -1  895.21   47.80
   7   3  -1  798.82   31.90
  -7  -3   1  810.92   39.20
  -7  -3   1  775.32   35.00
  -7  -3   1  761.22   43.30
  -7  -3   1  812.52   33.90
  -7  -3   1  791.72   43.20
  -7  -3   1  860.61   48.20
   6   3  -1  117.09   17.90
   6   3  -1  118.29   16.10
   6   3  -1  114.29   12.80
   6   3  -1  121.29   19.20
   6   3  -1  125.29   14.60
  -6  -3   1  106.69   18.90
  -6  -3   1  116.89   12.60
  -6  -3   1  171.88   25.10
  -6  -3   1  142.79   17.60
  -6  -3   1  115.09   18.10
  -6  -3   1  126.89   20.20
   5   3  -1  699.73   33.10
   5   3  -1  732.63   38.90
   5   3  -1  673.63   30.90
   5   3  -1  703.33   36.00
   5   3  -1  721.63   31.30
  -5  -3   1  687.73   36.10
  -5  -3   1  669.63   30.10
  -5  -3   1  714.73   31.90
  -5  -3   1  710.53   38.60
  -5  -3   1  765.02   36.00
  -5  -3   1  703.23   35.90
  -5  -3   1  717.43   26.70
   4   3  -1   32.60    9.80
   4   3  -1   13.30    8.00
   4   3  -1   34.40    8.40
   4   3  -1   25.10    8.90
   4   3  -1   20.50    7.40
  -4  -3   1   27.70    6.10
  -4  -3   1   10.20    5.90
  -4  -3   1   17.80    8.50
  -4  -3   1   29.00    7.90
  -4  -3   1   36.50    9.70
  -4  -3   1   33.60   10.30
  -4  -3   1   24.10    7.80
   3   3  -1  905.31   31.90
   3   3  -1  878.71   37.20
   3   3  -1  880.71   33.70
   3   3  -1  890.21   32.10
   3   3  -1  852.41   34.90
  -3  -3   1  874.01   23.60
  -3  -3   1  862.31   33.50
  -3  -3   1  910.21   34.60
  -3  -3   1  819.72   30.60
  -3  -3   1  897.71   37.80
  -3  -3   1  917.81   32.50
   2   3  -1   35.40    9.00
   2   3  -1   46.30   10.30
   2   3  -1   24.60    7.60
   2   3  -1   49.40    9.60
   2   3  -1   38.10    7.70
  -2  -3   1   42.30    8.20
  -2  -3   1   31.10    7.80
  -2  -3   1   47.70   11.20
  -2  -3   1   42.60    9.10
  -2  -3   1   36.50    7.90
   1   3  -1  413.36   19.40
   1   3  -1  380.16   20.60
   1   3  -1  403.16   23.40
   1   3  -1  435.16   19.50
   1   3  -1  405.56   17.50
  -1  -3   1  391.96   20.40
  -1  -3   1  385.06   18.90
  -1  -3   1  414.56   19.60
  -1  -3   1  384.26   17.10
  -1  -3   1  380.06   17.60
   0   3  -1  257.17   12.10
   0   3  -1  260.57   13.90
   0   3  -1  266.47   12.30
   0   3  -1  251.37   12.80
   0   3  -1  256.47   14.50
   0  -3   1  277.77    9.10
   0  -3   1  268.67   11.70
   0  -3   1  244.48   13.30
   0  -3   1  254.37   14.60
   0  -3   1  260.17   11.80
   0  -3   1  245.78   14.40
   0  -3   1  256.07   11.20
  -1   3  -1  130.19    7.20
  -1   3  -1  142.39    7.50
  -1   3  -1  139.19    8.60
  -1   3  -1  119.39   10.20
  -1   3  -1  139.69    8.90
  -1   3  -1  140.69    8.50
  -1   3  -1  136.39    7.20
   1  -3   1  139.59    7.40
   1  -3   1  127.49   10.30
   1  -3   1  134.99   10.80
   1  -3   1  132.79    8.70
   1  -3   1  131.69    8.00
   1  -3   1  143.59    5.20
   1  -3   1  130.59    5.10
  -2   3  -1  590.24   16.30
  -2   3  -1  556.84   21.30
  -2   3  -1  572.84   19.90
   2  -3   1  550.94   20.80
   2  -3   1  559.04   24.00
  -3   3  -1 1042.00   26.80
  -3   3  -1 1025.40   29.70
  -3   3  -1 1019.50   27.30
  -3   3  -1 1083.99   32.90
   3  -3   1 1043.80   33.80
  -4   3  -1  865.51   27.30
  -4   3  -1  841.82   23.90
  -4   3  -1  878.31   32.50
   4  -3   1  862.41   31.90
   4  -3   1  816.72   33.00
  -5   3  -1  678.23   24.00
  -5   3  -1  697.03   20.90
  -5   3  -1  641.24   30.10
  -5   3  -1  672.43   19.40
  -5   3  -1  677.33   17.50
  -5   3  -1  667.13   17.30
   5  -3   1  665.53   28.10
   5  -3   1  652.83   32.30
  -6   3  -1  263.77   14.00
  -6   3  -1  264.27   20.60
  -6   3  -1  251.37   17.70
  -6   3  -1  267.97   12.40
  -6   3  -1  253.37   13.70
  -6   3  -1  259.47   13.10
  -6   3  -1  250.67   13.70
   6  -3   1  276.17   14.20
   6  -3   1  260.77   12.20
   6  -3   1  269.17   15.90
   6  -3   1  235.88   21.60
  -7   3  -1  341.87   14.00
  -7   3  -1  344.67   18.30
  -7   3  -1  354.46   18.10
  -7   3  -1  340.27   14.40
  -7   3  -1  338.97   18.00
  -7   3  -1  373.06   18.90
  -7   3  -1  356.46   17.20
   7  -3   1  345.77   18.20
   7  -3   1  324.57   15.80
   7  -3   1  303.07   26.50
  -8   3  -1  391.46   20.30
  -8   3  -1  399.86   21.80
  -8   3  -1  401.16   22.10
  -8   3  -1  363.06   20.80
   8  -3   1  383.96   19.10
   8  -3   1  359.56   32.70
  -9   3  -1   -6.00    4.20
  -9   3  -1    1.30    5.10
  -9   3  -1   -3.40    4.50
   9  -3   1    2.40    4.50
   9  -3   1  -12.30    5.60
 -10   3  -1   68.49   14.50
 -10   3  -1   49.30   11.30
 -10   3  -1   58.49   12.00
 -10   3  -1   55.09   11.80
  10  -3   1   43.20   15.00
  10  -3   1   46.60   10.30
 -11   3  -1    5.70    8.60
 -11   3  -1   19.50   10.60
 -11   3  -1   16.30    8.90
 -11   3  -1    0.00    8.00
  11  -3   1   14.10   13.00
  11  -3   1   20.60    7.80
 -12   3  -1    2.00   10.10
 -12   3  -1   -6.80    6.20
 -12   3  -1   -0.60    7.30
 -12   3  -1   -3.40    9.40
  12  -3   1   11.30    8.40
  12  -3   1   -8.80   10.30
  12  -3   1   11.70    8.30
  11   2  -1   14.80    8.40
  11   2  -1   42.60   13.10
  11   2  -1    7.60    9.90
 -11  -2   1   30.90    9.30
 -11  -2   1   29.50   13.60
 -11  -2   1   16.40   14.50
 -11  -2   1   26.70   15.30
  10   2  -1   -5.80    8.40
  10   2  -1    7.10    6.80
  10   2  -1    5.80    6.30
  10   2  -1   -7.20    7.50
 -10  -2   1   -2.90    9.00
 -10  -2   1    1.10    5.50
 -10  -2   1   -1.60    7.80
 -10  -2   1  -16.90    9.00
 -10  -2   1  -15.20    8.10
 -10  -2   1   11.10    7.90
   9   2  -1  129.69   17.40
   9   2  -1  134.39   21.20
   9   2  -1  128.39   23.80
   9   2  -1  145.89   20.10
  -9  -2   1  135.29   22.40
  -9  -2   1  144.49   24.30
  -9  -2   1  148.69   25.50
  -9  -2   1   87.99   17.30
  -9  -2   1  138.39   21.30
  -9  -2   1  133.39   17.20
   8   2  -1    3.80    5.70
   8   2  -1   -5.60    6.20
   8   2  -1    3.80    6.70
   8   2  -1   -3.70    7.00
  -8  -2   1    7.90    7.30
  -8  -2   1    8.30    9.10
  -8  -2   1    6.50    7.30
  -8  -2   1   -0.50    5.20
  -8  -2   1   13.90    8.00
  -8  -2   1    1.40    8.80
   7   2  -1  132.39   16.50
   7   2  -1  127.49   21.90
   7   2  -1  112.89   13.80
   7   2  -1  101.99   15.00
   7   2  -1  137.59   18.20
   7   2  -1  120.79   19.20
  -7  -2   1  123.59   14.20
  -7  -2   1   96.29   18.70
  -7  -2   1  115.59   20.80
  -7  -2   1  131.79   21.90
  -7  -2   1  131.49   20.60
  -7  -2   1  113.39   15.40
   6   2  -1  221.38   20.30
   6   2  -1  265.57   19.00
   6   2  -1  256.47   15.80
   6   2  -1  229.78   17.00
   6   2  -1  202.48   21.60
   6   2  -1  229.68   18.90
  -6  -2   1  230.48   21.30
  -6  -2   1  213.78   16.80
  -6  -2   1  219.88   18.90
  -6  -2   1  272.67   22.60
  -6  -2   1  239.18   23.10
  -6  -2   1  231.58   17.00
   5   2  -1  438.36   22.90
   5   2  -1  390.06   20.90
   5   2  -1  401.36   27.00
   5   2  -1  406.46   23.50
   5   2  -1  408.26   25.50
  -5  -2   1  437.36   21.90
  -5  -2   1  416.96   23.30
  -5  -2   1  403.86   20.60
  -5  -2   1  503.05   30.20
  -5  -2   1  435.46   26.60
  -5  -2   1  420.06   25.30
   4   2  -1    8.40    6.40
   4   2  -1   -1.90    4.00
   4   2  -1   -1.70    4.00
   4   2  -1    1.40    5.60
   4   2  -1    5.30    4.90
  -4  -2   1    2.70    3.70
  -4  -2   1   -1.60    5.10
  -4  -2   1   -3.70    4.20
  -4  -2   1    1.90    4.60
  -4  -2   1   -3.40    3.80
  -4  -2   1   -5.40    4.50
   3   2  -1  429.06   22.40
   3   2  -1  414.86   19.40
   3   2  -1  405.86   20.70
   3   2  -1  398.86   23.10
   3   2  -1  405.36   19.10
  -3  -2   1  386.96   21.40
  -3  -2   1  413.86   23.60
  -3  -2   1  414.66   19.90
  -3  -2   1  391.96   16.00
  -3  -2   1  433.56   21.60
  -3  -2   1  391.16   19.00
   2   2  -1 6870.31  127.49
   2   2  -1 7222.28  122.29
   2   2  -1 7026.00  116.59
   2   2  -1 6913.01  115.59
   2   2  -1 7041.10  124.39
  -2  -2   1 6917.91  121.39
  -2  -2   1 7360.06  107.99
  -2  -2   1 7101.59  124.89
  -2  -2   1 6761.92  121.39
  -2  -2   1 7168.18  119.39
  -2  -2   1 7027.40  116.59
   1   2  -1 2150.88   45.20
   1   2  -1 2233.18   45.50
   1   2  -1 2118.39   43.10
   1   2  -1 2138.39   46.40
   1   2  -1 2138.19   48.00
  -1  -2   1 2167.38   42.90
  -1  -2   1 2184.78   48.60
  -1  -2   1 2177.38   46.70
  -1  -2   1 2123.79   44.20
  -1  -2   1 2177.28   45.50
  -1  -2   1 2147.59   43.70
   0   2  -1 2280.67   40.10
   0   2  -1 2287.07   44.90
   0   2  -1 2258.07   40.50
   0   2  -1 2227.08   44.20
   0   2  -1 2280.77   41.30
   0   2  -1 2285.57   43.40
   0  -2   1 2219.68   44.40
   0  -2   1 2249.57   39.20
   0  -2   1 2228.18   42.90
   0  -2   1 2258.17   39.70
   0  -2   1 2379.56   45.20
   0  -2   1 2278.77   40.20
  -1   2  -1 1643.14   30.20
  -1   2  -1 1692.13   28.50
  -1   2  -1 1718.13   33.10
  -1   2  -1 1646.14   35.50
  -1   2  -1 1634.14   26.30
  -1   2  -1 1648.94   26.70
  -1   2  -1 1628.14   33.90
  -1   2  -1 1670.43   29.80
   1  -2   1 1670.23   30.40
   1  -2   1 1699.33   28.70
   1  -2   1 1597.94   33.60
   1  -2   1 1667.43   33.40
  -2   2  -1  556.24   19.10
  -2   2  -1  523.65   15.50
  -2   2  -1  535.25   17.50
   2  -2   1  528.15   17.70
   2  -2   1  529.95   15.40
   2  -2   1  537.65   19.50
  -3   2  -1    3.50    2.50
  -3   2  -1    2.80    2.50
  -3   2  -1    2.80    1.40
  -3   2  -1    0.30    2.90
  -3   2  -1    5.50    2.40
  -3   2  -1    6.70    4.30
   3  -2   1    6.60    3.80
   3  -2   1    2.60    4.10
   3  -2   1    4.50    2.20
  -4   2  -1   99.19   13.50
  -4   2  -1   66.89    8.20
  -4   2  -1   86.09    7.60
  -4   2  -1   88.09    6.60
  -4   2  -1   83.69    7.70
  -4   2  -1   66.59    6.10
   4  -2   1   74.59    8.10
   4  -2   1   75.29   11.50
  -5   2  -1  929.81   28.80
  -5   2  -1  905.01   35.20
  -5   2  -1  963.90   27.30
  -5   2  -1  987.90   28.90
  -5   2  -1  984.00   26.60
   5  -2   1  982.70   26.80
   5  -2   1  946.91   38.30
   5  -2   1 1003.20   29.90
   5  -2   1  957.00   27.70
  -6   2  -1  589.14   21.40
  -6   2  -1  553.34   17.10
  -6   2  -1  563.44   24.40
  -6   2  -1  610.24   23.40
  -6   2  -1  549.35   34.30
  -6   2  -1  588.44   21.80
  -6   2  -1  606.94   24.80
   6  -2   1  599.04   25.10
   6  -2   1  556.74   21.00
   6  -2   1  562.14   22.00
  -7   2  -1  150.38   14.70
  -7   2  -1  142.99   20.20
  -7   2  -1  152.18   14.20
  -7   2  -1  161.78   12.20
  -7   2  -1  153.38   14.00
  -7   2  -1  150.98   13.10
   7  -2   1  165.48   15.00
   7  -2   1  150.28   21.60
   7  -2   1  154.68   13.10
   7  -2   1  166.28   13.30
  -8   2  -1   15.80    7.30
  -8   2  -1   13.70    7.50
  -8   2  -1    8.70    7.50
  -8   2  -1   12.40    6.10
   8  -2   1    1.10    5.40
   8  -2   1   23.10   11.20
   8  -2   1   12.00    6.10
  -9   2  -1  397.56   26.40
  -9   2  -1  387.56   26.20
  -9   2  -1  399.36   26.10
  -9   2  -1  382.16   23.90
   9  -2   1  397.56   23.80
   9  -2   1  454.15   35.70
   9  -2   1  391.06   25.70
 -10   2  -1  287.37   23.60
 -10   2  -1  264.37   24.00
 -10   2  -1  255.87   21.10
 -10   2  -1  244.08   22.20
  10  -2   1  215.78   19.50
  10  -2   1  247.98   22.50
  10  -2   1  250.97   29.70
 -11   2  -1   -6.60    5.50
 -11   2  -1   -2.90    6.60
 -11   2  -1   -6.60    7.70
 -11   2  -1    5.70    9.10
  11  -2   1   -9.00    6.40
  11  -2   1   22.30   13.30
 -12   2  -1    2.60   11.00
 -12   2  -1   12.30    8.30
 -12   2  -1   36.50   12.30
 -12   2  -1   16.30   10.30
  12  -2   1   -2.60    9.10
  12  -2   1   19.20   12.80
  11   1  -1   43.80   14.50
  11   1  -1   33.30   10.20
  11   1  -1   40.80    9.10
  11   1  -1   34.20   17.50
 -11  -1   1    7.30   13.50
 -11  -1   1   33.90   12.00
 -11  -1   1   37.50    8.60
 -11  -1   1   59.09   17.60
 -11  -1   1   57.89   23.70
 -11  -1   1   15.40   14.30
  10   1  -1  109.79   15.80
  10   1  -1   88.39   21.30
  10   1  -1  107.19   14.50
  10   1  -1   89.99   17.40
 -10  -1   1   90.89   18.70
 -10  -1   1  133.39   25.90
 -10  -1   1   93.49   13.60
 -10  -1   1  120.39   22.40
 -10  -1   1   68.29   16.00
   9   1  -1   98.89   17.50
   9   1  -1   77.69   12.40
   9   1  -1   52.29   15.10
   9   1  -1   95.39   14.80
  -9  -1   1   73.19   12.00
  -9  -1   1   94.39   19.30
  -9  -1   1  102.39   19.50
  -9  -1   1  102.99   18.00
  -9  -1   1   89.19   18.80
   8   1  -1   28.90    8.20
   8   1  -1   29.40    9.60
   8   1  -1   22.30   10.30
   8   1  -1   39.70   10.70
  -8  -1   1   61.79   15.00
  -8  -1   1   40.50   15.40
  -8  -1   1   35.30   10.80
  -8  -1   1   13.80    9.50
  -8  -1   1   28.20    8.20
   7   1  -1  432.16   23.50
   7   1  -1  421.66   22.40
   7   1  -1  472.75   31.10
   7   1  -1  416.66   27.90
  -7  -1   1  416.16   25.30
  -7  -1   1  414.26   30.00
  -7  -1   1  424.46   28.50
  -7  -1   1  434.86   22.00
  -7  -1   1  436.16   26.10
  -7  -1   1  417.36   27.60
   6   1  -1   55.99   12.70
   6   1  -1   56.99    8.40
   6   1  -1   40.90    8.40
   6   1  -1   58.09   13.60
   6   1  -1   53.89   12.80
   6   1  -1   50.29   10.10
  -6  -1   1   36.40   10.90
  -6  -1   1   69.69   10.40
  -6  -1   1   52.29   11.00
  -6  -1   1   58.39   12.50
  -6  -1   1   68.19   14.10
  -6  -1   1   61.49   12.10
   5   1  -1  187.78   14.50
   5   1  -1  179.08   14.50
   5   1  -1  198.68   14.10
   5   1  -1  165.48   15.80
   5   1  -1  185.38   16.30
   5   1  -1  169.38   12.90
   5   1  -1  184.48   17.60
  -5  -1   1  191.28   16.80
  -5  -1   1  164.68   15.40
  -5  -1   1  193.88   13.50
  -5  -1   1  173.38   14.40
  -5  -1   1  192.18   18.10
  -5  -1   1  165.68   14.00
   4   1  -1  410.76   18.30
   4   1  -1  459.75   21.00
   4   1  -1  450.15   21.50
   4   1  -1  406.26   15.70
   4   1  -1  407.36   23.10
   4   1  -1  388.16   18.40
   4   1  -1  414.06   22.20
  -4  -1   1  444.66   20.40
  -4  -1   1  420.16   23.80
  -4  -1   1  423.46   18.50
  -4  -1   1  445.06   23.00
  -4  -1   1  424.16   20.10
  -4  -1   1  428.66   22.10
   3   1  -1  464.15   20.80
   3   1  -1  448.06   21.60
   3   1  -1  479.15   17.80
   3   1  -1  486.85   18.40
   3   1  -1  478.95   19.10
   3   1  -1  454.15   22.80
  -3  -1   1  481.75   18.50
  -3  -1   1  475.75   20.30
  -3  -1   1  465.25   17.60
  -3  -1   1  483.65   21.00
  -3  -1   1  446.46   22.10
   2   1  -1  620.14   22.40
   2   1  -1  574.44   18.60
   2   1  -1  608.54   20.20
   2   1  -1  559.74   24.50
   2   1  -1  629.14   18.90
  -2  -1   1  607.94   20.50
  -2  -1   1  605.64   19.20
  -2  -1   1  616.84   21.40
  -2  -1   1  640.84   19.10
  -2  -1   1  644.74   18.40
  -2  -1   1  648.14   23.20
   1   1  -1  319.57   13.30
   1   1  -1  316.07   11.60
   1   1  -1  304.27   11.00
  -1  -1   1  327.27   11.80
  -1  -1   1  326.87   12.20
  -1  -1   1  316.37   11.30
  -1  -1   1  343.97   12.90
  -1  -1   1  327.27   13.50
   0   1  -1 1314.57   24.30
   0   1  -1 1285.07   24.50
   0   1  -1 1325.57   25.00
   0   1  -1 1278.97   22.70
   0   1  -1 1292.17   23.00
   0  -1   1 1294.27   22.60
   0  -1   1 1277.07   22.90
   0  -1   1 1294.47   21.70
   0  -1   1 1294.67   24.90
   0  -1   1 1311.97   24.10
   0  -1   1 1279.97   24.80
  -1   1  -1  477.35   11.00
  -1   1  -1  491.05   13.10
  -1   1  -1  503.15   13.60
  -1   1  -1  502.45   10.10
  -1   1  -1  516.25   10.20
   1  -1   1  499.05   13.20
   1  -1   1  495.65   13.90
   1  -1   1  508.25   10.10
   1  -1   1  469.35   11.00
  -2   1  -1  711.33   14.40
  -2   1  -1  697.03   17.70
  -2   1  -1  706.63   16.50
  -2   1  -1  716.23   17.10
  -2   1  -1  721.63   21.20
  -2   1  -1  726.13   14.40
   2  -1   1  701.33   17.80
   2  -1   1  709.53   16.00
   2  -1   1  699.63   21.60
  -3   1  -1  127.69    9.10
  -3   1  -1  131.39    7.80
  -3   1  -1  148.69    8.60
  -3   1  -1  131.29    8.80
  -3   1  -1  124.89   10.50
  -3   1  -1  144.19    7.80
   3  -1   1  125.09    8.00
   3  -1   1  123.89    8.20
   3  -1   1  120.19   10.80
   3  -1   1  135.89    5.80
   3  -1   1  127.69    5.60
   3  -1   1  140.79    9.50
  -4   1  -1    5.30    3.00
  -4   1  -1    4.80    3.70
  -4   1  -1    3.30    3.90
  -4   1  -1   10.70    5.00
  -4   1  -1    8.00    4.70
  -4   1  -1    4.90    4.00
   4  -1   1    9.70    3.20
   4  -1   1   12.20    5.40
   4  -1   1    5.90    3.80
   4  -1   1    6.80    5.50
   4  -1   1    4.20    2.60
   4  -1   1    4.50    4.00
  -5   1  -1   26.60    6.40
  -5   1  -1   23.10    4.60
  -5   1  -1   30.60    7.70
  -5   1  -1   21.60   10.10
  -5   1  -1   21.80    7.10
  -5   1  -1   33.40    7.00
  -5   1  -1   36.00    8.20
   5  -1   1   26.40    4.60
   5  -1   1   29.50    7.80
   5  -1   1   16.20    7.30
   5  -1   1   34.60    7.40
   5  -1   1   31.90    5.10
   5  -1   1   30.80    7.60
  -6   1  -1 1935.81   56.99
  -6   1  -1 1805.72   52.79
  -6   1  -1 1935.31   50.79
  -6   1  -1 1994.20   43.90
  -6   1  -1 1876.51   38.20
  -6   1  -1 1946.61   52.99
  -6   1  -1 1910.41   47.90
   6  -1   1 1894.81   38.90
   6  -1   1 1972.10   60.79
   6  -1   1 1896.71   49.99
   6  -1   1 1922.21   42.80
   6  -1   1 1960.00   54.69
  -7   1  -1  140.59   15.10
  -7   1  -1  134.39   14.90
  -7   1  -1  156.08   16.70
  -7   1  -1  139.39   13.60
  -7   1  -1  136.69    9.40
   7  -1   1  149.69   14.50
   7  -1   1  131.79   19.60
   7  -1   1  141.89   21.20
   7  -1   1  129.59   17.20
   7  -1   1  120.89    9.30
   7  -1   1  152.98    9.50
  -8   1  -1  186.78   19.00
  -8   1  -1  199.58   26.80
  -8   1  -1  201.38   17.60
  -8   1  -1  200.58   19.60
  -8   1  -1  194.08   11.30
   8  -1   1  207.08   23.90
   8  -1   1  229.28   13.50
   8  -1   1  192.68   10.80
   8  -1   1  226.18   19.10
   8  -1   1  199.18   19.90
  -9   1  -1    7.20    7.30
  -9   1  -1   -3.20    7.60
  -9   1  -1   -9.60    4.90
   9  -1   1    6.70    6.20
   9  -1   1    6.10    3.00
   9  -1   1   -4.60    5.00
   9  -1   1   -4.00    8.00
 -10   1  -1  236.38   24.80
 -10   1  -1  176.18   19.90
 -10   1  -1  223.58   23.20
 -10   1  -1  223.38   23.30
  10  -1   1  286.97   30.00
  10  -1   1  247.18   25.70
  10  -1   1  202.88   20.50
 -11   1  -1   -5.20    6.30
 -11   1  -1    4.90    9.60
 -11   1  -1   -9.40    9.00
 -11   1  -1  -15.60    7.80
  11  -1   1   -0.70    9.60
  11  -1   1    5.10    7.90
  11  -1   1    4.40    9.70
 -12   1  -1   -4.70   11.80
 -12   1  -1   10.40   12.40
 -12   1  -1    7.80    9.70
 -12   1  -1   37.40   11.30
  11   0  -1  154.28   12.00
  11   0  -1  239.98   25.60
 -11   0   1  171.38   23.10
 -11   0   1  153.18   13.50
 -11   0   1  190.88   28.50
 -11   0   1  184.18   27.00
 -11   0   1  176.38   26.10
  10   0  -1  374.56   30.40
  10   0  -1  350.26   18.00
  10   0  -1  346.87   18.60
  10   0  -1  323.37   26.80
 -10   0   1  364.86   30.20
 -10   0   1  315.67   29.10
 -10   0   1  352.26   20.00
 -10   0   1  380.66   32.30
 -10   0   1  336.67   27.40
   9   0  -1   14.60    9.90
   9   0  -1   12.00    7.20
   9   0  -1  -10.10    4.10
   9   0  -1   -7.00    5.70
   9   0  -1    3.90    4.40
  -9   0   1   15.10    8.00
  -9   0   1    5.10    8.10
  -9   0   1   10.10    7.30
  -9   0   1    1.40    5.00
  -9   0   1   -3.20    7.60
   8   0  -1  546.25   23.50
   8   0  -1  600.84   34.40
   8   0  -1  541.45   30.80
   8   0  -1  491.75   33.50
   8   0  -1  559.14   23.10
  -8   0   1  563.64   34.50
  -8   0   1  579.64   33.20
  -8   0   1  545.15   24.00
  -8   0   1  491.25   30.40
  -8   0   1  548.35   29.30
   7   0  -1  176.78   13.80
   7   0  -1  195.48   19.10
   7   0  -1  188.88   20.50
   7   0  -1  181.68   13.00
   7   0  -1  181.58   17.20
  -7   0   1  221.28   17.50
  -7   0   1  195.98   18.50
  -7   0   1  178.48   17.80
  -7   0   1  172.08   17.30
  -7   0   1  178.08   13.50
  -7   0   1  187.18   19.20
   6   0  -1   -6.10    3.40
   6   0  -1    1.70    4.20
   6   0  -1   -0.50    3.10
   6   0  -1   -0.10    3.80
   6   0  -1    4.40    5.80
  -6   0   1    2.40    5.40
  -6   0   1   -0.30    4.00
  -6   0   1    5.20    5.30
  -6   0   1   -2.50    3.60
  -6   0   1   -1.40    4.30
  -6   0   1   -2.80    3.50
   5   0  -1   12.70    5.60
   5   0  -1   12.60    4.70
   5   0  -1    7.10    5.90
   5   0  -1    8.90    4.90
   5   0  -1   14.10    7.40
  -5   0   1    7.30    5.00
  -5   0   1   11.10    6.60
  -5   0   1   13.00    6.60
  -5   0   1   12.20    5.50
  -5   0   1    2.00    5.00
  -5   0   1    5.60    4.70
   4   0  -1   40.40    9.10
   4   0  -1   24.80    6.50
   4   0  -1   30.60    7.50
   4   0  -1   37.70    7.00
   4   0  -1   25.80    5.40
  -4   0   1   32.10    7.70
  -4   0   1   34.10    7.90
  -4   0   1   28.00    7.30
  -4   0   1   34.40    7.70
  -4   0   1   32.00    7.20
  -4   0   1   31.50    6.00
   3   0  -1 3085.09   55.69
   3   0  -1 3156.08   60.49
   3   0  -1 3084.99   61.79
   3   0  -1 3031.60   62.09
   3   0  -1 3089.09   54.09
  -3   0   1 3087.89   62.29
  -3   0   1 3103.89   54.69
  -3   0   1 3160.88   60.59
  -3   0   1 3065.29   55.99
  -3   0   1 3037.90   57.99
   2   0  -1  415.36   12.30
   2   0  -1  428.56   13.40
   2   0  -1  422.56   15.40
   2   0  -1  410.76   14.50
   2   0  -1  444.46   16.00
  -2   0   1  428.06   14.00
  -2   0   1  425.26   15.60
  -2   0   1  413.56   14.50
  -2   0   1  427.96   13.10
  -2   0   1  442.76   13.30
  -2   0   1  404.86   15.40
   1   0  -1 3132.39   48.10
   1   0  -1 3177.18   50.49
   1   0  -1 3188.18   49.40
   1   0  -1 3187.68   50.79
  -1   0   1 3368.66   49.99
  -1   0   1 3238.68   51.79
  -1   0   1 3113.79   48.50
  -1   0   1 3137.39   50.19
  -1   0   1 3169.78   50.89
  -1   0   1 3176.28   49.50
  -1   0  -1 2355.06   34.80
  -1   0  -1 2349.86   39.80
  -1   0  -1 2434.96   40.90
  -1   0  -1 2339.87   38.60
  -1   0  -1 2368.66   38.10
  -1   0  -1 2443.96   39.60
  -1   0  -1 2340.97   38.50
   1   0   1 2402.46   38.60
   1   0   1 2358.96   38.00
   1   0   1 2296.87   34.80
   1   0   1 2495.65   40.00
   1   0   1 2339.87   40.80
   1   0   1 2380.46   38.40
   1   0   1 2335.37   39.70
  -2   0  -1 3517.45   61.69
  -2   0  -1 3493.95   59.49
  -2   0  -1 3649.83   58.79
  -2   0  -1 3501.15   53.59
  -2   0  -1 3466.35   62.99
  -2   0  -1 3520.75   57.49
  -2   0  -1 3581.64   61.39
   2   0   1 3475.55   63.19
   2   0   1 3519.75   53.49
   2   0   1 3445.66   60.89
   2   0   1 3435.56   58.19
   2   0   1 3561.54   57.99
   2   0   1 3449.35   57.19
   2   0   1 3573.04   61.99
  -3   0  -1  597.14   17.70
  -3   0  -1  578.64   22.30
  -3   0  -1  581.54   21.30
  -3   0  -1  597.34   15.10
  -3   0  -1  608.74   20.50
   3   0   1  595.24   18.70
   3   0   1  582.04   22.50
   3   0   1  572.44   17.30
   3   0   1  622.44   22.30
   3   0   1  560.84   17.80
   3   0   1  592.74   15.20
  -4   0  -1  297.87   17.00
  -4   0  -1  284.87   15.20
  -4   0  -1  284.47   17.00
  -4   0  -1  299.07   18.30
  -4   0  -1  304.67   12.10
   4   0   1  307.27   18.60
   4   0   1  301.67   14.20
   4   0   1  302.17   18.50
   4   0   1  294.07   14.80
   4   0   1  279.57   13.50
   4   0   1  305.77   17.10
  -5   0  -1   25.20    7.10
  -5   0  -1   25.50    5.30
  -5   0  -1   26.50    7.10
  -5   0  -1   19.30    7.30
  -5   0  -1    7.00    5.50
   5   0   1   26.40    7.40
   5   0   1   25.90    9.00
   5   0   1   29.20    6.60
   5   0   1   11.40    4.90
   5   0   1   24.00    8.50
   5   0   1   31.40    6.80
  -6   0  -1    2.10    4.60
  -6   0  -1    0.50    4.70
  -6   0  -1   -2.10    4.40
  -6   0  -1   -1.60    2.90
  -6   0  -1    2.20    4.70
   6   0   1   -4.00    3.30
   6   0   1   -4.00    3.10
   6   0   1    1.40    4.10
   6   0   1    3.40    6.60
   6   0   1    0.50    5.20
  -7   0  -1   23.50    9.30
  -7   0  -1   19.80    5.60
  -7   0  -1   22.70    9.20
  -7   0  -1   16.80    7.20
  -7   0  -1   20.60    8.70
  -7   0  -1   28.80    8.70
   7   0   1   18.80    6.50
   7   0   1   -2.80    6.60
   7   0   1   22.90    8.10
   7   0   1   23.80    9.80
   7   0   1   18.90    6.10
   7   0   1   23.40    6.40
  -8   0  -1   80.89   15.80
  -8   0  -1   88.09   14.80
  -8   0  -1  108.59   18.10
  -8   0  -1   83.79   15.50
   8   0   1   95.39   18.50
   8   0   1   91.89   16.80
   8   0   1  107.89   16.60
   8   0   1   90.49   11.60
   8   0   1  108.49   13.60
  -9   0  -1  199.38   15.00
  -9   0  -1  182.38   22.20
  -9   0  -1  180.48   21.20
  -9   0  -1  182.78   19.20
  -9   0  -1  206.88   23.90
   9   0   1  204.38   15.20
   9   0   1  155.08   23.00
   9   0   1  192.68   20.30
   9   0   1  236.58   25.90
   9   0   1  181.98   14.10
 -10   0  -1   19.60   11.60
 -10   0  -1    7.90    9.80
 -10   0  -1   17.70    9.60
 -10   0  -1    9.70    9.80
 -10   0  -1   -1.70    8.10
  10   0   1    3.40    4.70
  10   0   1   -5.80    6.60
  10   0   1   -1.10    5.50
  10   0   1   10.00   10.70
  10   0   1    8.70    8.20
 -11   0  -1   87.09   20.40
 -11   0  -1   63.59   18.70
 -11   0  -1  100.59   21.30
 -11   0  -1   69.49   16.40
 -11   0  -1   62.99   16.40
  11   0   1  106.09   21.90
  11   0   1   76.59    9.70
  11   0   1   73.19    8.60
  11   0   1   92.49   18.20
  12  -1  -1    7.20    9.20
  12  -1  -1   -3.10   10.10
 -12   1   1  -27.00   17.80
 -12   1   1   15.30   10.60
 -12   1   1    0.70    8.40
 -12   1   1   43.40   14.30
  11  -1  -1   39.30   12.90
 -11   1   1   33.00   11.40
 -11   1   1   55.89   14.50
 -11   1   1   55.99   15.30
 -11   1   1   23.10   12.90
  10  -1  -1   41.90   11.80
  10  -1  -1   52.19   13.30
  10  -1  -1   25.00   11.90
 -10   1   1   50.29    9.00
 -10   1   1   33.60   12.10
 -10   1   1   57.89   16.10
 -10   1   1   47.30   15.30
 -10   1   1   46.30   12.10
   9  -1  -1   25.90   11.70
   9  -1  -1   21.50    9.00
   9  -1  -1   22.00    8.70
   9  -1  -1   26.10    4.20
  -9   1   1   21.10   10.90
  -9   1   1   29.80   10.90
  -9   1   1   22.40    9.70
  -9   1   1   20.30   10.80
  -9   1   1   29.40    7.40
   8  -1  -1  272.27   22.00
   8  -1  -1  325.57   28.20
   8  -1  -1  297.97   12.20
  -8   1   1  286.37   22.10
  -8   1   1  316.47   17.00
  -8   1   1  317.67   23.10
  -8   1   1  303.27   20.60
  -8   1   1  276.57   23.10
   7  -1  -1   20.60    7.20
   7  -1  -1   14.70    8.80
   7  -1  -1   25.70    4.90
   7  -1  -1   30.20    8.90
  -7   1   1   24.70    7.90
  -7   1   1    7.40    6.50
  -7   1   1   16.80    7.40
  -7   1   1   28.80    9.80
  -7   1   1   23.00    7.20
  -7   1   1   20.90    8.00
   6  -1  -1   82.49    7.00
   6  -1  -1   80.79    6.50
   6  -1  -1   66.99   13.90
   6  -1  -1   68.89   11.50
   6  -1  -1   82.19   11.30
  -6   1   1   92.29   13.10
  -6   1   1   78.59   11.50
  -6   1   1   82.49   10.10
  -6   1   1   61.99   10.40
  -6   1   1   89.79   11.30
  -6   1   1   68.89   12.40
   5  -1  -1   12.70    3.30
   5  -1  -1    8.40    5.40
   5  -1  -1    7.30    6.60
   5  -1  -1   12.80    5.40
   5  -1  -1   12.10    3.60
  -5   1   1    6.70    4.90
  -5   1   1   15.40    7.10
  -5   1   1   14.50    4.90
  -5   1   1   10.50    5.30
  -5   1   1    8.40    5.50
  -5   1   1   16.10    6.00
   4  -1  -1  118.39    6.00
   4  -1  -1  111.69    9.40
   4  -1  -1  113.19   10.00
   4  -1  -1  105.39   12.30
   4  -1  -1  119.09    6.40
  -4   1   1  116.39    9.40
  -4   1   1  117.69   12.00
  -4   1   1  107.99   10.30
  -4   1   1  129.79    8.80
   3  -1  -1 3501.25   66.89
   3  -1  -1 3685.03   63.09
  -3   1   1 3655.63   57.99
  -3   1   1 3685.13   70.79
  -3   1   1 3677.03   62.39
  -3   1   1 3640.24   59.39
  -3   1   1 3540.45   63.59
   2  -1  -1 8433.56  130.19
   2  -1  -1 8291.97  119.19
  -2   1   1 8207.08  129.19
  -2   1   1 8175.88  119.19
  -2   1   1 8333.77  115.59
  -2   1   1 8022.40  119.99
   1  -1  -1 1439.06   28.50
   1  -1  -1 1403.66   27.00
  -1   1   1 1466.65   28.60
  -1   1   1 1463.35   27.20
   0  -1  -1 8725.73  127.29
   0   1   1 8685.33  127.49
  -1  -1  -1  422.86   16.00
  -1  -1  -1  443.76   13.80
  -1  -1  -1  431.26   15.20
  -1  -1  -1  441.76   14.80
  -1  -1  -1  446.06   13.40
  -1  -1  -1  452.85   15.20
   1   1   1  456.35   13.50
   1   1   1  455.55   10.70
   1   1   1  430.26   13.70
   1   1   1  429.76   15.20
   1   1   1  458.75   15.40
   1   1   1  441.76   14.70
   1   1   1  417.96   15.90
  -2  -1  -1 3388.46   73.49
  -2  -1  -1 3486.05   65.19
  -2  -1  -1 3519.65   69.19
  -2  -1  -1 3526.45   67.49
  -2  -1  -1 3741.73   60.19
  -2  -1  -1 3593.34   60.49
   2   1   1 3367.36   70.29
   2   1   1 3473.45   68.99
   2   1   1 3523.65   62.79
   2   1   1 3651.03   75.59
   2   1   1 3507.85   60.29
   2   1   1 3634.64   60.79
  -3  -1  -1   91.09    7.90
  -3  -1  -1   97.09   10.50
  -3  -1  -1   82.79    9.10
  -3  -1  -1   97.99    8.50
  -3  -1  -1   97.19   10.70
   3   1   1  100.99    9.60
   3   1   1   93.79    7.90
   3   1   1   91.49    9.00
   3   1   1  105.49   13.30
   3   1   1   87.99   10.20
   3   1   1   83.19   11.20
   3   1   1   80.69    8.30
  -4  -1  -1  965.10   39.30
  -4  -1  -1 1005.20   31.80
  -4  -1  -1  937.01   29.20
  -4  -1  -1 1020.50   36.10
  -4  -1  -1 1026.50   31.30
  -4  -1  -1 1022.40   34.70
   4   1   1  973.50   30.50
   4   1   1 1052.29   33.40
   4   1   1  980.20   28.40
   4   1   1  981.80   27.50
   4   1   1  943.21   34.20
   4   1   1 1001.20   32.10
   4   1   1 1008.00   37.80
  -5  -1  -1  494.75   23.50
  -5  -1  -1  484.85   27.90
  -5  -1  -1  484.65   19.50
  -5  -1  -1  483.95   26.40
  -5  -1  -1  468.25   22.80
  -5  -1  -1  468.05   25.10
   5   1   1  465.85   19.10
   5   1   1  428.36   24.40
   5   1   1  461.25   23.10
   5   1   1  463.55   21.90
   5   1   1  491.45   23.20
   5   1   1  475.15   24.80
  -6  -1  -1  126.09   17.60
  -6  -1  -1  143.59   14.60
  -6  -1  -1  117.09   14.80
  -6  -1  -1  128.39   11.00
  -6  -1  -1  131.19   15.80
  -6  -1  -1  150.38   21.60
   6   1   1  143.69   17.00
   6   1   1  140.19   15.60
   6   1   1  123.09   11.50
   6   1   1  134.09   11.20
   6   1   1  137.79   13.10
   6   1   1  127.29   15.10
   6   1   1  112.59   12.60
  -7  -1  -1  160.48   20.90
  -7  -1  -1  166.88   23.00
  -7  -1  -1  134.89   15.40
  -7  -1  -1  146.89   12.60
  -7  -1  -1  157.38   16.50
  -7  -1  -1  156.38   18.20
   7   1   1  165.68   13.50
   7   1   1  133.99   14.60
   7   1   1  171.78   19.00
   7   1   1  185.78   20.70
   7   1   1  165.48   15.20
   7   1   1  166.38   18.50
  -8  -1  -1  306.67   26.40
  -8  -1  -1  318.07   27.90
  -8  -1  -1  366.06   28.30
  -8  -1  -1  338.17   24.50
  -8  -1  -1  319.17   18.00
   8   1   1  332.67   27.40
   8   1   1  349.37   22.30
   8   1   1  315.07   28.10
   8   1   1  314.47   18.40
   8   1   1  354.36   21.50
   8   1   1  364.66   27.20
  -9  -1  -1   36.40   15.00
  -9  -1  -1   41.20   13.30
  -9  -1  -1   41.70   12.30
  -9  -1  -1   43.80   13.10
  -9  -1  -1   25.90   12.30
  -9  -1  -1   42.00    8.60
   9   1   1   29.30   12.30
   9   1   1   50.79   13.40
   9   1   1   29.60   10.30
   9   1   1   44.70    8.90
   9   1   1   38.50    9.60
 -10  -1  -1  107.99   23.90
 -10  -1  -1  144.49   24.50
 -10  -1  -1  159.98   28.50
 -10  -1  -1  148.29   25.20
 -10  -1  -1  139.59   13.30
 -10  -1  -1  153.88   22.60
  10   1   1  146.89   25.00
  10   1   1  147.89   17.00
  10   1   1  149.29   15.40
  10   1   1  117.59   21.90
 -11  -1  -1   77.69   10.60
 -11  -1  -1   73.79   23.80
 -11  -1  -1   61.59   18.00
 -11  -1  -1   34.70   24.90
 -11  -1  -1   62.29   18.20
  11   1   1   59.59   19.10
  11   1   1   71.29   11.40
  11   1   1   58.99   16.90
  11   1   1   78.89   12.60
  12  -2  -1   11.80    9.70
  12  -2  -1    7.70    9.10
 -12   2   1   13.10    9.70
 -12   2   1   22.40   10.90
 -12   2   1    9.70    6.90
 -12   2   1    6.50   11.00
  11  -2  -1   -0.80    6.50
  11  -2  -1    9.30    6.30
  11  -2  -1   -5.10    9.90
 -11   2   1    1.20    6.70
 -11   2   1   -9.90    7.10
 -11   2   1   -4.60    6.60
 -11   2   1  -12.40    7.80
  10  -2  -1  246.98   20.20
  10  -2  -1  256.47   28.90
 -10   2   1  214.68   21.80
 -10   2   1  269.27   22.50
 -10   2   1  263.47   15.10
 -10   2   1  233.68   20.60
   9  -2  -1    1.70    5.30
   9  -2  -1   21.00   13.50
  -9   2   1    7.40    6.30
  -9   2   1   12.90    7.80
  -9   2   1   11.70    5.70
  -9   2   1    6.80    7.10
  -9   2   1   18.70    8.70
   8  -2  -1  110.69   13.50
   8  -2  -1   87.29   17.30
   8  -2  -1  143.29   13.70
  -8   2   1  127.39   16.70
  -8   2   1  123.59   13.20
  -8   2   1  110.19   11.10
  -8   2   1  122.29   14.70
  -8   2   1  110.49   13.30
   7  -2  -1  119.49   11.60
   7  -2  -1  141.79   13.30
   7  -2  -1  141.79   22.50
  -7   2   1  121.19   11.50
  -7   2   1  118.69   12.30
  -7   2   1  136.89   13.10
  -7   2   1  145.49   13.40
  -7   2   1  122.29   16.60
  -7   2   1  108.99   12.70
   6  -2  -1 1432.66   38.90
   6  -2  -1 1405.06   36.70
   6  -2  -1 1301.97   49.99
  -6   2   1 1430.36   35.70
  -6   2   1 1282.07   51.19
  -6   2   1 1454.85   39.20
  -6   2   1 1505.05   50.69
  -6   2   1 1407.06   40.30
   5  -2  -1  598.14   30.20
   5  -2  -1  637.64   20.50
  -5   2   1  624.34   20.00
  -5   2   1  613.04   18.80
  -5   2   1  626.14   29.10
  -5   2   1  630.14   21.50
  -5   2   1  631.04   22.60
   4  -2  -1   56.79    5.80
   4  -2  -1   59.69   13.40
  -4   2   1   66.29    5.10
  -4   2   1   55.79    6.10
  -4   2   1   54.49    6.30
  -4   2   1   56.79    5.40
  -4   2   1   74.99   12.70
  -4   2   1   61.89    6.70
   3  -2  -1    3.90    4.40
  -3   2   1    1.00    2.90
  -3   2   1    6.80    4.70
   2  -2  -1   34.60    7.90
  -2   2   1   53.89    7.10
  -2   2   1   45.00    6.60
   1  -2  -1  757.02   18.70
   1  -2  -1  703.03   19.00
   1  -2  -1  690.13   16.00
   1  -2  -1  733.33   20.60
  -1   2   1  712.23   13.00
  -1   2   1  718.73   16.80
  -1   2   1  688.03   13.60
  -1   2   1  686.23   18.40
  -1   2   1  730.33   18.40
  -1   2   1  712.73   20.50
  -1   2   1  700.43   15.80
   0  -2  -1  145.09    8.40
   0  -2  -1  123.49    8.40
   0  -2  -1  126.69    7.00
   0  -2  -1  120.39    9.00
   0  -2  -1  108.49    7.50
   0  -2  -1  121.59    9.00
   0   2   1  125.89    8.30
   0   2   1  117.49    8.90
   0   2   1  109.39    8.70
   0   2   1  137.89    8.70
   0   2   1  122.09    7.00
   0   2   1  133.19    8.60
  -1  -2  -1 1040.80   27.50
  -1  -2  -1  990.80   29.30
  -1  -2  -1 1025.30   27.80
  -1  -2  -1 1019.30   28.20
  -1  -2  -1  998.50   28.80
   1   2   1 1015.40   26.00
   1   2   1  975.20   30.00
   1   2   1 1024.80   28.90
   1   2   1 1010.00   27.20
   1   2   1 1008.60   27.90
  -2  -2  -1  262.97   14.10
  -2  -2  -1  254.37   14.00
  -2  -2  -1  277.37   15.90
  -2  -2  -1  257.67   15.50
  -2  -2  -1  249.18   15.60
  -2  -2  -1  246.48    9.30
  -2  -2  -1  244.18   16.50
   2   2   1  244.78   16.50
   2   2   1  242.28   13.60
   2   2   1  259.47   10.20
   2   2   1  233.98   14.70
   2   2   1  248.48   13.50
   2   2   1  248.18   18.80
  -3  -2  -1   26.20    7.10
  -3  -2  -1   26.50    9.10
  -3  -2  -1   36.40    7.50
  -3  -2  -1   28.60    5.70
  -3  -2  -1   19.50    7.00
  -3  -2  -1   22.40    6.20
  -3  -2  -1   21.00    7.40
   3   2   1   29.10    6.60
   3   2   1   16.80    6.00
   3   2   1   26.20    7.20
   3   2   1   21.60    5.70
   3   2   1   26.40    7.50
  -4  -2  -1 1313.97   45.20
  -4  -2  -1 1347.47   35.60
  -4  -2  -1 1440.76   49.00
  -4  -2  -1 1358.46   37.60
  -4  -2  -1 1364.26   40.90
  -4  -2  -1 1324.87   45.10
  -4  -2  -1 1351.06   44.00
   4   2   1 1339.27   44.90
   4   2   1 1348.86   40.20
   4   2   1 1291.67   38.20
   4   2   1 1323.27   37.40
   4   2   1 1328.37   41.60
   4   2   1 1363.66   48.10
  -5  -2  -1  792.02   28.90
  -5  -2  -1  807.62   32.70
  -5  -2  -1  777.02   36.50
  -5  -2  -1  770.22   37.90
  -5  -2  -1  795.82   35.50
  -5  -2  -1  857.61   38.00
  -5  -2  -1  774.02   28.50
   5   2   1  774.82   28.70
   5   2   1  784.02   30.70
   5   2   1  760.02   38.10
   5   2   1  802.62   28.90
   5   2   1  786.92   35.60
   5   2   1  777.12   31.20
   5   2   1  803.22   32.90
  -6  -2  -1  138.19   15.60
  -6  -2  -1  185.28   15.30
  -6  -2  -1  159.98   18.90
  -6  -2  -1  146.79   17.70
  -6  -2  -1  105.49   17.30
  -6  -2  -1  148.69   13.50
  -6  -2  -1  129.49   19.40
   6   2   1  159.88   13.90
   6   2   1  163.68   17.70
   6   2   1  154.88   15.70
   6   2   1  162.78   23.40
   6   2   1  134.49   13.10
   6   2   1  148.89   16.10
   6   2   1  145.19   14.50
  -7  -2  -1  132.89   22.60
  -7  -2  -1  157.78   15.90
  -7  -2  -1  150.58   13.90
  -7  -2  -1  178.58   21.50
  -7  -2  -1  162.78   17.80
  -7  -2  -1  173.08   20.10
  -7  -2  -1  148.19   21.00
   7   2   1  161.88   16.30
   7   2   1  136.89   17.90
   7   2   1  167.88   18.10
   7   2   1  120.49   20.50
   7   2   1  147.59   14.00
   7   2   1  146.29   14.30
   7   2   1  149.09   21.20
  -8  -2  -1   19.00    7.40
  -8  -2  -1   24.00   10.90
  -8  -2  -1   18.90   11.40
  -8  -2  -1   22.10   11.60
  -8  -2  -1   11.60    9.30
  -8  -2  -1   14.30   10.80
  -8  -2  -1   -1.70    5.20
   8   2   1   -2.30    6.30
   8   2   1   17.40    9.70
   8   2   1   21.00    9.60
   8   2   1    1.90    7.10
   8   2   1   12.90    7.30
   8   2   1   12.80    7.30
  -9  -2  -1   45.00   13.20
  -9  -2  -1   34.10   12.90
  -9  -2  -1   27.80   13.20
  -9  -2  -1   28.70    8.90
  -9  -2  -1   19.70   11.40
   9   2   1   31.30    9.20
   9   2   1   24.50   10.90
   9   2   1   21.70    9.80
   9   2   1   30.20   13.40
   9   2   1   15.40    7.90
 -10  -2  -1   94.99   20.70
 -10  -2  -1  101.29   14.70
 -10  -2  -1  103.99   22.70
 -10  -2  -1  119.69   25.10
 -10  -2  -1   71.99   17.50
  10   2   1   88.29   14.70
  10   2   1   91.89   21.50
  10   2   1   82.29   18.50
  10   2   1   84.79   17.40
 -11  -2  -1    1.70   10.80
 -11  -2  -1  -18.10   10.90
 -11  -2  -1   -6.40    5.90
 -11  -2  -1    4.00    8.60
  11   2   1   26.20   11.30
  11   2   1   -1.90    9.70
  12  -3  -1   77.79   14.50
 -12   3   1   95.49   17.00
 -12   3   1   72.19   13.90
 -12   3   1   98.99   16.30
  11  -3  -1   20.80   12.20
  11  -3  -1   -6.90    5.20
 -11   3   1   -0.80    5.60
 -11   3   1    0.60    7.40
 -11   3   1   -7.00    7.20
 -11   3   1    4.70    6.90
  10  -3  -1   69.49   17.40
  10  -3  -1   66.19   11.30
 -10   3   1   60.69   12.50
 -10   3   1   64.79   12.20
 -10   3   1   85.59   10.20
 -10   3   1   59.29   13.40
 -10   3   1   47.30   11.20
   9  -3  -1  212.98   15.30
   9  -3  -1  240.38   27.40
  -9   3   1  180.08   16.80
  -9   3   1  205.68   18.00
  -9   3   1  194.88   13.70
  -9   3   1  190.68   16.20
  -9   3   1  202.68   16.90
   8  -3  -1  409.36   19.20
   8  -3  -1  392.56   32.20
  -8   3   1  416.36   19.60
  -8   3   1  445.56   22.00
  -8   3   1  428.76   20.90
  -8   3   1  430.56   22.70
  -8   3   1  432.26   22.50
   7  -3  -1    5.70    3.90
   7  -3  -1   23.70   11.60
   7  -3  -1   21.80    5.80
  -7   3   1    0.80    4.20
  -7   3   1   14.00    5.00
  -7   3   1    8.20    5.20
  -7   3   1    9.80    5.40
   6  -3  -1  130.29   20.40
  -6   3   1   80.89   15.10
  -6   3   1  104.29    8.60
  -6   3   1   90.89    7.60
  -6   3   1   89.19    8.30
  -6   3   1   90.89    8.60
   5  -3  -1 3619.54   87.49
  -5   3   1 3767.52   68.89
  -5   3   1 3839.32   85.79
  -5   3   1 3789.72   59.29
  -5   3   1 3679.23   58.19
   4  -3  -1  353.96   21.80
  -4   3   1  345.27   15.90
  -4   3   1  338.47   20.10
   3  -3  -1  485.35   22.70
  -3   3   1  558.04   20.10
  -3   3   1  537.35   20.10
  -3   3   1  519.85   19.60
  -3   3   1  520.45   22.30
   2  -3  -1   35.70    5.80
   2  -3  -1   31.00    6.80
  -2   3   1   33.60    6.80
  -2   3   1   35.60    6.50
  -2   3   1   41.90    6.50
   1  -3  -1   16.80    4.90
   1  -3  -1   11.60    2.30
   1  -3  -1   13.70    4.40
   1  -3  -1   15.60    2.30
   1  -3  -1   15.30    4.00
  -1   3   1    7.90    3.80
  -1   3   1   14.90    3.20
  -1   3   1   22.60    4.50
  -1   3   1   18.40    4.40
  -1   3   1   16.80    3.90
  -1   3   1   15.00    3.90
  -1   3   1   11.50    4.60
   0  -3  -1  578.04   22.10
   0  -3  -1  589.04   27.00
   0  -3  -1  582.14   21.10
   0  -3  -1  595.24   19.00
   0  -3  -1  603.14   17.50
   0   3   1  575.04   19.70
   0   3   1  590.24   21.00
   0   3   1  577.14   22.20
   0   3   1  584.14   18.50
   0   3   1  537.75   20.80
  -1  -3  -1  695.73   24.70
  -1  -3  -1  672.73   25.70
  -1  -3  -1  662.73   27.20
  -1  -3  -1  832.82   30.10
  -1  -3  -1  702.93   25.50
  -1  -3  -1  705.13   26.50
   1   3   1  702.53   23.50
   1   3   1  745.23   26.10
   1   3   1  758.62   26.20
   1   3   1  745.83   26.30
  -2  -3  -1  661.83   30.00
  -2  -3  -1  716.73   27.90
  -2  -3  -1  657.33   25.80
  -2  -3  -1  679.23   24.90
  -2  -3  -1  643.74   33.60
  -2  -3  -1  697.23   27.20
   2   3   1  702.63   31.00
   2   3   1  713.23   26.00
   2   3   1  687.13   26.50
   2   3   1  680.93   27.80
  -3  -3  -1    9.10    6.80
  -3  -3  -1   20.90    8.80
  -3  -3  -1   10.80    7.10
  -3  -3  -1   32.90    8.10
  -3  -3  -1   20.70    7.20
  -3  -3  -1   27.80    5.00
  -3  -3  -1   31.20    9.40
   3   3   1   30.60    5.70
   3   3   1   17.80    6.70
   3   3   1   34.20    8.70
   3   3   1   19.40    8.40
   3   3   1   29.30    9.00
   3   3   1   23.40    7.60
  -4  -3  -1   70.29   15.00
  -4  -3  -1   47.80    9.50
  -4  -3  -1   55.09    9.80
  -4  -3  -1   57.39   12.10
  -4  -3  -1   37.60    9.70
  -4  -3  -1   49.00   11.90
   4   3   1   68.29   13.30
   4   3   1   36.70   11.00
   4   3   1   41.50    9.80
   4   3   1   55.99   10.40
   4   3   1   42.10    9.70
   4   3   1   47.60    8.40
  -5  -3  -1  721.13   36.30
  -5  -3  -1  741.23   32.60
  -5  -3  -1  725.23   39.20
  -5  -3  -1  707.33   25.80
  -5  -3  -1  743.63   36.30
  -5  -3  -1  716.33   29.90
  -5  -3  -1  700.63   36.80
   5   3   1  706.03   33.40
   5   3   1  713.43   27.90
   5   3   1  704.53   31.80
   5   3   1  740.83   30.50
   5   3   1  721.63   36.40
   5   3   1  696.53   38.70
  -6  -3  -1   36.40    9.20
  -6  -3  -1   18.70    9.00
  -6  -3  -1   10.20    7.80
  -6  -3  -1   18.70    6.60
  -6  -3  -1   27.40   11.30
  -6  -3  -1   24.90   10.50
   6   3   1   19.60   10.00
   6   3   1   28.80   10.80
   6   3   1   16.60    8.00
   6   3   1   21.50    8.40
   6   3   1   22.50    8.40
   6   3   1   31.80    9.00
   6   3   1   38.90   12.60
  -7  -3  -1    4.80    5.60
  -7  -3  -1   12.20    8.10
  -7  -3  -1    8.40    8.10
  -7  -3  -1    9.90    7.10
  -7  -3  -1    7.50    9.20
  -7  -3  -1    0.30    5.50
   7   3   1    4.60    6.30
   7   3   1   -0.30    5.90
   7   3   1    1.30    5.80
   7   3   1    9.30    8.80
   7   3   1    5.70    7.10
   7   3   1   -3.00    6.50
  -8  -3  -1   11.10    9.30
  -8  -3  -1   10.90   10.40
  -8  -3  -1   13.50    7.60
  -8  -3  -1   19.80   11.60
  -8  -3  -1    9.60    6.60
  -8  -3  -1   22.50    9.90
  -8  -3  -1   14.70   15.00
   8   3   1   20.90    7.60
   8   3   1   23.30   10.70
   8   3   1   18.90    8.50
   8   3   1   29.00    9.60
   8   3   1    1.90    8.80
   8   3   1   12.30    9.60
  -9  -3  -1   91.29   21.20
  -9  -3  -1  135.39   28.70
  -9  -3  -1   99.09   15.40
  -9  -3  -1   64.19   16.40
  -9  -3  -1   79.59   19.50
  -9  -3  -1   90.39   24.40
   9   3   1   80.99   19.60
   9   3   1   87.49   14.80
   9   3   1   95.49   19.00
   9   3   1   72.99   22.30
   9   3   1   81.49   15.60
 -10  -3  -1    6.70   10.50
 -10  -3  -1   -5.50    8.90
 -10  -3  -1    4.20    7.60
 -10  -3  -1   -6.40   10.60
 -10  -3  -1   -2.80    6.50
 -10  -3  -1    3.30    8.20
  10   3   1    6.80    7.50
  10   3   1   17.50   11.00
  10   3   1   11.00    8.30
  10   3   1    0.40   13.60
  10   3   1  -12.20    9.20
 -12   4   1   11.00    8.40
 -12   4   1   16.20   10.20
 -12   4   1   -0.10    6.60
 -12   4   1   15.90    6.80
  11  -4  -1   35.50   15.70
 -11   4   1   40.00   11.00
 -11   4   1   44.30   11.70
 -11   4   1   38.20    9.00
 -11   4   1   39.90    9.00
  10  -4  -1   -4.90    9.00
 -10   4   1    1.00    4.50
 -10   4   1    3.60    5.00
 -10   4   1    3.10    5.70
 -10   4   1   19.10    7.80
 -10   4   1    0.50    4.70
 -10   4   1    1.40    4.80
   9  -4  -1   -6.90    6.40
  -9   4   1   -0.30    3.60
  -9   4   1   -5.40    5.40
  -9   4   1    8.50    6.10
  -9   4   1   -2.40    4.90
  -9   4   1   -1.00    3.80
  -9   4   1    1.10    3.80
   8  -4  -1  304.77   30.00
  -8   4   1  274.07   16.20
  -8   4   1  277.57   16.40
  -8   4   1  265.57   15.00
   7  -4  -1   -3.20    5.70
  -7   4   1    3.10    4.20
  -7   4   1    1.20    3.70
  -7   4   1   -0.10    4.40
   6  -4  -1  292.87   24.60
  -6   4   1  308.87   18.60
  -6   4   1  308.97   10.20
  -6   4   1  279.97   22.10
  -6   4   1  295.17   16.80
  -6   4   1  289.37    9.50
   5  -4  -1   -0.50    6.00
  -5   4   1    5.10    5.30
  -5   4   1   -1.00    4.10
  -5   4   1    4.60    5.30
  -5   4   1    4.10    4.00
   4  -4  -1 3190.08   76.19
  -4   4   1 3187.78   74.59
  -4   4   1 3171.48   67.19
  -4   4   1 3263.27   66.69
  -4   4   1 3182.58   73.09
   3  -4  -1 1081.19   36.30
  -3   4   1 1129.49   34.60
  -3   4   1 1108.19   30.90
  -3   4   1 1156.38   35.50
   2  -4  -1 1264.07   36.80
   2  -4  -1 1175.48   33.80
   2  -4  -1 1193.88   27.40
   2  -4  -1 1234.18   31.90
  -2   4   1 1208.48   23.70
  -2   4   1 1245.98   37.10
  -2   4   1 1193.68   24.90
  -2   4   1 1261.77   33.30
  -2   4   1 1180.78   27.30
  -2   4   1 1240.18   31.40
  -2   4   1 1244.98   29.30
   1  -4  -1 1875.61   42.00
   1  -4  -1 1886.81   42.40
   1  -4  -1 1847.52   34.20
   1  -4  -1 1843.82   47.90
   1  -4  -1 1893.61   43.80
  -1   4   1 1868.51   48.10
  -1   4   1 1838.92   50.39
  -1   4   1 1800.72   41.90
  -1   4   1 1842.12   40.50
  -1   4   1 1934.81   42.00
  -1   4   1 1943.31   38.50
  -1   4   1 1860.91   38.20
   0  -4  -1  255.67   12.70
   0  -4  -1  246.38   14.10
   0  -4  -1  283.27   14.50
   0  -4  -1  317.87   21.20
   0  -4  -1  288.27   17.70
   0  -4  -1  249.88   15.80
   0   4   1  256.87   17.00
   0   4   1  246.98   14.20
   0   4   1  260.27   15.80
   0   4   1  240.78   15.50
   0   4   1  246.98   15.10
   0   4   1  282.97   18.00
  -1  -4  -1   76.49    9.70
  -1  -4  -1   71.79   10.70
  -1  -4  -1   77.39   11.80
  -1  -4  -1   85.79   10.70
  -1  -4  -1   75.19   10.70
  -1  -4  -1   67.29   11.50
   1   4   1   81.39   11.90
   1   4   1   89.09   12.30
   1   4   1  100.49   13.70
   1   4   1   73.59   10.70
   1   4   1   70.49   12.40
   1   4   1   66.59   12.60
  -2  -4  -1 1318.27   45.20
  -2  -4  -1 1348.37   41.50
  -2  -4  -1 1373.66   42.90
  -2  -4  -1 1351.36   47.30
  -2  -4  -1 1311.57   42.00
  -2  -4  -1 1324.27   38.80
   2   4   1 1311.47   42.30
   2   4   1 1306.97   47.10
   2   4   1 1293.97   42.60
   2   4   1 1329.57   40.30
   2   4   1 1308.57   44.30
  -3  -4  -1  392.96   21.70
  -3  -4  -1  410.16   24.40
  -3  -4  -1  370.36   26.60
  -3  -4  -1  396.96   23.20
  -3  -4  -1  412.56   24.90
   3   4   1  453.25   29.10
   3   4   1  430.16   23.60
   3   4   1  437.76   26.50
   3   4   1  400.26   24.70
   3   4   1  398.66   23.30
  -4  -4  -1   84.69   14.50
  -4  -4  -1  105.19   17.10
  -4  -4  -1   93.99   18.30
  -4  -4  -1   88.99   13.60
  -4  -4  -1  116.99   13.70
  -4  -4  -1   76.49   13.00
   4   4   1   62.49   14.40
   4   4   1   83.69   13.50
   4   4   1   61.99   12.20
   4   4   1  122.99   18.60
   4   4   1   96.19   15.80
  -5  -4  -1   18.70    9.70
  -5  -4  -1   31.20    9.30
  -5  -4  -1   19.00    9.40
  -5  -4  -1    9.50    8.40
  -5  -4  -1   18.90    8.50
  -5  -4  -1   13.30    7.80
   5   4   1   22.40    8.60
   5   4   1   22.80    9.10
   5   4   1    5.30    6.50
   5   4   1    8.90    7.70
   5   4   1    7.00    7.60
  -6  -4  -1  173.18   21.10
  -6  -4  -1  178.38   25.40
  -6  -4  -1  194.88   26.50
  -6  -4  -1  157.38   20.50
  -6  -4  -1  143.59   21.80
  -6  -4  -1  176.48   17.80
   6   4   1  168.38   17.30
   6   4   1  208.18   28.50
   6   4   1  164.08   18.90
   6   4   1  165.78   25.50
   6   4   1  189.78   20.30
   6   4   1  177.08   17.60
  -7  -4  -1  151.58   26.00
  -7  -4  -1  200.48   29.90
  -7  -4  -1  201.58   31.20
  -7  -4  -1  155.68   17.10
  -7  -4  -1  151.98   23.70
  -7  -4  -1  174.78   22.60
   7   4   1  146.49   23.80
   7   4   1  155.78   26.10
   7   4   1  181.88   29.50
   7   4   1  171.88   24.40
   7   4   1  159.38   17.70
   7   4   1  157.98   17.90
  -8  -4  -1   28.60   13.80
  -8  -4  -1   31.00   12.50
  -8  -4  -1   23.00   10.00
  -8  -4  -1   27.20   12.80
  -8  -4  -1   25.20   14.00
  -8  -4  -1   70.19   16.00
   8   4   1   35.70   11.70
   8   4   1   25.10   13.60
   8   4   1   52.79   11.90
   8   4   1   35.10   11.20
   8   4   1   43.30   15.80
   8   4   1   30.80   13.20
  -9  -4  -1   17.00   10.80
  -9  -4  -1    6.40   10.20
  -9  -4  -1   20.60   11.20
  -9  -4  -1   11.10    8.40
  -9  -4  -1   20.30   10.70
  -9  -4  -1   -1.70    6.80
   9   4   1    7.60    9.20
   9   4   1    8.00    7.10
   9   4   1   10.30    8.40
   9   4   1    8.50   10.50
   9   4   1   15.30   10.00
 -10  -4  -1  -18.40   11.20
 -10  -4  -1   -2.20    6.70
 -10  -4  -1    7.80    8.90
 -10  -4  -1   -3.70   10.60
  10   4   1    3.70    8.40
  10   4   1   15.80   10.10
  10   4   1   29.10   14.60
  12  -5  -1   62.39   19.90
 -12   5   1   65.79   14.80
 -12   5   1   86.19   14.60
  11  -5  -1    0.90   14.00
 -11   5   1   -7.50    5.90
 -11   5   1   -0.10    6.60
  10  -5  -1   -3.60    8.80
 -10   5   1   -2.20    5.20
 -10   5   1    5.30    5.60
 -10   5   1   -1.90    4.40
 -10   5   1   17.40    6.60
   9  -5  -1   27.90   13.30
  -9   5   1   39.10    7.50
  -9   5   1   42.10    8.90
  -9   5   1   39.50    8.40
   8  -5  -1    7.80    8.60
  -8   5   1    6.10    5.80
  -8   5   1    5.00    5.10
  -8   5   1    6.90    6.50
  -8   5   1    9.60    4.30
  -8   5   1    8.90    4.10
   7  -5  -1  295.47   27.20
  -7   5   1  243.68   16.90
  -7   5   1  239.78   16.70
  -7   5   1  254.27    9.50
  -7   5   1  267.67   20.40
   6  -5  -1  688.23   37.70
  -6   5   1  665.03   29.60
  -6   5   1  631.14   33.20
  -6   5   1  651.83   27.40
  -6   5   1  689.53   28.10
   5  -5  -1  168.78   18.30
  -5   5   1  143.79   13.40
  -5   5   1  139.89   13.10
  -5   5   1  115.89   13.90
  -5   5   1  138.39   12.70
   4  -5  -1  161.78   16.20
  -4   5   1  124.29   13.30
  -4   5   1  164.18   14.70
  -4   5   1  140.89   12.00
  -4   5   1  148.59   14.30
   3  -5  -1   74.19    9.10
   3  -5  -1   50.29    9.60
  -3   5   1   57.49    5.10
  -3   5   1   73.39   11.90
  -3   5   1   72.09    4.90
  -3   5   1   86.79   12.70
   2  -5  -1 1196.88   33.30
   2  -5  -1 1245.28   32.00
   2  -5  -1 1158.48   34.40
   2  -5  -1  933.51   34.30
   2  -5  -1 1172.98   39.10
  -2   5   1 1208.98   39.80
  -2   5   1 1160.18   29.40
  -2   5   1 1119.29   30.30
  -2   5   1 1145.09   27.10
  -2   5   1 1013.10   36.60
  -2   5   1 1214.68   32.80
  -2   5   1 1229.88   33.30
   1  -5  -1  795.32   20.00
   1  -5  -1  830.72   24.30
   1  -5  -1  826.22   29.80
   1  -5  -1  806.82   21.10
   1  -5  -1  861.21   27.80
   1  -5  -1  813.32   33.00
   1  -5  -1  827.92   28.50
  -1   5   1  884.31   31.40
  -1   5   1  794.02   28.30
  -1   5   1  814.72   27.60
  -1   5   1  818.52   26.90
  -1   5   1  829.62   33.10
  -1   5   1  850.81   22.80
  -1   5   1  814.02   27.60
   0  -5  -1  275.37   14.10
   0  -5  -1  281.57   16.60
   0  -5  -1  278.97   19.30
   0  -5  -1  278.47   17.30
   0  -5  -1  301.07   20.50
   0  -5  -1  259.67   17.80
   0   5   1  260.87   16.10
   0   5   1  277.67   17.40
   0   5   1  274.07   19.80
   0   5   1  263.67   17.60
   0   5   1  252.77   19.30
  -1  -5  -1  596.64   26.10
  -1  -5  -1  523.75   28.80
  -1  -5  -1  573.24   25.30
  -1  -5  -1  566.64   23.10
  -1  -5  -1  578.44   29.00
  -1  -5  -1  573.34   34.40
   1   5   1  577.54   29.00
   1   5   1  601.64   27.90
   1   5   1  572.04   28.40
   1   5   1  579.34   25.70
   1   5   1  562.64   30.20
   1   5   1  551.54   27.10
  -2  -5  -1    1.50    5.00
  -2  -5  -1    5.10    5.80
  -2  -5  -1    3.30    5.80
  -2  -5  -1   -3.50    3.20
  -2  -5  -1   -1.90    3.90
  -2  -5  -1    4.90    6.00
   2   5   1    3.60    5.60
   2   5   1   -6.10    4.40
   2   5   1    1.10    5.30
   2   5   1    5.60    5.60
   2   5   1    3.00    5.70
  -3  -5  -1   77.89   14.20
  -3  -5  -1   73.19   12.20
  -3  -5  -1   57.89   12.60
  -3  -5  -1   70.69   13.00
  -3  -5  -1   75.29   14.60
  -3  -5  -1   91.19   17.50
   3   5   1   83.89   17.00
   3   5   1   79.99   14.30
   3   5   1   74.09   13.10
   3   5   1   63.89   12.40
   3   5   1   56.49   11.60
  -4  -5  -1  210.68   28.40
  -4  -5  -1  151.88   20.80
  -4  -5  -1  148.59   16.40
  -4  -5  -1  146.09   16.50
  -4  -5  -1  121.19   19.80
  -4  -5  -1  157.28   20.70
   4   5   1  148.09   17.10
   4   5   1  145.29   17.40
   4   5   1  173.98   19.60
   4   5   1  142.39   20.60
   4   5   1  156.98   19.30
  -5  -5  -1   42.60   15.90
  -5  -5  -1   89.69   16.00
  -5  -5  -1   68.39   17.70
  -5  -5  -1   73.69   15.30
  -5  -5  -1   91.39   17.50
  -5  -5  -1   63.19   14.90
   5   5   1   58.79   15.30
   5   5   1   71.29   17.10
   5   5   1   89.09   16.40
   5   5   1   63.49   13.90
   5   5   1   54.19   14.30
  -6  -5  -1  253.27   23.40
  -6  -5  -1  244.38   26.30
  -6  -5  -1  238.28   25.50
  -6  -5  -1  271.57   29.30
  -6  -5  -1  237.28   22.00
  -6  -5  -1  246.78   25.20
   6   5   1  269.07   25.50
   6   5   1  208.28   21.20
   6   5   1  253.87   28.10
   6   5   1  229.18   25.00
   6   5   1  248.78   23.20
  -7  -5  -1  163.98   25.30
  -7  -5  -1  132.39   21.00
  -7  -5  -1  145.89   22.60
  -7  -5  -1  208.58   26.30
  -7  -5  -1  159.98   27.10
  -7  -5  -1  136.59   23.50
   7   5   1  169.48   24.90
   7   5   1  169.48   19.60
   7   5   1  144.09   21.20
   7   5   1  213.28   33.90
   7   5   1  131.49   24.20
  -8  -5  -1    6.50   10.20
  -8  -5  -1   12.60    9.50
  -8  -5  -1   13.90   14.20
  -8  -5  -1   26.50   11.70
  -8  -5  -1   21.50   13.40
  -8  -5  -1    9.70   12.20
   8   5   1    7.30   11.00
   8   5   1   13.70   12.30
   8   5   1   32.60   10.50
   8   5   1   19.10    9.90
   8   5   1    6.10    7.40
  -9  -5  -1   49.60   17.90
  -9  -5  -1   51.79   14.80
  -9  -5  -1   56.69   19.40
   9   5   1    6.00   12.10
   9   5   1    9.20   13.30
   9   5   1   39.20   12.60
   9   5   1   26.20   10.60
   9   5   1   51.39   14.80
  11  -6  -1  156.08   32.80
 -11   6   1  142.09   16.30
 -11   6   1  151.48   13.00
 -11   6   1  135.99   13.80
 -11   6   1  142.99   14.00
 -11   6   1  125.29   22.30
  10  -6  -1  190.08   33.80
 -10   6   1  155.48   22.90
 -10   6   1  141.19   12.50
 -10   6   1  156.48   14.10
 -10   6   1  187.28   14.80
   9  -6  -1    6.70   10.70
  -9   6   1   -4.20    4.00
  -9   6   1   -8.60    3.90
  -9   6   1   -7.90    5.40
  -9   6   1   -7.70    5.60
  -9   6   1   -3.10    4.60
   8  -6  -1    6.10    8.70
  -8   6   1    0.60    5.90
  -8   6   1   26.30    8.30
  -8   6   1    9.30    3.40
  -8   6   1    0.90    5.30
   7  -6  -1   40.30   13.10
  -7   6   1   26.30    8.60
  -7   6   1   40.70    9.90
  -7   6   1   36.30    9.40
   6  -6  -1  146.69   21.00
  -6   6   1  179.38   16.40
  -6   6   1  149.39   15.10
  -6   6   1  150.08   14.50
   5  -6  -1   37.40   11.60
  -5   6   1   16.80    7.00
  -5   6   1   24.60    6.90
  -5   6   1   14.30    6.40
  -5   6   1   24.40    7.90
   4  -6  -1   -1.70    4.40
  -4   6   1   -4.50    3.90
  -4   6   1   -3.00    1.80
  -4   6   1    1.10    1.70
  -4   6   1    8.50    5.10
  -4   6   1    3.20    5.50
  -4   6   1    8.10    4.70
   3  -6  -1  266.37   16.40
   3  -6  -1  275.17   12.70
   3  -6  -1  238.28   17.70
   3  -6  -1  266.67   12.30
  -3   6   1  234.38   12.20
  -3   6   1  259.47   17.00
  -3   6   1  278.67   16.20
  -3   6   1  292.17   14.50
  -3   6   1  272.87   13.20
  -3   6   1  249.48   19.30
  -3   6   1  244.98   11.30
   2  -6  -1  567.14   22.40
   2  -6  -1  588.44   24.10
   2  -6  -1  587.64   29.20
   2  -6  -1  536.25   23.10
   2  -6  -1  562.84   23.30
  -2   6   1  593.74   29.80
  -2   6   1  523.55   22.20
  -2   6   1  560.64   22.40
  -2   6   1  556.74   24.40
  -2   6   1  554.54   23.10
  -2   6   1  567.04   21.80
   1  -6  -1  715.03   33.50
   1  -6  -1  695.13   28.50
   1  -6  -1  723.73   21.20
   1  -6  -1  766.02   28.10
   1  -6  -1  746.93   29.50
   1  -6  -1  766.12   31.10
  -1   6   1  779.92   29.50
  -1   6   1  726.83   34.00
  -1   6   1  702.73   29.00
  -1   6   1  725.03   31.10
  -1   6   1  710.23   28.30
  -1   6   1  739.73   26.60
   0  -6  -1  353.56   19.70
   0  -6  -1  328.87   16.30
   0  -6  -1  360.66   23.50
   0  -6  -1  323.97   17.70
   0  -6  -1  323.47   21.20
   0  -6  -1  328.57   23.00
   0   6   1  330.27   19.40
   0   6   1  320.87   22.80
   0   6   1  342.47   21.70
   0   6   1  357.56   24.30
   0   6   1  372.56   21.80
  -1  -6  -1   33.20    8.30
  -1  -6  -1   24.30    8.00
  -1  -6  -1   26.00    9.50
  -1  -6  -1   36.50    8.60
  -1  -6  -1   38.50    9.50
  -1  -6  -1   25.50    7.20
   1   6   1   26.70    8.00
   1   6   1   42.10    9.60
   1   6   1   41.80   10.40
   1   6   1   35.80   11.60
   1   6   1   32.10   10.00
   1   6   1   41.10   11.60
  -2  -6  -1  208.58   20.40
  -2  -6  -1  193.98   19.20
  -2  -6  -1  178.48   16.80
  -2  -6  -1  188.68   15.80
  -2  -6  -1  207.98   18.50
  -2  -6  -1  194.48   20.40
   2   6   1  213.38   20.40
   2   6   1  181.58   18.80
   2   6   1  239.38   22.90
   2   6   1  162.08   17.90
   2   6   1  188.48   17.30
  -3  -6  -1  172.38   25.30
  -3  -6  -1  140.49   15.90
  -3  -6  -1  188.48   19.00
  -3  -6  -1  154.18   22.00
  -3  -6  -1  159.78   18.50
  -3  -6  -1  176.58   22.40
   3   6   1  147.19   27.20
   3   6   1  148.69   21.90
   3   6   1  170.08   19.60
   3   6   1  159.28   17.70
   3   6   1  185.28   20.30
  -4  -6  -1   24.20   11.50
  -4  -6  -1   17.40    9.60
  -4  -6  -1   21.20    9.30
  -4  -6  -1   27.80   10.20
  -4  -6  -1   22.50   10.10
  -4  -6  -1   12.50    8.90
   4   6   1   15.30    9.80
   4   6   1    5.70    7.50
   4   6   1   21.20   10.30
   4   6   1   11.70    8.30
   4   6   1   35.80   12.40
  -5  -6  -1  175.58   24.00
  -5  -6  -1  141.09   21.60
  -5  -6  -1  163.38   19.60
  -5  -6  -1  152.68   26.70
  -5  -6  -1  184.08   28.00
  -5  -6  -1  120.79   18.30
   5   6   1  167.38   23.20
   5   6   1  181.88   25.40
   5   6   1  164.08   22.20
   5   6   1  196.98   29.60
  -6  -6  -1   82.29   17.90
  -6  -6  -1   75.09   17.70
  -6  -6  -1   81.79   20.20
  -6  -6  -1  125.59   22.20
  -6  -6  -1   99.29   18.10
  -6  -6  -1   78.69   20.90
   6   6   1  103.29   22.50
   6   6   1   60.49   16.60
   6   6   1   94.19   18.80
   6   6   1  100.99   19.00
   6   6   1   92.59   19.10
  -7  -6  -1  113.59   20.70
  -7  -6  -1  110.69   24.30
  -7  -6  -1  113.99   22.10
  -7  -6  -1  165.18   26.40
  -7  -6  -1   85.59   18.90
  -7  -6  -1  120.49   24.90
   7   6   1   96.99   19.10
   7   6   1   89.19   20.70
   7   6   1  107.29   20.40
   7   6   1  106.19   21.20
   7   6   1  121.09   21.10
   7   6   1   75.59   17.90
  -8  -6  -1   19.00   12.20
  -8  -6  -1    2.10    8.80
  -8  -6  -1    1.20   13.40
  -8  -6  -1   23.90   11.70
  -8  -6  -1    8.30   11.20
  -8  -6  -1   10.10    8.10
   8   6   1    2.60    9.00
   8   6   1   -6.40    8.90
   8   6   1    0.50   11.20
   8   6   1   26.00   13.80
   8   6   1   16.20    8.50
   8   6   1    5.50    9.30
  -9  -6  -1   37.30   14.20
   9   6   1   31.00   15.30
   9   6   1   29.10   12.80
  11  -7  -1   25.80   18.10
 -11   7   1   36.10    9.90
 -11   7   1   29.70    7.20
 -11   7   1   34.00   11.30
 -11   7   1   32.00    8.70
  10  -7  -1   78.19   23.00
 -10   7   1   80.09    8.60
 -10   7   1   99.59   15.00
 -10   7   1   86.39   10.00
 -10   7   1  107.59   18.70
 -10   7   1   89.39   14.50
   9  -7  -1  254.17   30.30
  -9   7   1  274.17   20.60
  -9   7   1  230.98   21.60
  -9   7   1  249.28   20.10
   8  -7  -1   40.40   14.30
  -8   7   1   46.00   11.50
  -8   7   1   62.39   13.30
  -8   7   1   57.19   12.10
   7  -7  -1    8.70    9.80
  -7   7   1    6.70    6.30
  -7   7   1   11.20    5.90
  -7   7   1    4.20    6.80
   6  -7  -1   25.30   11.30
  -6   7   1   42.30   11.50
  -6   7   1   28.20    8.50
  -6   7   1   37.50   10.20
   5  -7  -1  382.96   27.50
  -5   7   1  344.07   24.00
  -5   7   1  404.56   22.00
  -5   7   1  389.06   12.20
  -5   7   1  375.16   25.20
  -5   7   1  346.27   24.60
  -5   7   1  376.16   11.30
   4  -7  -1   57.99   13.40
  -4   7   1   43.10    9.50
  -4   7   1   41.50   11.00
  -4   7   1   50.69   11.40
  -4   7   1   48.70    6.40
  -4   7   1   38.90   10.50
   3  -7  -1 1085.69   38.90
   3  -7  -1 1098.29   36.50
   3  -7  -1 1106.09   31.80
   3  -7  -1 1050.49   34.10
  -3   7   1 1133.69   33.30
  -3   7   1 1029.00   31.40
  -3   7   1 1116.69   34.10
  -3   7   1 1104.79   30.70
  -3   7   1 1076.89   35.20
  -3   7   1 1121.99   44.40
  -3   7   1 1096.19   36.00
   2  -7  -1   35.90    8.20
   2  -7  -1   33.30    9.90
   2  -7  -1   36.30    8.50
   2  -7  -1   44.40    9.60
  -2   7   1   33.60    9.00
  -2   7   1   22.10    7.30
  -2   7   1   36.20   10.00
  -2   7   1   32.20    7.30
  -2   7   1   31.40    7.50
  -2   7   1   31.10    6.80
  -2   7   1   38.40    8.80
   1  -7  -1   27.60    8.20
   1  -7  -1   33.20   10.50
   1  -7  -1   46.90   10.30
   1  -7  -1   47.90   10.20
   1  -7  -1   32.50    6.10
  -1   7   1   40.70    9.50
  -1   7   1   33.00   10.10
  -1   7   1   26.00    7.70
  -1   7   1   18.30    8.50
  -1   7   1   34.30    9.10
   0  -7  -1   75.59   11.00
   0  -7  -1   77.69   14.10
   0  -7  -1   81.99   12.30
   0  -7  -1   79.39   10.50
   0  -7  -1   61.89   12.80
   0   7   1   74.69   16.00
   0   7   1   74.99   14.30
   0   7   1   67.79   12.30
   0   7   1   64.39   12.80
   0   7   1   82.49   15.10
   0   7   1   74.89   13.30
  -1  -7  -1   15.50    8.40
  -1  -7  -1   -4.20    4.40
  -1  -7  -1   10.10    6.30
  -1  -7  -1    1.20    4.30
  -1  -7  -1   -4.90    4.70
  -1  -7  -1    0.30    5.30
   1   7   1    6.80    7.80
   1   7   1   -8.70    3.80
   1   7   1    0.10    5.30
   1   7   1    2.10    6.70
   1   7   1   12.60    8.10
   1   7   1   11.50    6.90
  -2  -7  -1   42.20   11.70
  -2  -7  -1   64.59   11.90
  -2  -7  -1   64.49   13.50
  -2  -7  -1   57.39   13.60
  -2  -7  -1   90.79   14.90
  -2  -7  -1   42.50   14.40
   2   7   1   59.89   17.50
   2   7   1   71.19   16.00
   2   7   1   73.49   14.60
   2   7   1   78.19   15.80
   2   7   1   65.39   13.00
  -3  -7  -1   76.89   15.10
  -3  -7  -1   58.79   14.30
  -3  -7  -1   70.49   15.80
  -3  -7  -1   96.49   15.50
  -3  -7  -1   66.49   14.00
  -3  -7  -1   62.69   17.30
   3   7   1   80.49   16.70
   3   7   1   97.59   18.90
   3   7   1   75.99   15.40
   3   7   1   65.39   14.90
   3   7   1   84.99   19.20
  -4  -7  -1   12.10    8.60
  -4  -7  -1   -8.20    7.00
  -4  -7  -1   19.00   12.80
  -4  -7  -1   15.40   10.70
  -4  -7  -1   18.00    9.90
  -4  -7  -1    6.60    8.00
   4   7   1   14.10    8.70
   4   7   1   18.80   10.60
   4   7   1   12.60   10.40
   4   7   1    4.40    8.40
   4   7   1    5.30    8.80
  -5  -7  -1    8.30    8.70
  -5  -7  -1    2.40    7.60
  -5  -7  -1    7.50   10.70
  -5  -7  -1   -0.10    7.20
  -5  -7  -1    3.50    7.60
  -5  -7  -1   -3.00    5.90
   5   7   1   -7.60    6.20
   5   7   1    2.60    7.60
   5   7   1    4.20    8.60
   5   7   1   12.70   10.30
   5   7   1   -8.10    4.90
  -6  -7  -1    1.80   10.40
  -6  -7  -1   12.20    9.90
  -6  -7  -1   -4.30    7.10
  -6  -7  -1   13.60    9.00
  -6  -7  -1  -10.60    7.30
  -6  -7  -1    8.60   10.30
   6   7   1    6.00    8.50
   6   7   1   10.30    9.80
   6   7   1   15.00   11.00
   6   7   1    0.80    9.50
   6   7   1    4.90    7.80
  -7  -7  -1    7.30   11.30
  -7  -7  -1   39.60   19.70
  -7  -7  -1    5.40    9.40
  -7  -7  -1   26.70   12.70
  -7  -7  -1   38.10   16.30
  -7  -7  -1   15.70   11.80
   7   7   1   58.29   17.10
   7   7   1    1.20    8.70
   7   7   1    9.10    9.50
   7   7   1   16.70   11.20
   7   7   1   12.80   12.10
  -8  -7  -1   34.20   13.10
  -8  -7  -1    8.70    8.30
  -8  -7  -1   -7.50    7.70
  -8  -7  -1    3.00   15.40
   8   7   1    5.90   10.90
   8   7   1  -16.60    7.00
   8   7   1   -4.00    9.70
   8   7   1    3.60   11.70
  11  -8  -1  -14.00    9.20
 -11   8   1    9.80    4.80
 -11   8   1   -7.40    6.20
 -11   8   1  -13.70    7.10
 -11   8   1   -5.30    5.20
 -11   8   1   -2.90    6.90
  10  -8  -1    2.80   11.00
 -10   8   1   -3.40    7.00
 -10   8   1   -3.40    6.50
 -10   8   1   13.90    8.30
   9  -8  -1  129.79   26.20
  -9   8   1  129.59   18.40
  -9   8   1   94.09   16.30
  -9   8   1  137.19   16.40
   8  -8  -1  423.96   36.40
  -8   8   1  377.16   26.70
  -8   8   1  341.47   24.30
  -8   8   1  409.16   27.30
   7  -8  -1   41.70   15.70
  -7   8   1   31.90    8.90
  -7   8   1   31.20   10.60
  -7   8   1   40.90   11.30
   6  -8  -1    3.30    8.60
  -6   8   1    5.20    3.10
  -6   8   1   11.50    3.20
  -6   8   1   14.80    8.50
  -6   8   1   -2.40    6.40
  -6   8   1   12.30    6.50
   5  -8  -1  177.38   20.10
  -5   8   1  193.48   20.30
  -5   8   1  187.08   16.00
  -5   8   1  203.58   20.70
  -5   8   1  177.98   10.50
  -5   8   1  187.58   12.00
  -5   8   1  201.88   19.20
   4  -8  -1   85.39   13.70
   4  -8  -1   92.89   16.10
  -4   8   1   74.09    8.30
  -4   8   1   61.99    9.60
  -4   8   1   89.29   12.80
  -4   8   1   68.89   15.10
  -4   8   1   66.69   12.40
  -4   8   1   69.39    9.00
  -4   8   1   73.09   14.70
   3  -8  -1   13.60    5.90
   3  -8  -1    3.60    5.50
   3  -8  -1   10.20    5.90
  -3   8   1   16.30    9.00
  -3   8   1    5.70    4.80
  -3   8   1   18.40    6.50
  -3   8   1   10.00    5.40
  -3   8   1   11.50    6.00
  -3   8   1    4.50    5.00
  -3   8   1   10.60    7.40
   2  -8  -1  228.58   17.80
   2  -8  -1  240.78   22.50
   2  -8  -1  207.18   17.50
   2  -8  -1  210.18   16.80
  -2   8   1  202.78   17.90
  -2   8   1  221.58   16.70
  -2   8   1  220.68   18.30
  -2   8   1  205.18   18.40
  -2   8   1  255.27   23.60
  -2   8   1  196.88   17.00
   1  -8  -1   32.20    6.20
   1  -8  -1   22.80    8.60
   1  -8  -1   15.80    7.20
   1  -8  -1   15.00    7.90
   1  -8  -1   33.30    9.60
  -1   8   1   14.50    8.00
  -1   8   1   12.70    6.40
  -1   8   1   21.30    9.80
  -1   8   1   30.60   10.30
  -1   8   1   19.40    8.40
  -1   8   1    9.80    7.80
   0  -8  -1   17.30    8.10
   0  -8  -1   11.30    7.40
   0  -8  -1    5.20    8.40
   0  -8  -1   15.20    5.70
   0  -8  -1   29.10    8.90
   0  -8  -1   17.70    7.00
   0   8   1   -6.40    5.50
   0   8   1    7.60    6.90
   0   8   1   24.00    8.80
   0   8   1   11.70    8.50
   0   8   1   20.10    9.50
   0   8   1   25.70   11.10
  -1  -8  -1  152.28   17.10
  -1  -8  -1  177.28   21.20
  -1  -8  -1  170.88   15.50
  -1  -8  -1  169.38   20.60
  -1  -8  -1  167.68   16.90
  -1  -8  -1  161.98   23.50
   1   8   1  200.08   21.20
   1   8   1  142.99   20.00
   1   8   1  103.99   17.90
   1   8   1  187.68   24.40
   1   8   1  177.58   26.70
   1   8   1  147.19   20.00
  -2  -8  -1  335.17   27.20
  -2  -8  -1  300.97   27.10
  -2  -8  -1  294.87   23.40
  -2  -8  -1  283.97   28.50
  -2  -8  -1  301.27   23.70
  -2  -8  -1  291.27   26.80
   2   8   1  291.37   27.50
   2   8   1  316.97   30.00
   2   8   1  318.87   27.90
   2   8   1  288.47   26.90
   2   8   1  292.57   28.00
  -3  -8  -1   11.90    9.60
  -3  -8  -1   29.50   11.00
  -3  -8  -1   39.10   12.80
  -3  -8  -1   42.70   12.70
  -3  -8  -1   42.00   13.10
  -3  -8  -1   18.20    8.80
   3   8   1   20.50   16.80
   3   8   1   32.30   12.90
   3   8   1   28.00   11.60
   3   8   1   34.10   11.60
   3   8   1   24.50   12.50
  -4  -8  -1   26.30   14.70
  -4  -8  -1    4.70    7.90
  -4  -8  -1   16.80   12.20
  -4  -8  -1   10.00    8.60
  -4  -8  -1   -1.60    7.60
  -4  -8  -1    5.50    9.10
   4   8   1   15.70   10.20
   4   8   1   11.20    9.20
   4   8   1   15.20    9.80
   4   8   1   11.80    9.40
   4   8   1   24.40   12.30
  -5  -8  -1   16.80   12.00
  -5  -8  -1   19.50   11.30
  -5  -8  -1   17.60   12.80
  -5  -8  -1   21.70    9.60
  -5  -8  -1   -4.20    8.00
  -5  -8  -1   27.80   12.40
   5   8   1   17.30   10.30
   5   8   1   44.40   15.60
   5   8   1    9.30   11.70
   5   8   1    8.10    9.60
  -6  -8  -1    3.50   10.00
  -6  -8  -1   11.00    9.50
  -6  -8  -1    1.10    8.90
  -6  -8  -1  -10.10    9.90
  -6  -8  -1    0.80    9.90
  -6  -8  -1   10.70    9.40
   6   8   1   18.40   13.30
   6   8   1    0.20   16.70
   6   8   1   -0.40    7.60
   6   8   1   -0.40    8.70
   6   8   1    5.90    9.30
  -7  -8  -1   14.30    9.70
  -7  -8  -1   12.70   11.40
   7   8   1  -10.80   15.90
   7   8   1    7.30   22.90
   7   8   1   -4.40    9.40
   7   8   1   36.80   12.30
  10  -9  -1   14.70   13.70
 -10   9   1   18.60    9.50
 -10   9   1    0.50    8.40
 -10   9   1    9.30   11.80
   9  -9  -1  126.19   24.40
  -9   9   1  122.29   18.70
  -9   9   1  115.59   17.30
  -9   9   1   94.39   20.90
   8  -9  -1   24.80   13.40
  -8   9   1    9.70    8.50
  -8   9   1   35.30    8.90
  -8   9   1   33.80   14.40
   7  -9  -1   44.80   14.70
  -7   9   1   15.80    9.60
  -7   9   1   29.60   10.10
   6  -9  -1    1.30    7.40
  -6   9   1    3.20    6.10
  -6   9   1   10.70    3.90
  -6   9   1    4.50    7.50
  -6   9   1   -6.30    4.10
   5  -9  -1    1.50    7.80
  -5   9   1  -11.30   11.60
  -5   9   1  -10.40    5.10
  -5   9   1   16.40    7.60
  -5   9   1   12.20    6.20
  -5   9   1   -2.30    3.50
   4  -9  -1  359.36   25.40
   4  -9  -1  349.27   23.10
  -4   9   1  324.77   36.30
  -4   9   1  391.16   23.20
  -4   9   1  378.66   20.10
  -4   9   1  385.86   19.00
  -4   9   1  349.47   35.30
  -4   9   1  340.77   19.40
  -4   9   1  362.96   21.50
   3  -9  -1   80.69   12.20
   3  -9  -1   59.89   10.20
   3  -9  -1   76.19   13.10
  -3   9   1   70.19   11.80
  -3   9   1   56.99   18.00
  -3   9   1   67.89   12.60
  -3   9   1   63.89   11.20
  -3   9   1   77.99   13.60
   2  -9  -1   30.50    8.90
   2  -9  -1   38.60   10.50
   2  -9  -1   29.70    8.70
   2  -9  -1   32.30   13.40
  -2   9   1   49.70   11.80
  -2   9   1   34.50   10.00
  -2   9   1   39.20   11.90
  -2   9   1   65.99   12.50
  -2   9   1   37.90    9.20
  -2   9   1   18.50    8.50
   1  -9  -1    1.60    6.30
   1  -9  -1   -1.80    6.10
   1  -9  -1   10.70    5.80
   1  -9  -1   -3.70    3.40
   1  -9  -1   -0.80    6.10
   1  -9  -1    3.90    3.50
  -1   9   1   -2.60    6.50
  -1   9   1    2.60    6.10
  -1   9   1    9.60   10.30
  -1   9   1    2.90    7.40
  -1   9   1    3.40    7.10
   0  -9  -1  305.37   18.90
   0  -9  -1  291.57   24.80
   0  -9  -1  295.97   23.20
   0  -9  -1  274.47   16.90
   0  -9  -1  290.37   27.00
   0  -9  -1  293.87   26.40
   0   9   1  266.27   24.40
   0   9   1  293.07   28.10
   0   9   1  291.17   27.20
   0   9   1  301.47   24.00
   0   9   1  296.97   25.40
   0   9   1  327.27   26.90
  -1  -9  -1   36.90   11.60
  -1  -9  -1   39.00   12.20
  -1  -9  -1   36.70   11.20
  -1  -9  -1   32.00    9.70
  -1  -9  -1   26.40   12.80
  -1  -9  -1   34.00    9.30
   1   9   1   34.80   14.20
   1   9   1   25.70   12.50
   1   9   1   25.50   10.30
   1   9   1   72.59   17.90
   1   9   1   54.29   14.10
  -2  -9  -1   12.50    9.20
  -2  -9  -1   18.70   10.60
  -2  -9  -1   11.50    8.30
  -2  -9  -1   15.50    9.20
  -2  -9  -1   13.20    7.70
  -2  -9  -1    0.40    7.50
   2   9   1   21.80   10.90
   2   9   1   19.60   11.00
   2   9   1   13.30    9.80
   2   9   1   17.50   11.40
   2   9   1    3.70    7.70
  -3  -9  -1   81.49   21.60
  -3  -9  -1   85.49   19.30
  -3  -9  -1   99.79   20.20
  -3  -9  -1   80.89   17.20
  -3  -9  -1  116.09   18.00
  -3  -9  -1   84.59   16.80
   3   9   1   82.09   19.00
   3   9   1   80.89   18.70
   3   9   1   79.99   17.90
   3   9   1   80.49   20.00
   3   9   1   88.39   17.50
  -4  -9  -1   12.80   10.00
  -4  -9  -1   12.40   11.70
  -4  -9  -1   37.20   14.10
  -4  -9  -1   20.90   10.20
  -4  -9  -1    4.80   10.20
  -4  -9  -1   23.80   15.10
   4   9   1   38.60   15.20
   4   9   1   10.20   11.00
   4   9   1   35.60   15.20
   4   9   1   36.40   15.40
   4   9   1    7.00    9.70
  -5  -9  -1   48.80   14.90
  -5  -9  -1   78.49   21.90
  -5  -9  -1   76.79   20.60
  -5  -9  -1   70.99   17.60
  -5  -9  -1   73.79   19.30
  -5  -9  -1   55.09   16.80
   5   9   1   50.79   17.40
   5   9   1   60.39   20.30
   5   9   1   52.69   16.80
   5   9   1   64.49   17.40
   5   9   1   57.89   19.50
  -6  -9  -1   24.20   14.20
  -6  -9  -1    6.90   10.80
  -6  -9  -1   -7.80    9.30
   6   9   1   15.00   10.30
   6   9   1   16.00   15.20
   6   9   1  -17.00    7.70
   6   9   1    7.70    9.10
   9 -10  -1    1.00    9.60
  -9  10   1    1.90    7.50
  -9  10   1   13.10    8.70
  -9  10   1    8.70   10.30
   8 -10  -1   -4.30    8.70
  -8  10   1   -8.50    6.10
  -8  10   1   14.60    9.80
  -8  10   1    3.40    5.90
   7 -10  -1   42.20   15.90
  -7  10   1   26.80   12.00
  -7  10   1   10.20    9.80
  -7  10   1   23.00    8.80
  -7  10   1   23.20    6.40
  -7  10   1   15.70    5.00
   6 -10  -1   81.89   18.70
  -6  10   1  118.79   11.10
  -6  10   1   77.69   17.50
  -6  10   1  112.59   21.40
  -6  10   1  123.59   12.80
  -6  10   1   90.59   13.90
  -5  10   1   32.00   12.50
  -5  10   1   35.40    8.40
  -5  10   1   51.29   11.20
  -5  10   1   35.20   13.50
  -5  10   1   37.00    9.90
   4 -10  -1   72.39   14.00
  -4  10   1   75.19   12.50
  -4  10   1   89.09   14.60
  -4  10   1   80.59   11.60
  -4  10   1   86.59   18.30
  -4  10   1   53.39   11.80
  -4  10   1   73.69   12.70
  -4  10   1   62.69   17.70
   3 -10  -1    4.20    5.90
   3 -10  -1    6.80    6.80
   3 -10  -1   11.10    7.90
  -3  10   1   22.60   10.20
  -3  10   1    9.00    9.00
  -3  10   1    7.80    6.30
  -3  10   1    4.50    8.00
  -3  10   1   26.90    9.00
  -3  10   1   15.10    9.50
   2 -10  -1    0.80    5.50
   2 -10  -1   24.70   10.00
   2 -10  -1    4.50    6.70
   2 -10  -1    7.20    7.50
  -2  10   1   -4.40   10.50
  -2  10   1    0.90    5.80
  -2  10   1   12.00    9.90
  -2  10   1   -3.00    5.40
  -2  10   1   17.70    7.90
  -2  10   1   11.00    8.10
   1 -10  -1  325.97   26.90
   1 -10  -1  277.37   24.00
   1 -10  -1  347.97   30.80
   1 -10  -1  294.27   13.00
  -1  10   1  291.47   26.50
  -1  10   1  309.57   25.60
  -1  10   1  266.67   24.30
  -1  10   1  271.27   25.90
  -1  10   1  280.37   28.70
   0 -10  -1  135.59   24.10
   0 -10  -1  147.09   14.30
   0 -10  -1  146.09   22.20
   0 -10  -1  130.59   19.10
   0 -10  -1  125.89   21.20
   0 -10  -1  136.09   12.70
   0  10   1  172.58   20.30
   0  10   1  158.88   24.70
   0  10   1  115.29   19.90
   0  10   1  149.09   22.00
   0  10   1  196.48   27.20
   0  10   1  160.88   26.80
  -1 -10  -1   15.10   13.40
  -1 -10  -1    5.30    6.60
  -1 -10  -1   14.60    9.90
  -1 -10  -1   22.30   10.80
  -1 -10  -1    4.40    6.40
  -1 -10  -1   -3.10    9.10
   1  10   1  -10.50    6.20
   1  10   1   -2.70    7.30
   1  10   1   -4.50    8.80
   1  10   1   -3.70    7.40
   1  10   1    4.10    7.90
  -2 -10  -1   -6.10    7.40
  -2 -10  -1   12.60    8.10
  -2 -10  -1    8.90   11.10
  -2 -10  -1   -3.90    6.30
   2  10   1   -0.90    7.10
   2  10   1    4.00    9.10
   2  10   1   -7.50    9.50
   2  10   1    7.40    7.00
   2  10   1   -3.00    6.80
  -3 -10  -1  176.78   29.10
  -3 -10  -1  240.98   28.30
  -3 -10  -1  209.18   32.60
  -3 -10  -1  210.58   23.40
  -3 -10  -1  238.08   23.00
  -3 -10  -1  267.47   26.90
   3  10   1  233.48   25.90
   3  10   1  250.07   29.40
   3  10   1  256.97   34.20
   3  10   1  210.28   34.50
   3  10   1  255.17   36.50
  -4 -10  -1   68.89   16.90
  -4 -10  -1   36.50   13.70
  -4 -10  -1   47.00   14.40
  -4 -10  -1   58.89   17.70
   4  10   1   45.00   13.70
   4  10   1   40.00   16.20
   4  10   1   55.79   19.80
   4  10   1   40.30   15.90
  -8  11   1   28.50   12.20
  -8  11   1   17.90    5.70
  -8  11   1   14.00    8.70
  -8  11   1   24.70    7.10
  -8  11   1    8.20    9.10
  -7  11   1   47.20   11.50
  -7  11   1   51.19   10.20
  -7  11   1   28.50   11.10
  -7  11   1   49.50   15.80
  -7  11   1   70.29    9.70
  -6  11   1    3.50    6.10
  -6  11   1    1.30    6.70
  -6  11   1    7.70    9.10
  -6  11   1   -3.00    7.50
  -5  11   1   72.99   13.00
  -5  11   1   48.30   15.60
  -5  11   1   38.50   10.10
  -5  11   1   56.29   12.10
  -5  11   1   41.30   13.40
   4 -11  -1    2.50    7.90
  -4  11   1    9.90    8.70
  -4  11   1    6.70    7.90
  -4  11   1   -2.70    5.50
  -4  11   1   -8.10    5.50
  -4  11   1   16.60    8.30
  -4  11   1   -8.80    7.20
  -4  11   1   -1.20    5.80
   3 -11  -1   45.70   12.50
   3 -11  -1   55.69   10.90
  -3  11   1   50.49   15.50
  -3  11   1   59.59   13.20
  -3  11   1   54.09   13.10
  -3  11   1   54.89   13.10
  -3  11   1   49.50   12.10
  -3  11   1   60.99   14.20
  -3  11   1   71.49   17.50
   2 -11  -1   -1.70    6.10
   2 -11  -1    7.60    7.90
   2 -11  -1    3.10    7.50
  -2  11   1    6.00    8.30
  -2  11   1    0.30    6.10
  -2  11   1   -5.30    5.40
  -2  11   1   23.10   12.10
  -2  11   1   -5.60    6.40
   1 -11  -1   26.00   11.10
   1 -11  -1   10.70    8.70
   1 -11  -1   -5.10    8.70
   1 -11  -1   15.50    9.30
  -1  11   1   -1.40    9.50
  -1  11   1   16.10   11.70
  -1  11   1    7.20   10.60
  -1  11   1    4.30    7.80
  -1  11   1    6.80    7.50
   0 -11  -1   -8.90    8.30
   0 -11  -1    1.40    7.70
   0 -11  -1   11.70    9.50
   0 -11  -1   -0.10    5.30
   0 -11  -1   17.00   11.60
   0 -11  -1   11.10    5.70
   0  11   1    4.10    8.60
   0  11   1    7.40    9.30
   0  11   1    8.30    8.90
   0  11   1   18.10   12.40
   0  11   1   -2.70    8.00
  -1 -11  -1   -6.40    8.70
  -1 -11  -1   31.90   11.30
  -1 -11  -1    0.70    8.50
  -1 -11  -1    6.80    7.60
  -1 -11  -1   -0.90    6.80
  -1 -11  -1    8.40    8.40
   1  11   1   -2.00    7.80
   1  11   1   26.40   18.40
   1  11   1   30.50   11.80
   1  11   1    6.40   17.40
   1  11   1   11.30    9.00
  -2 -11  -1    4.20    9.70
  -2 -11  -1   -1.30    7.20
  -2 -11  -1   -2.40    6.50
  -2 -11  -1  -11.20    8.60
   2  11   1   -2.90    6.90
   2  11   1  -16.50   11.60
   2  11   1   -8.40    9.40
   2  11   1   12.80    9.00
   2  11   1    6.80   10.30
  -3 -11  -1   -9.20   10.10
  -3 -11  -1   -5.30    8.60
  -3 -11  -1  -11.90    8.50
  -3 -11  -1    2.60    8.20
   3  11   1   -2.00    9.00
   3  11   1   21.30   15.50
   3  11   1    0.30    8.90
   3  11   1   -1.00    8.90
  -6  12   1    6.80    8.10
  -6  12   1   -7.60    6.40
  -6  12   1   -9.70    8.60
  -6  12   1    9.30    7.80
  -6  12   1   -6.90    8.70
  -5  12   1   -1.30    8.80
  -5  12   1    0.20   10.60
  -5  12   1   -4.50    9.70
  -5  12   1    3.20    7.20
  -5  12   1    6.00    9.20
   4 -12  -1   -8.70    7.30
  -4  12   1   11.90    6.50
  -4  12   1   -9.40    7.70
  -4  12   1    5.90    7.70
  -4  12   1   10.10   11.00
  -4  12   1   -4.90    5.80
  -4  12   1   -6.20    5.90
  -4  12   1    1.40    8.20
   3 -12  -1    6.70    8.30
   3 -12  -1    7.70    7.30
   3 -12  -1    2.40    9.10
  -3  12   1   -1.80    6.70
  -3  12   1    4.30    7.00
  -3  12   1    7.90    9.40
  -3  12   1   -4.40    7.80
  -3  12   1  -10.80    6.90
  -3  12   1   -3.10   16.20
  -3  12   1    1.70   11.50
   2 -12  -1   85.19   16.40
   2 -12  -1   92.69   21.20
   2 -12  -1   85.19   15.80
  -2  12   1   69.29   25.50
  -2  12   1   37.80   21.60
  -2  12   1  109.09   19.40
  -2  12   1  156.78   24.50
  -2  12   1   96.59   17.90
  -2  12   1   94.39   17.40
   1 -12  -1   61.99   14.80
   1 -12  -1   75.69   17.50
   1 -12  -1   86.69   18.20
  -1  12   1   78.79   18.90
  -1  12   1   38.10   16.10
  -1  12   1   72.99   16.40
   0 -12  -1    8.20    6.00
   0 -12  -1    7.20    5.50
   0 -12  -1   12.10   11.30
   0 -12  -1  -11.40    7.40
   0  12   1   20.70    8.60
   0  12   1   25.90   15.00
   0  12   1   16.40   10.80
   0  12   1  -15.30    8.70
   1  12   1   10.50    9.80
   1  12  -2   10.90   11.40
   1  12  -2   24.30   10.50
   1  12  -2   11.90    9.00
   1  12  -2   37.00   13.00
   1  12  -2    4.60    9.30
  -1 -12   2   -3.20   11.60
  -1 -12   2    1.40    7.60
  -1 -12   2   -4.50    9.50
  -1 -12   2   14.40    7.70
   0  12  -2   22.10   10.40
   0  12  -2   35.80   14.60
   0  12  -2    7.70   12.00
   0  12  -2    3.70   10.70
   0  12  -2   -7.80    9.60
   0  12  -2  -10.60    6.70
   0 -12   2   24.80    6.70
   0 -12   2   -1.60   10.50
   0 -12   2   25.30   12.40
  -1  12  -2   37.90   12.20
  -1  12  -2   83.99   16.00
  -1  12  -2   55.79   18.40
  -1  12  -2   87.29   18.70
  -1  12  -2   74.49   18.50
  -1  12  -2   88.09   21.20
   1 -12   2  115.09   18.80
   1 -12   2  123.69   22.50
   1 -12   2  102.19   19.10
  -2  12  -2  115.69   18.80
  -2  12  -2  154.98   23.40
  -2  12  -2  122.79   21.00
  -2  12  -2  109.59   24.40
  -2  12  -2  143.29   23.70
   2 -12   2  122.89   19.30
   2 -12   2   93.69   19.40
  -3  12  -2   22.90   10.20
  -3  12  -2   10.80   15.90
  -3  12  -2   29.10   12.20
  -3  12  -2    9.60    8.10
  -3  12  -2    6.90    6.70
  -3  12  -2   25.30   12.70
   3 -12   2   18.50    9.90
   3 -12   2    7.10   10.80
   3 -12   2   14.20    9.30
  -4  12  -2    1.30    5.90
  -4  12  -2    0.90    6.90
  -4  12  -2  -10.60    8.00
  -4  12  -2   20.10   12.10
  -4  12  -2   -3.10    7.10
  -4  12  -2   -7.90    7.40
  -4  12  -2    4.90    8.00
  -5  12  -2  111.19   22.80
  -5  12  -2  116.99   16.20
  -5  12  -2  100.09   17.90
  -5  12  -2  100.79   15.00
  -5  12  -2   90.69   24.20
   5 -12   2  108.19   20.20
  -6  12  -2   -7.60    9.20
  -6  12  -2    6.80    7.50
  -6  12  -2  -13.70    6.30
  -6  12  -2   -0.10    8.30
   6 -12   2   15.20   10.90
   3  11  -2   -3.40   11.00
   3  11  -2   28.70   14.30
   3  11  -2   25.80   11.10
   3  11  -2   -0.40   11.30
  -3 -11   2   10.80    9.30
  -3 -11   2   26.40   13.40
  -3 -11   2   21.10   10.90
  -3 -11   2   30.50   13.60
   2  11  -2    9.00    9.40
   2  11  -2   22.70   15.00
   2  11  -2  -27.70   14.10
   2  11  -2   11.30   11.20
  -2 -11   2   12.50    9.50
  -2 -11   2  -20.50    9.60
  -2 -11   2   -1.20    7.80
  -2 -11   2  -21.50   12.00
  -2 -11   2  -13.40    6.60
  -2 -11   2    3.00    7.60
   1  11  -2    8.90   11.00
   1  11  -2   10.60   11.20
   1  11  -2   15.10    8.70
   1  11  -2    6.80    9.60
  -1 -11   2   21.20   11.80
  -1 -11   2   22.40    9.80
  -1 -11   2    7.80   10.00
  -1 -11   2   18.80   11.70
  -1 -11   2   27.70    9.00
  -1 -11   2   31.50   11.50
   0  11  -2   54.89   16.40
   0  11  -2   46.60   16.90
   0  11  -2   74.79   17.50
   0  11  -2   39.60   13.00
   0  11  -2   62.59   15.00
   0 -11   2   67.89   14.10
   0 -11   2   45.00   14.50
   0 -11   2   75.09   16.70
   0 -11   2   53.69    9.10
   0 -11   2   46.30    8.90
  -1  11  -2  237.78   26.50
  -1  11  -2  207.08   23.80
  -1  11  -2  232.78   24.90
  -1  11  -2  238.28   23.50
  -1  11  -2  241.88   28.30
  -1  11  -2  211.18   30.80
   1 -11   2  178.78   29.50
   1 -11   2  196.58   19.30
   1 -11   2  194.18   22.40
   1 -11   2  202.58   27.10
  -2  11  -2   42.70   11.00
  -2  11  -2   60.89   13.90
  -2  11  -2   40.80   14.10
  -2  11  -2   41.30   13.40
  -2  11  -2   26.10   11.60
   2 -11   2   56.49   14.60
   2 -11   2   66.39   13.60
   2 -11   2   56.49   12.70
   2 -11   2   40.10   14.30
  -3  11  -2   81.29   13.60
  -3  11  -2   68.09   14.10
  -3  11  -2   67.09   18.20
  -3  11  -2   58.79   17.30
  -3  11  -2   73.69   14.10
  -3  11  -2   70.29   13.80
  -3  11  -2   81.39   16.00
   3 -11   2   75.99   13.00
   3 -11   2   83.19   13.90
   3 -11   2   95.79   16.10
   3 -11   2   72.99   18.10
  -4  11  -2   20.30    9.40
  -4  11  -2   15.40   10.00
  -4  11  -2    5.10    8.70
  -4  11  -2   14.00    6.80
  -4  11  -2    8.80    7.30
  -4  11  -2   17.80    7.20
  -4  11  -2    2.40    6.20
   4 -11   2   21.00    7.00
   4 -11   2    7.20    7.20
  -5  11  -2   43.70   10.20
  -5  11  -2   29.10    8.70
  -5  11  -2   38.20   10.70
  -5  11  -2   27.50   12.50
   5 -11   2   39.20   12.50
  -6  11  -2   86.59   12.70
  -6  11  -2  125.49   23.10
  -6  11  -2  114.39   13.70
  -6  11  -2  100.19   14.30
  -6  11  -2   62.89   18.80
   6 -11   2   89.69   19.60
  -7  11  -2    2.10    9.90
  -7  11  -2    4.80    8.70
  -7  11  -2   17.50    7.50
  -7  11  -2   14.50    7.30
  -7  11  -2    5.60    5.60
   7 -11   2    1.30   10.90
  -8  11  -2   14.50   12.30
  -8  11  -2   11.00    8.60
  -8  11  -2    4.30    5.80
  -8  11  -2   -7.60    5.40
  -8  11  -2   -5.50    4.50
   8 -11   2   13.20   11.50
   5  10  -2   86.49   21.70
   5  10  -2  111.19   26.50
   5  10  -2   52.49   16.80
   5  10  -2   93.39   21.80
  -5 -10   2   73.49   22.40
  -5 -10   2  143.59   24.30
  -5 -10   2   81.99   18.90
  -5 -10   2   62.89   16.90
   4  10  -2    2.80    9.50
   4  10  -2   -1.80   11.00
  -4 -10   2   11.60    9.70
  -4 -10   2   31.60   12.30
  -4 -10   2   23.30   10.00
  -4 -10   2    7.00   10.40
  -4 -10   2   20.50   10.60
   3  10  -2   -9.50    7.90
   3  10  -2    4.20   12.50
   3  10  -2    3.10    9.00
   3  10  -2   -0.80    6.40
   3  10  -2   -0.20    6.60
  -3 -10   2   20.30   11.30
  -3 -10   2    8.90    9.40
  -3 -10   2    1.70   11.20
  -3 -10   2    9.80   10.20
  -3 -10   2    5.00    7.90
  -3 -10   2   15.10    8.80
   2  10  -2    8.50    8.80
   2  10  -2   11.50    9.40
   2  10  -2   -6.10    7.50
   2  10  -2   19.60   11.60
   2  10  -2   12.50   11.90
  -2 -10   2    0.40   11.10
  -2 -10   2   25.50   20.40
  -2 -10   2   -3.50    7.50
  -2 -10   2    3.50    7.30
  -2 -10   2    8.00    7.40
  -2 -10   2    5.00    7.00
   1  10  -2    6.30    9.00
   1  10  -2   -9.60    7.30
   1  10  -2    8.30    8.40
   1  10  -2   -5.30    8.60
   1  10  -2    1.80   10.60
  -1 -10   2   16.20   10.40
  -1 -10   2    7.60    7.20
  -1 -10   2   22.70   10.60
  -1 -10   2   -2.20    5.60
  -1 -10   2   24.90   11.60
  -1 -10   2    8.30    7.00
   0  10  -2   20.00   11.40
   0  10  -2   -9.00    9.10
   0  10  -2   27.50   11.40
   0  10  -2   14.80    9.00
   0 -10   2   15.20    7.00
   0 -10   2   27.50    9.00
   0 -10   2   18.80    9.70
   0 -10   2   26.60    7.40
   0 -10   2   39.10   12.50
   0 -10   2   26.10   11.90
  -1  10  -2  175.28   28.50
  -1  10  -2  209.48   22.00
  -1  10  -2  161.88   24.90
  -1  10  -2  195.08   25.70
  -1  10  -2  207.58   24.20
   1 -10   2  181.18   10.60
   1 -10   2  198.88   17.60
   1 -10   2  176.28   19.70
   1 -10   2  220.18   23.10
   1 -10   2  206.68   24.90
  -2  10  -2  121.39   19.00
  -2  10  -2  167.78   28.50
  -2  10  -2  136.39   16.40
  -2  10  -2  110.19   18.20
  -2  10  -2  175.98   27.10
  -2  10  -2  161.48   17.60
   2 -10   2  166.98   18.80
   2 -10   2  133.59   14.50
   2 -10   2  106.69   14.10
   2 -10   2  159.08   26.30
   2 -10   2  130.09   15.70
  -3  10  -2  305.47   21.30
  -3  10  -2  320.97   22.30
  -3  10  -2  257.57   27.40
  -3  10  -2  293.77   29.30
  -3  10  -2  318.37   24.00
  -3  10  -2  295.67   21.80
  -3  10  -2  277.77   26.90
   3 -10   2  314.57   20.30
   3 -10   2  327.47   22.80
   3 -10   2  272.47   26.70
   3 -10   2  281.77   21.80
   3 -10   2  343.87   21.10
  -4  10  -2  270.87   18.20
  -4  10  -2  285.37   19.20
  -4  10  -2  231.58   19.70
  -4  10  -2  252.27   27.30
  -4  10  -2  280.87   19.60
  -4  10  -2  282.07   27.70
  -4  10  -2  223.98   17.40
   4 -10   2  238.18   22.00
  -5  10  -2  669.33   40.50
  -5  10  -2  547.55   27.00
  -5  10  -2  613.64   26.80
  -5  10  -2  616.24   26.50
  -5  10  -2  638.94   41.30
   5 -10   2  571.24   36.30
  -6  10  -2  278.27   27.90
  -6  10  -2  264.57   17.70
  -6  10  -2  237.18   25.30
  -6  10  -2  218.18   16.60
  -6  10  -2  248.78   15.90
   6 -10   2  303.67   28.90
  -7  10  -2  -12.40    4.20
  -7  10  -2   -3.50    4.10
  -7  10  -2  -16.50    5.80
  -7  10  -2    6.20    8.20
  -7  10  -2   -2.60    4.60
   7 -10   2   -8.20    8.30
  -8  10  -2   21.80   10.70
  -8  10  -2   17.10    7.40
  -8  10  -2   10.10    9.90
   8 -10   2   24.30   13.60
  -9  10  -2    4.60   11.40
  -9  10  -2    5.10    5.50
  -9  10  -2    7.20    8.60
   9 -10   2    0.40   10.30
   6   9  -2   13.40   14.20
   6   9  -2   -7.30    8.80
   6   9  -2    4.50   10.90
   6   9  -2    5.00    8.90
  -6  -9   2   13.00   11.50
  -6  -9   2   -6.00    8.10
  -6  -9   2    5.50   10.50
  -6  -9   2   -1.10   13.30
   5   9  -2   22.20   11.20
   5   9  -2    7.40   12.90
   5   9  -2   24.70   16.40
   5   9  -2   27.80   11.90
   5   9  -2   29.40   14.80
  -5  -9   2   23.90   12.80
  -5  -9   2   13.40   11.40
  -5  -9   2   16.00   11.80
  -5  -9   2    8.60   11.90
  -5  -9   2   26.70   12.70
  -5  -9   2   -2.20   10.10
   4   9  -2  255.17   34.40
   4   9  -2  255.97   29.40
   4   9  -2  210.18   23.90
   4   9  -2  228.88   32.90
  -4  -9   2  206.98   24.10
  -4  -9   2  203.78   22.10
  -4  -9   2  166.78   26.00
  -4  -9   2  237.18   27.80
  -4  -9   2  196.78   26.10
  -4  -9   2  235.08   49.50
   3   9  -2   -3.80    6.70
   3   9  -2   14.30    9.50
   3   9  -2   18.20   11.70
   3   9  -2    9.30   10.30
   3   9  -2   -3.00    9.70
  -3  -9   2   20.10   11.90
  -3  -9   2   -3.00    7.00
  -3  -9   2   -9.90    8.40
  -3  -9   2   -4.80    7.90
  -3  -9   2   -3.20    7.80
  -3  -9   2    1.20    7.60
   2   9  -2  373.86   31.50
   2   9  -2  332.07   28.00
   2   9  -2  317.47   30.50
   2   9  -2  345.87   31.70
   2   9  -2  303.67   28.40
  -2  -9   2  353.56   33.00
  -2  -9   2  361.86   31.40
  -2  -9   2  330.37   29.70
  -2  -9   2  322.47   25.00
  -2  -9   2  308.97   23.10
  -2  -9   2  295.67   23.30
   1   9  -2  156.58   23.70
   1   9  -2  129.89   19.60
   1   9  -2  110.69   20.10
   1   9  -2  137.89   22.10
   1   9  -2  144.59   23.20
  -1  -9   2  148.59   16.10
  -1  -9   2  133.49   15.20
  -1  -9   2  134.09   19.00
  -1  -9   2  156.08   22.40
  -1  -9   2  112.79   20.30
  -1  -9   2  137.29   23.10
   0   9  -2  416.56   33.00
   0   9  -2  415.96   29.90
   0   9  -2  430.36   31.20
   0   9  -2  481.55   32.30
   0   9  -2  471.65   29.30
   0  -9   2  438.46   21.30
   0  -9   2  433.26   21.80
   0  -9   2  436.76   32.20
   0  -9   2  461.35   25.80
   0  -9   2  363.06   27.60
   0  -9   2  405.96   31.80
  -1   9  -2   28.80   11.50
  -1   9  -2   11.60    7.30
  -1   9  -2   11.50    7.50
  -1   9  -2   13.20    8.10
  -1   9  -2   17.90    9.90
  -1   9  -2   34.90   14.40
   1  -9   2   -7.10    6.20
   1  -9   2   13.40    4.60
   1  -9   2   11.30    4.60
   1  -9   2   29.00   10.60
   1  -9   2   21.20    8.40
   1  -9   2    7.10    6.00
  -2   9  -2   54.59   12.80
  -2   9  -2   64.69   12.10
  -2   9  -2   64.59   12.00
  -2   9  -2   60.39   12.70
  -2   9  -2   51.29   16.10
  -2   9  -2   55.89   25.30
  -2   9  -2   56.29   12.40
   2  -9   2   83.19   13.00
   2  -9   2   57.49   10.10
   2  -9   2   65.79   11.30
   2  -9   2   69.69   15.70
   2  -9   2   61.19   12.40
  -3   9  -2    0.80    5.40
  -3   9  -2    2.10    5.30
  -3   9  -2    4.20    5.90
  -3   9  -2   -3.50    6.40
  -3   9  -2    6.50    7.00
  -3   9  -2    4.80    5.70
  -3   9  -2   -4.00    6.50
   3  -9   2   -9.10    4.80
   3  -9   2   15.10    7.10
   3  -9   2    7.30    4.40
   3  -9   2   -2.50    5.30
   3  -9   2    7.10    6.00
  -4   9  -2  380.86   30.50
  -4   9  -2  350.96   20.50
  -4   9  -2  314.17   18.10
  -4   9  -2  335.87   19.40
  -4   9  -2  295.77   26.30
  -4   9  -2  341.67   19.00
  -4   9  -2  300.07   18.20
   4  -9   2  327.27   25.10
   4  -9   2  296.57   26.00
  -5   9  -2  210.38   14.80
  -5   9  -2  230.78   24.10
  -5   9  -2  172.48   20.70
  -5   9  -2  169.88   14.30
  -5   9  -2  188.08   13.70
   5  -9   2  223.58   23.30
  -6   9  -2  205.98   22.80
  -6   9  -2  216.48   13.30
  -6   9  -2  229.58   13.20
  -6   9  -2  205.08   21.90
  -6   9  -2  206.78   15.40
   6  -9   2  203.08   29.00
  -7   9  -2  106.69   18.80
  -7   9  -2  105.09    9.00
  -7   9  -2  105.89    8.50
  -7   9  -2  103.09   12.20
  -7   9  -2   85.39   16.00
   7  -9   2   90.29   21.90
  -8   9  -2   89.59   13.70
  -8   9  -2   77.99   15.30
  -8   9  -2   66.19   15.80
   8  -9   2   74.99   19.30
  -9   9  -2   16.40    8.90
  -9   9  -2   27.30    9.80
  -9   9  -2   21.00    8.90
   9  -9   2   11.20   12.50
 -10   9  -2   14.40    5.00
 -10   9  -2   17.90    9.20
 -10   9  -2    2.70    7.70
 -10   9  -2   -4.70    7.10
  10  -9   2    5.20   10.20
   7   8  -2  -18.10   10.10
   7   8  -2    6.70   10.70
   7   8  -2   19.10   11.50
   7   8  -2    9.20    9.90
  -7  -8   2   -2.80    9.90
  -7  -8   2   10.80   12.50
  -7  -8   2  -11.20    7.20
  -7  -8   2   16.30   10.20
  -7  -8   2    0.70   17.40
   6   8  -2   13.40   13.60
   6   8  -2   53.29   20.50
   6   8  -2    9.70    9.20
   6   8  -2   44.60   13.60
   6   8  -2   84.89   19.20
  -6  -8   2   37.70   13.00
  -6  -8   2   41.10   17.10
  -6  -8   2   37.90   13.20
  -6  -8   2  111.49   35.50
  -6  -8   2   21.70   12.50
  -6  -8   2   18.10   12.10
   5   8  -2    9.50    8.90
   5   8  -2    9.50   10.20
   5   8  -2    2.60    6.00
   5   8  -2    3.70   11.60
   5   8  -2   14.00    8.50
  -5  -8   2    2.70    7.90
  -5  -8   2  -16.10    6.30
  -5  -8   2   11.10    9.10
  -5  -8   2   58.19   20.20
  -5  -8   2   -2.70    7.80
  -5  -8   2  -11.60    7.70
   4   8  -2  209.78   25.70
   4   8  -2  212.68   24.80
   4   8  -2  215.48   23.70
   4   8  -2  230.18   30.50
   4   8  -2  201.88   32.10
  -4  -8   2  198.08   24.40
  -4  -8   2  222.28   32.20
  -4  -8   2  241.88   24.00
  -4  -8   2  187.08   21.60
  -4  -8   2  216.58   24.80
  -4  -8   2  213.68   22.00
   3   8  -2  879.41   57.09
   3   8  -2  936.21   52.19
   3   8  -2  987.70   50.09
   3   8  -2 1016.40   49.70
   3   8  -2  899.61   44.10
  -3  -8   2  897.01   48.40
  -3  -8   2  980.10   53.69
  -3  -8   2  904.51   40.20
  -3  -8   2  928.31   42.40
  -3  -8   2  870.21   42.10
  -3  -8   2  924.61   48.20
   2   8  -2   25.10   12.60
   2   8  -2   26.20   12.30
   2   8  -2   18.20   11.10
   2   8  -2   33.30   13.50
  -2  -8   2   11.40    8.20
  -2  -8   2   24.30   10.60
  -2  -8   2   22.20    9.00
  -2  -8   2    7.10    8.50
  -2  -8   2    7.00    6.90
  -2  -8   2   28.00    8.90
   1   8  -2    6.70    7.00
   1   8  -2  -10.20    4.70
   1   8  -2   -1.20    6.70
   1   8  -2    9.00    7.90
   1   8  -2  -12.70    5.70
  -1  -8   2   -6.30    5.80
  -1  -8   2    2.70    6.60
  -1  -8   2   -0.10    4.90
  -1  -8   2   -1.70    5.00
  -1  -8   2  -10.00    4.40
  -1  -8   2   -0.60    5.20
   0   8  -2  134.79   20.50
   0   8  -2   84.09   15.30
   0   8  -2   97.59   15.00
   0   8  -2  108.19   17.20
   0   8  -2   92.89   17.40
   0  -8   2  102.39   12.40
   0  -8   2  109.39   11.40
   0  -8   2  106.69   15.60
   0  -8   2  117.69   19.20
   0  -8   2   98.89   11.60
   0  -8   2   86.49   17.90
  -1   8  -2  445.46   24.40
  -1   8  -2  483.65   25.80
  -1   8  -2  455.55   31.10
  -1   8  -2  428.86   32.10
  -1   8  -2  427.46   26.10
   1  -8   2  465.95   30.90
   1  -8   2  469.85   18.20
   1  -8   2  443.06   25.80
   1  -8   2  448.26   22.60
   1  -8   2  434.66   19.60
   1  -8   2  442.56   28.00
   1  -8   2  431.36   17.00
  -2   8  -2   56.89   11.40
  -2   8  -2   68.49   11.40
  -2   8  -2   75.19   12.90
  -2   8  -2   70.29   14.50
  -2   8  -2   63.19   12.20
  -2   8  -2   59.79   10.60
  -2   8  -2   61.29   13.30
   2  -8   2   69.89   11.50
   2  -8   2   56.59   19.30
   2  -8   2   80.19   12.50
   2  -8   2   77.99   11.50
   2  -8   2   69.09   12.60
  -3   8  -2   49.90    9.70
  -3   8  -2   91.49   11.20
  -3   8  -2   77.69   10.90
  -3   8  -2   83.49   16.10
  -3   8  -2   73.39   11.60
  -3   8  -2   79.89   11.80
  -3   8  -2   59.19   13.60
   3  -8   2   78.19   11.30
   3  -8   2   66.19   12.40
   3  -8   2   54.39    9.60
   3  -8   2   83.89   15.90
  -4   8  -2    2.30    4.20
  -4   8  -2   -4.20    6.00
  -4   8  -2    5.00    4.40
  -4   8  -2    1.00    4.10
  -4   8  -2    0.10    6.40
  -4   8  -2   -6.60    3.70
  -4   8  -2    1.80    3.50
   4  -8   2    1.20    5.80
   4  -8   2   -2.30    5.50
  -5   8  -2   29.20   10.70
  -5   8  -2   23.20    5.40
  -5   8  -2   29.10    7.00
  -5   8  -2   28.80    6.80
  -5   8  -2   12.50    8.20
   5  -8   2    8.40    7.60
  -6   8  -2   -0.90    3.60
  -6   8  -2    5.20    7.40
  -6   8  -2    3.10    3.10
  -6   8  -2   -2.40    2.80
  -6   8  -2    2.10    6.00
   6  -8   2  -13.20    5.30
  -7   8  -2  165.38   14.70
  -7   8  -2  160.18   19.30
  -7   8  -2  176.08   18.40
  -7   8  -2  196.88    9.10
   7  -8   2  196.58   29.80
  -8   8  -2   41.80   10.70
  -8   8  -2   38.60    9.60
  -8   8  -2   41.50   12.20
   8  -8   2   19.80   12.70
  -9   8  -2   30.90    9.00
  -9   8  -2   31.50    9.40
  -9   8  -2   35.50   10.80
  -9   8  -2   43.80    6.10
   9  -8   2   38.90   14.50
 -10   8  -2   29.80    6.20
 -10   8  -2   23.10    4.90
 -10   8  -2   12.30    7.00
 -10   8  -2   -1.10    7.40
 -10   8  -2   11.70    8.30
  10  -8   2   13.20   13.30
  11  -8   2   -1.90   11.20
   8   7  -2   44.70   14.30
   8   7  -2   35.40   16.80
   8   7  -2   56.59   16.40
  -8  -7   2   34.80   14.00
  -8  -7   2    1.10   16.50
  -8  -7   2   71.79   24.50
  -8  -7   2   71.99   17.40
   7   7  -2   35.50   13.80
   7   7  -2   55.19   19.90
   7   7  -2   52.49   12.80
   7   7  -2   21.00   12.20
   7   7  -2   55.19   17.30
  -7  -7   2   52.39   14.90
  -7  -7   2   31.80   11.70
  -7  -7   2   31.10   13.30
  -7  -7   2   30.60   12.70
  -7  -7   2   29.10   13.30
  -7  -7   2   34.60   22.20
   6   7  -2   19.10   12.50
   6   7  -2   14.80   10.30
   6   7  -2    1.40    9.20
   6   7  -2   16.70    9.20
   6   7  -2    8.90   10.40
  -6  -7   2    0.40   10.20
  -6  -7   2   -2.10    7.50
  -6  -7   2   13.10    8.60
  -6  -7   2    3.40    8.40
  -6  -7   2   -9.20    8.90
  -6  -7   2   -2.80    8.50
   5   7  -2  209.48   23.60
   5   7  -2  245.88   27.30
   5   7  -2  248.78   27.40
   5   7  -2  266.17   29.60
   5   7  -2  247.28   25.10
  -5  -7   2  247.78   25.80
  -5  -7   2  263.97   27.50
  -5  -7   2  264.67   24.40
  -5  -7   2  290.47   27.60
  -5  -7   2  254.37   25.80
  -5  -7   2  285.97   32.20
   4   7  -2   77.79   19.70
   4   7  -2   62.69   14.20
   4   7  -2   45.50   13.60
   4   7  -2   74.49   17.30
  -4  -7   2   74.59   19.40
  -4  -7   2   92.39   15.40
  -4  -7   2   70.89   17.20
  -4  -7   2   78.29   16.10
  -4  -7   2   75.09   15.80
   3   7  -2   -9.30    4.80
   3   7  -2    6.90    8.10
   3   7  -2   12.60    8.80
   3   7  -2   -2.50    5.80
   3   7  -2    9.50    9.00
  -3  -7   2   -0.50    5.70
  -3  -7   2    2.20    9.00
  -3  -7   2   -2.90    5.90
  -3  -7   2   -5.30    5.60
  -3  -7   2    6.20    6.90
  -3  -7   2   -1.40    6.40
   2   7  -2  144.59   21.50
   2   7  -2  162.08   19.60
   2   7  -2  143.29   20.90
   2   7  -2  171.38   18.10
  -2  -7   2  160.48   19.00
  -2  -7   2  163.78   16.50
  -2  -7   2  177.48   17.60
  -2  -7   2  181.68   20.10
  -2  -7   2  178.68   21.40
  -2  -7   2  151.98   16.40
   1   7  -2   52.39   13.00
   1   7  -2   43.30   12.00
   1   7  -2   54.19   12.50
   1   7  -2   75.59   14.90
   1   7  -2   49.70   11.20
  -1  -7   2   50.89   10.00
  -1  -7   2   42.70   10.10
  -1  -7   2   66.89   11.40
  -1  -7   2   49.30   13.70
  -1  -7   2   42.50   10.80
  -1  -7   2   60.79   11.50
   0   7  -2    3.50    5.80
   0   7  -2   -5.10    4.90
   0   7  -2   -2.00    4.30
   0   7  -2    0.10    4.50
   0   7  -2    8.00    6.80
   0   7  -2    4.20    5.70
   0  -7   2   -1.10    3.60
   0  -7   2    3.30    6.40
   0  -7   2   -0.10    5.60
   0  -7   2    0.90    3.90
   0  -7   2   -1.40    3.80
   0  -7   2   -1.80    4.90
  -1   7  -2   56.69   10.30
  -1   7  -2   44.40   10.20
  -1   7  -2   54.49   13.40
  -1   7  -2   55.09   10.20
  -1   7  -2   55.69   10.70
   1  -7   2   52.99    8.60
   1  -7   2   57.99   12.90
   1  -7   2   68.29   12.10
   1  -7   2   53.19   10.30
   1  -7   2   50.09   10.80
   1  -7   2   59.09   10.00
   1  -7   2   56.89    7.30
  -2   7  -2  526.15   30.90
  -2   7  -2  532.35   22.40
  -2   7  -2  526.65   30.30
  -2   7  -2  537.05   25.30
  -2   7  -2  515.05   25.50
  -2   7  -2  513.75   22.60
  -2   7  -2  531.75   24.20
   2  -7   2  544.85   30.30
   2  -7   2  526.65   21.60
   2  -7   2  511.15   23.10
   2  -7   2  544.45   26.00
   2  -7   2  530.25   24.30
  -3   7  -2    7.00    4.50
  -3   7  -2    3.10    5.40
  -3   7  -2    0.00    3.50
  -3   7  -2    3.70    5.50
  -3   7  -2    2.80    4.10
  -3   7  -2    3.50    4.10
   3  -7   2    4.60    4.20
   3  -7   2    3.80    5.10
   3  -7   2    8.30    4.80
   3  -7   2    5.90    5.20
  -4   7  -2   65.69    7.40
  -4   7  -2   71.99   11.80
  -4   7  -2   62.69   12.40
  -4   7  -2   70.49    7.60
  -4   7  -2   56.89   12.50
   4  -7   2   34.10   10.00
   4  -7   2   73.39   13.00
  -5   7  -2  112.09   16.00
  -5   7  -2  115.79    7.60
  -5   7  -2  120.59    7.90
  -5   7  -2  119.79   18.10
  -5   7  -2  113.19   10.60
  -5   7  -2  129.49   15.50
   5  -7   2  108.89   17.30
  -6   7  -2  110.39   15.60
  -6   7  -2  105.49   16.80
  -6   7  -2  115.69   11.60
   6  -7   2  108.59   20.70
  -7   7  -2   86.19   16.10
  -7   7  -2   93.99   13.80
  -7   7  -2  107.79   12.50
   7  -7   2  119.49   23.00
  -8   7  -2   47.40   10.40
  -8   7  -2   42.90   11.50
  -8   7  -2   49.00   11.00
  -8   7  -2   51.69    5.80
  -8   7  -2   39.00    5.60
   8  -7   2   24.60   12.40
  -9   7  -2   36.10   10.40
  -9   7  -2   45.00    9.70
  -9   7  -2   50.59   12.00
   9  -7   2   47.30   18.00
 -10   7  -2    3.70    6.40
 -10   7  -2    3.70    4.30
 -10   7  -2   14.90    5.70
 -10   7  -2   -4.40    5.40
 -10   7  -2   -5.30    4.70
  10  -7   2   -2.70    8.30
 -11   7  -2   22.20    9.00
 -11   7  -2   35.00   11.20
 -11   7  -2   35.50    7.90
 -11   7  -2   22.30    9.70
  11  -7   2   22.40   14.70
   9   6  -2   92.69   18.50
   9   6  -2   86.49   24.90
   9   6  -2  129.89   21.60
   9   6  -2   66.19   23.00
   9   6  -2   65.99   15.50
  -9  -6   2   60.49   16.40
  -9  -6   2   72.09   22.80
  -9  -6   2   66.79   18.70
  -9  -6   2   85.99   19.00
   8   6  -2   79.89   16.60
   8   6  -2   66.19   16.20
   8   6  -2   77.19   15.60
   8   6  -2   81.09   20.50
   8   6  -2   94.49   23.90
   8   6  -2   76.49   21.20
  -8  -6   2  113.09   25.60
  -8  -6   2   87.29   16.80
  -8  -6   2   85.39   18.60
  -8  -6   2   59.49   16.00
  -8  -6   2   78.19   18.40
  -8  -6   2   77.49   21.00
   7   6  -2   65.89   15.90
   7   6  -2   87.19   17.40
   7   6  -2   67.79   20.50
   7   6  -2   60.69   16.20
   7   6  -2   82.39   19.30
  -7  -6   2   80.19   16.40
  -7  -6   2   64.09   18.60
  -7  -6   2   73.19   19.70
  -7  -6   2   75.69   22.80
  -7  -6   2   75.59   16.60
  -7  -6   2   58.59   15.90
   6   6  -2   -4.40    7.10
   6   6  -2   -2.30    5.90
   6   6  -2   -3.80    5.60
   6   6  -2  -24.10    8.10
   6   6  -2    2.00    8.90
  -6  -6   2   -8.90    4.80
  -6  -6   2    2.00    7.20
  -6  -6   2    0.30    8.30
  -6  -6   2   -3.20    4.20
  -6  -6   2   13.40    9.30
  -6  -6   2    1.40    8.30
   5   6  -2  306.07   28.90
   5   6  -2  355.26   27.10
   5   6  -2  328.37   27.10
   5   6  -2  355.26   32.30
   5   6  -2  289.17   26.70
  -5  -6   2  324.27   26.50
  -5  -6   2  337.77   28.20
  -5  -6   2  346.87   26.40
  -5  -6   2  320.27   27.70
  -5  -6   2  327.47   29.50
  -5  -6   2  262.87   29.20
   4   6  -2   32.30   10.70
   4   6  -2   24.50   10.20
   4   6  -2   19.10   10.60
   4   6  -2   41.10   12.00
   4   6  -2   33.80   11.50
  -4  -6   2   30.20   10.30
  -4  -6   2   23.70   12.10
  -4  -6   2   35.20   12.70
  -4  -6   2   31.10   12.20
  -4  -6   2   18.30   10.60
  -4  -6   2   48.80   20.40
   3   6  -2   57.49   14.00
   3   6  -2   67.79   13.80
   3   6  -2   81.69   17.10
   3   6  -2   67.69   13.20
   3   6  -2   59.49   16.40
  -3  -6   2   55.19   12.10
  -3  -6   2   89.09   15.50
  -3  -6   2   89.99   16.80
  -3  -6   2   46.40   13.10
  -3  -6   2   84.99   15.30
  -3  -6   2   79.09   17.50
   2   6  -2    6.50    6.70
   2   6  -2   -1.90    5.40
   2   6  -2    8.10    6.00
   2   6  -2    3.30    5.20
   2   6  -2   14.00    8.30
  -2  -6   2   -2.60    5.50
  -2  -6   2    7.00    6.50
  -2  -6   2    4.40    5.10
  -2  -6   2    7.70    6.10
  -2  -6   2    4.70    5.90
  -2  -6   2    7.60    6.20
   1   6  -2 2738.03   75.59
   1   6  -2 2691.73   73.19
   1   6  -2 2718.63   67.29
   1   6  -2 2717.83   74.39
   1   6  -2 2782.92   71.19
  -1  -6   2 2756.12   76.59
  -1  -6   2 2690.83   71.99
  -1  -6   2 2780.32   64.99
  -1  -6   2 2623.94   72.69
  -1  -6   2 2676.13   62.89
  -1  -6   2 2817.92   63.09
   0   6  -2 1897.01   50.29
   0   6  -2 1922.81   58.89
   0   6  -2 1960.80   57.79
   0   6  -2 2000.80   51.89
   0   6  -2 1954.20   54.19
   0   6  -2 1940.81   65.69
   0  -6   2 1878.41   58.09
   0  -6   2 1918.21   45.30
   0  -6   2 1958.70   46.60
   0  -6   2 2060.59   59.39
   0  -6   2 1955.40   47.40
   0  -6   2 1957.70   55.39
  -1   6  -2  382.06   19.30
  -1   6  -2  414.16   22.10
  -1   6  -2  400.36   25.00
  -1   6  -2  410.26   22.50
  -1   6  -2  387.06   19.70
  -1   6  -2  408.16   20.80
   1  -6   2  399.76   17.50
   1  -6   2  357.96   17.90
   1  -6   2  413.66   25.20
   1  -6   2  393.96   17.60
   1  -6   2  409.56   15.10
   1  -6   2  406.96   22.70
   1  -6   2  397.06   20.70
  -2   6  -2   -0.90    3.50
  -2   6  -2   -4.50    3.30
  -2   6  -2    3.90    4.20
  -2   6  -2   -1.40    4.30
  -2   6  -2    7.10    6.10
  -2   6  -2    7.10    4.80
   2  -6   2   -0.50    2.80
   2  -6   2   -3.60    3.50
   2  -6   2   -3.00    3.70
   2  -6   2    5.00    3.90
   2  -6   2    3.30    4.20
  -3   6  -2  763.82   24.60
  -3   6  -2  830.62   35.80
  -3   6  -2  782.32   23.80
  -3   6  -2  812.52   25.10
  -3   6  -2  829.22   34.10
  -3   6  -2  786.52   22.60
   3  -6   2  788.12   22.30
   3  -6   2  802.92   25.00
   3  -6   2  804.82   33.10
   3  -6   2  776.12   24.70
   3  -6   2  765.92   31.90
  -4   6  -2  300.47   20.10
  -4   6  -2  318.97   15.30
  -4   6  -2  318.37   20.70
  -4   6  -2  355.26   23.40
  -4   6  -2  313.37   11.60
  -4   6  -2  302.57   11.00
   4  -6   2  320.77   20.20
   4  -6   2  297.67   21.90
  -5   6  -2   -5.20    3.70
  -5   6  -2    2.70    3.70
  -5   6  -2   -5.70    3.20
  -5   6  -2   -1.50    4.60
   5  -6   2   -3.80    5.10
  -6   6  -2    8.60    6.30
  -6   6  -2    0.20    4.40
  -6   6  -2    5.00    4.60
   6  -6   2    7.80    7.20
  -7   6  -2   97.19    6.80
  -7   6  -2   79.69   13.70
  -7   6  -2   93.69    6.40
  -7   6  -2   98.89   13.70
  -7   6  -2   83.19   12.20
   7  -6   2   88.49   23.30
  -8   6  -2  351.06   14.40
  -8   6  -2  388.96   24.60
  -8   6  -2  363.56   19.70
  -8   6  -2  352.16   15.20
  -8   6  -2  372.76   23.90
   8  -6   2  393.76   33.90
  -9   6  -2   -3.50    3.30
  -9   6  -2    4.80    7.00
  -9   6  -2    3.80    6.30
  -9   6  -2    0.80    4.20
  -9   6  -2    8.40    4.80
   9  -6   2   -1.10   11.00
 -10   6  -2   36.40   13.80
 -10   6  -2   55.19    9.40
 -10   6  -2   67.19   12.50
 -10   6  -2   62.99    9.40
  10  -6   2   65.79   21.90
 -11   6  -2   19.70    9.50
 -11   6  -2    9.50    7.30
  11  -6   2   26.90   15.10
   9   5  -2  271.27   32.50
   9   5  -2  265.47   25.40
   9   5  -2  276.97   25.30
   9   5  -2  250.57   33.00
  -9  -5   2  247.98   38.70
  -9  -5   2  254.07   37.70
  -9  -5   2  291.57   27.70
  -9  -5   2  216.28   28.70
  -9  -5   2  188.98   29.10
  -9  -5   2  300.37   36.70
   8   5  -2    7.60   11.40
   8   5  -2    7.20    8.20
   8   5  -2   13.00    8.80
   8   5  -2   17.50   10.80
   8   5  -2   14.90   12.40
   8   5  -2    0.40    6.40
  -8  -5   2   13.00    9.40
  -8  -5   2   12.30    9.00
  -8  -5   2   -4.80    7.70
  -8  -5   2   14.50   11.40
  -8  -5   2  -21.90   12.60
  -8  -5   2   20.60   12.20
  -8  -5   2    8.90    6.60
   7   5  -2  708.53   44.80
   7   5  -2  707.53   41.70
   7   5  -2  694.93   38.40
   7   5  -2  700.93   38.50
  -7  -5   2  661.33   37.00
  -7  -5   2  674.83   47.70
  -7  -5   2  634.54   27.20
  -7  -5   2  676.63   44.50
  -7  -5   2  637.14   41.80
  -7  -5   2  668.73   38.70
  -7  -5   2  681.23   42.60
   6   5  -2  547.25   39.70
   6   5  -2  546.65   33.40
   6   5  -2  562.44   33.70
   6   5  -2  559.04   37.70
   6   5  -2  541.85   34.80
  -6  -5   2  435.96   51.39
  -6  -5   2  527.65   39.30
  -6  -5   2  531.95   32.70
  -6  -5   2  571.34   37.10
  -6  -5   2  560.04   36.80
  -6  -5   2  534.15   22.40
   5   5  -2  474.35   29.80
   5   5  -2  427.76   33.70
   5   5  -2  474.05   34.70
   5   5  -2  455.75   29.30
   5   5  -2  447.46   30.70
  -5  -5   2  469.95   33.70
  -5  -5   2  384.96   29.30
  -5  -5   2  445.46   30.90
  -5  -5   2  465.85   28.80
  -5  -5   2  492.05   36.80
  -5  -5   2  460.25   29.60
   4   5  -2  988.00   46.60
   4   5  -2 1047.20   45.00
   4   5  -2 1059.29   43.90
   4   5  -2 1098.99   43.10
   4   5  -2 1115.19   50.99
  -4  -5   2 1088.79   45.20
  -4  -5   2 1075.29   43.90
  -4  -5   2 1056.09   50.49
  -4  -5   2 1083.39   41.90
  -4  -5   2 1151.18   49.50
  -4  -5   2 1049.59   44.30
   3   5  -2  371.46   27.50
   3   5  -2  330.07   23.80
   3   5  -2  352.26   22.80
   3   5  -2  343.57   24.20
   3   5  -2  334.97   25.10
  -3  -5   2  324.77   24.60
  -3  -5   2  324.17   23.40
  -3  -5   2  345.27   21.90
  -3  -5   2  364.06   27.80
  -3  -5   2  323.27   22.60
  -3  -5   2  352.36   23.30
   2   5  -2  200.58   19.30
   2   5  -2  195.08   18.30
   2   5  -2  196.18   16.50
   2   5  -2  195.08   17.80
   2   5  -2  180.48   17.00
  -2  -5   2  191.08   16.60
  -2  -5   2  197.28   18.30
  -2  -5   2  206.68   19.80
  -2  -5   2  215.88   16.00
  -2  -5   2  221.38   17.20
  -2  -5   2  192.18   17.80
   1   5  -2    8.90    6.70
   1   5  -2    2.30    5.00
   1   5  -2   14.90    7.30
   1   5  -2   13.10    6.50
   1   5  -2   17.30    8.30
  -1  -5   2   12.90    7.60
  -1  -5   2    1.80    4.60
  -1  -5   2    9.60    6.00
  -1  -5   2   12.40    5.80
  -1  -5   2    6.40    5.50
   0   5  -2 2114.89   56.99
   0   5  -2 2282.47   54.79
   0   5  -2 2217.78   51.99
   0   5  -2 2171.28   50.59
   0   5  -2 2203.38   59.09
   0  -5   2 2070.59   48.70
   0  -5   2 2122.69   54.79
   0  -5   2 2242.58   49.20
   0  -5   2 2217.08   47.60
   0  -5   2 2227.48   49.20
   0  -5   2 2217.28   58.99
   0  -5   2 2193.48   58.59
  -1   5  -2  225.58   15.80
  -1   5  -2  195.18   13.20
  -1   5  -2  229.58   17.60
  -1   5  -2  223.38   15.30
  -1   5  -2  196.08   12.20
  -1   5  -2  204.48   14.40
   1  -5   2  206.38   13.90
   1  -5   2  194.68   15.00
   1  -5   2  207.68   16.70
   1  -5   2  194.38   12.20
   1  -5   2  191.48   13.30
   1  -5   2  207.48   10.00
   1  -5   2  205.98    9.80
  -2   5  -2  115.79   13.70
  -2   5  -2  110.69   10.20
  -2   5  -2  136.09   13.80
  -2   5  -2  119.69    8.80
  -2   5  -2  111.89    8.80
  -2   5  -2  109.79    9.90
  -2   5  -2  113.49    9.90
   2  -5   2  145.59   11.20
   2  -5   2  110.09   12.30
   2  -5   2  127.59    9.30
   2  -5   2  117.49    8.60
   2  -5   2   99.69   11.00
  -3   5  -2    1.40    2.40
  -3   5  -2   -2.90    2.40
  -3   5  -2    0.70    2.50
  -3   5  -2   12.80    6.90
  -3   5  -2    0.70    2.80
  -3   5  -2    3.00    5.30
  -3   5  -2    0.20    4.10
  -3   5  -2    0.40    2.80
   3  -5   2    1.60    5.40
   3  -5   2    4.20    4.70
  -4   5  -2  972.90   35.60
  -4   5  -2  966.30   32.70
  -4   5  -2  899.71   34.60
  -4   5  -2  935.11   27.00
   4  -5   2  944.91   38.00
  -5   5  -2  729.53   30.30
  -5   5  -2  672.93   25.10
  -5   5  -2  671.03   26.20
   5  -5   2  662.33   34.30
  -6   5  -2   57.99   10.70
  -6   5  -2   79.69   11.90
  -6   5  -2   62.69    5.10
  -6   5  -2   80.29    9.70
  -6   5  -2   83.09    5.60
  -6   5  -2   72.69   12.90
   6  -5   2   68.49   13.20
  -7   5  -2   -4.20    4.90
  -7   5  -2   -0.90    2.90
  -7   5  -2    4.10    3.30
   7  -5   2    0.10    8.90
  -8   5  -2   13.70    4.90
  -8   5  -2   18.70    5.50
  -8   5  -2   17.40    5.60
  -8   5  -2   16.20    7.50
   8  -5   2    9.70    8.40
  -9   5  -2  113.69   11.20
  -9   5  -2   75.89   12.80
  -9   5  -2   87.69   11.90
   9  -5   2  157.28   29.60
 -10   5  -2  113.69   13.70
 -10   5  -2  117.59   15.70
 -10   5  -2  114.79   13.40
  10  -5   2  133.39   24.00
 -11   5  -2  -16.90    6.80
 -11   5  -2   11.30    8.10
  11  -5   2   -3.30    9.40
  10   4  -2   12.40   12.40
  10   4  -2   -7.30    7.20
  10   4  -2    0.20   10.20
 -10  -4   2    7.90    8.00
 -10  -4   2   -0.90   13.80
 -10  -4   2   -6.10    8.90
 -10  -4   2   -8.00    7.70
   9   4  -2  131.19   26.00
   9   4  -2  148.79   21.50
   9   4  -2  116.89   19.00
   9   4  -2  163.68   24.60
   9   4  -2  156.68   27.70
   9   4  -2  142.69   19.00
  -9  -4   2  142.19   19.40
  -9  -4   2  174.08   29.10
  -9  -4   2  159.88   27.50
  -9  -4   2  168.18   26.00
  -9  -4   2  208.48   35.50
  -9  -4   2  152.88   23.70
   8   4  -2  296.17   31.30
   8   4  -2  292.97   24.90
   8   4  -2  270.27   26.40
   8   4  -2  267.67   20.50
   8   4  -2  260.87   28.60
   8   4  -2  275.47   23.80
  -8  -4   2  258.27   29.10
  -8  -4   2  288.17   25.00
  -8  -4   2  300.97   27.00
  -8  -4   2  258.07   19.90
  -8  -4   2  338.97   30.40
  -8  -4   2  298.57   30.30
  -8  -4   2  296.07   31.60
   7   4  -2  240.08   25.50
   7   4  -2  250.77   23.10
   7   4  -2  248.98   19.80
   7   4  -2  230.88   21.40
   7   4  -2  218.28   26.00
  -7  -4   2  178.38   25.60
  -7  -4   2  239.28   28.60
  -7  -4   2  231.18   31.40
  -7  -4   2  231.68   25.60
  -7  -4   2  231.78   21.80
  -7  -4   2  267.77   24.30
  -7  -4   2  219.38   17.20
   6   4  -2   57.19   12.60
   6   4  -2   54.09   12.70
   6   4  -2   60.89   15.30
   6   4  -2   66.89   15.30
   6   4  -2   44.20   11.40
  -6  -4   2   30.80   11.70
  -6  -4   2   73.39   14.80
  -6  -4   2   64.29   16.00
  -6  -4   2   69.09   17.00
  -6  -4   2   56.59    9.60
  -6  -4   2   39.60   11.40
  -6  -4   2   44.70   10.90
   5   4  -2    0.40    6.40
   5   4  -2   -0.30    4.70
   5   4  -2   -1.90    6.40
   5   4  -2    3.90    5.80
   5   4  -2    9.00    6.90
  -5  -4   2    3.60    4.10
  -5  -4   2   -4.80    5.70
  -5  -4   2    3.30    6.10
  -5  -4   2   -3.10    5.90
  -5  -4   2    6.90    6.00
  -5  -4   2    2.10    6.10
  -5  -4   2    1.20    4.80
   4   4  -2  673.03   33.30
   4   4  -2  657.33   36.70
   4   4  -2  637.64   34.50
   4   4  -2  640.04   31.10
   4   4  -2  701.13   31.60
  -4  -4   2  668.23   30.70
  -4  -4   2  680.03   37.80
  -4  -4   2  662.63   32.90
  -4  -4   2  655.73   22.60
  -4  -4   2  706.13   34.00
  -4  -4   2  727.83   36.50
  -4  -4   2  636.44   31.00
   3   4  -2  119.49   16.00
   3   4  -2  106.59   14.40
   3   4  -2  130.69   14.70
   3   4  -2  123.89   17.80
   3   4  -2  103.39   17.90
  -3  -4   2   98.39   13.70
  -3  -4   2  115.99   13.80
  -3  -4   2  114.79   18.70
  -3  -4   2  107.29   12.60
  -3  -4   2  125.09   14.40
  -3  -4   2   92.99   13.90
   2   4  -2  651.93   29.00
   2   4  -2  663.33   27.20
   2   4  -2  661.83   29.50
   2   4  -2  639.74   30.20
   2   4  -2  673.53   32.30
  -2  -4   2  718.23   30.40
  -2  -4   2  670.93   30.60
  -2  -4   2  678.33   27.90
  -2  -4   2  680.73   28.40
  -2  -4   2  630.64   25.90
  -2  -4   2  692.63   33.20
   1   4  -2   78.69   11.90
   1   4  -2   68.29   11.10
   1   4  -2  117.29   16.20
   1   4  -2   99.09   10.90
   1   4  -2   82.89   12.30
  -1  -4   2  105.69   12.80
  -1  -4   2  112.79   12.40
  -1  -4   2   87.49   13.60
  -1  -4   2   92.19   11.40
  -1  -4   2   84.29   10.40
  -1  -4   2   86.29   12.00
   0   4  -2  977.30   31.70
   0   4  -2  940.31   27.10
   0   4  -2  943.01   29.30
   0   4  -2  918.61   32.30
   0   4  -2  966.70   28.40
   0   4  -2  921.71   31.70
   0  -4   2  953.20   25.90
   0  -4   2  946.11   30.70
   0  -4   2  959.90   31.10
   0  -4   2  949.60   22.60
   0  -4   2  946.11   32.60
   0  -4   2  951.00   26.40
   0  -4   2  936.81   32.30
  -1   4  -2  536.35   19.20
  -1   4  -2  517.45   23.00
  -1   4  -2  555.84   24.50
  -1   4  -2  502.85   17.60
  -1   4  -2  507.75   16.50
  -1   4  -2  543.45   20.40
   1  -4   2  559.24   19.90
   1  -4   2  517.65   22.90
   1  -4   2  533.25   14.50
   1  -4   2  549.74   21.60
   1  -4   2  527.55   14.40
   1  -4   2  546.65   16.40
   1  -4   2  546.45   22.60
  -2   4  -2  148.09    9.30
  -2   4  -2  145.49    7.50
  -2   4  -2  149.69    8.10
  -2   4  -2  143.19    7.80
  -2   4  -2  154.08   15.10
  -2   4  -2  174.28   14.30
  -2   4  -2  155.08    9.80
   2  -4   2  132.99   11.70
   2  -4   2  156.48    8.60
   2  -4   2  148.39   12.40
  -3   4  -2    1.80    5.00
  -3   4  -2    4.40    4.40
  -3   4  -2    5.80    2.00
  -3   4  -2    7.10    3.70
  -3   4  -2    8.70    5.90
   3  -4   2    7.40    5.50
   3  -4   2   -3.60    4.30
  -4   4  -2  153.18   14.00
  -4   4  -2  181.48   14.50
  -4   4  -2  181.68   12.40
  -4   4  -2  167.48   11.30
   4  -4   2  144.69   15.50
  -5   4  -2   82.19    4.90
  -5   4  -2   78.99   11.70
  -5   4  -2   73.79    9.20
  -5   4  -2   74.19    4.90
  -5   4  -2   69.39   11.80
   5  -4   2   67.99   13.40
  -6   4  -2  633.84   18.40
  -6   4  -2  630.54   21.30
  -6   4  -2  628.84   32.40
  -6   4  -2  588.14   17.70
  -6   4  -2  625.64   26.50
   6  -4   2  668.83   27.70
   6  -4   2  612.84   35.00
  -7   4  -2   10.10    4.40
  -7   4  -2   11.40    5.10
  -7   4  -2   10.50    6.50
  -7   4  -2    4.00    3.40
   7  -4   2   11.20    6.20
   7  -4   2    5.40    9.10
  -8   4  -2   39.70    7.90
  -8   4  -2   36.00    9.50
  -8   4  -2   27.20    7.10
  -8   4  -2   35.50    7.40
  -8   4  -2   47.80    8.80
   8  -4   2   45.50   16.80
  -9   4  -2  199.38   16.30
  -9   4  -2  211.98   15.90
  -9   4  -2  218.08   15.30
  -9   4  -2  198.28   15.70
  -9   4  -2  221.78   17.80
   9  -4   2  227.28   34.20
 -10   4  -2   41.80    8.60
 -10   4  -2   54.29   11.10
 -10   4  -2   49.40   11.90
  10  -4   2   64.09   20.40
 -11   4  -2   18.50    8.60
 -11   4  -2   13.40    7.50
 -11   4  -2   -8.20    6.90
 -11   4  -2    7.70    6.70
  11  -4   2    1.40   11.00
 -12   4  -2   10.70    7.00
 -12   4  -2    6.00    5.30
 -12   4  -2   -6.20    9.50
  12  -4   2   14.50   14.70
  10   3  -2   62.09   17.30
  10   3  -2   53.69   12.90
  10   3  -2   64.69   18.30
  10   3  -2   58.69   15.80
 -10  -3   2   92.39   16.00
 -10  -3   2   52.19   14.60
 -10  -3   2   31.80   13.30
 -10  -3   2   66.99   19.40
 -10  -3   2   79.89   18.50
 -10  -3   2   81.49   20.40
   9   3  -2   18.10   10.10
   9   3  -2   39.30   14.00
   9   3  -2   29.90    9.00
   9   3  -2   22.90   11.10
   9   3  -2   31.90   10.80
  -9  -3   2   35.70   14.20
  -9  -3   2   20.30    9.40
  -9  -3   2    1.20   10.20
  -9  -3   2   16.00    9.20
  -9  -3   2   35.40   14.50
  -9  -3   2   32.00   15.80
   8   3  -2    4.30    6.40
   8   3  -2    5.80    8.30
   8   3  -2   12.00    9.70
   8   3  -2    7.10    6.50
   8   3  -2   -1.50    5.50
   8   3  -2    6.80    7.20
  -8  -3   2    0.50    7.00
  -8  -3   2    0.40    6.40
  -8  -3   2   10.50    9.70
  -8  -3   2    3.10    8.20
  -8  -3   2    3.90    5.30
  -8  -3   2   13.00    8.20
  -8  -3   2   -4.20    7.10
   7   3  -2   14.90    8.30
   7   3  -2   15.70    6.90
   7   3  -2   26.30   11.70
   7   3  -2   13.00    7.30
   7   3  -2    7.50    6.80
  -7  -3   2   24.70    9.50
  -7  -3   2   11.60    8.70
  -7  -3   2   16.90    8.90
  -7  -3   2   -5.20    4.90
  -7  -3   2   12.00    9.80
  -7  -3   2   20.60   10.50
   6   3  -2  670.33   34.50
   6   3  -2  712.63   33.30
   6   3  -2  732.73   40.90
   6   3  -2  727.33   32.80
  -6  -3   2  695.03   32.60
  -6  -3   2  708.13   41.10
  -6  -3   2  715.73   35.30
  -6  -3   2  704.63   38.90
  -6  -3   2  713.93   37.30
  -6  -3   2  682.43   29.40
   5   3  -2   74.79   12.30
   5   3  -2   67.59   14.40
   5   3  -2   85.89   14.70
   5   3  -2   95.49   14.30
   5   3  -2  100.19   17.50
  -5  -3   2  102.49   15.30
  -5  -3   2  113.79   16.50
  -5  -3   2  108.09   19.40
  -5  -3   2   80.59   12.60
  -5  -3   2   98.19   10.80
  -5  -3   2   81.89   14.80
   4   3  -2   23.10    7.70
   4   3  -2   20.60    7.90
   4   3  -2   30.70    9.10
   4   3  -2   39.40    9.50
   4   3  -2   17.60    7.70
  -4  -3   2   25.00    7.90
  -4  -3   2    9.20    6.60
  -4  -3   2   27.30   10.70
  -4  -3   2   26.30    6.20
  -4  -3   2   26.00    9.10
  -4  -3   2   20.20    7.00
   3   3  -2   38.90    8.90
   3   3  -2   33.60   10.00
   3   3  -2   31.20    8.90
   3   3  -2   45.50   10.70
   3   3  -2   63.69   12.10
  -3  -3   2   34.20    8.20
  -3  -3   2   46.00    7.20
  -3  -3   2   37.60    9.30
  -3  -3   2   28.00    8.00
  -3  -3   2   44.40    9.90
  -3  -3   2   31.50   10.30
   2   3  -2  344.87   19.20
   2   3  -2  335.77   19.50
   2   3  -2  330.77   20.90
   2   3  -2  346.87   18.10
   2   3  -2  318.07   19.70
  -2  -3   2  341.17   18.90
  -2  -3   2  371.56   18.30
  -2  -3   2  375.26   19.60
  -2  -3   2  375.36   19.60
  -2  -3   2  348.27   21.70
   1   3  -2  528.45   27.90
   1   3  -2  569.24   22.30
   1   3  -2  540.35   20.50
  -1  -3   2  549.45   20.90
  -1  -3   2  569.14   23.20
  -1  -3   2  563.54   23.10
  -1  -3   2  564.04   24.70
  -1  -3   2  581.74   24.10
   0   3  -2  593.44   22.30
   0   3  -2  594.84   21.30
   0   3  -2  629.24   18.50
   0   3  -2  592.34   21.90
   0   3  -2  603.84   22.50
   0   3  -2  605.54   19.20
   0  -3   2  593.04   22.40
   0  -3   2  597.34   17.20
   0  -3   2  589.04   22.70
   0  -3   2  605.94   21.00
   0  -3   2  599.04   18.20
   0  -3   2  594.84   18.10
  -1   3  -2  629.34   23.10
  -1   3  -2  618.04   21.90
  -1   3  -2  649.34   16.80
  -1   3  -2  645.34   17.20
  -1   3  -2  668.73   20.10
  -1   3  -2  657.23   15.30
  -1   3  -2  633.14   19.10
   1  -3   2  642.14   19.50
   1  -3   2  656.53   14.10
   1  -3   2  652.03   15.40
   1  -3   2  639.04   18.40
   1  -3   2  591.84   22.90
   1  -3   2  640.64   14.30
   1  -3   2  660.33   22.10
  -2   3  -2 5534.75   82.29
  -2   3  -2 5712.83   85.79
  -2   3  -2 5756.82   98.79
  -2   3  -2 5570.34   86.29
  -2   3  -2 5837.62   96.69
  -2   3  -2 5552.74   81.39
  -2   3  -2 5698.93   86.49
  -2   3  -2 5494.35   93.99
   2  -3   2 5502.05   94.29
   2  -3   2 5591.94   97.39
  -3   3  -2  243.18   12.10
  -3   3  -2  271.67   15.20
  -3   3  -2  246.08   15.00
   3  -3   2  252.47   12.30
   3  -3   2  250.37   16.70
  -4   3  -2  162.28    6.60
  -4   3  -2  164.38    9.90
  -4   3  -2  156.98    6.70
  -4   3  -2  155.48   12.40
  -4   3  -2  171.38   14.70
  -4   3  -2  174.08    8.30
   4  -3   2  170.38   13.10
   4  -3   2  163.08   15.70
  -5   3  -2  143.19    9.80
  -5   3  -2  131.99    8.10
  -5   3  -2  134.99    8.50
  -5   3  -2  128.99   13.60
  -5   3  -2  146.19    8.50
  -5   3  -2  139.79   14.70
  -5   3  -2  138.19    9.10
   5  -3   2  131.19   15.70
   5  -3   2  120.09   11.50
   5  -3   2  133.99    9.40
  -6   3  -2  184.08   11.70
  -6   3  -2  181.78   12.00
  -6   3  -2  193.98   14.00
  -6   3  -2  181.58    9.20
  -6   3  -2  173.28   10.90
  -6   3  -2  207.28   18.30
  -6   3  -2  189.28   12.50
   6  -3   2  177.78   10.60
   6  -3   2  169.18   18.90
   6  -3   2  182.28   13.70
  -7   3  -2   61.49   10.50
  -7   3  -2   46.50    8.80
  -7   3  -2   52.29    9.30
  -7   3  -2   59.89    9.20
  -7   3  -2   48.30    8.90
   7  -3   2   53.09    9.70
   7  -3   2   44.70   13.80
   7  -3   2   54.69    8.50
  -8   3  -2   66.09   11.30
  -8   3  -2   72.69   11.10
  -8   3  -2   77.29   12.50
  -8   3  -2   74.89   12.10
  -8   3  -2   87.29   12.40
   8  -3   2   87.69   10.20
   8  -3   2   86.89   11.90
   8  -3   2   74.99   13.60
   8  -3   2   99.89   28.40
  -9   3  -2   14.00    7.10
  -9   3  -2   14.90    7.40
  -9   3  -2   16.20    8.00
  -9   3  -2    9.90    7.40
   9  -3   2    1.80    6.30
   9  -3   2   22.10    7.50
   9  -3   2   21.10   12.30
 -10   3  -2  144.19   19.90
 -10   3  -2  157.78   16.80
 -10   3  -2  142.39   16.00
 -10   3  -2  148.29   16.80
  10  -3   2  126.99   26.30
  10  -3   2  156.58   17.00
  10  -3   2  177.78   16.00
 -11   3  -2    3.20    9.20
 -11   3  -2   13.00    8.70
 -11   3  -2   11.50    9.00
 -11   3  -2    0.80    5.90
  11  -3   2   -7.10    7.30
  11  -3   2   17.30    8.30
 -12   3  -2   48.90   12.80
 -12   3  -2   42.20   13.20
 -12   3  -2   46.90   14.50
 -12   3  -2   52.49   13.70
  12  -3   2   54.39   14.40
  12  -3   2   61.99   20.00
  11   2  -2   -5.30    6.40
  11   2  -2    3.20    9.20
 -11  -2   2   -1.00   10.80
 -11  -2   2   -0.60    6.60
 -11  -2   2   13.30   14.90
 -11  -2   2    3.30    8.10
 -11  -2   2    0.80   16.00
  10   2  -2    8.50    9.80
  10   2  -2   16.50    8.10
  10   2  -2   17.60   10.30
  10   2  -2   22.50   11.80
 -10  -2   2   37.30   19.80
 -10  -2   2   23.60   13.50
 -10  -2   2   25.00   12.50
 -10  -2   2   24.40   12.70
 -10  -2   2   23.90    8.90
 -10  -2   2   19.90    8.60
   9   2  -2   33.70   10.30
   9   2  -2   42.40   13.90
   9   2  -2   39.80   12.60
   9   2  -2   25.70   10.80
  -9  -2   2   38.30   13.60
  -9  -2   2   13.60    8.20
  -9  -2   2   23.60   10.60
  -9  -2   2   48.70   14.40
  -9  -2   2   23.00   10.60
   8   2  -2  358.26   25.40
   8   2  -2  408.06   24.80
   8   2  -2  397.26   30.30
   8   2  -2  340.47   29.30
  -8  -2   2  324.77   28.30
  -8  -2   2  363.36   24.90
  -8  -2   2  384.56   27.70
  -8  -2   2  363.26   31.90
  -8  -2   2  373.56   33.80
  -8  -2   2  362.86   23.60
   7   2  -2   56.39   12.90
   7   2  -2   28.90    9.70
   7   2  -2   17.50    7.30
   7   2  -2   20.20    8.00
   7   2  -2   26.90   10.70
   7   2  -2   37.40    8.40
  -7  -2   2   22.00    7.50
  -7  -2   2   10.70    7.50
  -7  -2   2   16.70    7.80
  -7  -2   2   14.30    9.00
  -7  -2   2   26.70   11.30
   6   2  -2 1205.28   41.20
   6   2  -2 1254.27   51.09
   6   2  -2 1233.98   48.30
   6   2  -2 1192.68   43.20
   6   2  -2 1219.08   40.70
   6   2  -2 1235.88   34.70
  -6  -2   2 1222.18   41.70
  -6  -2   2 1231.08   40.60
  -6  -2   2 1293.47   49.90
  -6  -2   2 1222.68   46.90
  -6  -2   2 1258.97   44.30
  -6  -2   2 1237.08   51.79
   5   2  -2 2208.48   66.39
   5   2  -2 2221.28   56.19
   5   2  -2 2150.18   63.39
   5   2  -2 2167.88   58.49
   5   2  -2 2144.89   55.09
  -5  -2   2 2167.28   66.89
  -5  -2   2 2136.99   57.09
  -5  -2   2 2282.57   56.59
  -5  -2   2 2190.88   54.99
  -5  -2   2 2229.08   61.99
  -5  -2   2 2264.17   64.69
   4   2  -2  209.28   18.60
   4   2  -2  205.78   15.10
   4   2  -2  213.78   15.50
   4   2  -2  200.38   17.20
   4   2  -2  217.38   17.00
  -4  -2   2  205.48   19.00
  -4  -2   2  205.28   13.90
  -4  -2   2  192.38   16.60
  -4  -2   2  196.38   15.00
  -4  -2   2  209.28   15.70
  -4  -2   2  245.18   18.80
   3   2  -2  261.87   16.10
   3   2  -2  252.97   17.60
   3   2  -2  278.07   17.40
   3   2  -2  255.07   15.50
   3   2  -2  252.67   18.50
  -3  -2   2  235.38   15.20
  -3  -2   2  262.27   16.10
  -3  -2   2  251.47   19.00
  -3  -2   2  264.77   17.70
  -3  -2   2  266.27   17.20
  -3  -2   2  274.37   13.90
   2   2  -2  307.37   15.90
   2   2  -2  329.37   15.70
   2   2  -2  317.47   17.10
   2   2  -2  326.77   17.80
   2   2  -2  318.57   18.30
  -2  -2   2  339.27   19.30
  -2  -2   2  332.77   16.10
  -2  -2   2  323.17   16.20
  -2  -2   2  312.47   17.20
  -2  -2   2  333.67   16.90
  -2  -2   2  335.27   12.70
   1   2  -2 5608.34  101.69
   1   2  -2 5935.41   98.49
   1   2  -2 5829.72   93.79
   1   2  -2 5736.03   99.39
   1   2  -2 5794.82   96.69
  -1  -2   2 5842.32  101.79
  -1  -2   2 5222.78  102.69
  -1  -2   2 5728.83   97.59
  -1  -2   2 5805.72   94.29
  -1  -2   2 5865.81   94.99
   0   2  -2 3019.80   53.29
   0   2  -2 2780.32   53.89
   0   2  -2 2845.12   53.89
   0   2  -2 2840.82   50.19
   0   2  -2 2893.11   49.99
   0  -2   2 2926.61   54.29
   0  -2   2 2963.10   54.29
   0  -2   2 2892.61   52.39
   0  -2   2 2908.31   49.30
   0  -2   2 2921.21   47.50
   0  -2   2 2937.11   49.60
  -1   2  -2   44.80    5.80
  -1   2  -2   39.00    5.50
  -1   2  -2   53.79    4.10
  -1   2  -2   53.69    4.90
  -1   2  -2   50.29    4.30
  -1   2  -2   51.69    5.20
   1  -2   2   46.10    6.10
   1  -2   2   58.29    6.50
   1  -2   2   49.70    4.50
   1  -2   2   56.59    3.20
   1  -2   2   38.20    5.30
   1  -2   2   54.79    3.50
   1  -2   2   47.20    5.30
  -2   2  -2  248.78    6.60
  -2   2  -2  259.37    8.70
  -2   2  -2  242.28   12.20
  -2   2  -2  252.57   10.10
  -2   2  -2  246.98    6.50
  -2   2  -2  251.37   13.00
  -2   2  -2  252.97    8.50
   2  -2   2  235.68   13.20
   2  -2   2  242.98    8.50
   2  -2   2  237.48   12.30
   2  -2   2  245.88    9.90
  -3   2  -2  167.18    8.40
  -3   2  -2  183.08    7.90
  -3   2  -2  175.38    7.00
  -3   2  -2  175.18   11.00
  -3   2  -2  182.08    7.10
  -3   2  -2  181.38    8.60
  -3   2  -2  172.28   12.40
   3  -2   2  173.58   13.20
   3  -2   2  182.08   13.60
  -4   2  -2    8.90    3.50
  -4   2  -2    8.50    5.60
  -4   2  -2    7.70    3.90
  -4   2  -2   11.40    5.30
  -4   2  -2   12.00    4.00
   4  -2   2    7.80    6.40
   4  -2   2    4.40    5.40
   4  -2   2   19.40    4.70
   4  -2   2    7.30    4.80
  -5   2  -2  191.28   13.00
  -5   2  -2  191.08   12.80
  -5   2  -2  184.78   11.70
  -5   2  -2  171.68   10.90
  -5   2  -2  206.28   16.80
  -5   2  -2  202.98   13.30
   5  -2   2  180.38   17.20
   5  -2   2  186.78   13.10
   5  -2   2  189.78   11.90
   5  -2   2  196.48   15.00
  -6   2  -2  933.41   32.20
  -6   2  -2  963.80   29.30
  -6   2  -2  932.81   30.50
  -6   2  -2  928.71   32.40
  -6   2  -2  937.81   34.20
   6  -2   2  970.20   30.10
   6  -2   2  929.81   33.10
   6  -2   2  966.50   29.80
   6  -2   2  988.30   42.40
  -7   2  -2  162.28   17.40
  -7   2  -2  183.68   16.20
  -7   2  -2  151.48   12.90
  -7   2  -2  195.08   16.10
  -7   2  -2  161.58   14.50
  -7   2  -2  174.48   13.90
   7  -2   2  164.28   15.50
   7  -2   2  170.88   13.70
   7  -2   2  165.08   13.00
  -8   2  -2  521.25   28.10
  -8   2  -2  535.65   28.40
  -8   2  -2  504.75   25.20
  -8   2  -2  514.45   23.00
  -8   2  -2  548.55   28.90
   8  -2   2  525.75   28.70
   8  -2   2  538.65   23.30
   8  -2   2  536.45   36.30
   8  -2   2  546.85   26.10
  -9   2  -2   44.90   12.70
  -9   2  -2   42.70   10.80
  -9   2  -2   66.49   23.50
   9  -2   2   51.09   12.30
   9  -2   2   88.59   13.60
   9  -2   2   88.59   22.10
   9  -2   2   45.80    9.10
 -10   2  -2   28.60    9.60
 -10   2  -2   17.30    9.70
 -10   2  -2    8.00    7.80
 -10   2  -2   54.89   12.60
  10  -2   2   43.80   10.50
  10  -2   2   27.10    9.80
  10  -2   2    0.90    8.30
 -11   2  -2   31.90   12.70
 -11   2  -2   56.99   14.30
 -11   2  -2   28.70   10.60
 -11   2  -2   29.70   11.50
  11  -2   2   27.20   14.90
  11  -2   2   53.69   14.30
  11  -2   2   30.40   10.70
 -12   2  -2    1.50    8.20
 -12   2  -2    7.10   16.60
 -12   2  -2   43.80   14.20
 -12   2  -2    1.90    6.20
 -12   2  -2   24.50   11.60
  12  -2   2   -1.20    9.70
  12  -2   2  -20.60    7.70
  11   1  -2  171.78   15.40
  11   1  -2  154.58   24.80
  11   1  -2  156.08   16.70
 -11  -1   2  216.78   25.70
 -11  -1   2  177.08   30.40
 -11  -1   2  152.38   24.50
 -11  -1   2  122.39   23.60
 -11  -1   2  182.38   16.90
  10   1  -2  227.98   17.70
  10   1  -2  190.68   18.00
  10   1  -2  281.07   26.60
  10   1  -2  252.77   27.10
 -10  -1   2  217.48   27.10
 -10  -1   2  258.27   25.70
 -10  -1   2  234.48   27.80
 -10  -1   2  232.38   26.60
 -10  -1   2  175.18   17.00
   9   1  -2  191.08   16.30
   9   1  -2  155.18   23.70
   9   1  -2  197.98   18.00
   9   1  -2  206.98   22.60
  -9  -1   2  178.88   26.20
  -9  -1   2  171.18   16.50
  -9  -1   2  187.68   21.90
  -9  -1   2  165.18   21.70
  -9  -1   2  161.48   23.90
   8   1  -2    2.50    5.20
   8   1  -2   -1.30    5.50
   8   1  -2    5.30    6.10
   8   1  -2    0.90    5.50
  -8  -1   2    8.20    8.00
  -8  -1   2    1.80    4.90
  -8  -1   2   -2.80    6.30
  -8  -1   2    7.20    7.30
   7   1  -2   -1.30    5.10
   7   1  -2   -2.00    4.00
   7   1  -2    5.40    6.90
   7   1  -2    6.40    7.20
  -7  -1   2  -12.10    5.70
  -7  -1   2   -1.80    5.80
  -7  -1   2    0.80    6.60
  -7  -1   2   -0.10    4.90
  -7  -1   2    0.60    5.00
  -7  -1   2   -3.50    4.80
   6   1  -2    6.60    5.70
   6   1  -2    6.20    5.10
   6   1  -2    6.70    6.20
   6   1  -2   11.30    6.30
  -6  -1   2   22.00    7.40
  -6  -1   2    1.60    6.50
  -6  -1   2    3.80    4.40
  -6  -1   2   16.50    6.50
  -6  -1   2   10.00    6.50
  -6  -1   2   14.50    7.50
   5   1  -2  336.57   18.20
   5   1  -2  353.36   18.40
   5   1  -2  337.97   22.80
   5   1  -2  375.46   22.80
   5   1  -2  347.47   19.70
  -5  -1   2  345.67   18.40
  -5  -1   2  355.36   21.50
  -5  -1   2  380.56   23.10
  -5  -1   2  391.06   24.60
  -5  -1   2  325.07   19.40
  -5  -1   2  368.46   20.80
   4   1  -2   10.40    5.80
   4   1  -2    2.10    5.70
   4   1  -2    2.50    4.70
   4   1  -2    1.70    4.20
   4   1  -2    1.80    4.30
  -4  -1   2    2.80    4.80
  -4  -1   2   -2.60    3.60
  -4  -1   2   -2.90    4.20
  -4  -1   2   -2.10    4.70
  -4  -1   2    4.40    4.60
   3   1  -2   48.10    9.50
   3   1  -2   63.69    8.10
   3   1  -2   81.79   12.10
   3   1  -2   56.19    7.70
   3   1  -2   73.29   10.60
  -3  -1   2   75.69    9.70
  -3  -1   2   74.89    8.30
  -3  -1   2   65.19   10.80
  -3  -1   2   59.89    9.00
  -3  -1   2   65.69    8.80
   2   1  -2 1294.17   29.70
   2   1  -2 1279.67   30.50
   2   1  -2 1237.48   31.10
   2   1  -2 1244.68   33.70
  -2  -1   2 1249.18   32.70
  -2  -1   2 1268.07   30.40
  -2  -1   2 1357.96   29.90
  -2  -1   2 1281.57   31.60
  -2  -1   2 1251.77   34.20
  -2  -1   2 1216.08   30.00
   1   1  -2 3843.52   63.69
   1   1  -2 3768.52   61.59
   1   1  -2 3745.43   62.69
   1   1  -2 3644.84   64.79
   1   1  -2 3741.33   64.39
  -1  -1   2 3644.94   65.19
  -1  -1   2 3736.23   64.19
  -1  -1   2 3792.42   63.29
  -1  -1   2 3794.72   61.69
  -1  -1   2 3705.23   62.39
   0   1  -2  168.88    7.30
   0   1  -2  182.28    7.80
   0   1  -2  184.38    7.80
   0   1  -2  180.78    6.80
   0   1  -2  173.78    7.70
   0   1  -2  187.78    7.00
   0  -1   2  177.48    7.90
   0  -1   2  167.58    7.60
   0  -1   2  181.08    6.90
   0  -1   2  179.08    6.60
   0  -1   2  180.58    8.00
   0  -1   2  174.68    7.30
  -1   1  -2  139.39    5.40
  -1   1  -2  142.19    6.20
  -1   1  -2  130.09    5.00
  -1   1  -2  133.99    5.70
  -1   1  -2  141.79    6.10
  -1   1  -2  139.09    7.50
   1  -1   2  139.59    5.00
   1  -1   2  139.19    6.00
   1  -1   2  132.29    5.60
   1  -1   2  149.69    7.90
   1  -1   2  151.38    7.90
   1  -1   2  136.69    6.10
   1  -1   2  136.29    4.70
  -2   1  -2  582.64   14.30
  -2   1  -2  597.94   16.30
  -2   1  -2  567.14   19.00
  -2   1  -2  597.04   14.10
  -2   1  -2  580.24   17.10
  -2   1  -2  577.54   15.70
   2  -1   2  583.94   12.70
   2  -1   2  600.74   17.30
   2  -1   2  572.44   15.30
   2  -1   2  587.04   16.70
   2  -1   2  580.24   12.50
  -3   1  -2 3722.43   71.99
  -3   1  -2 3867.41   68.39
  -3   1  -2 3783.02   66.09
  -3   1  -2 3828.62   63.39
  -3   1  -2 3794.32   67.19
  -3   1  -2 3826.12   64.09
   3  -1   2 3744.23   59.99
   3  -1   2 3811.42   74.19
   3  -1   2 3726.13   59.69
   3  -1   2 3770.22   68.99
   3  -1   2 3810.32   65.99
   3  -1   2 3842.42   66.19
  -4   1  -2  471.05   20.50
  -4   1  -2  518.25   19.20
  -4   1  -2  500.65   18.00
  -4   1  -2  499.15   22.70
  -4   1  -2  501.05   18.60
  -4   1  -2  506.15   20.60
   4  -1   2  468.05   23.40
   4  -1   2  527.35   19.80
   4  -1   2  494.15   15.10
   4  -1   2  494.75   21.40
   4  -1   2  486.95   15.10
   4  -1   2  548.65   24.20
  -5   1  -2 2233.38   58.09
  -5   1  -2 2213.58   51.39
  -5   1  -2 2276.17   54.79
  -5   1  -2 2070.79   53.69
  -5   1  -2 2315.17   49.99
  -5   1  -2 2282.87   48.80
   5  -1   2 2225.88   60.79
   5  -1   2 2175.48   47.90
   5  -1   2 2234.58   43.40
   5  -1   2 2258.77   43.70
   5  -1   2 2229.98   51.89
   5  -1   2 2268.07   56.59
  -6   1  -2  227.58   14.40
  -6   1  -2  229.18   15.40
  -6   1  -2  235.58   16.70
  -6   1  -2  236.78   17.90
  -6   1  -2  232.88   18.60
  -6   1  -2  242.58   17.60
   6  -1   2  229.18   18.20
   6  -1   2  233.38   11.80
   6  -1   2  228.48   12.00
   6  -1   2  235.18   14.20
   6  -1   2  212.38   15.50
   6  -1   2  234.88   20.40
  -7   1  -2    8.80    6.40
  -7   1  -2    8.30    6.50
  -7   1  -2    2.00    4.60
  -7   1  -2   11.40    6.80
  -7   1  -2    6.40    5.80
   7  -1   2    7.40    4.50
   7  -1   2    7.40    3.70
   7  -1   2    4.60    5.20
   7  -1   2    8.90    6.60
   7  -1   2    1.50    7.40
  -8   1  -2   43.40   11.80
  -8   1  -2   42.60   11.70
  -8   1  -2   45.00   10.60
  -8   1  -2   36.70   11.40
   8  -1   2   39.90    8.60
   8  -1   2   40.80   12.40
   8  -1   2   49.00    7.10
   8  -1   2   42.20   12.10
   8  -1   2   34.80    9.60
  -9   1  -2  123.19   19.20
  -9   1  -2  127.49   20.00
  -9   1  -2   97.69   17.90
  -9   1  -2  128.79   17.70
   9  -1   2  122.69   17.60
   9  -1   2  117.79   23.40
   9  -1   2  134.29   20.30
   9  -1   2  130.09    8.90
 -10   1  -2   11.40    7.70
 -10   1  -2    2.60    7.70
 -10   1  -2   -1.40    9.00
 -10   1  -2   -0.90    7.60
  10  -1   2   12.20    9.10
  10  -1   2   38.10   15.10
  10  -1   2   13.60    8.80
 -11   1  -2   18.60   11.30
 -11   1  -2   21.70   12.10
 -11   1  -2   35.80   17.50
 -11   1  -2   47.40   15.40
 -11   1  -2    9.70    8.50
  11  -1   2   18.20   12.00
  11  -1   2   19.40   20.60
  11  -1   2   26.40   10.90
  11   0  -2   36.90   11.90
  11   0  -2   34.60    6.90
 -11   0   2   42.50   14.70
 -11   0   2   40.00    9.40
 -11   0   2   39.80   13.80
 -11   0   2   21.60   10.40
 -11   0   2   49.80   15.20
  10   0  -2  251.77   15.90
  10   0  -2  260.57   25.00
  10   0  -2  250.87   15.10
 -10   0   2  254.07   26.40
 -10   0   2  261.17   25.80
 -10   0   2  272.27   24.30
 -10   0   2  285.87   28.30
 -10   0   2  263.27   18.60
   9   0  -2   23.80    9.50
   9   0  -2   33.70    7.90
   9   0  -2   48.20    8.40
   9   0  -2   48.30   12.60
  -9   0   2   47.80   14.50
  -9   0   2   24.80   11.00
  -9   0   2   41.10    9.50
  -9   0   2   45.10   12.90
  -9   0   2   40.00   11.60
   8   0  -2    3.20    7.00
   8   0  -2    7.20    6.20
   8   0  -2    6.30    5.00
   8   0  -2    2.10    4.10
  -8   0   2    5.40    6.40
  -8   0   2   12.20    6.00
  -8   0   2    4.40    7.80
  -8   0   2   10.70    8.90
  -8   0   2   -0.40    5.20
   7   0  -2   62.89   10.30
   7   0  -2   77.99   15.60
   7   0  -2   57.39    8.70
   7   0  -2   41.80   11.40
   7   0  -2   67.09   12.80
  -7   0   2   57.29   13.60
  -7   0   2   80.89   11.40
  -7   0   2   38.50    9.80
  -7   0   2   48.30   10.70
  -7   0   2   59.19   11.80
  -7   0   2   43.70   11.00
   6   0  -2  375.16   17.30
   6   0  -2  394.96   18.90
   6   0  -2  387.86   25.30
   6   0  -2  406.36   24.30
   6   0  -2  398.26   23.00
  -6   0   2  390.56   24.90
  -6   0   2  391.96   21.30
  -6   0   2  386.76   23.20
  -6   0   2  413.86   19.60
  -6   0   2  414.86   23.40
  -6   0   2  401.06   24.20
   5   0  -2   40.00    9.70
   5   0  -2   44.40    7.70
   5   0  -2   54.19    9.80
   5   0  -2   68.89   13.00
   5   0  -2   44.80    7.20
  -5   0   2   49.90   10.90
  -5   0   2   53.29    9.50
  -5   0   2   47.80   10.40
  -5   0   2   57.09   10.90
  -5   0   2   41.20    8.80
  -5   0   2   39.80    8.70
   4   0  -2  625.74   25.30
   4   0  -2  577.24   19.00
   4   0  -2  590.54   20.80
   4   0  -2  570.04   25.50
   4   0  -2  593.84   23.70
  -4   0   2  577.54   23.30
  -4   0   2  601.74   25.00
  -4   0   2  641.44   24.60
  -4   0   2  608.14   25.60
  -4   0   2  575.74   24.50
  -4   0   2  621.14   23.50
   3   0  -2  611.34   22.80
   3   0  -2  595.64   18.80
   3   0  -2  561.74   21.10
   3   0  -2  606.84   21.20
   3   0  -2  594.54   17.40
  -3   0   2  603.54   23.40
  -3   0   2  581.24   19.00
  -3   0   2  614.64   22.60
  -3   0   2  574.44   18.40
  -3   0   2  591.84   21.00
  -3   0   2  593.84   20.10
   2   0  -2  866.61   22.50
   2   0  -2  857.01   20.90
   2   0  -2  870.21   19.50
   2   0  -2  843.72   22.50
  -2   0   2  864.41   23.40
  -2   0   2  885.11   24.00
  -2   0   2  888.21   22.60
  -2   0   2  844.02   21.40
  -2   0   2  843.72   20.00
  -2   0   2  865.91   21.60
   1   0  -2   40.10    4.10
   1   0  -2   46.10    4.00
   1   0  -2   40.80    3.40
   1   0  -2   42.50    4.10
  -1   0   2   45.00    3.90
  -1   0   2   44.80    3.80
  -1   0   2   44.10    4.40
  -1   0   2   45.50    4.00
  -1   0  -2 1772.62   30.90
  -1   0  -2 1704.33   31.40
  -1   0  -2 1747.73   33.60
  -1   0  -2 1728.43   32.60
  -1   0  -2 1836.02   32.80
  -1   0  -2 1731.83   32.50
   1   0   2 1725.33   30.70
   1   0   2 1756.72   33.90
   1   0   2 1725.03   32.30
   1   0   2 1790.92   32.70
   1   0   2 1749.12   31.30
   1   0   2 1768.12   32.60
  -2   0  -2 1164.88   28.70
  -2   0  -2 1220.48   21.10
  -2   0  -2 1197.28   26.50
  -2   0  -2 1199.88   30.00
  -2   0  -2 1193.78   27.50
  -2   0  -2 1213.58   27.30
  -2   0  -2 1239.58   28.50
   2   0   2 1245.78   26.90
   2   0   2 1243.28   29.20
   2   0   2 1218.18   27.20
   2   0   2 1178.98   28.50
   2   0   2 1202.48   30.60
   2   0   2 1207.18   20.90
   2   0   2 1213.48   26.40
  -3   0  -2    0.00    2.70
  -3   0  -2    3.30    2.30
  -3   0  -2    4.40    3.40
  -3   0  -2    2.50    3.30
  -3   0  -2    1.60    3.90
  -3   0  -2   -2.90    3.20
  -3   0  -2    2.10    3.70
   3   0   2   -0.80    3.30
   3   0   2   -1.50    3.30
   3   0   2    1.10    2.10
   3   0   2   -0.20    3.20
   3   0   2   -1.30    2.90
   3   0   2    0.80    3.60
   3   0   2    3.00    3.10
  -4   0  -2  447.46   20.80
  -4   0  -2  439.06   21.50
  -4   0  -2  418.46   20.20
  -4   0  -2  432.56   19.00
  -4   0  -2  441.46   22.30
  -4   0  -2  477.25   18.80
  -4   0  -2  436.96   13.60
   4   0   2  462.05   23.10
   4   0   2  434.76   17.70
   4   0   2  444.16   13.60
   4   0   2  466.15   18.70
   4   0   2  488.85   23.00
   4   0   2  454.95   21.00
  -5   0  -2  220.68   17.00
  -5   0  -2  184.08   16.50
  -5   0  -2  211.88   16.00
  -5   0  -2  191.68   15.40
  -5   0  -2  193.98   14.70
  -5   0  -2  193.18   10.00
   5   0   2  166.18   16.20
   5   0   2  200.08   17.50
   5   0   2  180.48   16.70
   5   0   2  195.08   15.30
   5   0   2  197.78   13.20
  -6   0  -2  689.33   28.70
  -6   0  -2  715.83   34.90
  -6   0  -2  704.53   20.70
  -6   0  -2  670.23   30.90
  -6   0  -2  665.03   31.90
  -6   0  -2  674.63   30.50
   6   0   2  709.43   25.70
   6   0   2  671.33   30.10
   6   0   2  647.24   25.10
   6   0   2  686.63   25.00
   6   0   2  677.73   33.50
   6   0   2  702.23   34.10
  -7   0  -2    7.10    7.10
  -7   0  -2   -4.30    3.50
  -7   0  -2   -3.40    4.40
  -7   0  -2    5.10    6.60
  -7   0  -2    0.40    3.00
  -7   0  -2   11.00    6.90
   7   0   2   -0.90    4.70
   7   0   2   -0.40    6.00
   7   0   2   -3.30    5.60
   7   0   2    1.70    4.70
   7   0   2    4.00    4.80
   7   0   2    0.80    4.20
  -8   0  -2   10.50    8.10
  -8   0  -2    5.90    7.50
  -8   0  -2   13.20    7.70
  -8   0  -2    4.20    6.30
   8   0   2   12.80    7.40
   8   0   2   10.80    5.40
   8   0   2   19.30   11.90
   8   0   2    3.00    6.90
   8   0   2   17.70    7.00
   8   0   2    6.90    5.10
  -9   0  -2   39.70   13.70
  -9   0  -2   18.50   10.60
  -9   0  -2   30.20   11.50
  -9   0  -2   77.49   14.80
   9   0   2   70.19   14.10
   9   0   2   44.70   13.30
   9   0   2   54.59   10.20
   9   0   2   49.90   16.50
   9   0   2   41.70    8.50
 -10   0  -2  229.18   23.10
 -10   0  -2  213.08   25.70
 -10   0  -2  202.28   29.10
 -10   0  -2  190.98   26.70
 -10   0  -2  223.18   24.60
  10   0   2  218.48   22.50
  10   0   2  212.78   15.10
  10   0   2  209.58   15.40
  10   0   2  197.78   27.60
  10   0   2  175.58   27.10
 -11   0  -2   47.00   14.20
 -11   0  -2   22.30   10.40
 -11   0  -2   10.60   12.40
 -11   0  -2   36.40   17.40
 -11   0  -2   48.90   14.30
  11   0   2   29.80    7.00
  11   0   2   42.20   13.40
  11   0   2   28.60    6.50
  11   0   2   40.30   14.00
  11   0   2   47.30   18.50
  12  -1  -2   12.60   10.70
  12  -1  -2   -7.50    8.50
 -12   1   2   14.80   10.80
 -12   1   2    8.70   10.90
  11  -1  -2   48.20   13.10
  11  -1  -2   34.00   12.50
 -11   1   2   33.00    8.90
 -11   1   2   65.29   17.30
 -11   1   2   40.70   12.70
 -11   1   2   65.69   17.40
 -11   1   2   47.80   14.00
 -10   1   2   84.89   15.60
 -10   1   2  106.79   11.90
 -10   1   2   81.29   16.00
 -10   1   2   47.10   14.00
 -10   1   2   64.49   22.60
   9  -1  -2  202.38   18.70
   9  -1  -2  205.08   30.70
  -9   1   2  206.88   20.50
  -9   1   2  202.28   19.20
  -9   1   2  209.78   21.70
  -9   1   2  212.78   15.70
  -9   1   2  214.58   21.80
   8  -1  -2   59.09   16.60
   8  -1  -2   51.59    5.90
   8  -1  -2   59.59    9.80
   8  -1  -2   48.70   12.90
   8  -1  -2   58.59   12.80
  -8   1   2   42.80    8.80
  -8   1   2   62.09   12.90
  -8   1   2   55.59   12.40
  -8   1   2   49.40   11.30
  -8   1   2   32.20    9.10
   7  -1  -2  684.83   30.00
   7  -1  -2  673.53   19.00
   7  -1  -2  650.33   36.40
   7  -1  -2  707.53   24.20
   7  -1  -2  695.23   31.50
  -7   1   2  703.23   33.30
  -7   1   2  664.63   25.60
  -7   1   2  651.33   33.80
  -7   1   2  649.54   30.10
  -7   1   2  690.63   30.90
  -7   1   2  714.93   28.90
   6  -1  -2  256.17   10.60
   6  -1  -2  235.18   20.60
   6  -1  -2  238.68   10.90
   6  -1  -2  259.27   16.80
   6  -1  -2  254.27   17.40
  -6   1   2  279.07   16.30
  -6   1   2  220.08   17.60
  -6   1   2  265.67   17.40
  -6   1   2  255.47   17.10
  -6   1   2  234.38   19.10
  -6   1   2  223.38   16.00
   5  -1  -2   92.29   10.20
   5  -1  -2   76.39    6.00
   5  -1  -2   83.89    9.70
   5  -1  -2   69.69    6.20
   5  -1  -2   74.89   14.20
  -5   1   2   80.99   12.50
  -5   1   2   88.69   11.80
  -5   1   2   81.09   10.50
  -5   1   2   76.69   10.70
  -5   1   2   81.29    9.70
  -5   1   2   75.49    9.00
   4  -1  -2  389.76   17.10
   4  -1  -2  394.56   11.00
   4  -1  -2  402.36   11.60
   4  -1  -2  399.46   21.70
   4  -1  -2  418.56   17.20
  -4   1   2  377.16   19.90
  -4   1   2  394.66   20.70
  -4   1   2  392.46   18.10
  -4   1   2  404.06   15.00
  -4   1   2  409.66   16.30
   3  -1  -2  495.05   16.50
   3  -1  -2  493.95   21.30
   3  -1  -2  504.15   10.20
   3  -1  -2  501.45   10.60
  -3   1   2  515.85   21.30
  -3   1   2  519.45   15.20
  -3   1   2  503.95   13.80
  -3   1   2  519.55   16.30
  -3   1   2  496.05   17.00
   2  -1  -2 1158.38   30.50
   2  -1  -2 1227.88   23.70
  -2   1   2 1204.98   21.80
  -2   1   2 1235.78   30.70
  -2   1   2 1215.58   20.80
  -2   1   2 1167.58   23.10
   1  -1  -2 2431.96   42.10
   1  -1  -2 2351.76   37.30
   1  -1  -2 2299.37   34.60
   1  -1  -2 2313.07   34.50
  -1   1   2 2333.87   37.40
  -1   1   2 2330.27   35.60
  -1   1   2 2395.76   41.70
  -1   1   2 2392.06   37.40
  -1   1   2 2263.37   35.80
   0  -1  -2 2373.06   38.30
   0  -1  -2 2372.56   40.10
   0  -1  -2 2329.07   41.50
   0  -1  -2 2336.17   40.80
   0   1   2 2348.17   40.10
   0   1   2 2302.37   41.70
   0   1   2 2367.66   38.60
   0   1   2 2331.27   40.60
   0   1   2 2397.46   40.80
  -1  -1  -2  108.69    7.50
  -1  -1  -2  111.09    9.00
  -1  -1  -2  108.39    8.40
  -1  -1  -2  115.89    8.50
  -1  -1  -2  116.19    7.30
   1   1   2  110.09    7.50
   1   1   2  124.69    8.80
   1   1   2  106.39    9.00
   1   1   2  121.49    7.30
   1   1   2  112.89    8.30
   1   1   2  100.69    8.00
  -2  -1  -2   31.20    6.40
  -2  -1  -2   34.30    6.20
  -2  -1  -2   32.10    4.90
  -2  -1  -2   33.70    6.90
  -2  -1  -2   25.20    6.20
  -2  -1  -2   46.50   10.50
   2   1   2   30.90    6.00
   2   1   2   29.60    6.00
   2   1   2   34.60    7.80
   2   1   2   33.30    5.10
   2   1   2   28.00    6.10
   2   1   2   19.10    4.80
  -3  -1  -2 1655.13   49.10
  -3  -1  -2 1650.33   39.90
  -3  -1  -2 1682.03   38.20
  -3  -1  -2 1622.44   35.00
  -3  -1  -2 1727.63   45.40
  -3  -1  -2 1673.53   46.40
  -3  -1  -2 1652.93   44.60
   3   1   2 1717.93   47.30
   3   1   2 1690.23   35.60
   3   1   2 1657.33   39.40
   3   1   2 1660.53   43.70
   3   1   2 1686.93   40.00
   3   1   2 1646.34   40.90
   3   1   2 1652.73   39.00
  -4  -1  -2  123.69   11.70
  -4  -1  -2  118.09   13.80
  -4  -1  -2  118.49   13.20
  -4  -1  -2  121.29   13.20
  -4  -1  -2  103.89   10.40
  -4  -1  -2  105.99    9.00
  -4  -1  -2  100.99   16.60
   4   1   2  112.09   12.70
   4   1   2  110.89   15.50
   4   1   2  115.39   11.70
   4   1   2  107.19   11.90
   4   1   2  116.49    9.50
   4   1   2   82.09   11.10
  -5  -1  -2 1098.59   30.20
  -5  -1  -2 1151.78   37.30
  -5  -1  -2 1107.89   42.60
  -5  -1  -2 1162.88   44.00
  -5  -1  -2 1086.69   41.40
  -5  -1  -2 1102.09   36.00
  -5  -1  -2 1154.28   40.60
   5   1   2 1134.39   34.00
   5   1   2 1162.48   39.80
   5   1   2 1130.09   35.70
   5   1   2 1147.79   30.70
   5   1   2 1185.68   37.10
   5   1   2 1136.09   44.30
   5   1   2 1178.28   41.20
  -6  -1  -2    4.30    5.10
  -6  -1  -2   -6.00    4.20
  -6  -1  -2   -3.00    4.70
  -6  -1  -2   -2.70    3.80
  -6  -1  -2    2.10    4.70
  -6  -1  -2    1.20    4.20
  -6  -1  -2   -1.10    5.10
   6   1   2   -7.50    3.90
   6   1   2    8.10    6.00
   6   1   2    1.20    3.60
   6   1   2   -5.70    3.30
   6   1   2    3.10    4.70
   6   1   2   -5.30    3.20
   6   1   2    0.80    4.90
  -7  -1  -2   82.29    9.70
  -7  -1  -2   82.09   15.30
  -7  -1  -2  100.49   19.30
  -7  -1  -2   91.49   14.90
  -7  -1  -2   88.69   18.50
  -7  -1  -2  121.59   17.90
  -7  -1  -2   74.69   15.70
   7   1   2  110.89   18.30
   7   1   2   88.89   13.90
   7   1   2  112.99   19.50
   7   1   2   96.59   15.20
   7   1   2   94.89   13.40
   7   1   2   97.49   11.70
  -8  -1  -2   10.00    5.20
  -8  -1  -2   11.80    8.30
  -8  -1  -2    1.00    8.00
  -8  -1  -2   -4.60    6.00
  -8  -1  -2    6.60    6.90
  -8  -1  -2   26.30    9.70
   8   1   2   -4.80    5.40
   8   1   2    6.40    5.30
   8   1   2    4.70    5.80
   8   1   2    1.70    6.50
   8   1   2    9.90    8.40
   8   1   2    9.30    8.50
  -9  -1  -2  259.07   16.10
  -9  -1  -2  268.47   26.50
  -9  -1  -2  218.28   25.50
  -9  -1  -2  285.97   27.60
  -9  -1  -2  246.18   23.70
  -9  -1  -2  230.78   26.70
   9   1   2  289.57   44.30
   9   1   2  253.37   17.80
   9   1   2  257.27   19.40
   9   1   2  271.37   25.10
   9   1   2  248.78   19.80
   9   1   2  250.27   27.10
 -10  -1  -2   60.19   16.40
 -10  -1  -2   57.79    9.40
 -10  -1  -2   49.40   16.20
 -10  -1  -2   69.99   16.90
 -10  -1  -2   87.29   19.50
  10   1   2   58.39   12.40
  10   1   2   62.49   15.90
  10   1   2   62.09   11.90
  10   1   2   61.59   17.00
 -11  -1  -2   -7.80   10.30
 -11  -1  -2   -4.70    8.10
 -11  -1  -2   10.20   10.50
 -11  -1  -2   -1.00   14.20
  11   1   2   12.70    8.40
  11   1   2   -4.20    5.90
  12  -2  -2   35.00   11.50
  12  -2  -2   34.70   11.80
 -12   2   2   28.40   11.80
 -12   2   2   65.39   15.30
 -12   2   2   26.30   12.60
 -12   2   2   42.60   12.20
  11  -2  -2    5.40    5.80
  11  -2  -2   -1.90    7.30
 -11   2   2   -7.70    7.70
 -11   2   2  -14.90    6.40
 -11   2   2    4.20    7.10
 -11   2   2    4.20    5.50
 -11   2   2   -2.60    5.20
  10  -2  -2   59.39   17.90
  10  -2  -2   59.49   11.40
  10  -2  -2   52.89   12.40
 -10   2   2   57.69   18.90
 -10   2   2   78.59   14.60
 -10   2   2   64.49   10.30
 -10   2   2   62.69   14.40
 -10   2   2   67.69   15.00
   9  -2  -2   21.80   12.10
   9  -2  -2   35.00    9.40
   9  -2  -2   24.90    9.00
  -9   2   2   18.30    8.90
  -9   2   2   16.60    7.50
  -9   2   2   14.20    8.90
  -9   2   2   36.40   10.10
  -9   2   2   19.60    7.00
   8  -2  -2  251.77   17.40
   8  -2  -2  240.18   25.30
  -8   2   2  232.98   18.10
  -8   2   2  232.28   19.40
  -8   2   2  266.97   19.80
  -8   2   2  233.38   15.70
  -8   2   2  258.17   17.70
   7  -2  -2    0.90    6.10
   7  -2  -2    7.10    4.70
  -7   2   2    0.00    4.10
  -7   2   2    0.20    4.50
  -7   2   2    4.60    4.50
  -7   2   2    9.10    4.80
  -7   2   2    4.00    4.70
  -7   2   2    2.00    4.50
   6  -2  -2  619.64   33.30
   6  -2  -2  640.34   23.20
  -6   2   2  644.24   22.40
  -6   2   2  582.54   26.50
  -6   2   2  643.64   25.70
  -6   2   2  628.84   24.10
  -6   2   2  564.64   31.80
   5  -2  -2   21.10    5.10
   5  -2  -2    9.60    6.70
  -5   2   2    9.90    4.20
  -5   2   2   12.50    7.60
  -5   2   2   14.50    4.50
  -5   2   2   11.70    4.50
  -5   2   2    5.80    4.50
   4  -2  -2    7.00    3.30
   4  -2  -2    6.20    5.90
   4  -2  -2   10.20    3.80
  -4   2   2    9.00    2.80
  -4   2   2    2.80    5.00
  -4   2   2    4.60    2.90
  -4   2   2    7.20    3.30
  -4   2   2    5.60    3.60
   3  -2  -2  614.34   24.80
  -3   2   2  640.14   17.80
  -3   2   2  636.64   24.40
   2  -2  -2  674.83   23.00
  -2   2   2  663.33   22.00
  -2   2   2  664.43   20.40
   1  -2  -2  551.24   14.60
   1  -2  -2  560.24   10.40
   1  -2  -2  542.25   10.80
   1  -2  -2  492.15   14.40
  -1   2   2  560.74   14.40
  -1   2   2  555.24   15.20
  -1   2   2  559.74   16.70
  -1   2   2  563.54   17.10
  -1   2   2  555.04   12.30
  -1   2   2  567.14   13.70
  -1   2   2  590.44   18.90
   0  -2  -2  215.38   11.60
   0  -2  -2  215.78   10.60
   0  -2  -2  225.68   11.80
   0  -2  -2  216.68   10.60
   0  -2  -2  217.18   11.20
   0  -2  -2  221.68    9.20
   0   2   2  200.98   11.40
   0   2   2  232.28   11.30
   0   2   2  217.38    9.50
   0   2   2  225.48   11.00
   0   2   2  206.38   11.70
   0   2   2  215.98   10.90
  -1  -2  -2 9801.52  155.18
  -1  -2  -2 9621.24  149.39
  -1  -2  -2 9710.93  149.09
  -1  -2  -2 8956.20  150.98
  -1  -2  -2 9615.64  150.08
  -1  -2  -2 9521.05  152.38
   1   2   2 9521.15  148.69
   1   2   2 9927.21  151.48
   1   2   2 9693.73  151.18
   1   2   2 9364.66  154.68
   1   2   2 9663.43  151.88
   1   2   2 9645.73  147.29
  -2  -2  -2  185.08   12.60
  -2  -2  -2  210.48   12.50
  -2  -2  -2  244.68   17.80
  -2  -2  -2  230.88   15.00
   2   2   2  178.98   16.10
   2   2   2  184.68   13.50
   2   2   2  205.98   15.70
   2   2   2  214.08    9.50
   2   2   2  232.98   18.10
   2   2   2  223.68   15.90
   2   2   2  188.68   12.10
  -3  -2  -2   12.00    6.20
  -3  -2  -2   19.50    6.00
  -3  -2  -2   21.20   10.30
  -3  -2  -2   23.70    8.10
  -3  -2  -2    7.80    6.30
  -3  -2  -2   18.60    7.00
  -3  -2  -2   25.30    5.50
   3   2   2   14.50    5.80
   3   2   2   23.30    7.50
   3   2   2   17.80    7.30
   3   2   2   21.70    6.70
   3   2   2   28.70    8.50
  -4  -2  -2  395.96   18.90
  -4  -2  -2  416.06   23.80
  -4  -2  -2  387.96   17.70
  -4  -2  -2  395.06   25.50
  -4  -2  -2  391.96   23.90
  -4  -2  -2  405.56   24.40
  -4  -2  -2  386.96   21.10
   4   2   2  406.26   20.40
   4   2   2  394.06   19.10
   4   2   2  397.56   19.40
   4   2   2  402.66   22.20
   4   2   2  431.56   22.10
   4   2   2  389.46   23.40
   4   2   2  409.86   26.20
  -5  -2  -2 1562.44   42.20
  -5  -2  -2 1569.54   43.10
  -5  -2  -2 1645.44   52.69
  -5  -2  -2 1559.34   47.60
  -5  -2  -2 1654.33   55.29
  -5  -2  -2 1606.34   56.49
  -5  -2  -2 1509.55   52.39
   5   2   2 1533.75   43.70
   5   2   2 1554.04   52.09
   5   2   2 1555.74   42.00
   5   2   2 1598.04   48.70
   5   2   2 1597.94   56.79
   5   2   2 1583.64   46.20
   5   2   2 1633.24   47.60
  -6  -2  -2   14.20    5.80
  -6  -2  -2    6.30    7.00
  -6  -2  -2   10.20    7.40
  -6  -2  -2   18.10    9.20
  -6  -2  -2   11.60    5.70
  -6  -2  -2    8.70    7.20
  -6  -2  -2    6.00    7.40
   6   2   2    8.40    6.00
   6   2   2    6.10    5.30
   6   2   2   11.90    7.90
   6   2   2   12.20    7.20
   6   2   2   28.80    9.10
   6   2   2   20.40    8.60
   6   2   2   11.20    6.00
  -7  -2  -2   15.40   10.20
  -7  -2  -2   30.10   10.40
  -7  -2  -2   19.10    7.10
  -7  -2  -2   26.30   11.30
  -7  -2  -2   23.60   10.10
  -7  -2  -2   17.10    8.80
  -7  -2  -2   36.30   11.90
   7   2   2   16.50    7.70
   7   2   2   28.30    8.70
   7   2   2   14.60    8.20
   7   2   2    4.20    8.90
   7   2   2   17.50    7.10
   7   2   2   30.60   10.30
   7   2   2    8.80    7.70
  -8  -2  -2   26.70   11.00
  -8  -2  -2   31.80   12.60
  -8  -2  -2   47.50    9.90
  -8  -2  -2   32.60   12.10
  -8  -2  -2   39.70   13.70
  -8  -2  -2   41.40   10.80
  -8  -2  -2   34.00   11.30
   8   2   2   38.90   11.10
   8   2   2   10.50    9.40
   8   2   2   38.40   14.60
   8   2   2   14.70    8.70
   8   2   2   58.99   12.10
   8   2   2   41.90    8.90
  -9  -2  -2   -6.70    5.80
  -9  -2  -2   -2.50    4.20
  -9  -2  -2   11.90   11.20
  -9  -2  -2  -14.00    7.00
  -9  -2  -2    0.90    8.50
  -9  -2  -2   16.40   14.00
   9   2   2   -6.30    5.00
   9   2   2   -9.50    6.80
   9   2   2    2.90    9.40
   9   2   2    6.50    7.30
   9   2   2    2.80    6.20
   9   2   2   -6.10    7.30
 -10  -2  -2    5.40    5.50
 -10  -2  -2   14.70   11.50
 -10  -2  -2    9.10   11.90
 -10  -2  -2  -15.90    6.00
 -10  -2  -2   -1.50    6.70
 -10  -2  -2   -1.40    9.10
  10   2   2    1.80    5.80
  10   2   2   10.90    9.60
  10   2   2  -19.50    7.20
  10   2   2   -4.00    5.40
  10   2   2    5.10    9.40
 -11  -2  -2   18.10    7.60
 -11  -2  -2   -4.00    9.70
 -11  -2  -2    6.90    9.30
 -11  -2  -2   30.50   16.50
  11   2   2    7.70    9.20
  11   2   2   11.00   10.10
  11   2   2   21.90    9.50
  12  -3  -2   -5.00    6.80
 -12   3   2    9.10    8.40
 -12   3   2   -2.10    6.20
 -12   3   2    9.60    8.40
 -12   3   2   16.80    9.70
  11  -3  -2   -6.00    5.10
 -11   3   2  -10.30    6.40
 -11   3   2   -1.60    6.40
 -11   3   2    7.40    6.50
 -11   3   2    2.70    4.50
 -11   3   2    9.60    8.30
  10  -3  -2  187.28   32.50
  10  -3  -2  173.38   15.70
 -10   3   2  168.28   16.40
 -10   3   2  141.79   16.30
 -10   3   2  169.88   17.80
 -10   3   2  172.98   19.20
 -10   3   2  179.78   14.20
   9  -3  -2   26.30   13.40
   9  -3  -2    5.80    4.80
  -9   3   2   -1.20    4.60
  -9   3   2    7.30    6.40
  -9   3   2   11.30    6.20
  -9   3   2    3.40    5.30
  -9   3   2   -4.20    5.70
   8  -3  -2   11.40    6.30
   8  -3  -2   25.10    6.30
   8  -3  -2   22.20   12.30
  -8   3   2   36.00    8.40
  -8   3   2   17.70    6.70
  -8   3   2   40.40    8.30
  -8   3   2   16.10    7.00
  -8   3   2   20.20    7.30
   7  -3  -2   12.60    8.70
   7  -3  -2   31.50    6.00
   7  -3  -2   38.40    6.80
  -7   3   2   22.50    6.00
  -7   3   2   48.90    8.80
  -7   3   2   35.00    7.20
  -7   3   2   39.80    9.10
   6  -3  -2  161.68   18.10
  -6   3   2  133.59    8.90
  -6   3   2  167.28   10.40
  -6   3   2  137.79   10.20
  -6   3   2  146.79    9.70
   5  -3  -2  548.75   29.60
  -5   3   2  562.34   28.40
  -5   3   2  536.45   14.20
  -5   3   2  538.95   13.40
  -5   3   2  542.75   19.10
   4  -3  -2   11.80    8.60
  -4   3   2   11.10    5.40
  -4   3   2   12.60    5.00
  -4   3   2   14.80    6.10
   3  -3  -2  182.48   14.50
  -3   3   2  163.38   13.00
  -3   3   2  169.58   11.80
   2  -3  -2  947.31   31.40
   2  -3  -2 1041.70   30.20
  -2   3   2 1060.99   21.40
  -2   3   2 1058.59   17.40
  -2   3   2 1052.89   27.90
  -2   3   2 1074.29   30.20
  -2   3   2 1031.30   22.60
  -2   3   2 1058.89   30.40
   1  -3  -2  128.59    9.00
   1  -3  -2  132.49    6.40
   1  -3  -2  139.99    5.90
   1  -3  -2  136.69   12.60
   1  -3  -2  136.69    8.90
  -1   3   2  128.29    9.30
  -1   3   2  132.59   11.00
  -1   3   2  127.79    8.30
  -1   3   2  118.49    9.20
  -1   3   2  145.49    8.90
  -1   3   2  134.49    7.30
  -1   3   2  137.49    8.70
   0  -3  -2 2286.87   59.19
   0  -3  -2 2376.86   47.30
   0  -3  -2 2411.66   48.50
   0  -3  -2 2354.46   50.59
   0  -3  -2 2359.26   44.10
   0   3   2 2370.26   45.90
   0   3   2 2329.17   51.89
   0   3   2 2273.07   49.40
   0   3   2 2327.97   52.39
   0   3   2 2194.58   53.29
   0   3   2 2374.76   48.80
  -1  -3  -2 1510.15   39.10
  -1  -3  -2 1495.15   35.80
  -1  -3  -2 1471.25   42.60
  -1  -3  -2 1448.56   39.10
  -1  -3  -2 1470.65   41.10
  -1  -3  -2 1506.45   38.30
   1   3   2 1481.95   43.20
   1   3   2 1414.46   40.20
   1   3   2 1505.65   40.90
   1   3   2 1463.45   45.90
   1   3   2 1439.06   39.20
  -2  -3  -2   88.69   12.70
  -2  -3  -2   67.59    9.60
  -2  -3  -2   78.39   11.40
  -2  -3  -2   72.59   11.30
  -2  -3  -2   79.19   12.50
  -2  -3  -2   72.59   11.10
   2   3   2   75.39   10.10
   2   3   2   82.89   13.90
   2   3   2   85.09   12.80
   2   3   2   99.89   13.40
   2   3   2   95.89   10.80
   2   3   2   63.49   10.40
  -3  -3  -2  501.15   28.30
  -3  -3  -2  453.15   24.90
  -3  -3  -2  430.86   24.50
  -3  -3  -2  459.85   22.40
  -3  -3  -2  449.76   25.70
  -3  -3  -2  456.45   22.00
   3   3   2  495.15   23.60
   3   3   2  450.15   27.40
   3   3   2  418.96   23.60
   3   3   2  455.95   16.60
   3   3   2  497.85   26.50
   3   3   2  480.95   22.90
  -4  -3  -2 1069.79   35.80
  -4  -3  -2 1011.50   36.60
  -4  -3  -2 1053.89   43.00
  -4  -3  -2  989.00   40.00
  -4  -3  -2 1011.80   40.60
  -4  -3  -2 1065.89   45.00
   4   3   2 1022.30   30.60
   4   3   2 1041.70   39.20
   4   3   2 1059.39   42.00
   4   3   2 1028.00   35.40
   4   3   2 1073.39   37.80
   4   3   2 1022.50   44.50
  -5  -3  -2   85.09   14.90
  -5  -3  -2   77.69   16.10
  -5  -3  -2   89.89   13.70
  -5  -3  -2  101.39   18.00
  -5  -3  -2   88.99   16.40
  -5  -3  -2  107.79   14.00
   5   3   2  102.49   15.60
   5   3   2   93.09   11.10
   5   3   2   85.79   14.20
   5   3   2  105.59   15.80
   5   3   2   82.79   13.80
   5   3   2   91.69   13.00
   5   3   2   91.79   16.10
  -6  -3  -2  559.24   35.40
  -6  -3  -2  589.64   31.60
  -6  -3  -2  542.05   36.20
  -6  -3  -2  551.44   33.50
  -6  -3  -2  520.45   26.40
  -6  -3  -2  565.84   35.00
   6   3   2  549.45   27.70
   6   3   2  593.64   32.70
   6   3   2  507.85   26.70
   6   3   2  597.44   38.40
   6   3   2  572.84   34.60
   6   3   2  528.95   29.40
   6   3   2  535.55   27.10
  -7  -3  -2    4.60    8.40
  -7  -3  -2    8.00    7.00
  -7  -3  -2    4.10    5.70
  -7  -3  -2   -0.90    7.30
  -7  -3  -2    5.30    7.40
  -7  -3  -2    3.70    8.70
   7   3   2   -3.50    6.20
   7   3   2    6.20    6.50
   7   3   2   -3.10    4.90
   7   3   2   10.10    9.70
   7   3   2   -0.20    7.60
   7   3   2    3.80    5.60
   7   3   2    6.60    7.20
  -8  -3  -2   31.20   11.80
  -8  -3  -2   29.10    9.50
  -8  -3  -2   41.00   13.40
  -8  -3  -2   24.00   11.40
  -8  -3  -2   12.30   10.50
  -8  -3  -2   13.90   10.80
   8   3   2   17.10    8.60
   8   3   2   32.00   12.20
   8   3   2   30.60    9.60
   8   3   2   34.60    9.10
   8   3   2   16.80   11.30
   8   3   2    4.60   10.40
  -9  -3  -2   18.20   12.50
  -9  -3  -2    0.20    7.00
  -9  -3  -2    2.90    6.20
  -9  -3  -2   -1.20    9.10
  -9  -3  -2    8.90   12.30
  -9  -3  -2   16.60   21.40
   9   3   2    2.20    7.30
   9   3   2    1.60    5.20
   9   3   2    3.60    8.60
   9   3   2   11.00   10.60
   9   3   2   -9.20    6.60
 -10  -3  -2  113.09   28.00
 -10  -3  -2  196.48   27.30
 -10  -3  -2  146.69   30.90
 -10  -3  -2  188.68   32.80
 -10  -3  -2  144.69   25.70
 -10  -3  -2  150.18   16.90
  10   3   2  211.48   26.70
  10   3   2  159.68   17.70
  10   3   2  120.29   25.40
  10   3   2  142.29   19.80
 -12   4   2   33.10   12.10
 -12   4   2   29.70   11.10
 -12   4   2   24.10    8.30
  11  -4  -2  183.68   32.00
 -11   4   2  166.68   21.00
 -11   4   2  135.99   11.90
 -11   4   2  128.89   13.90
 -11   4   2  150.28   19.20
 -11   4   2  148.09   13.20
 -11   4   2  148.59   14.20
  10  -4  -2    2.30   10.30
 -10   4   2   20.90    7.10
 -10   4   2   12.40    5.30
 -10   4   2   27.10    7.40
 -10   4   2   19.40    8.70
 -10   4   2   24.70    7.90
   9  -4  -2    9.00   10.30
  -9   4   2    2.50    5.10
  -9   4   2    4.70    5.70
  -9   4   2    0.90    4.50
  -9   4   2    0.20    4.80
   8  -4  -2    7.40   10.00
  -8   4   2   -2.90    4.20
  -8   4   2    2.50    3.90
   7  -4  -2   87.09   18.20
  -7   4   2   77.49    8.70
  -7   4   2   69.19    7.90
   6  -4  -2  304.27   24.90
  -6   4   2  324.77   23.50
  -6   4   2  300.27    9.60
  -6   4   2  309.17   10.30
  -6   4   2  307.37   17.80
  -6   4   2  310.17   16.70
   5  -4  -2 1006.50   41.40
  -5   4   2 1037.20   33.40
  -5   4   2 1011.20   39.20
  -5   4   2  974.80   34.60
  -5   4   2  952.90   35.00
   4  -4  -2  315.97   21.60
  -4   4   2  344.77   18.50
  -4   4   2  356.76   21.20
  -4   4   2  369.26   19.50
   3  -4  -2   31.00    8.00
   3  -4  -2   23.00    6.50
  -3   4   2   30.70    7.10
  -3   4   2   25.30    6.90
  -3   4   2   19.50    7.30
   2  -4  -2  105.39   10.80
  -2   4   2  127.39   12.40
  -2   4   2  125.39   10.40
  -2   4   2  120.49    8.30
  -2   4   2  117.89    9.20
  -2   4   2  112.99   10.50
  -2   4   2  100.59    6.30
  -2   4   2  108.39    7.60
   1  -4  -2   62.89    5.50
   1  -4  -2   59.39    8.80
   1  -4  -2   98.09   11.90
   1  -4  -2   60.39    6.00
   1  -4  -2   54.89    9.40
   1  -4  -2   63.29    8.90
  -1   4   2   59.09    7.00
  -1   4   2   52.89    9.30
  -1   4   2   63.49    8.90
  -1   4   2   58.29    6.80
  -1   4   2   64.49    8.40
  -1   4   2   75.19    8.50
   0  -4  -2  268.87   17.70
   0  -4  -2  291.87   17.80
   0  -4  -2  304.97   15.50
   0  -4  -2  278.77   16.90
   0  -4  -2  287.27   13.80
   0  -4  -2  300.57   16.10
   0   4   2  273.27   17.90
   0   4   2  292.87   17.10
   0   4   2  262.17   17.70
   0   4   2  295.97   17.40
   0   4   2  252.77   16.00
  -1  -4  -2    4.50    5.70
  -1  -4  -2    9.70    5.80
  -1  -4  -2   20.30    6.90
  -1  -4  -2   -0.30    4.70
  -1  -4  -2   10.80    7.20
  -1  -4  -2   10.20    5.20
   1   4   2   14.60    7.00
   1   4   2   15.90    6.80
   1   4   2   16.10    6.20
   1   4   2   15.40    6.80
   1   4   2   16.70    7.80
   1   4   2   18.40    7.70
  -2  -4  -2   57.89   10.10
  -2  -4  -2   57.99   11.10
  -2  -4  -2   50.89   10.10
  -2  -4  -2   80.69   12.80
  -2  -4  -2   65.19   12.30
  -2  -4  -2   56.19   10.90
   2   4   2   46.70    9.60
   2   4   2   61.99   12.20
   2   4   2   62.19   10.80
   2   4   2   46.20   10.70
   2   4   2   62.09   12.40
   2   4   2   64.89   12.00
  -3  -4  -2   95.19   15.30
  -3  -4  -2   93.59   15.70
  -3  -4  -2   94.39   16.20
  -3  -4  -2  102.49   14.50
  -3  -4  -2   91.99   14.00
  -3  -4  -2  109.19   12.50
   3   4   2   72.99   12.20
   3   4   2  122.39   13.60
   3   4   2  111.29   17.60
   3   4   2  121.49   16.90
   3   4   2   87.69   16.90
  -4  -4  -2  303.37   23.50
  -4  -4  -2  362.06   23.00
  -4  -4  -2  330.37   24.00
  -4  -4  -2  342.07   27.20
  -4  -4  -2  336.37   25.50
  -4  -4  -2  348.07   22.30
   4   4   2  329.77   21.80
   4   4   2  377.96   24.00
   4   4   2  349.87   24.40
   4   4   2  354.16   25.70
   4   4   2  319.27   26.50
  -5  -4  -2 1059.79   46.30
  -5  -4  -2 1048.60   40.30
  -5  -4  -2 1128.49   61.59
  -5  -4  -2 1051.59   50.49
  -5  -4  -2 1047.70   48.50
   5   4   2 1011.30   50.49
   5   4   2  994.10   43.10
   5   4   2 1087.99   40.90
   5   4   2 1051.79   42.50
   5   4   2  976.10   45.50
  -6  -4  -2   -7.80    4.60
  -6  -4  -2   -2.30    4.70
  -6  -4  -2    6.70    7.30
  -6  -4  -2   -0.80    9.30
  -6  -4  -2   -4.90    6.40
  -6  -4  -2   -5.70    6.90
   6   4   2    5.70    6.70
   6   4   2    9.10    9.00
   6   4   2   -9.30    5.10
   6   4   2   13.00    8.30
   6   4   2    7.40    7.70
   6   4   2    3.00    7.80
  -7  -4  -2   91.29   15.90
  -7  -4  -2  102.39   18.40
  -7  -4  -2  126.89   20.20
  -7  -4  -2   74.49   17.90
  -7  -4  -2   65.89   17.40
  -7  -4  -2  110.89   23.70
   7   4   2  117.59   23.60
   7   4   2  105.29   18.90
   7   4   2   66.59   14.40
   7   4   2   73.79   14.50
   7   4   2   90.99   16.80
   7   4   2   54.89   14.40
  -8  -4  -2    2.10    7.40
  -8  -4  -2   -4.20    6.00
  -8  -4  -2   -0.90   10.30
  -8  -4  -2   -7.40    8.10
  -8  -4  -2   12.00    9.70
  -8  -4  -2   -9.80    7.00
   8   4   2   -8.10    5.70
   8   4   2    9.70   10.10
   8   4   2    5.00    8.20
   8   4   2    9.30    9.60
   8   4   2    9.40    7.70
   8   4   2   14.20   10.70
  -9  -4  -2   -7.70    8.90
  -9  -4  -2    1.30    8.30
  -9  -4  -2    4.10    8.10
  -9  -4  -2   38.20   15.20
  -9  -4  -2    7.70    8.10
   9   4   2    6.90    8.90
   9   4   2   17.30   10.70
   9   4   2    2.80    7.00
   9   4   2    2.10    6.40
   9   4   2    2.00    6.60
 -10  -4  -2   27.70   15.60
 -10  -4  -2   58.19   14.00
 -10  -4  -2   49.00   15.40
 -10  -4  -2   11.90   19.60
  10   4   2   34.10   12.20
  10   4   2   33.00   10.10
  10   4   2   40.00   15.50
 -12   5   2   44.10   11.50
 -12   5   2   44.20   12.10
  11  -5  -2   85.89   27.10
 -11   5   2   75.89   10.80
 -11   5   2   80.49   12.10
 -11   5   2   71.59   14.10
 -11   5   2   91.59   13.90
  10  -5  -2   -6.30   11.20
 -10   5   2    5.90    5.20
 -10   5   2   -2.10    5.80
 -10   5   2    2.10    4.70
 -10   5   2   -6.40    5.50
   9  -5  -2   -1.30    8.20
  -9   5   2    0.90    5.10
  -9   5   2   -2.30    4.00
  -9   5   2    8.30    5.50
   8  -5  -2   41.70   16.00
  -8   5   2   43.60    7.10
  -8   5   2   43.50    7.10
  -8   5   2   24.80    9.60
  -8   5   2   48.90    9.70
   7  -5  -2   -0.60    6.90
  -7   5   2   14.10    7.60
  -7   5   2    3.30    4.90
  -7   5   2   12.40    3.10
  -7   5   2    8.30    5.80
   6  -5  -2  155.78   22.30
  -6   5   2  134.89   15.90
  -6   5   2  157.28   14.50
  -6   5   2  152.48   13.70
  -6   5   2  152.18   14.70
   5  -5  -2  392.76   26.50
  -5   5   2  415.86   21.70
  -5   5   2  434.76   25.80
  -5   5   2  424.76   22.30
  -5   5   2  396.86   22.10
   4  -5  -2  946.21   37.80
  -4   5   2  967.50   35.20
  -4   5   2  962.00   34.70
  -4   5   2  969.10   32.20
  -4   5   2  904.81   35.00
   3  -5  -2   13.20    6.10
   3  -5  -2   15.60    5.90
  -3   5   2   15.10    3.80
  -3   5   2   21.20    6.70
  -3   5   2   14.90    7.00
  -3   5   2   17.00    3.20
  -3   5   2   17.90    5.80
  -3   5   2   24.00    4.10
   2  -5  -2  248.58   15.50
   2  -5  -2  300.47   14.90
   2  -5  -2  260.37   13.80
   2  -5  -2  262.47   15.80
  -2   5   2  285.07   14.40
  -2   5   2  286.67   16.40
  -2   5   2  299.27   20.00
  -2   5   2  258.37   17.80
  -2   5   2  264.57   15.20
  -2   5   2  266.27   12.10
  -2   5   2  253.57   15.00
   1  -5  -2  631.64   24.60
   1  -5  -2  612.94   18.50
   1  -5  -2  582.74   17.00
   1  -5  -2  613.84   24.70
   1  -5  -2  580.14   24.90
   1  -5  -2  594.74   28.10
  -1   5   2  604.54   24.20
  -1   5   2  614.54   26.40
  -1   5   2  607.74   24.30
  -1   5   2  598.24   19.10
  -1   5   2  588.64   23.80
  -1   5   2  602.34   28.60
   0  -5  -2 2518.05   57.79
   0  -5  -2 2482.25   51.39
   0  -5  -2 2600.54   64.29
   0  -5  -2 2403.56   60.99
   0  -5  -2 2494.55   64.69
   0   5   2 2429.36   64.19
   0   5   2 2576.54   56.79
   0   5   2 2512.15   59.69
   0   5   2 2526.15   60.19
   0   5   2 2494.75   64.49
   0   5   2 2438.76   62.09
  -1  -5  -2  205.68   14.40
  -1  -5  -2  227.68   17.10
  -1  -5  -2  221.38   19.10
  -1  -5  -2  226.58   16.50
  -1  -5  -2  187.38   17.00
  -1  -5  -2  217.48   17.90
   1   5   2  206.78   17.80
   1   5   2  247.88   19.30
   1   5   2  223.88   18.20
   1   5   2  233.18   19.90
   1   5   2  231.28   18.10
   1   5   2  227.48   16.50
  -2  -5  -2    6.10    6.10
  -2  -5  -2    9.70    5.30
  -2  -5  -2    4.20    5.40
  -2  -5  -2    5.00    5.20
  -2  -5  -2    3.50    5.00
  -2  -5  -2    5.10    5.60
   2   5   2    4.70    5.90
   2   5   2    0.50    5.10
   2   5   2    0.10    4.90
   2   5   2    2.30    4.80
   2   5   2   -1.60    5.10
   2   5   2   -0.90    5.50
  -3  -5  -2   15.50    7.20
  -3  -5  -2   17.50    8.00
  -3  -5  -2   18.20    8.10
  -3  -5  -2   37.80   12.40
  -3  -5  -2   30.90    9.40
  -3  -5  -2   32.10   11.00
   3   5   2   31.40   10.50
   3   5   2   23.70    8.50
   3   5   2   21.40    8.10
   3   5   2   23.40    8.70
   3   5   2   25.20    9.90
  -4  -5  -2  844.12   45.10
  -4  -5  -2  881.11   41.70
  -4  -5  -2  796.52   37.20
  -4  -5  -2  834.22   42.70
  -4  -5  -2  830.42   39.60
  -4  -5  -2  827.72   36.10
   4   5   2  842.42   37.80
   4   5   2  792.82   46.00
   4   5   2  843.92   45.80
   4   5   2  829.02   42.00
   4   5   2  858.71   38.70
  -5  -5  -2   -3.50    5.00
  -5  -5  -2   -8.40    5.10
  -5  -5  -2    9.60    7.40
  -5  -5  -2    0.00    6.50
  -5  -5  -2   -0.80    4.90
  -5  -5  -2   18.70   11.60
   5   5   2    7.00    6.90
   5   5   2   -4.70    7.40
   5   5   2    1.30    7.80
   5   5   2   -1.00    8.30
  -6  -5  -2  106.89   17.70
  -6  -5  -2   95.09   18.90
  -6  -5  -2   74.29   18.10
  -6  -5  -2  110.59   23.00
  -6  -5  -2   87.59   18.40
  -6  -5  -2   79.09   15.80
   6   5   2  117.39   21.50
   6   5   2   73.29   17.80
   6   5   2   90.09   17.20
   6   5   2  110.79   19.00
   6   5   2  107.29   19.40
  -7  -5  -2  -11.70    8.60
  -7  -5  -2   18.30    9.60
  -7  -5  -2   12.90   10.40
  -7  -5  -2    1.60    8.30
  -7  -5  -2   15.30   10.90
  -7  -5  -2   12.10   11.40
   7   5   2   -0.20    8.80
   7   5   2    8.20    9.00
   7   5   2    5.20    9.00
   7   5   2   -3.50    5.80
   7   5   2    9.70   12.40
   7   5   2   11.30    8.10
  -8  -5  -2  133.49   25.40
  -8  -5  -2  180.98   30.20
  -8  -5  -2  139.29   23.90
  -8  -5  -2  193.58   25.70
  -8  -5  -2  174.78   22.60
  -8  -5  -2  237.78   37.00
   8   5   2  173.88   19.40
   8   5   2  167.68   26.30
   8   5   2  207.08   29.80
   8   5   2  194.58   32.50
   8   5   2  166.68   23.40
   8   5   2  159.48   22.90
  -9  -5  -2   40.40   13.10
  -9  -5  -2   41.30   19.90
  -9  -5  -2   53.19   14.20
  -9  -5  -2   30.00   17.30
   9   5   2   42.30   15.80
   9   5   2   67.59   16.00
   9   5   2   43.60   13.40
   9   5   2   11.50   14.10
  11  -6  -2   16.50   14.80
 -11   6   2  -14.80    4.80
 -11   6   2    2.20    7.20
 -11   6   2    0.50    5.40
 -11   6   2    7.90    6.40
 -11   6   2   -1.00    5.90
  10  -6  -2  202.38   31.20
 -10   6   2  244.48   16.40
 -10   6   2  218.58   14.50
 -10   6   2  201.48   17.00
 -10   6   2  189.88   22.40
   9  -6  -2   15.80   12.00
  -9   6   2    3.80    4.80
  -9   6   2   -1.40    5.60
  -9   6   2   21.10    9.80
  -9   6   2    2.50    4.10
  -9   6   2    3.10    6.20
   8  -6  -2   42.40   16.70
  -8   6   2   87.79   16.50
  -8   6   2   66.99   12.70
  -8   6   2   62.49   11.40
  -8   6   2   67.89    5.80
   7  -6  -2   43.40   14.60
  -7   6   2   29.80    9.30
  -7   6   2   33.00    9.20
  -7   6   2   41.20    9.80
   6  -6  -2    8.60    8.10
  -6   6   2    0.90    4.80
  -6   6   2   -1.50    3.90
  -6   6   2    0.20    4.60
  -6   6   2    9.90   10.40
   5  -6  -2   62.89   14.90
  -5   6   2   62.79   11.10
  -5   6   2   68.49   12.70
  -5   6   2   55.09   11.20
  -5   6   2   52.49   11.00
   4  -6  -2  264.27   20.20
  -4   6   2  254.77   10.20
  -4   6   2  287.07   19.50
  -4   6   2  264.87    9.10
  -4   6   2  290.27   17.60
  -4   6   2  264.27   20.30
   3  -6  -2  811.82   30.10
   3  -6  -2  757.62   31.50
  -3   6   2  782.82   25.60
  -3   6   2  796.02   28.80
  -3   6   2  792.82   23.70
  -3   6   2  802.52   35.00
  -3   6   2  763.62   21.30
  -3   6   2  824.02   30.30
   2  -6  -2    4.40    3.90
   2  -6  -2    4.50    4.20
   2  -6  -2    1.20    5.10
   2  -6  -2   -1.70    3.00
  -2   6   2    1.20    4.30
  -2   6   2    2.50    3.80
  -2   6   2    7.60    6.40
  -2   6   2    1.70    4.50
  -2   6   2   -1.00    3.40
  -2   6   2    5.10    4.80
  -2   6   2    0.50    3.70
   1  -6  -2  132.09   13.00
   1  -6  -2  140.69    9.60
   1  -6  -2  141.09   12.80
   1  -6  -2  164.58   16.20
   1  -6  -2  148.49   13.80
  -1   6   2  137.29   13.60
  -1   6   2  156.88   12.60
  -1   6   2  116.09   13.80
  -1   6   2  120.79   13.00
  -1   6   2  152.88   16.50
  -1   6   2  120.69   12.60
  -1   6   2  130.59    9.00
   0  -6  -2  772.02   25.70
   0  -6  -2  761.32   35.30
   0  -6  -2  783.82   34.70
   0  -6  -2  761.02   33.10
   0  -6  -2  777.92   28.10
   0  -6  -2  749.42   30.00
   0   6   2  729.33   38.50
   0   6   2  777.72   35.80
   0   6   2  778.72   32.30
   0   6   2  743.63   35.30
   0   6   2  792.42   32.90
   0   6   2  792.72   30.30
  -1  -6  -2   15.20    6.50
  -1  -6  -2   11.20    5.40
  -1  -6  -2   13.70    6.70
  -1  -6  -2   22.30    7.90
  -1  -6  -2    5.10    5.60
  -1  -6  -2    0.00    4.90
   1   6   2    8.30    7.00
   1   6   2   10.90    8.20
   1   6   2    9.30    7.00
   1   6   2   16.80    9.10
   1   6   2    9.80    7.70
   1   6   2   16.00    6.90
  -2  -6  -2  599.04   32.40
  -2  -6  -2  619.84   28.10
  -2  -6  -2  650.03   35.40
  -2  -6  -2  626.44   36.20
  -2  -6  -2  618.94   30.60
  -2  -6  -2  590.04   30.40
   2   6   2  594.44   30.20
   2   6   2  635.64   37.40
   2   6   2  642.94   34.30
   2   6   2  657.33   35.00
   2   6   2  691.23   35.20
   2   6   2  651.93   33.90
  -3  -6  -2  270.47   22.50
  -3  -6  -2  270.87   20.60
  -3  -6  -2  321.67   24.80
  -3  -6  -2  273.87   24.80
  -3  -6  -2  299.47   23.90
   3   6   2  294.07   45.80
   3   6   2  243.78   23.40
   3   6   2  247.58   21.60
   3   6   2  267.97   23.70
   3   6   2  270.87   26.60
  -4  -6  -2  321.07   28.30
  -4  -6  -2  288.87   25.80
  -4  -6  -2  297.27   25.60
  -4  -6  -2  341.17   30.40
  -4  -6  -2  274.87   25.20
  -4  -6  -2  319.37   23.60
   4   6   2  352.56   27.70
   4   6   2  309.67   25.10
   4   6   2  334.77   26.20
   4   6   2  369.86   30.20
   4   6   2  301.57   29.50
  -5  -6  -2   77.29   16.60
  -5  -6  -2   62.59   13.70
  -5  -6  -2   68.09   17.80
  -5  -6  -2   50.29   15.90
  -5  -6  -2   61.99   15.70
  -5  -6  -2   87.19   18.60
   5   6   2   71.99   17.00
   5   6   2   58.99   14.80
   5   6   2   48.20   17.20
   5   6   2   62.39   15.80
   5   6   2   67.99   15.60
  -6  -6  -2  261.97   28.60
  -6  -6  -2  212.98   24.70
  -6  -6  -2  251.77   26.70
  -6  -6  -2  301.47   41.70
  -6  -6  -2  192.48   21.80
  -6  -6  -2  228.28   23.20
   6   6   2  213.68   22.80
   6   6   2  207.98   32.00
   6   6   2  246.88   24.40
   6   6   2  225.78   26.40
   6   6   2  252.37   25.70
  -7  -6  -2   13.30    9.40
  -7  -6  -2   18.90   10.70
  -7  -6  -2   18.30   13.60
  -7  -6  -2   22.20    9.90
  -7  -6  -2   26.90   17.10
   7   6   2   28.30   12.80
   7   6   2    2.80    7.40
   7   6   2    2.20    8.20
   7   6   2   13.90   10.40
   7   6   2   22.50   11.30
   7   6   2   13.70   11.60
  -8  -6  -2   16.50   14.40
  -8  -6  -2   26.10   17.80
  -8  -6  -2    4.20   11.80
  -8  -6  -2    4.90    9.30
  -8  -6  -2   11.30    8.60
  -8  -6  -2   16.40   11.40
   8   6   2   11.80   11.30
   8   6   2   25.50   10.70
   8   6   2   16.50    9.40
   8   6   2    0.30    9.10
   8   6   2   25.20   15.00
   8   6   2    9.80   11.40
  11  -7  -2   79.89   24.00
 -11   7   2   82.39   10.60
 -11   7   2   86.09   13.60
 -11   7   2   96.69   20.20
 -11   7   2   66.69   11.60
  10  -7  -2    8.60    9.80
 -10   7   2   -5.80    7.10
 -10   7   2   15.80    5.40
 -10   7   2    7.80    5.10
 -10   7   2    3.50    6.40
   9  -7  -2  107.49   21.60
  -9   7   2  130.19   18.00
  -9   7   2   99.89   14.60
  -9   7   2  125.19   18.60
   8  -7  -2   80.79   20.40
  -8   7   2   49.80   12.50
  -8   7   2   42.70   10.90
  -8   7   2   60.49   13.00
   7  -7  -2   89.69   21.00
  -7   7   2  118.89   14.80
  -7   7   2  103.79   16.00
  -7   7   2  104.59   16.30
   6  -7  -2   45.00   12.80
  -6   7   2   44.30   11.40
  -6   7   2   17.20    8.20
  -6   7   2   41.80    9.50
   5  -7  -2   -3.90    5.30
  -5   7   2    7.70    7.20
  -5   7   2    2.80    4.80
  -5   7   2    5.30    3.00
  -5   7   2    6.40    6.30
  -5   7   2    4.90    5.70
  -5   7   2    5.00    2.40
   4  -7  -2  422.06   23.10
   4  -7  -2  414.26   26.10
  -4   7   2  406.76   24.00
  -4   7   2  425.46   27.50
  -4   7   2  407.76   22.10
  -4   7   2  398.66   15.10
  -4   7   2  417.76   25.80
   3  -7  -2   -4.10    2.90
   3  -7  -2   -1.60    3.40
   3  -7  -2    0.20    4.40
  -3   7   2    1.70    4.30
  -3   7   2    3.50    3.60
  -3   7   2    6.90    5.90
  -3   7   2   -2.30    4.90
  -3   7   2    1.70    4.60
  -3   7   2    0.80    3.50
  -3   7   2    3.80    4.80
   2  -7  -2   31.20    8.80
   2  -7  -2   18.60    8.50
   2  -7  -2   15.80    6.70
   2  -7  -2   29.30    7.20
  -2   7   2   29.00    6.50
  -2   7   2   31.90    8.70
  -2   7   2   31.90    8.90
  -2   7   2   19.70    6.00
  -2   7   2   26.60    8.00
  -2   7   2   26.40    7.70
  -2   7   2   27.10    8.70
   1  -7  -2   63.19   13.80
   1  -7  -2   84.99   14.00
   1  -7  -2   72.19   11.90
   1  -7  -2   55.89   11.00
   1  -7  -2   69.29    7.80
  -1   7   2   56.39   12.90
  -1   7   2   87.79   14.60
  -1   7   2   68.39   14.00
  -1   7   2   69.69   11.30
  -1   7   2   61.99   12.00
  -1   7   2   75.69   12.30
   0  -7  -2   48.50    8.30
   0  -7  -2   41.00   12.80
   0  -7  -2   49.90    9.30
   0  -7  -2   59.79   12.30
   0  -7  -2   42.90   11.40
   0  -7  -2   41.10   11.80
   0   7   2   40.00   10.10
   0   7   2   39.70   10.50
   0   7   2   71.39   14.70
   0   7   2   52.69   10.90
   0   7   2   46.40   11.20
   0   7   2   54.19   11.70
  -1  -7  -2  113.39   24.20
  -1  -7  -2   66.59   12.60
  -1  -7  -2   83.09   11.90
  -1  -7  -2   55.29   14.80
  -1  -7  -2   72.69   13.60
  -1  -7  -2   65.89   11.40
   1   7   2   91.09   17.60
   1   7   2   88.89   17.80
   1   7   2   60.69   12.50
   1   7   2   97.99   17.00
   1   7   2   79.09   15.50
   1   7   2   68.59   14.20
  -2  -7  -2  278.37   25.80
  -2  -7  -2  243.18   24.00
  -2  -7  -2  257.57   21.40
  -2  -7  -2  245.38   21.40
  -2  -7  -2  246.08   19.40
  -2  -7  -2  276.17   24.30
   2   7   2  284.47   24.80
   2   7   2  270.77   24.20
   2   7   2  281.37   23.10
   2   7   2  267.87   25.90
   2   7   2  264.57   24.30
  -3  -7  -2   19.60    9.10
  -3  -7  -2   27.60   11.20
  -3  -7  -2   20.60   11.40
  -3  -7  -2   14.00    7.60
  -3  -7  -2   12.90    8.20
  -3  -7  -2   16.10    9.30
   3   7   2   15.70    9.50
   3   7   2   22.10   11.10
   3   7   2   20.10   10.90
  -4  -7  -2   32.80   12.30
  -4  -7  -2   41.50   14.40
  -4  -7  -2   41.00   12.90
  -4  -7  -2   36.30   12.90
  -4  -7  -2   41.70   11.20
  -4  -7  -2   16.60    8.20
   4   7   2   43.70   15.80
   4   7   2   42.90   13.50
   4   7   2   36.60   14.40
   4   7   2   19.40   12.30
   4   7   2   23.80   11.00
  -5  -7  -2  150.08   21.70
  -5  -7  -2  122.19   23.30
  -5  -7  -2  125.89   22.30
  -5  -7  -2  173.68   31.40
  -5  -7  -2  165.58   25.00
   5   7   2  127.09   22.80
   5   7   2  148.99   26.30
   5   7   2  169.68   23.60
   5   7   2  161.78   27.80
   5   7   2  134.49   21.90
  -6  -7  -2    1.20    8.20
  -6  -7  -2  -13.50    6.00
  -6  -7  -2   -5.70    5.90
  -6  -7  -2    2.80   10.20
  -6  -7  -2   -5.90    8.00
  -6  -7  -2   12.70   10.10
   6   7   2   10.80   10.00
   6   7   2    4.80    7.30
   6   7   2  -11.70    8.00
   6   7   2   -6.50    6.30
   6   7   2   11.80   11.40
  -7  -7  -2   65.89   24.90
  -7  -7  -2   94.89   21.10
  -7  -7  -2   72.19   16.90
  -7  -7  -2  104.79   19.90
  -7  -7  -2   71.99   17.90
  -7  -7  -2   72.79   18.70
   7   7   2   48.70   14.10
   7   7   2  102.99   21.00
   7   7   2  101.99   20.00
   7   7   2  109.59   23.30
   7   7   2  101.69   23.30
   7   7   2   64.89   18.50
  -8  -7  -2   53.19   16.80
  -8  -7  -2   32.00   13.40
  -8  -7  -2   14.60   11.90
  -8  -7  -2  135.79   32.10
   8   7   2   39.80   13.30
   8   7   2   36.60   18.90
   8   7   2   34.90   16.50
   8   7   2   32.70   13.40
 -11   8   2   19.40    5.40
 -11   8   2   26.10    6.90
 -11   8   2   26.30   12.50
 -11   8   2    9.40    7.90
  10  -8  -2   56.89   18.30
 -10   8   2   60.99   14.20
 -10   8   2   50.59   12.70
 -10   8   2   71.69   14.00
   9  -8  -2  154.28   30.20
  -9   8   2  147.99   20.50
  -9   8   2  103.09   16.80
  -9   8   2  143.69   16.70
   8  -8  -2   93.69   23.20
  -8   8   2   82.59   15.20
  -8   8   2   83.79   15.60
  -8   8   2  115.19   18.50
   7  -8  -2    2.00    9.10
  -7   8   2   15.20    9.60
  -7   8   2   -0.50    6.50
  -7   8   2   11.50    8.30
   6  -8  -2  279.77   26.60
  -6   8   2  278.37   20.40
  -6   8   2  306.87   25.30
  -6   8   2  267.67   10.30
  -6   8   2  268.67   11.60
  -6   8   2  250.97   22.70
   5  -8  -2   99.49   17.30
  -5   8   2   79.69    9.30
  -5   8   2   83.99   17.00
  -5   8   2   80.19    7.90
  -5   8   2   94.19   14.90
  -5   8   2   89.29   15.40
  -5   8   2  104.29   18.90
   4  -8  -2   44.30   11.60
   4  -8  -2   79.19   13.40
  -4   8   2   66.99    9.90
  -4   8   2   51.99   11.00
  -4   8   2   48.60    7.60
  -4   8   2   63.49   15.10
  -4   8   2   76.49   13.10
  -4   8   2   51.49    8.20
   3  -8  -2   53.39   11.20
   3  -8  -2   79.89   11.40
  -3   8   2   56.19   13.80
  -3   8   2   67.59   11.40
  -3   8   2   51.69    9.40
  -3   8   2   71.89   11.50
  -3   8   2   66.79   10.10
  -3   8   2   56.19   11.40
  -3   8   2   72.29   11.50
   2  -8  -2    6.00    5.80
   2  -8  -2   11.30    6.50
   2  -8  -2   11.50    6.30
   2  -8  -2   12.50    8.20
  -2   8   2   12.00    7.00
  -2   8   2    8.70    5.90
  -2   8   2    4.70    6.20
  -2   8   2    7.20    5.90
  -2   8   2   14.60    7.70
  -2   8   2    4.00    6.80
   1  -8  -2  252.47   23.50
   1  -8  -2  281.07   26.70
   1  -8  -2  255.47   20.60
   1  -8  -2  238.68   12.70
   1  -8  -2  254.17   19.70
   1  -8  -2  261.17   13.80
  -1   8   2  279.07   20.00
  -1   8   2  239.18   20.80
  -1   8   2  248.58   22.30
  -1   8   2  259.47   20.90
  -1   8   2  282.47   25.30
   0  -8  -2    3.90    4.30
   0  -8  -2   -4.50    5.10
   0  -8  -2   -0.60    5.30
   0  -8  -2    1.80    6.60
   0  -8  -2    9.40    6.00
   0  -8  -2   -3.60    4.60
   0   8   2    9.20    7.40
   0   8   2    1.20    7.00
   0   8   2   13.30    7.30
   0   8   2    7.90    7.50
   0   8   2  -10.20    5.30
   0   8   2    9.10    6.80
  -1  -8  -2  738.03   41.50
  -1  -8  -2  695.03   29.70
  -1  -8  -2  742.33   40.00
  -1  -8  -2  724.43   40.60
  -1  -8  -2  710.83   32.90
  -1  -8  -2  690.23   34.20
   1   8   2  701.73   38.90
   1   8   2  686.03   35.60
   1   8   2  725.73   39.10
   1   8   2  660.83   37.20
   1   8   2  733.63   51.19
  -2  -8  -2   -0.80    7.00
  -2  -8  -2    3.50    6.50
  -2  -8  -2    3.40    9.50
  -2  -8  -2    3.40    7.00
  -2  -8  -2    0.20    6.30
   2   8   2   14.90   10.60
   2   8   2   12.60    9.30
   2   8   2   17.20    9.00
   2   8   2   -6.60    6.00
   2   8   2   11.10    8.70
  -3  -8  -2   47.80   16.10
  -3  -8  -2   99.99   17.00
  -3  -8  -2   81.29   15.50
  -3  -8  -2   89.79   19.50
  -3  -8  -2   61.69   15.90
  -3  -8  -2  110.39   21.00
   3   8   2   94.69   21.10
   3   8   2  128.89   23.80
   3   8   2  118.69   21.70
   3   8   2   86.19   17.00
   3   8   2   89.69   18.80
  -4  -8  -2    9.30    9.10
  -4  -8  -2   30.70   13.60
  -4  -8  -2   44.00   12.90
  -4  -8  -2   28.30   12.50
  -4  -8  -2   28.80   11.70
   4   8   2   34.90   13.70
   4   8   2    4.30    9.50
   4   8   2   36.40   12.20
   4   8   2   18.90   12.60
   4   8   2   27.60   14.20
  -5  -8  -2   19.00   10.80
  -5  -8  -2   23.80   11.30
  -5  -8  -2   19.40   11.30
  -5  -8  -2   13.60   13.30
  -5  -8  -2   15.00   11.30
  -5  -8  -2   10.50    9.40
   5   8   2   23.40   14.30
   5   8   2   23.40   12.10
   5   8   2   18.10    9.20
   5   8   2  -17.60   15.30
   5   8   2   31.20   13.90
  -6  -8  -2  -16.80    7.50
  -6  -8  -2    1.00   13.20
  -6  -8  -2    4.10   10.80
  -6  -8  -2   16.20    9.60
  -6  -8  -2   -3.50    8.40
  -6  -8  -2  -17.50    5.70
   6   8   2    6.80    7.90
   6   8   2    0.10   11.10
   6   8   2   -4.90    7.10
   6   8   2   15.00   10.20
  -7  -8  -2   86.79   23.50
  -7  -8  -2  101.89   19.30
  -7  -8  -2   83.89   18.40
   7   8   2  143.99   32.60
   7   8   2  107.99   20.20
   7   8   2   87.99   19.60
 -10   9   2   38.10   13.40
 -10   9   2   12.30    9.40
   9  -9  -2   86.49   22.10
   8  -9  -2   -4.30    8.30
  -8   9   2    4.40    5.60
   7  -9  -2  104.69   20.20
  -7   9   2  122.59    7.80
  -7   9   2   91.59   15.30
  -7   9   2  116.79    8.50
   6  -9  -2  434.86   33.40
  -6   9   2  391.06   24.60
  -6   9   2  367.66   18.80
  -5   9   2  196.98   17.70
  -5   9   2  195.58   14.90
  -5   9   2  195.38   13.50
   4  -9  -2   88.99   15.10
  -4   9   2  110.99   11.70
  -4   9   2   82.49   13.70
  -4   9   2   66.59   18.40
  -4   9   2   76.99   18.90
  -4   9   2  110.49   17.20
  -4   9   2   87.39   11.10
  -4   9   2   98.39   13.50
   3  -9  -2  522.15   24.60
   3  -9  -2  440.26   26.70
   3  -9  -2  506.45   24.90
  -3   9   2  511.65   27.50
  -3   9   2  491.85   24.80
  -3   9   2  482.35   34.40
  -3   9   2  441.26   26.20
  -3   9   2  472.55   24.80
  -3   9   2  482.55   26.60
   2  -9  -2    7.40    5.80
   2  -9  -2    3.40    5.00
   2  -9  -2    6.60    6.80
   2  -9  -2    4.10    7.70
  -2   9   2    9.60    6.80
  -2   9   2    5.60    9.20
  -2   9   2   -4.20    4.50
  -2   9   2   17.20    8.30
  -2   9   2    3.70    6.90
  -2   9   2    8.70    7.70
   1  -9  -2  154.98   17.70
   1  -9  -2  192.48   18.70
   1  -9  -2  186.68   11.00
   1  -9  -2  206.48   23.10
   1  -9  -2  175.38   11.30
   1  -9  -2  207.28   21.20
  -1   9   2  214.08   30.70
  -1   9   2  169.88   19.60
  -1   9   2  155.58   22.70
  -1   9   2  222.18   21.90
  -1   9   2  185.98   18.30
  -1   9   2  186.38   19.50
   0  -9  -2   18.50    9.40
   0  -9  -2   17.60    9.80
   0  -9  -2   12.60    6.50
   0  -9  -2   12.40    5.90
   0  -9  -2    6.60   12.10
   0  -9  -2   20.60    8.70
   0   9   2   13.30    9.10
   0   9   2   20.10    9.20
   0   9   2   16.00    9.80
   0   9   2   13.10   10.00
   0   9   2   10.50    9.20
   0   9   2   26.30   10.50
  -1  -9  -2   67.19   13.00
  -1  -9  -2   97.39   15.00
  -1  -9  -2   97.09   19.80
  -1  -9  -2   73.99   15.50
  -1  -9  -2   81.59   18.40
  -1  -9  -2   90.09   13.20
   1   9   2   96.19   19.50
   1   9   2   76.69   18.30
   1   9   2   97.59   18.00
   1   9   2   78.29   15.20
   1   9   2   75.69   17.30
   1   9   2   61.19   15.20
  -2  -9  -2   16.00    8.90
  -2  -9  -2   23.90   12.10
  -2  -9  -2   44.00   10.70
  -2  -9  -2   17.40   10.10
  -2  -9  -2   19.70    9.60
  -2  -9  -2   42.70   16.90
   2   9   2   32.70   13.40
   2   9   2   26.50   11.40
   2   9   2   26.80   12.50
   2   9   2   20.60   11.10
   2   9   2   36.30   14.10
  -3  -9  -2  148.19   24.30
  -3  -9  -2  115.99   24.20
  -3  -9  -2  138.59   21.00
  -3  -9  -2  123.79   18.50
  -3  -9  -2  146.39   26.30
  -3  -9  -2  102.59   18.30
   3   9   2  130.09   22.60
   3   9   2  151.08   26.00
   3   9   2  162.48   27.30
   3   9   2  103.19   23.70
   3   9   2  113.59   22.20
  -4  -9  -2  281.17   28.10
  -4  -9  -2  321.87   32.80
  -4  -9  -2  288.27   25.20
  -4  -9  -2  306.97   34.90
  -4  -9  -2  258.87   28.30
  -4  -9  -2  264.67   27.80
   4   9   2  272.17   31.50
   4   9   2  295.17   28.40
   4   9   2  306.77   30.90
   4   9   2  314.67   32.60
   4   9   2  287.87   32.60
  -5  -9  -2   -9.90    7.90
  -5  -9  -2  -10.70    6.80
  -5  -9  -2   10.50   11.40
  -5  -9  -2    6.90   10.70
  -5  -9  -2   -0.30    9.70
  -5  -9  -2   16.50   13.60
   5   9   2  -21.90   14.80
   5   9   2    8.40    8.90
   5   9   2   22.60   12.90
  -6  -9  -2   88.69   18.80
  -6  -9  -2   62.99   17.00
  -6  -9  -2   48.70   13.90
   6   9   2   48.40   14.70
   6   9   2   47.70   15.90
   6   9   2   87.19   22.80
   6   9   2   54.29   15.90
  -9  10   2   13.10    9.90
  -9  10   2    7.30   10.00
  -9  10   2    5.00    7.70
  -8  10   2   57.69   13.20
  -8  10   2   48.50   14.20
  -8  10   2   41.90   13.20
  -7  10   2   -0.10    7.50
  -7  10   2    1.40    5.30
  -7  10   2    4.10    4.10
  -7  10   2    2.10    7.10
  -7  10   2   -5.70    6.00
  -6  10   2   20.30    8.40
  -6  10   2   24.40   12.50
  -6  10   2   29.70    6.90
  -6  10   2   16.40    7.40
  -6  10   2   43.20   13.60
  -5  10   2   11.30    8.90
  -5  10   2   11.10    8.10
  -5  10   2   23.40    7.10
  -5  10   2   18.30   10.40
  -5  10   2    9.00    7.80
   4 -10  -2  123.79   17.40
  -4  10   2   95.59   14.20
  -4  10   2  101.19   16.30
  -4  10   2  105.59   19.70
  -4  10   2   90.59   15.20
  -4  10   2   97.49   14.20
  -4  10   2   86.39   19.10
  -4  10   2   82.59   11.60
   3 -10  -2   48.60   12.10
   3 -10  -2   61.59   12.20
   3 -10  -2   62.59   12.10
  -3  10   2   74.49   12.70
  -3  10   2   62.49   13.30
  -3  10   2   51.19   13.00
  -3  10   2   61.29   11.90
  -3  10   2   66.69   13.50
  -3  10   2   46.30   16.20
   2 -10  -2  288.07   23.20
   2 -10  -2  237.58   20.90
   2 -10  -2  280.07   29.00
  -2  10   2  261.37   27.40
  -2  10   2  254.87   22.50
  -2  10   2  282.57   22.30
  -2  10   2  284.17   24.70
  -2  10   2  259.47   22.90
  -2  10   2  247.08   23.70
   1 -10  -2  237.08   12.10
   1 -10  -2  236.58   22.70
   1 -10  -2  261.37   24.70
   1 -10  -2  238.38   22.00
   1 -10  -2  249.88   28.00
  -1  10   2  238.48   26.90
  -1  10   2  275.07   26.50
  -1  10   2  246.48   25.40
  -1  10   2  251.07   23.60
  -1  10   2  252.77   39.70
  -1  10   2  235.78   24.10
   0 -10  -2  125.49   13.50
   0 -10  -2  167.48   23.80
   0 -10  -2  141.69   24.20
   0 -10  -2   98.09   19.40
   0 -10  -2  128.79   20.60
   0  10   2  150.58   23.70
   0  10   2  109.89   21.20
   0  10   2  140.19   21.00
   0  10   2  160.78   39.40
   0  10   2  141.49   23.40
   0  10   2  147.89   21.10
  -1 -10  -2    2.70    8.80
  -1 -10  -2    6.90    8.20
  -1 -10  -2   13.40    9.40
  -1 -10  -2   11.80    8.20
  -1 -10  -2    5.90    6.10
  -1 -10  -2    6.20    8.50
   1  10   2    7.80    9.50
   1  10   2   17.20   12.10
   1  10   2   -9.60    6.50
   1  10   2    4.00    8.80
   1  10   2   -9.00    6.60
  -2 -10  -2  159.58   22.40
  -2 -10  -2  212.18   19.40
  -2 -10  -2  182.68   29.20
  -2 -10  -2  193.38   28.50
  -2 -10  -2  157.98   27.20
   2  10   2  199.88   29.60
   2  10   2  191.18   30.80
   2  10   2  217.08   30.90
   2  10   2  191.08   28.10
   2  10   2  169.78   24.90
  -3 -10  -2   31.10   14.70
  -3 -10  -2   11.60   10.50
  -3 -10  -2   59.69   19.50
  -3 -10  -2   36.90   11.20
  -3 -10  -2   22.40   10.20
  -3 -10  -2   23.60   12.80
   3  10   2   30.60   15.30
   3  10   2   59.89   15.50
   3  10   2   58.19   19.30
   3  10   2   45.50   16.80
   3  10   2   76.29   19.70
  -4 -10  -2    5.80   10.10
  -4 -10  -2   33.30   13.70
  -4 -10  -2   24.50   14.40
  -4 -10  -2    7.70   14.10
  -4 -10  -2   52.89   15.50
   4  10   2   12.40   11.60
   4  10   2   34.70   13.40
   4  10   2   26.40   13.50
   4  10   2   11.80   11.70
  -8  11   2   14.40    9.60
  -8  11   2   20.40    9.70
  -8  11   2   45.40    8.00
  -8  11   2   23.70    6.50
  -7  11   2  -14.80    5.70
  -7  11   2   -6.10    6.80
  -7  11   2  -14.90    7.20
  -7  11   2    9.10    5.10
  -7  11   2   -1.20    6.50
  -6  11   2   24.70   13.10
  -6  11   2   24.10    9.30
  -6  11   2   14.20    9.10
  -6  11   2   23.10   12.60
  -6  11   2   24.90    8.00
  -5  11   2    1.00    8.20
  -5  11   2   -6.20    6.30
  -5  11   2    9.00   11.10
  -5  11   2    9.40    6.80
  -5  11   2    8.30    8.90
   4 -11  -2    3.20    8.20
   4 -11  -2   19.10    6.70
  -4  11   2   -3.90    5.60
  -4  11   2    3.90    7.50
  -4  11   2   21.80    9.30
  -4  11   2   11.30    7.60
  -4  11   2    3.60    7.10
  -4  11   2    3.50    9.60
  -4  11   2   21.40    7.80
   3 -11  -2   16.50    7.60
   3 -11  -2   -5.00    6.30
   3 -11  -2   15.00    8.70
  -3  11   2   -9.40    5.90
  -3  11   2    6.60    7.20
  -3  11   2    7.50    8.60
  -3  11   2   21.30   11.40
  -3  11   2   -2.40    8.50
  -3  11   2    7.70    8.10
   2 -11  -2    0.30    8.00
   2 -11  -2    3.00    7.00
   2 -11  -2   -5.80    5.40
  -2  11   2    6.10    9.40
  -2  11   2    3.10    7.40
  -2  11   2    2.90    7.50
  -2  11   2   -5.80    6.90
  -2  11   2   -6.10    7.70
  -2  11   2    6.50    7.10
   1 -11  -2   24.70    9.50
   1 -11  -2   10.80    8.60
   1 -11  -2    7.10    9.70
  -1  11   2   -2.50    7.00
  -1  11   2    7.20    9.40
  -1  11   2   10.70    8.80
  -1  11   2    2.00    8.30
  -1  11   2    0.20    8.60
  -1  11   2    7.90   10.20
   0 -11  -2   43.90   17.10
   0 -11  -2   46.60    9.40
   0 -11  -2   45.00   14.40
   0 -11  -2   74.89   16.20
   0 -11  -2   62.69   17.00
   0 -11  -2   62.99    9.90
   0  11   2   63.69   17.60
   0  11   2   46.30   16.20
   0  11   2   43.10   16.50
   0  11   2   52.59   15.30
   0  11   2   44.30   13.10
  -1 -11  -2    7.30    7.60
  -1 -11  -2   -8.50    6.30
  -1 -11  -2  -10.60    7.80
  -1 -11  -2   24.60   11.60
  -1 -11  -2    4.10    6.60
  -1 -11  -2   13.60   10.30
   1  11   2    8.50    8.60
   1  11   2   -3.60    7.10
   1  11   2  -11.50    7.10
   1  11   2  -21.70    9.10
  -2 -11  -2   53.19   12.90
  -2 -11  -2   63.79   16.60
  -2 -11  -2   17.70    9.40
  -2 -11  -2   39.20   14.20
   2  11   2   33.40   18.60
   2  11   2   42.80   14.30
   2  11   2   34.10   14.10
   2  11   2   52.89   17.00
   2  11   2   42.00   16.60
  -3 -11  -2  103.19   22.30
  -3 -11  -2   84.29   17.70
  -3 -11  -2   74.79   19.40
  -3 -11  -2   55.89   14.50
   3  11   2   85.19   21.00
   3  11   2   74.99   18.90
   3  11   2   78.89   22.80
   3  11   2   85.49   20.10
  -6  12   2   15.10    9.90
  -6  12   2  -15.60    9.90
  -6  12   2   20.70   10.30
  -6  12   2   -0.20    7.40
  -5  12   2   12.80   11.90
  -5  12   2   16.80   14.10
  -5  12   2    8.40   11.50
  -5  12   2   12.40   10.70
  -5  12   2   19.60    8.90
   4 -12  -2   27.50   12.00
  -4  12   2   28.90   14.00
  -4  12   2   32.10   16.30
  -4  12   2   12.00    9.40
  -4  12   2   32.20    9.10
  -4  12   2   28.10   10.40
  -4  12   2    5.60   10.40
  -4  12   2   25.90    9.20
   3 -12  -2   16.30    9.90
   3 -12  -2   13.50    8.50
   3 -12  -2   24.10   11.10
  -3  12   2   27.20   11.80
  -3  12   2   13.00    8.20
  -3  12   2   23.30   11.10
  -3  12   2   22.90   10.00
  -3  12   2   12.50   11.90
  -3  12   2   44.30   26.70
   2 -12  -2   -1.90    8.10
   2 -12  -2   11.60    9.10
   2 -12  -2    6.20   10.10
  -2  12   2    2.30    8.90
  -2  12   2    6.20    9.00
  -2  12   2    5.30    7.50
  -2  12   2    6.50    7.70
  -2  12   2    2.00   11.00
   1 -12  -2   80.19   18.20
   1 -12  -2   33.10   12.70
   1 -12  -2   43.50   13.40
  -1  12   2   29.80   13.30
  -1  12   2   28.50   13.80
  -1  12   2   31.80   11.60
  -1  12   2   20.50   11.40
  -1  12   2   49.00   14.00
   0 -12  -2    6.90    6.50
   0 -12  -2   11.60   10.50
   0 -12  -2   22.50   13.50
   0 -12  -2    9.70    6.20
   0  12   2    6.50    9.90
   0  12   2   21.20    9.90
   0  12   2    6.00   10.10
   0  12   2   34.30   15.90
   0  12   2   28.00   10.90
   1  12  -3   -1.50    8.40
   1  12  -3   12.30   11.10
   1  12  -3   22.30   10.60
   1  12  -3   14.30   13.50
   1  12  -3   -0.70    8.90
  -1 -12   3   -0.30    9.90
  -1 -12   3   12.80    7.30
  -1 -12   3    0.00    8.50
  -1 -12   3   11.20    8.50
   0  12  -3  -13.40    7.20
   0  12  -3   -0.60   11.00
   0  12  -3    2.20   10.30
   0  12  -3   15.60    8.20
   0  12  -3   -8.60    6.50
   0  12  -3  -12.50    9.00
   0 -12   3   12.10   10.00
   0 -12   3    6.50    9.20
   0 -12   3    7.30    5.00
  -1  12  -3   37.60   12.40
  -1  12  -3   23.90   11.60
  -1  12  -3   41.10   14.60
  -1  12  -3   33.90   16.60
  -1  12  -3   28.70   11.90
  -1  12  -3    2.60   15.30
   1 -12   3   18.90   10.40
   1 -12   3   47.00   12.60
   1 -12   3   48.60   17.10
  -2  12  -3  268.87   26.00
  -2  12  -3  277.37   29.80
  -2  12  -3  224.58   32.70
  -2  12  -3  242.58   23.80
  -2  12  -3  292.57   27.40
   2 -12   3  202.58   30.40
   2 -12   3  211.38   40.10
   2 -12   3  219.38   19.70
   2 -12   3  220.08   22.30
  -3  12  -3  162.48   19.30
  -3  12  -3  234.78   28.00
  -3  12  -3  152.98   20.70
  -3  12  -3  213.08   25.00
  -3  12  -3  211.38   21.70
   3 -12   3  144.79   24.80
   3 -12   3  183.28   20.40
   3 -12   3  172.38   18.20
   3 -12   3  157.98   17.40
  -4  12  -3   31.20   12.00
  -4  12  -3   33.00    9.50
  -4  12  -3   17.60    9.30
  -4  12  -3   18.90    9.90
  -4  12  -3   22.30    8.40
   4 -12   3    3.90    9.40
  -5  12  -3   11.50   11.20
  -5  12  -3   17.10    9.20
  -5  12  -3  -22.10    8.40
  -5  12  -3    4.70    6.70
   5 -12   3   22.20    9.30
  -6  12  -3   15.90    9.60
  -6  12  -3   11.00    6.80
  -6  12  -3   29.90   13.40
  -6  12  -3   23.80    9.40
   6 -12   3   23.60   11.30
   3  11  -3   18.10   11.90
   3  11  -3    4.70   12.70
   3  11  -3    2.20   11.90
  -3 -11   3   19.40   12.30
  -3 -11   3   30.40   14.00
  -3 -11   3   25.40   11.10
  -3 -11   3   25.90   11.00
   2  11  -3   13.80   10.50
   2  11  -3   13.30   10.10
   2  11  -3   16.80   13.50
   2  11  -3   19.30   11.10
   2  11  -3    3.50   18.70
  -2 -11   3  -10.30    7.80
  -2 -11   3   11.50    9.10
  -2 -11   3    9.40   10.70
  -2 -11   3   21.40    9.40
  -2 -11   3  -12.20   12.00
  -2 -11   3    3.80   10.90
   1  11  -3   -4.40    6.20
   1  11  -3   14.80    8.70
   1  11  -3   -4.20    7.70
   1  11  -3    6.60    9.80
  -1 -11   3    2.80    8.50
  -1 -11   3    5.60   10.00
  -1 -11   3   -4.20   10.60
  -1 -11   3    4.30    6.30
  -1 -11   3    4.00    7.70
  -1 -11   3   -7.50    6.40
   0  11  -3   -1.50    9.00
   0  11  -3    0.90    8.80
   0  11  -3    3.80    6.50
   0  11  -3   -7.60    8.60
   0  11  -3   29.60   12.70
   0  11  -3   -1.20    6.80
   0 -11   3    5.40    5.30
   0 -11   3   -5.70    8.30
   0 -11   3    3.80    4.90
   0 -11   3   16.00    9.80
   0 -11   3   18.90    9.00
  -1  11  -3   36.50   12.60
  -1  11  -3   26.90   12.70
  -1  11  -3   30.90   11.70
  -1  11  -3   40.80   14.70
  -1  11  -3   32.90   11.60
  -1  11  -3   42.40   12.40
   1 -11   3   51.99   18.90
   1 -11   3   27.50    9.60
   1 -11   3   25.40   12.80
   1 -11   3   45.50   13.10
  -2  11  -3   37.30   12.90
  -2  11  -3   43.00   14.50
  -2  11  -3   73.89   17.10
  -2  11  -3   29.70   14.10
  -2  11  -3   56.59   14.10
  -2  11  -3   17.60    9.50
   2 -11   3   26.90   10.20
   2 -11   3   45.90   10.90
   2 -11   3   22.70   10.70
   2 -11   3   44.90   10.70
  -3  11  -3    7.40    7.00
  -3  11  -3   -3.20    8.80
  -3  11  -3   17.90    9.30
  -3  11  -3   18.30   11.50
  -3  11  -3    7.70    7.70
  -3  11  -3   10.50    9.30
   3 -11   3   16.40    8.20
   3 -11   3   20.70    8.20
   3 -11   3   16.10    9.70
   3 -11   3   41.00   11.20
   3 -11   3   -2.60    5.50
  -4  11  -3   30.20    8.50
  -4  11  -3   22.30   12.30
  -4  11  -3   34.00    9.60
  -4  11  -3   16.30    7.70
  -4  11  -3   32.70   10.60
  -4  11  -3   11.10   11.90
  -4  11  -3   30.80    9.60
   4 -11   3   23.80   11.40
  -5  11  -3   50.99   11.80
  -5  11  -3   56.09   17.50
  -5  11  -3   28.10    8.70
  -5  11  -3   15.70   12.80
  -5  11  -3   32.10    9.00
  -6  11  -3   18.70    7.80
  -6  11  -3   37.40    9.50
  -6  11  -3   33.00   13.60
  -6  11  -3   20.70    8.30
  -6  11  -3   10.10   11.20
   6 -11   3   32.40   13.20
  -7  11  -3    6.90    8.40
  -7  11  -3   -9.90    6.00
  -7  11  -3    0.90    4.70
  -7  11  -3    4.00    8.20
  -7  11  -3    1.10    5.40
   7 -11   3    8.00    9.90
  -8  11  -3   10.70    7.20
  -8  11  -3    9.80    5.50
  -8  11  -3   12.60    8.90
  -8  11  -3   14.40    6.30
  -8  11  -3   14.10   10.60
   8 -11   3   -8.50    7.90
   5  10  -3  109.39   20.40
   5  10  -3  128.79   22.60
   5  10  -3  124.89   28.50
   5  10  -3  136.79   24.40
  -5 -10   3  157.88   25.00
  -5 -10   3  145.99   25.40
  -5 -10   3  176.78   25.70
  -5 -10   3  117.79   24.80
   4  10  -3  -12.30    8.80
   4  10  -3   -2.60   10.90
  -4 -10   3   -4.80    9.00
  -4 -10   3   11.10    8.80
  -4 -10   3    2.20   10.90
  -4 -10   3    2.80    9.20
  -4 -10   3    7.50    8.70
   3  10  -3    7.90    9.80
   3  10  -3   24.90   14.40
   3  10  -3   18.20   12.40
   3  10  -3   16.50   12.10
   3  10  -3   36.80   14.80
  -3 -10   3   30.20   12.40
  -3 -10   3   21.10   11.00
  -3 -10   3   35.60   14.40
  -3 -10   3   44.30   12.30
  -3 -10   3   33.00   16.70
  -3 -10   3   32.70   10.30
   2  10  -3   72.99   18.10
   2  10  -3   54.49   14.30
   2  10  -3   37.00   13.20
   2  10  -3   77.69   20.10
  -2 -10   3   68.59   17.30
  -2 -10   3   69.89   31.30
  -2 -10   3   82.59   15.70
  -2 -10   3   59.79   13.50
  -2 -10   3  104.19   31.90
  -2 -10   3   42.20   11.50
   1  10  -3   61.09   15.60
   1  10  -3   60.79   14.60
   1  10  -3   56.99   17.30
   1  10  -3   84.79   18.90
   1  10  -3  104.29   20.50
  -1 -10   3   80.29   13.20
  -1 -10   3   76.09   16.20
  -1 -10   3   90.09   18.10
  -1 -10   3   77.19   12.70
  -1 -10   3   76.19   14.20
  -1 -10   3   77.59   19.60
   0  10  -3   40.10   13.20
   0  10  -3   50.59   13.40
   0  10  -3   30.40   13.60
   0  10  -3   47.90   13.60
   0  10  -3   37.10   14.20
   0 -10   3   44.10   12.50
   0 -10   3   60.99    9.90
   0 -10   3   47.10    9.30
   0 -10   3   54.39   11.90
   0 -10   3   45.60   14.20
   0 -10   3   49.30   14.30
  -1  10  -3  152.78   27.00
  -1  10  -3  127.09   21.50
  -1  10  -3  135.09   23.00
  -1  10  -3  144.79   21.60
  -1  10  -3  151.78   23.40
  -1  10  -3  113.29   19.70
   1 -10   3  149.79   15.30
   1 -10   3  140.79   22.40
   1 -10   3  129.79    9.50
   1 -10   3  155.58   22.00
   1 -10   3  135.99   19.30
  -2  10  -3  421.46   35.20
  -2  10  -3  410.56   28.10
  -2  10  -3  428.56   27.20
  -2  10  -3  408.16   33.80
  -2  10  -3  409.46   28.70
  -2  10  -3  421.86   38.90
   2 -10   3  415.36   28.30
   2 -10   3  421.96   23.10
   2 -10   3  407.86   22.70
   2 -10   3  406.66   33.10
   2 -10   3  458.55   26.90
  -3  10  -3  106.09   21.60
  -3  10  -3   80.39   18.20
  -3  10  -3   78.29   15.60
  -3  10  -3  105.59   16.30
  -3  10  -3  102.39   14.30
  -3  10  -3   97.69   16.00
  -3  10  -3  110.09   15.90
   3 -10   3   94.09   14.00
   3 -10   3   82.29   14.80
   3 -10   3  100.89   13.90
   3 -10   3   91.99   15.10
   3 -10   3   97.29   18.00
  -4  10  -3   -2.70    7.30
  -4  10  -3   11.10    6.50
  -4  10  -3    4.60    5.70
  -4  10  -3    3.90    5.40
  -4  10  -3    7.70    5.90
  -4  10  -3    9.70    9.40
  -4  10  -3    3.60    6.50
   4 -10   3    2.80    7.50
   4 -10   3    0.60    6.60
   4 -10   3    4.40    4.10
   4 -10   3   -9.00    8.90
  -5  10  -3    8.60    7.70
  -5  10  -3   35.00   12.50
  -5  10  -3   29.20    8.10
  -5  10  -3    5.20    5.90
  -5  10  -3   13.50   11.20
   5 -10   3   18.50   11.20
  -6  10  -3  497.85   22.10
  -6  10  -3  408.76   33.50
  -6  10  -3  411.66   21.90
  -6  10  -3  472.15   34.20
  -6  10  -3  454.65   21.80
   6 -10   3  507.15   37.10
  -7  10  -3   57.99    9.80
  -7  10  -3   88.69    9.90
  -7  10  -3   74.99   10.20
  -7  10  -3   66.19   14.10
  -7  10  -3   65.49   15.00
   7 -10   3   72.49   19.00
  -8  10  -3    6.50    4.10
  -8  10  -3   -3.80    4.70
  -8  10  -3    4.40    7.70
  -8  10  -3   -2.00    3.90
   8 -10   3    9.30   11.90
  -9  10  -3   13.50    7.00
  -9  10  -3   42.30   10.00
  -9  10  -3   22.90   11.20
  -9  10  -3   30.60   11.50
   9 -10   3   37.10   18.70
   6   9  -3   99.69   26.60
   6   9  -3   57.59   16.90
   6   9  -3   41.00   14.70
   6   9  -3   40.70   17.50
  -6  -9   3   74.59   25.70
  -6  -9   3   62.99   19.90
  -6  -9   3   87.39   19.90
  -6  -9   3   55.19   16.30
   5   9  -3   12.60   15.40
   5   9  -3   13.80   11.70
   5   9  -3   34.40   13.30
   5   9  -3   32.20   12.70
   5   9  -3   31.80   13.60
  -5  -9   3   26.80   11.80
  -5  -9   3   21.20   14.20
  -5  -9   3   20.60   14.10
  -5  -9   3   27.30   14.70
  -5  -9   3   18.50   10.90
  -5  -9   3   27.60   12.80
   4   9  -3   -4.70    7.40
   4   9  -3    2.70    6.10
   4   9  -3   -8.70    6.80
   4   9  -3   -1.20    8.30
  -4  -9   3   -1.90    6.80
  -4  -9   3    7.60    9.20
  -4  -9   3    5.20    9.20
  -4  -9   3    7.40   16.10
  -4  -9   3   10.90   10.60
  -4  -9   3   12.40    9.60
   3   9  -3   65.49   17.80
   3   9  -3   71.49   17.90
   3   9  -3   61.79   16.90
   3   9  -3   74.59   17.20
   3   9  -3   57.99   16.90
  -3  -9   3   71.29   18.40
  -3  -9   3   62.09   14.30
  -3  -9   3   77.79   20.60
  -3  -9   3   85.79   17.70
  -3  -9   3   60.79   16.00
  -3  -9   3   78.49   16.10
   2   9  -3   26.90   11.90
   2   9  -3   19.40   13.70
   2   9  -3   40.30   12.80
   2   9  -3   32.30   11.30
   2   9  -3   18.40   11.20
  -2  -9   3   23.90    9.60
  -2  -9   3   27.20   13.40
  -2  -9   3   30.60   11.90
  -2  -9   3   15.80    8.60
  -2  -9   3   17.60   11.00
  -2  -9   3   20.80    9.50
   1   9  -3   19.90    9.50
   1   9  -3    1.60    6.90
   1   9  -3   19.80   10.00
   1   9  -3   13.30   10.60
   1   9  -3    4.70    8.80
  -1  -9   3    8.20    7.30
  -1  -9   3    6.20    8.70
  -1  -9   3   23.80    8.10
  -1  -9   3    3.20    7.00
  -1  -9   3   13.40    7.50
  -1  -9   3    2.70    7.30
   0   9  -3  315.87   26.70
   0   9  -3  342.57   25.40
   0   9  -3  327.97   29.80
   0   9  -3  309.27   26.90
   0   9  -3  323.87   29.60
   0  -9   3  336.67   19.50
   0  -9   3  305.17   25.30
   0  -9   3  271.77   27.30
   0  -9   3  341.07   19.00
   0  -9   3  364.76   22.60
   0  -9   3  382.76   30.10
  -1   9  -3   22.70    9.70
  -1   9  -3   12.80    9.00
  -1   9  -3   21.50   10.70
  -1   9  -3   11.50    7.60
  -1   9  -3   13.10   13.20
  -1   9  -3   13.40    8.50
   1  -9   3   22.70    7.60
   1  -9   3   10.80    7.90
   1  -9   3   13.30    6.60
   1  -9   3    9.90    5.40
   1  -9   3   10.10    4.20
   1  -9   3   16.40    4.80
   1  -9   3   21.90   10.50
  -2   9  -3   64.89   13.60
  -2   9  -3   87.69   13.20
  -2   9  -3  103.99   20.50
  -2   9  -3   88.69   14.20
  -2   9  -3  102.49   15.80
  -2   9  -3   83.79   15.10
   2  -9   3   78.09   12.10
   2  -9   3   95.39   16.40
   2  -9   3   91.49   13.70
   2  -9   3  109.99   20.10
   2  -9   3   82.49   11.90
  -3   9  -3  886.01   46.30
  -3   9  -3  853.81   35.00
  -3   9  -3  836.22   31.10
  -3   9  -3  889.31   45.20
  -3   9  -3  846.72   33.50
  -3   9  -3  878.61   35.80
  -3   9  -3  859.31   35.10
   3  -9   3  918.41   36.10
   3  -9   3  850.31   30.50
   3  -9   3  879.11   32.10
   3  -9   3  917.31   38.60
   3  -9   3  839.32   42.90
  -4   9  -3  401.36   20.10
  -4   9  -3  457.05   31.40
  -4   9  -3  401.56   20.70
  -4   9  -3  408.16   21.00
  -4   9  -3  448.66   32.80
  -4   9  -3  430.96   22.00
  -4   9  -3  415.56   22.60
   4  -9   3  457.85   30.60
   4  -9   3  409.66   28.40
  -5   9  -3  316.97   17.40
  -5   9  -3  329.77   27.00
  -5   9  -3  253.27   16.50
  -5   9  -3  328.47   27.70
  -5   9  -3  311.67   17.30
   5  -9   3  327.87   27.70
  -6   9  -3   -6.30    4.10
  -6   9  -3   -2.50    7.10
  -6   9  -3    8.20    4.60
  -6   9  -3    2.60    4.80
  -6   9  -3    8.70    8.30
   6  -9   3   -4.80    7.20
  -7   9  -3  178.38   21.50
  -7   9  -3  184.48   14.60
  -7   9  -3  166.98   19.60
   7  -9   3  191.08   28.40
  -8   9  -3    6.80    4.90
  -8   9  -3    9.50    7.80
  -8   9  -3   10.10    3.90
  -8   9  -3   25.10    9.00
  -8   9  -3    1.90    3.70
   8  -9   3    3.40   12.70
  -9   9  -3   16.40    9.20
  -9   9  -3    4.80    6.10
  -9   9  -3    1.20    4.40
  -9   9  -3    0.60    7.60
  -9   9  -3    2.30    4.00
   9  -9   3   21.90   13.20
 -10   9  -3   35.70   11.30
 -10   9  -3   13.10    8.40
 -10   9  -3   32.00    6.40
 -10   9  -3   29.30   12.40
 -10   9  -3   29.20    6.70
  10  -9   3   23.20   13.60
   7   8  -3   24.90   10.80
   7   8  -3    6.70   12.10
   7   8  -3   12.10   10.50
   7   8  -3   16.80    9.90
  -7  -8   3   20.90   13.30
  -7  -8   3   17.40   12.40
  -7  -8   3    6.00    9.60
  -7  -8   3   -3.90    9.50
  -7  -8   3   10.40   17.00
   6   8  -3    5.00   11.20
   6   8  -3   17.20   11.00
   6   8  -3    5.20    9.60
   6   8  -3   -2.00    7.40
   6   8  -3   15.30   12.40
  -6  -8   3   12.30    9.90
  -6  -8   3   41.30   15.70
  -6  -8   3   10.20   11.50
  -6  -8   3   21.00   11.80
  -6  -8   3   18.10    9.80
  -6  -8   3   -2.00    9.20
   5   8  -3    4.20    7.50
   5   8  -3   10.80    9.30
   5   8  -3   27.20   12.20
   5   8  -3    5.30    9.10
   5   8  -3    0.70    8.60
  -5  -8   3   -7.00    9.40
  -5  -8   3   13.80    9.80
  -5  -8   3    9.60   10.00
  -5  -8   3    2.40    9.10
  -5  -8   3   -0.20    9.00
  -5  -8   3   -3.20   11.90
   4   8  -3    4.10   10.50
   4   8  -3  -10.50    7.90
   4   8  -3    7.40    9.90
   4   8  -3    5.50   10.50
   4   8  -3   10.50    8.90
  -4  -8   3    4.00    9.00
  -4  -8   3    8.50    8.40
  -4  -8   3    2.20    7.20
  -4  -8   3    4.10    8.80
  -4  -8   3   21.80   12.20
  -4  -8   3   -1.90    9.20
   3   8  -3  369.96   28.30
   3   8  -3  356.86   32.60
   3   8  -3  380.46   31.40
   3   8  -3  350.66   30.90
   3   8  -3  429.36   39.70
  -3  -8   3  410.56   28.70
  -3  -8   3  396.56   35.10
  -3  -8   3  343.97   26.50
  -3  -8   3  362.66   31.30
  -3  -8   3  389.96   31.30
  -3  -8   3  390.66   27.20
   2   8  -3  550.74   37.20
   2   8  -3  581.84   37.90
   2   8  -3  568.44   38.30
   2   8  -3  616.44   37.50
  -2  -8   3  565.34   30.60
  -2  -8   3  589.44   30.40
  -2  -8   3  619.34   37.60
  -2  -8   3  620.84   38.10
  -2  -8   3  599.14   40.10
  -2  -8   3  538.75   30.00
   1   8  -3  260.77   24.10
   1   8  -3  249.38   21.60
   1   8  -3  278.87   25.00
   1   8  -3  287.27   26.50
   1   8  -3  240.48   23.90
  -1  -8   3  299.27   19.90
  -1  -8   3  280.77   20.10
  -1  -8   3  304.37   25.20
  -1  -8   3  251.47   19.20
  -1  -8   3  285.47   25.70
  -1  -8   3  289.47   26.40
   0   8  -3   47.90   11.40
   0   8  -3   62.09   13.60
   0   8  -3   41.40   12.10
   0   8  -3   51.99   11.60
   0  -8   3   78.59   11.10
   0  -8   3   68.29   10.30
   0  -8   3   57.89   16.00
   0  -8   3   67.79   14.40
   0  -8   3   68.79   11.30
   0  -8   3   46.70   12.30
  -1   8  -3   15.90    7.80
  -1   8  -3   13.70    6.60
  -1   8  -3   27.50   10.70
  -1   8  -3   14.20    7.90
  -1   8  -3   12.40    9.00
  -1   8  -3    2.80    5.70
   1  -8   3   12.40    4.50
   1  -8   3   14.50    5.90
   1  -8   3   29.30    9.00
   1  -8   3   14.40    8.20
   1  -8   3   17.70    5.00
   1  -8   3   12.80    7.10
   1  -8   3   12.90    5.60
  -2   8  -3  189.88   21.40
  -2   8  -3  159.78   15.60
  -2   8  -3  161.78   16.20
  -2   8  -3  153.98   14.50
  -2   8  -3  177.28   14.60
  -2   8  -3  158.98   21.40
  -2   8  -3  190.48   17.50
   2  -8   3  165.28   16.60
   2  -8   3  150.68   12.40
   2  -8   3  156.18   24.30
   2  -8   3  166.18   14.90
   2  -8   3  199.88   16.00
  -3   8  -3   52.59    9.30
  -3   8  -3   58.49   13.10
  -3   8  -3   58.39   10.50
  -3   8  -3   49.20    8.80
  -3   8  -3   70.59   11.40
  -3   8  -3   64.39   11.10
  -3   8  -3   68.89   14.50
   3  -8   3   63.59   13.20
   3  -8   3   90.09   12.70
   3  -8   3   55.49   12.30
   3  -8   3   70.49   10.20
   3  -8   3   72.99   12.70
  -4   8  -3  325.07   26.80
  -4   8  -3  332.97   16.90
  -4   8  -3  330.17   17.40
  -4   8  -3  305.87   24.60
  -4   8  -3  301.07   17.00
  -4   8  -3  393.16   27.80
  -4   8  -3  328.77   17.10
   4  -8   3  306.17   23.60
   4  -8   3  309.87   24.00
  -5   8  -3   44.70    7.30
  -5   8  -3   57.19   13.70
  -5   8  -3   46.80   11.80
  -5   8  -3   40.60    7.70
   5  -8   3   56.09   14.50
  -6   8  -3    6.40    3.50
  -6   8  -3   12.40    7.00
  -6   8  -3    1.80    4.20
  -6   8  -3    1.00    3.20
  -6   8  -3   13.20    8.60
   6  -8   3   -3.90    7.00
  -7   8  -3   45.20    9.00
  -7   8  -3   32.30    5.50
  -7   8  -3   41.10    5.70
  -7   8  -3   20.80    9.50
  -7   8  -3   45.80   11.10
   7  -8   3   26.60   13.30
  -8   8  -3   51.59   10.30
  -8   8  -3   50.19    6.30
  -8   8  -3   39.90   12.00
  -8   8  -3   43.60   10.50
   8  -8   3   74.29   21.70
  -9   8  -3   92.59   19.90
  -9   8  -3  102.59   14.80
  -9   8  -3   74.09   13.40
   9  -8   3   60.89   19.10
 -10   8  -3   23.30    6.30
 -10   8  -3   16.10    8.10
 -10   8  -3   40.20    8.70
 -10   8  -3   33.30    7.00
  10  -8   3   -1.30   10.40
   8   7  -3   33.80   15.10
   8   7  -3   46.70   17.40
  -8  -7   3   19.90   12.90
  -8  -7   3   45.20   20.10
  -8  -7   3   41.70   25.10
  -8  -7   3   23.90   18.70
   7   7  -3    3.20    9.90
   7   7  -3   29.00   14.00
   7   7  -3   32.10   14.40
   7   7  -3   47.10   13.50
   7   7  -3    9.90    8.80
  -7  -7   3   36.40   13.20
  -7  -7   3   33.40   13.50
  -7  -7   3   27.90   12.20
  -7  -7   3   17.00   11.90
  -7  -7   3   17.90   12.00
  -7  -7   3   49.90   19.70
   6   7  -3   13.10    9.20
   6   7  -3   30.40   14.70
   6   7  -3   24.80   10.50
   6   7  -3   14.50   13.00
   6   7  -3    3.50    8.30
  -6  -7   3    7.90    8.00
  -6  -7   3   15.40   10.40
  -6  -7   3   -2.50   10.00
  -6  -7   3    2.90    8.60
  -6  -7   3   18.30   11.10
  -6  -7   3   33.50   12.10
   5   7  -3   -3.10    8.20
   5   7  -3    9.70    8.30
   5   7  -3   -2.10    7.00
   5   7  -3    7.90   10.70
   5   7  -3    5.90    8.40
  -5  -7   3    0.00    7.50
  -5  -7   3   14.50    8.20
  -5  -7   3   27.20   13.20
  -5  -7   3    2.70    8.90
  -5  -7   3    7.30    8.20
  -5  -7   3   18.90   10.90
   4   7  -3  286.97   27.40
   4   7  -3  267.87   24.10
   4   7  -3  281.47   28.60
   4   7  -3  287.37   27.70
   4   7  -3  279.37   31.60
  -4  -7   3  277.47   26.20
  -4  -7   3  306.37   24.30
  -4  -7   3  279.17   29.50
  -4  -7   3  293.77   27.90
  -4  -7   3  307.47   26.00
   3   7  -3  950.80   47.90
   3   7  -3 1014.30   50.99
   3   7  -3  909.61   45.30
   3   7  -3  958.40   43.00
   3   7  -3  949.01   45.90
  -3  -7   3  911.11   41.10
  -3  -7   3  888.11   45.70
  -3  -7   3  966.30   46.10
  -3  -7   3  999.30   40.90
  -3  -7   3  910.11   49.70
  -3  -7   3  938.31   41.30
   2   7  -3   -4.30    5.00
   2   7  -3    2.20    6.90
   2   7  -3    3.40    6.30
   2   7  -3   -4.70    5.50
  -2  -7   3   -3.90    5.00
  -2  -7   3    9.10    6.80
  -2  -7   3    5.40    6.90
  -2  -7   3   -0.70    5.50
  -2  -7   3    1.60    5.60
  -2  -7   3   -4.60    6.00
   1   7  -3    2.40    6.40
   1   7  -3   -4.10    5.10
   1   7  -3   -5.80    5.90
   1   7  -3   14.60    7.70
   1   7  -3    4.30    5.70
  -1  -7   3    0.00    4.80
  -1  -7   3    7.10    5.20
  -1  -7   3   10.20    6.10
  -1  -7   3    9.50    6.60
  -1  -7   3    6.50    7.00
  -1  -7   3   16.10    8.60
   0   7  -3   66.49   12.90
   0   7  -3   77.59   12.60
   0   7  -3   81.39   14.10
   0   7  -3   69.59   13.30
   0   7  -3   48.20   12.70
   0  -7   3   54.19   12.00
   0  -7   3   71.09   10.70
   0  -7   3   73.69   10.30
   0  -7   3   69.29   10.30
   0  -7   3   66.29   12.60
  -1   7  -3  528.95   31.70
  -1   7  -3  546.85   25.50
  -1   7  -3  580.44   27.50
  -1   7  -3  512.65   32.90
  -1   7  -3  546.35   23.90
  -1   7  -3  560.04   31.90
   1  -7   3  525.55   30.80
   1  -7   3  563.24   19.20
   1  -7   3  597.04   30.20
   1  -7   3  553.94   22.30
   1  -7   3  536.65   26.60
   1  -7   3  590.04   23.10
  -2   7  -3  560.74   23.80
  -2   7  -3  514.55   31.20
  -2   7  -3  541.15   25.80
  -2   7  -3  544.55   21.80
  -2   7  -3  547.65   24.50
  -2   7  -3  572.94   26.70
  -2   7  -3  521.35   29.80
   2  -7   3  559.34   24.10
   2  -7   3  569.14   22.10
   2  -7   3  545.75   25.30
   2  -7   3  587.44   27.20
   2  -7   3  595.44   31.70
  -3   7  -3   23.20    6.30
  -3   7  -3   37.80    6.90
  -3   7  -3   31.30   10.60
  -3   7  -3   30.90    7.70
  -3   7  -3   21.00    5.90
  -3   7  -3   12.20    7.20
   3  -7   3   35.10    9.10
   3  -7   3   24.10    6.10
   3  -7   3   21.20    8.10
   3  -7   3   39.30    8.30
  -4   7  -3   -3.30    4.90
  -4   7  -3   22.60    9.70
  -4   7  -3    7.30    4.20
  -4   7  -3    0.60    3.20
  -4   7  -3    3.90    3.90
   4  -7   3    3.00    4.50
   4  -7   3    0.10    5.30
  -5   7  -3  135.79    8.60
  -5   7  -3  124.79    8.70
  -5   7  -3  138.79   15.70
  -5   7  -3  152.68   21.90
   5  -7   3  120.79   17.80
  -6   7  -3   19.70    4.00
  -6   7  -3   21.80    6.20
  -6   7  -3   15.30    8.30
  -6   7  -3   14.50    7.90
  -6   7  -3   17.40    4.10
   6  -7   3   10.70   10.40
  -7   7  -3   46.40   11.40
  -7   7  -3   49.20   10.30
  -7   7  -3   45.60    5.90
  -7   7  -3   42.70    9.40
   7  -7   3   49.20   15.70
  -8   7  -3  202.78   19.90
  -8   7  -3  230.68   17.20
  -8   7  -3  187.08   10.80
  -8   7  -3  157.58   10.80
  -8   7  -3  205.58   17.30
   8  -7   3  149.29   24.40
  -9   7  -3    2.70    4.90
  -9   7  -3    6.40    4.00
  -9   7  -3   -2.80    5.30
  -9   7  -3   -7.10    4.00
  -9   7  -3    5.80    8.00
   9  -7   3    1.80    8.50
 -10   7  -3    8.60    7.40
 -10   7  -3   21.80    6.30
 -10   7  -3   11.90    8.10
 -10   7  -3    8.60    6.00
  10  -7   3   24.70   12.10
 -11   7  -3   11.90    6.70
 -11   7  -3   16.90    8.50
 -11   7  -3   13.00    8.50
 -11   7  -3   17.10    8.60
  11  -7   3    0.70   11.10
   9   6  -3  104.49   19.90
   9   6  -3  125.59   19.70
   9   6  -3  151.58   26.90
   9   6  -3  114.49   20.90
   9   6  -3  115.29   28.40
  -9  -6   3  101.79   21.90
  -9  -6   3  134.79   23.70
  -9  -6   3  120.69   22.80
  -9  -6   3  165.68   32.60
   8   6  -3   23.00   11.70
   8   6  -3   41.60   15.20
   8   6  -3   37.10   14.50
   8   6  -3   42.80   15.50
   8   6  -3   60.19   17.90
  -8  -6   3   27.90   12.80
  -8  -6   3   19.80   13.90
  -8  -6   3   21.60   11.80
  -8  -6   3   33.00   13.40
  -8  -6   3    8.30   10.80
  -8  -6   3   64.29   21.90
   7   6  -3   -7.90    8.70
   7   6  -3   -1.70    7.50
   7   6  -3    3.50    7.20
   7   6  -3    3.10    7.00
   7   6  -3    2.70   10.40
  -7  -6   3    4.60    8.90
  -7  -6   3   12.50   11.50
  -7  -6   3   -6.60    6.10
  -7  -6   3   -2.20    6.40
  -7  -6   3    6.60    8.40
  -7  -6   3   -9.90    7.70
   6   6  -3   30.60   14.40
   6   6  -3   35.60   12.10
   6   6  -3   19.40   14.40
   6   6  -3   27.60   13.20
   6   6  -3   24.40   11.80
  -6  -6   3   28.90   10.20
  -6  -6   3   54.09   13.80
  -6  -6   3   57.19   14.00
  -6  -6   3   43.70   16.00
  -6  -6   3   34.30   11.70
  -6  -6   3   32.20   13.30
   5   6  -3  472.05   36.70
   5   6  -3  477.75   31.50
   5   6  -3  451.25   31.20
   5   6  -3  457.05   34.60
   5   6  -3  406.86   31.50
  -5  -6   3  453.55   31.10
  -5  -6   3  422.06   29.30
  -5  -6   3  429.56   31.20
  -5  -6   3  397.96   32.30
  -5  -6   3  419.76   35.80
   4   6  -3   19.90   10.50
   4   6  -3    3.50    7.60
   4   6  -3   10.80    7.50
   4   6  -3   12.10    7.80
   4   6  -3   33.60   12.70
  -4  -6   3   13.30    9.90
  -4  -6   3    4.90    7.10
  -4  -6   3   12.70    9.80
  -4  -6   3   15.80    8.80
  -4  -6   3   14.70    9.00
  -4  -6   3   15.50    7.90
   3   6  -3  157.38   23.20
   3   6  -3  118.69   20.30
   3   6  -3  170.48   17.70
   3   6  -3  158.38   21.10
   3   6  -3  147.69   20.80
  -3  -6   3  147.49   22.30
  -3  -6   3  146.49   15.80
  -3  -6   3  116.89   17.40
  -3  -6   3  156.88   23.50
  -3  -6   3  149.29   21.00
  -3  -6   3  133.99   16.40
   2   6  -3  253.47   21.30
   2   6  -3  235.58   21.50
   2   6  -3  234.38   19.10
   2   6  -3  247.08   21.90
   2   6  -3  223.98   22.00
  -2  -6   3  231.18   17.70
  -2  -6   3  242.08   21.40
  -2  -6   3  231.28   20.80
  -2  -6   3  249.68   23.30
  -2  -6   3  257.47   19.00
  -2  -6   3  230.08   18.70
   1   6  -3    0.30    4.70
   1   6  -3    5.30    5.50
   1   6  -3    5.60    6.10
   1   6  -3    3.60    5.90
   1   6  -3    4.00    6.30
  -1  -6   3   11.40    7.30
  -1  -6   3   -2.30    4.00
  -1  -6   3    1.20    4.40
  -1  -6   3    3.00    4.70
  -1  -6   3   -0.90    6.40
  -1  -6   3   -4.20    3.90
   0   6  -3   78.69   13.80
   0   6  -3   85.49   12.20
   0   6  -3   86.89   13.50
   0   6  -3   74.99   12.30
   0  -6   3   90.99    9.90
   0  -6   3   77.39   14.00
   0  -6   3   82.39   13.60
   0  -6   3   90.39    9.90
   0  -6   3   83.99   13.40
   0  -6   3   85.59    9.80
  -1   6  -3 1047.20   36.80
  -1   6  -3 1075.29   31.40
  -1   6  -3 1091.09   42.40
  -1   6  -3 1100.39   35.00
  -1   6  -3 1112.99   34.20
  -1   6  -3 1064.49   41.10
  -1   6  -3 1068.59   38.20
   1  -6   3 1096.59   35.80
   1  -6   3 1048.50   31.30
   1  -6   3 1057.69   26.70
   1  -6   3 1077.99   26.90
   1  -6   3 1109.19   39.00
   1  -6   3 1074.89   40.80
   1  -6   3 1069.89   31.80
  -2   6  -3 1055.49   39.30
  -2   6  -3  988.50   29.90
  -2   6  -3  964.70   26.80
  -2   6  -3  999.50   33.00
  -2   6  -3  962.30   39.80
  -2   6  -3 1003.40   32.70
  -2   6  -3  974.10   29.30
   2  -6   3  943.01   37.60
   2  -6   3  945.71   29.70
   2  -6   3  946.41   33.00
   2  -6   3  997.10   33.50
  -3   6  -3  356.96   22.50
  -3   6  -3  403.66   17.40
  -3   6  -3  379.66   24.30
  -3   6  -3  366.76   15.30
  -3   6  -3  368.96   17.00
  -3   6  -3  391.76   15.00
  -3   6  -3  363.16   15.20
   3  -6   3  385.26   22.70
   3  -6   3  350.16   21.60
   3  -6   3  376.76   23.70
   3  -6   3  374.46   17.20
  -4   6  -3   42.50    6.80
  -4   6  -3   43.30   10.00
  -4   6  -3   33.70    5.00
  -4   6  -3   43.00   10.20
  -4   6  -3   43.70    5.80
   4  -6   3   40.60   11.50
   4  -6   3   44.80    8.90
  -5   6  -3   32.90    7.20
  -5   6  -3   31.10    9.10
  -5   6  -3   24.40    9.40
  -5   6  -3   22.70    7.30
  -5   6  -3   35.50    4.70
  -5   6  -3   35.20    4.40
   5  -6   3   41.00   11.80
  -6   6  -3   18.60    3.70
  -6   6  -3   11.50    7.10
  -6   6  -3   16.00    3.40
  -6   6  -3   11.10    5.70
  -6   6  -3    1.60    4.60
   6  -6   3    5.50    7.30
  -7   6  -3  336.97   13.40
  -7   6  -3  364.36   19.70
  -7   6  -3  354.26   21.20
  -7   6  -3  336.07   23.40
  -7   6  -3  330.77   12.80
  -8   6  -3    5.70    4.80
  -8   6  -3   -3.70    5.10
  -8   6  -3   -8.90    4.20
   8  -6   3   -4.90    8.20
  -9   6  -3   -3.10    4.70
  -9   6  -3    6.50    6.80
  -9   6  -3    2.10    6.10
  -9   6  -3    7.30    4.50
   9  -6   3   -3.90    7.90
 -10   6  -3    5.30    6.00
 -10   6  -3    1.50    5.10
 -10   6  -3   10.60    7.10
  10  -6   3    8.60   13.40
 -11   6  -3   -7.30    7.40
 -11   6  -3    8.00    9.20
 -11   6  -3   19.80    8.20
  11  -6   3   24.80   14.20
   9   5  -3   27.20   10.20
   9   5  -3   41.80   18.20
   9   5  -3   59.39   16.00
   9   5  -3   45.20   13.80
   9   5  -3   42.90   14.70
  -9  -5   3   34.00   14.60
  -9  -5   3   32.30   14.30
  -9  -5   3   52.59   18.10
  -9  -5   3   32.60   19.00
  -9  -5   3   39.70   15.40
  -9  -5   3   50.49   12.10
  -9  -5   3   36.50   12.50
   8   5  -3  102.99   21.50
   8   5  -3   79.49   16.10
   8   5  -3  114.29   20.90
   8   5  -3  134.59   23.70
   8   5  -3  139.19   23.90
   8   5  -3  132.09   20.20
  -8  -5   3   97.49   20.70
  -8  -5   3  132.39   20.90
  -8  -5   3  123.59   24.60
  -8  -5   3  124.69   25.60
  -8  -5   3  108.09   20.10
  -8  -5   3   89.09   22.70
  -8  -5   3  151.88   27.10
   7   5  -3   -1.00    8.90
   7   5  -3    8.20    7.40
   7   5  -3   12.00    7.80
   7   5  -3   -7.60    6.80
  -7  -5   3    5.70    7.70
  -7  -5   3   -2.70    6.80
  -7  -5   3    6.90    9.30
  -7  -5   3  -11.20    7.20
  -7  -5   3    2.20    8.00
  -7  -5   3    6.50    4.80
   6   5  -3   90.29   16.70
   6   5  -3   68.69   16.50
   6   5  -3   83.99   17.80
   6   5  -3   83.19   17.50
   6   5  -3   82.99   18.10
  -6  -5   3   56.99   13.90
  -6  -5   3   99.49   17.50
  -6  -5   3   87.99   19.80
  -6  -5   3   75.89   11.00
  -6  -5   3   77.39   18.10
  -6  -5   3  110.89   20.90
  -6  -5   3   80.19   22.30
   5   5  -3  171.08   19.40
   5   5  -3  133.09   18.70
   5   5  -3  172.28   27.20
   5   5  -3  139.49   21.70
   5   5  -3  165.38   22.90
  -5  -5   3  139.49   23.60
  -5  -5   3  124.59   10.70
  -5  -5   3  103.99   17.20
  -5  -5   3  161.28   18.70
  -5  -5   3  128.69   19.50
  -5  -5   3  140.49   20.30
  -5  -5   3  157.28   20.50
   4   5  -3  662.53   37.20
   4   5  -3  600.14   31.60
   4   5  -3  659.03   34.30
   4   5  -3  658.33   38.60
   4   5  -3  685.03   36.40
  -4  -5   3  593.64   32.90
  -4  -5   3  671.83   34.70
  -4  -5   3  673.83   34.50
  -4  -5   3  670.93   37.30
  -4  -5   3  650.83   21.40
  -4  -5   3  678.13   40.10
  -4  -5   3  637.84   31.70
   3   5  -3  319.27   25.40
   3   5  -3  265.07   20.10
   3   5  -3  338.57   24.30
   3   5  -3  332.87   23.80
   3   5  -3  250.37   22.10
  -3  -5   3  291.07   19.90
  -3  -5   3  261.37   20.50
  -3  -5   3  287.67   25.00
  -3  -5   3  269.07   21.30
  -3  -5   3  265.47   20.50
  -3  -5   3  268.37   22.40
   2   5  -3   14.70    7.50
   2   5  -3   19.90    8.30
   2   5  -3   27.30    9.50
   2   5  -3   29.30    8.20
   2   5  -3   25.50    9.30
  -2  -5   3   18.50    7.30
  -2  -5   3   26.30    8.50
  -2  -5   3   21.00    8.30
  -2  -5   3   24.90    8.50
  -2  -5   3   11.60    7.00
  -2  -5   3   18.50    7.00
   1   5  -3 1334.67   44.90
   1   5  -3 1302.07   44.70
   1   5  -3 1321.37   40.60
   1   5  -3 1373.06   43.40
   1   5  -3 1312.67   45.90
  -1  -5   3 1336.67   38.50
  -1  -5   3 1309.67   38.90
  -1  -5   3 1349.16   53.19
  -1  -5   3 1363.56   45.60
  -1  -5   3 1340.17   38.00
  -1  -5   3 1320.77   47.10
   0   5  -3   14.30    6.00
   0   5  -3   31.80    8.80
   0   5  -3   27.80    8.70
   0   5  -3   22.00    7.40
   0   5  -3   13.10    7.00
   0  -5   3   16.10    5.90
   0  -5   3   15.60    7.10
   0  -5   3   10.90    6.40
   0  -5   3   22.50    5.10
   0  -5   3   20.60    6.00
   0  -5   3   23.00    6.10
  -1   5  -3    4.30    4.40
  -1   5  -3    7.00    4.80
  -1   5  -3    3.40    4.90
  -1   5  -3   15.00    5.20
  -1   5  -3    6.00    6.10
  -1   5  -3    9.40    5.80
   1  -5   3   12.60    6.30
   1  -5   3   10.30    4.90
   1  -5   3   10.50    4.30
   1  -5   3   15.20    4.00
   1  -5   3    9.00    4.90
   1  -5   3    8.90    3.70
   1  -5   3    2.70    5.20
  -2   5  -3  194.38   12.60
  -2   5  -3  168.58    9.40
  -2   5  -3  172.28   16.00
  -2   5  -3  168.18   10.70
  -2   5  -3  185.18   15.50
  -2   5  -3  174.28   11.00
  -2   5  -3  161.08   12.10
   2  -5   3  167.48   13.60
   2  -5   3  175.38   12.80
   2  -5   3  179.28    9.40
   2  -5   3  171.18   11.00
   2  -5   3  172.88   14.80
  -3   5  -3   14.00    3.70
  -3   5  -3   16.90    4.50
  -3   5  -3   11.20    3.60
  -3   5  -3    8.70    5.70
  -3   5  -3   11.90    3.80
  -3   5  -3   17.10    4.70
  -3   5  -3    4.40    5.10
   3  -5   3    7.50    5.10
   3  -5   3   11.30    4.20
   3  -5   3    8.40    3.40
   3  -5   3   16.70    7.60
  -4   5  -3   90.79   12.90
  -4   5  -3   75.49   11.00
  -4   5  -3   80.79    5.70
  -4   5  -3   85.59    8.00
  -4   5  -3   72.19    5.10
  -4   5  -3   70.49   11.40
   4  -5   3   96.29   10.70
   4  -5   3   88.69   14.50
  -5   5  -3  452.25   12.40
  -5   5  -3  426.76   19.70
  -5   5  -3  464.35   20.90
  -5   5  -3  464.35   12.80
  -5   5  -3  436.36   25.80
  -5   5  -3  474.55   25.10
   5  -5   3  444.56   28.20
  -6   5  -3  225.58   16.40
  -6   5  -3  248.48   10.60
  -6   5  -3  230.08   10.10
  -6   5  -3  234.88   18.00
  -6   5  -3  267.87   23.20
   6  -5   3  211.08   22.00
  -7   5  -3   93.99    8.60
  -7   5  -3  107.89    8.50
  -7   5  -3  110.89   15.50
  -7   5  -3   89.99    9.50
   7  -5   3  110.09   17.90
  -8   5  -3  118.39   16.10
  -8   5  -3  119.39   11.20
  -8   5  -3  139.89   10.90
   8  -5   3  124.49   20.80
  -9   5  -3    9.00    5.80
  -9   5  -3   13.20    7.40
  -9   5  -3   19.20    6.30
   9  -5   3   14.90    9.40
 -10   5  -3    8.00    7.00
 -10   5  -3    5.10    5.70
 -10   5  -3    7.70    7.20
  10  -5   3    0.10    9.30
 -11   5  -3    2.00    6.90
 -11   5  -3   12.00    9.00
 -11   5  -3   -7.30    6.60
  11  -5   3    1.90    9.10
  10   4  -3    5.90    8.80
  10   4  -3    4.40   11.50
  10   4  -3   27.60   16.20
 -10  -4   3    6.30    7.60
 -10  -4   3  -19.40    6.80
 -10  -4   3    3.60    8.90
 -10  -4   3  -12.20    9.70
   9   4  -3   44.50   15.30
   9   4  -3   39.30   10.40
   9   4  -3   43.20   13.90
   9   4  -3    8.80   10.70
   9   4  -3   36.90   11.50
   9   4  -3   19.40    9.90
  -9  -4   3   53.09   16.00
  -9  -4   3   76.69   17.50
  -9  -4   3   43.50   12.80
  -9  -4   3   33.40   14.10
  -9  -4   3   12.60   13.20
  -9  -4   3   44.10   12.70
   8   4  -3  112.39   20.50
   8   4  -3  157.78   24.00
   8   4  -3  163.78   22.20
   8   4  -3  154.98   20.90
   8   4  -3  131.49   22.50
   8   4  -3  126.39   15.00
  -8  -4   3  166.88   28.70
  -8  -4   3  161.08   28.10
  -8  -4   3  174.28   22.40
  -8  -4   3  169.18   29.00
  -8  -4   3  149.49   24.70
  -8  -4   3  131.29   15.60
  -8  -4   3  134.79   21.10
   7   4  -3 1072.29   52.99
   7   4  -3 1064.79   48.20
   7   4  -3 1114.29   56.19
   7   4  -3 1047.00   45.40
   7   4  -3 1085.89   46.50
  -7  -4   3 1067.69   45.60
  -7  -4   3 1003.20   38.00
  -7  -4   3 1071.69   50.99
  -7  -4   3 1119.69   54.19
  -7  -4   3 1081.89   64.59
  -7  -4   3 1076.99   47.30
  -7  -4   3 1043.40   52.09
   6   4  -3  399.56   27.00
   6   4  -3  380.06   26.30
   6   4  -3  374.66   31.30
   6   4  -3  368.76   29.80
   6   4  -3  386.46   28.10
  -6  -4   3  357.46   28.10
  -6  -4   3  352.46   20.40
  -6  -4   3  369.86   32.00
  -6  -4   3  353.66   29.10
  -6  -4   3  373.86   26.00
  -6  -4   3  373.96   26.60
  -6  -4   3  371.76   29.40
   5   4  -3  178.68   18.00
   5   4  -3  167.58   19.50
   5   4  -3  160.28   21.60
   5   4  -3  150.78   16.40
   5   4  -3  188.78   21.00
  -5  -4   3  157.18   18.90
  -5  -4   3  155.38   18.30
  -5  -4   3  139.79   20.60
  -5  -4   3  139.49   12.40
  -5  -4   3  151.38   17.00
  -5  -4   3  162.88   17.20
  -5  -4   3  199.08   28.30
   4   4  -3  402.06   28.30
   4   4  -3  390.06   25.90
   4   4  -3  360.86   26.00
   4   4  -3  398.56   24.70
   4   4  -3  389.86   24.00
  -4  -4   3  378.36   23.10
  -4  -4   3  366.56   25.10
  -4  -4   3  391.36   29.00
  -4  -4   3  381.56   26.40
  -4  -4   3  394.76   17.80
  -4  -4   3  403.56   25.90
  -4  -4   3  358.76   23.70
   3   4  -3 1727.43   52.09
   3   4  -3 1662.43   52.29
   3   4  -3 1690.33   49.40
   3   4  -3 1735.13   55.59
   3   4  -3 1698.13   56.89
  -3  -4   3 1657.23   57.29
  -3  -4   3 1763.02   49.80
  -3  -4   3 1747.43   38.20
  -3  -4   3 1767.62   52.69
  -3  -4   3 1651.93   50.39
  -3  -4   3 1745.83   51.59
  -3  -4   3 1734.53   55.29
   2   4  -3  839.52   36.30
   2   4  -3  897.21   32.30
   2   4  -3  902.61   34.90
   2   4  -3  857.11   33.70
   2   4  -3  913.11   36.20
  -2  -4   3  908.51   35.10
  -2  -4   3  857.71   37.30
  -2  -4   3  893.91   35.50
  -2  -4   3  909.71   31.80
  -2  -4   3  908.91   32.40
  -2  -4   3  921.81   33.20
   1   4  -3  127.89   13.90
   1   4  -3  108.69   11.60
   1   4  -3  108.89   12.40
   1   4  -3  114.79   13.60
  -1  -4   3  122.79   13.10
  -1  -4   3  125.59   17.00
  -1  -4   3  105.59   11.60
  -1  -4   3  125.29   11.30
  -1  -4   3  122.89   13.50
   0   4  -3   15.30    5.70
   0   4  -3    1.30    4.30
   0   4  -3   10.40    5.30
   0  -4   3    7.80    5.30
   0  -4   3    6.20    4.20
   0  -4   3    2.30    3.70
   0  -4   3    5.40    4.00
   0  -4   3    7.10    4.30
   0  -4   3    4.00    4.80
  -1   4  -3  577.34   22.60
  -1   4  -3  601.14   24.80
  -1   4  -3  611.34   26.10
  -1   4  -3  596.74   22.10
  -1   4  -3  587.94   16.90
  -1   4  -3  639.74   23.20
  -1   4  -3  588.54   19.60
   1  -4   3  609.74   20.60
   1  -4   3  584.84   16.50
   1  -4   3  604.94   24.50
   1  -4   3  621.54   16.30
   1  -4   3  596.64   23.10
   1  -4   3  586.34   16.10
   1  -4   3  574.84   20.60
  -2   4  -3  176.68    7.90
  -2   4  -3  175.48   12.80
  -2   4  -3  175.68   13.90
  -2   4  -3  189.38   15.00
  -2   4  -3  189.48    9.10
  -2   4  -3  186.88   10.80
  -2   4  -3  184.28    9.50
   2  -4   3  184.38   11.30
   2  -4   3  178.68   10.20
   2  -4   3  184.48   13.40
   2  -4   3  176.28   13.10
  -3   4  -3   22.50    6.20
  -3   4  -3   20.70    3.30
  -3   4  -3   15.10    3.40
  -3   4  -3   21.30    4.60
  -3   4  -3   11.60    3.40
  -3   4  -3   26.80    4.90
  -3   4  -3   21.30    6.80
  -3   4  -3   35.40    9.60
   3  -4   3   20.90    8.00
   3  -4   3   19.60    4.10
  -4   4  -3 1066.79   35.00
  -4   4  -3 1027.80   20.60
  -4   4  -3  954.50   28.60
  -4   4  -3 1000.10   27.60
  -4   4  -3  988.70   35.60
  -4   4  -3  977.50   19.90
   4  -4   3 1061.89   39.10
   4  -4   3  975.10   34.30
  -5   4  -3   45.00    7.00
  -5   4  -3   55.99   10.40
  -5   4  -3   46.60    5.40
  -5   4  -3   45.60    9.80
   5  -4   3   53.09   12.20
   5  -4   3   51.99   10.50
  -6   4  -3   70.59    7.60
  -6   4  -3   46.20   10.50
  -6   4  -3   72.79    7.30
  -6   4  -3   58.69    7.00
  -6   4  -3   61.39   11.10
   6  -4   3   73.39   12.30
   6  -4   3   51.09   12.30
  -7   4  -3   19.20    7.80
  -7   4  -3    8.80    4.60
  -7   4  -3   11.80    4.70
  -7   4  -3    1.50    3.40
  -7   4  -3    4.30    4.40
   7  -4   3    4.10    9.10
   7  -4   3   -1.80    4.60
  -8   4  -3   31.40    9.70
  -8   4  -3   23.90    6.80
  -8   4  -3   36.60    8.20
  -8   4  -3   27.40    7.50
  -8   4  -3   45.30    8.60
   8  -4   3   43.40    8.10
   8  -4   3   45.50   10.80
   8  -4   3   56.29   19.20
  -9   4  -3  121.19   13.20
  -9   4  -3  145.19   15.20
  -9   4  -3  121.49   13.30
  -9   4  -3  130.19   16.60
  -9   4  -3  133.59   12.80
   9  -4   3  154.68   13.70
   9  -4   3  146.09   23.10
   9  -4   3  137.59   14.70
 -10   4  -3  292.87   20.70
 -10   4  -3  261.87   22.00
 -10   4  -3  257.77   19.50
 -10   4  -3  291.17   19.70
  10  -4   3  228.48   15.80
  10  -4   3  276.17   32.00
 -11   4  -3    0.60    5.60
 -11   4  -3    9.80    9.20
 -11   4  -3   10.30    6.30
 -11   4  -3  -13.50    6.90
  11  -4   3    5.00   11.40
  11  -4   3   -1.10    4.60
  12  -4   3  -16.80    7.60
  10   3  -3   25.80   15.30
  10   3  -3   44.70   16.70
  10   3  -3   52.09   14.70
  10   3  -3   22.30    9.30
 -10  -3   3   35.60   12.40
 -10  -3   3   22.80   13.80
 -10  -3   3   13.10   13.70
 -10  -3   3   39.30   14.90
 -10  -3   3   34.00   11.70
 -10  -3   3   34.20   13.30
   9   3  -3  354.36   27.40
   9   3  -3  364.26   29.00
   9   3  -3  423.76   35.40
   9   3  -3  436.56   36.30
  -9  -3   3  429.16   38.10
  -9  -3   3  386.26   36.40
  -9  -3   3  404.06   31.90
  -9  -3   3  389.66   33.80
  -9  -3   3  423.16   37.20
  -9  -3   3  430.46   35.20
   8   3  -3  196.98   15.30
   8   3  -3  224.68   25.90
   8   3  -3  198.48   19.50
   8   3  -3  194.98   21.40
   8   3  -3  221.98   20.40
   8   3  -3  213.68   24.70
  -8  -3   3  187.68   18.70
  -8  -3   3  229.28   24.90
  -8  -3   3  184.18   19.00
  -8  -3   3  241.18   25.40
  -8  -3   3  215.28   23.00
  -8  -3   3  181.38   26.50
   7   3  -3  596.04   31.70
   7   3  -3  642.44   40.30
   7   3  -3  638.04   27.00
   7   3  -3  654.73   38.70
   7   3  -3  615.24   31.70
  -7  -3   3  631.14   34.80
  -7  -3   3  657.23   41.90
  -7  -3   3  629.64   32.50
  -7  -3   3  643.64   38.10
  -7  -3   3  604.04   30.30
   6   3  -3   99.69   14.90
   6   3  -3  157.18   24.30
   6   3  -3  115.49   15.70
   6   3  -3  117.79   18.00
  -6  -3   3  141.59   19.90
  -6  -3   3  121.09   19.20
  -6  -3   3  130.49   18.00
  -6  -3   3   82.69   14.60
  -6  -3   3  121.19   13.10
  -6  -3   3  140.79   24.10
   5   3  -3   20.00    8.50
   5   3  -3   24.30    8.40
   5   3  -3   19.00    8.00
   5   3  -3   29.80    8.50
   5   3  -3   16.20    9.90
  -5  -3   3   23.70    9.00
  -5  -3   3   26.40    8.40
  -5  -3   3   26.80    7.10
  -5  -3   3   30.60    9.40
  -5  -3   3   13.00    8.50
  -5  -3   3   24.80    9.40
   4   3  -3   38.60   11.20
   4   3  -3   21.80    7.20
   4   3  -3   36.60    9.60
   4   3  -3   44.70   10.70
   4   3  -3   51.59   12.30
  -4  -3   3   35.80    8.00
  -4  -3   3   22.10    7.60
  -4  -3   3   24.10    9.40
  -4  -3   3   30.20    8.50
  -4  -3   3   13.20    7.10
  -4  -3   3   28.80    8.70
   3   3  -3  607.74   26.10
   3   3  -3  609.04   30.60
   3   3  -3  599.34   29.10
   3   3  -3  653.53   28.00
   3   3  -3  593.14   28.00
  -3  -3   3  623.74   29.60
  -3  -3   3  644.54   21.50
  -3  -3   3  621.84   27.30
  -3  -3   3  580.34   30.60
  -3  -3   3  619.44   26.20
  -3  -3   3  628.24   28.00
   2   3  -3  525.65   25.80
   2   3  -3  483.25   23.10
   2   3  -3  467.15   22.80
   2   3  -3  501.55   21.90
   2   3  -3  464.85   23.70
  -2  -3   3  483.55   22.20
  -2  -3   3  500.35   28.90
  -2  -3   3  500.15   23.20
  -2  -3   3  479.25   21.30
  -2  -3   3  507.85   26.10
   1   3  -3   45.80    7.40
   1   3  -3   48.70    9.50
   1   3  -3   54.79    8.80
  -1  -3   3   44.70    7.60
  -1  -3   3   49.60    9.10
  -1  -3   3   33.20    7.70
  -1  -3   3   36.60    8.90
  -1  -3   3   49.80    8.40
  -1  -3   3   50.39    8.00
   0   3  -3  413.16   19.00
   0   3  -3  402.56   17.60
   0   3  -3  425.16   18.80
   0   3  -3  389.36   18.30
   0   3  -3  408.66   18.60
   0   3  -3  426.26   16.00
   0  -3   3  398.16   14.80
   0  -3   3  386.36   14.90
   0  -3   3  405.86   13.40
   0  -3   3  347.47   22.70
   0  -3   3  415.66   17.50
  -1   3  -3  196.98    9.30
  -1   3  -3  184.18    9.40
  -1   3  -3  186.58   10.90
  -1   3  -3  174.38   11.90
  -1   3  -3  171.58   12.50
  -1   3  -3  189.38   10.60
  -1   3  -3  190.38    6.90
   1  -3   3  164.68   11.60
   1  -3   3  179.98    7.50
   1  -3   3  178.88    8.00
   1  -3   3  187.48   10.10
   1  -3   3  166.88   10.60
   1  -3   3  190.98   13.00
  -2   3  -3 1253.77   27.20
  -2   3  -3 1258.57   31.10
  -2   3  -3 1255.57   27.20
  -2   3  -3 1254.67   34.70
  -2   3  -3 1251.67   23.80
  -2   3  -3 1196.98   24.40
   2  -3   3 1201.58   30.70
   2  -3   3 1261.17   34.30
   2  -3   3 1229.78   28.00
   2  -3   3 1238.18   35.70
  -3   3  -3 2233.18   44.80
  -3   3  -3 2268.37   52.39
  -3   3  -3 2239.98   40.90
  -3   3  -3 2204.68   37.30
  -3   3  -3 2225.38   37.70
  -3   3  -3 2333.87   41.30
  -3   3  -3 2263.37   52.99
   3  -3   3 2266.27   44.50
   3  -3   3 2190.98   53.99
   3  -3   3 2307.27   52.09
   3  -3   3 2262.57   40.90
  -4   3  -3    8.50    5.30
  -4   3  -3    5.80    5.50
  -4   3  -3    0.60    2.80
  -4   3  -3   -3.00    2.30
  -4   3  -3    2.60    2.90
  -4   3  -3    3.30    2.70
   4  -3   3    6.80    5.00
   4  -3   3    1.10    3.10
   4  -3   3    1.20    5.50
   4  -3   3    0.20    2.70
  -5   3  -3  210.68   14.90
  -5   3  -3  185.68   11.60
  -5   3  -3  185.98   10.10
  -5   3  -3  198.58   11.50
  -5   3  -3  188.08   16.30
  -5   3  -3  187.88    9.00
  -5   3  -3  185.78   10.40
   5  -3   3  173.78   17.40
   5  -3   3  190.98   10.30
   5  -3   3  191.98   14.20
  -6   3  -3  508.55   21.50
  -6   3  -3  477.85   20.60
  -6   3  -3  522.95   23.30
  -6   3  -3  536.05   23.40
  -6   3  -3  512.45   20.70
  -6   3  -3  480.05   27.80
   6  -3   3  507.25   23.30
   6  -3   3  504.15   19.00
   6  -3   3  556.14   31.90
  -7   3  -3    0.90    4.30
  -7   3  -3    2.70    4.40
  -7   3  -3   -1.40    3.60
  -7   3  -3    0.90    4.00
  -7   3  -3   -1.80    4.20
   7  -3   3   -1.50    6.30
   7  -3   3    3.90    4.80
   7  -3   3    5.50    3.80
   7  -3   3    1.80    4.10
  -8   3  -3  142.89   14.20
  -8   3  -3  109.79   13.10
  -8   3  -3  134.19   13.10
  -8   3  -3  127.69   13.90
  -8   3  -3  115.09   13.30
   8  -3   3  142.79   14.40
   8  -3   3  139.09   12.70
   8  -3   3  141.39   13.70
   8  -3   3  131.79   33.60
  -9   3  -3  348.17   21.80
  -9   3  -3  379.76   25.00
  -9   3  -3  371.46   24.10
  -9   3  -3  390.96   22.20
  -9   3  -3  383.06   23.80
   9  -3   3  389.36   21.70
   9  -3   3  404.96   34.90
   9  -3   3  393.16   24.60
   9  -3   3  378.86   21.70
 -10   3  -3  106.49   16.90
 -10   3  -3   86.49   16.80
 -10   3  -3  106.59   15.90
  10  -3   3  130.89   17.70
  10  -3   3  129.69   27.50
  10  -3   3  108.99   17.20
 -11   3  -3    4.90    9.60
 -11   3  -3    7.20    7.90
 -11   3  -3    7.60    8.10
 -11   3  -3    4.10    6.10
  11  -3   3   -5.50    6.50
  11  -3   3    7.70   11.30
  11  -3   3   -6.00    6.30
 -12   3  -3   18.90   15.40
 -12   3  -3   33.20   11.70
 -12   3  -3    1.90    6.80
 -12   3  -3   11.10   10.20
 -12   3  -3    8.80    8.40
  12  -3   3   16.10   10.00
  12  -3   3    3.30   12.10
  11   2  -3   -3.10    7.00
  11   2  -3   -0.50    9.60
 -11  -2   3   18.60    9.90
 -11  -2   3   33.30   14.90
 -11  -2   3   -4.70    9.30
 -11  -2   3   -5.50   11.40
  10   2  -3   80.19   13.60
  10   2  -3  109.29   20.70
  10   2  -3   79.09   16.40
 -10  -2   3   59.69   17.20
 -10  -2   3   49.70   15.50
 -10  -2   3   77.89   14.30
 -10  -2   3   48.00   13.30
   9   2  -3  185.28   25.60
   9   2  -3  151.18   25.50
   9   2  -3  142.59   16.20
   9   2  -3  151.78   21.10
  -9  -2   3  156.68   16.90
  -9  -2   3  167.08   25.90
  -9  -2   3  151.28   24.60
  -9  -2   3  179.38   20.40
  -9  -2   3  123.69   20.90
   8   2  -3  299.07   21.70
   8   2  -3  248.58   24.60
   8   2  -3  313.47   23.90
   8   2  -3  260.77   26.20
  -8  -2   3  303.37   28.90
  -8  -2   3  260.67   22.00
  -8  -2   3  320.27   25.90
  -8  -2   3  287.27   40.80
  -8  -2   3  311.37   22.20
  -8  -2   3  307.97   27.30
   7   2  -3  153.78   15.40
   7   2  -3  153.18   21.50
   7   2  -3  118.59   19.00
   7   2  -3  128.99   17.90
  -7  -2   3  127.39   15.00
  -7  -2   3  166.08   19.30
  -7  -2   3  160.98   19.30
  -7  -2   3  132.39   23.70
   6   2  -3   23.80    7.90
   6   2  -3   14.50    8.00
   6   2  -3   27.20    8.20
   6   2  -3    8.20    6.30
   6   2  -3    4.40    7.10
  -6  -2   3   17.60    8.40
  -6  -2   3   16.80    6.90
  -6  -2   3    9.60    7.00
  -6  -2   3   20.60    9.10
  -6  -2   3   10.60    8.60
  -6  -2   3    7.20    6.60
   5   2  -3  742.83   35.80
   5   2  -3  659.23   28.10
   5   2  -3  725.83   29.70
   5   2  -3  695.13   31.00
   5   2  -3  677.03   33.20
  -5  -2   3  768.12   37.60
  -5  -2   3  703.53   33.70
  -5  -2   3  751.02   31.30
  -5  -2   3  685.13   32.10
  -5  -2   3  711.73   28.80
  -5  -2   3  679.23   28.70
   4   2  -3  420.46   24.30
   4   2  -3  386.46   22.10
   4   2  -3  383.96   24.30
   4   2  -3  390.26   20.80
   4   2  -3  400.06   20.80
  -4  -2   3  405.86   25.50
  -4  -2   3  394.46   22.60
  -4  -2   3  381.16   19.30
  -4  -2   3  383.66   20.80
  -4  -2   3  407.26   23.80
  -4  -2   3  402.66   21.10
   3   2  -3  154.18   15.20
   3   2  -3  147.59   14.10
   3   2  -3  129.89   13.00
   3   2  -3  134.49   11.80
   3   2  -3  136.29   12.90
  -3  -2   3  144.99   10.90
  -3  -2   3  146.69   12.90
  -3  -2   3  136.59   12.70
  -3  -2   3  141.09   15.00
  -3  -2   3  124.29   12.80
  -3  -2   3  136.29   13.30
   2   2  -3 1201.18   36.50
   2   2  -3 1184.28   33.60
   2   2  -3 1160.88   31.70
   2   2  -3 1285.67   46.00
   2   2  -3 1213.08   34.10
  -2  -2   3 1158.18   34.80
  -2  -2   3 1170.48   33.10
  -2  -2   3 1203.18   37.20
  -2  -2   3 1167.58   31.90
   1   2  -3   69.99    8.20
   1   2  -3   71.79    8.60
   1   2  -3   68.69    7.50
   1   2  -3   63.39    7.60
   1   2  -3   73.99   10.20
  -1  -2   3   69.39    7.80
  -1  -2   3   93.59   12.50
  -1  -2   3   71.39    9.10
   0   2  -3   62.39    7.50
   0   2  -3   79.59    8.10
   0   2  -3   68.59    7.40
   0   2  -3   70.19    7.10
   0   2  -3   72.79    6.70
   0   2  -3   76.99    7.00
   0  -2   3   74.79    6.70
   0  -2   3   75.79    6.30
   0  -2   3   67.79    7.90
   0  -2   3   66.69    8.80
   0  -2   3   61.79    6.60
  -1   2  -3 5966.00   87.99
  -1   2  -3 5982.90   91.39
  -1   2  -3 5812.02   88.49
  -1   2  -3 5774.82   92.89
  -1   2  -3 6000.80   91.89
  -1   2  -3 5801.72   96.59
   1  -2   3 5621.54   86.79
   1  -2   3 5861.11   96.99
   1  -2   3 5916.51   90.89
   1  -2   3 5659.23   92.79
   1  -2   3 5847.91   86.09
   1  -2   3 5965.00   92.59
  -2   2  -3 3775.02   58.99
  -2   2  -3 3795.62   61.69
  -2   2  -3 3750.52   58.29
  -2   2  -3 3914.51   62.09
  -2   2  -3 3943.81   61.99
  -2   2  -3 3806.72   68.69
   2  -2   3 3877.81   61.99
   2  -2   3 3621.84   60.99
   2  -2   3 3464.75   62.39
   2  -2   3 3747.43   70.19
  -3   2  -3  467.65   18.60
  -3   2  -3  441.26   19.80
  -3   2  -3  461.85   15.30
  -3   2  -3  471.85   15.50
  -3   2  -3  445.36   13.40
  -3   2  -3  446.06   13.10
  -3   2  -3  438.26   12.00
   3  -2   3  502.75   15.30
   3  -2   3  411.36   15.70
   3  -2   3  451.15   18.40
  -4   2  -3   10.20    5.40
  -4   2  -3    3.70    3.40
  -4   2  -3    0.70    4.60
  -4   2  -3    2.10    3.30
  -4   2  -3   -0.40    3.00
  -4   2  -3    0.60    3.20
   4  -2   3    2.50    3.80
   4  -2   3    0.70    4.80
   4  -2   3    5.30    3.30
  -5   2  -3  132.59   11.40
  -5   2  -3  128.49   13.50
  -5   2  -3  144.19   11.80
  -5   2  -3  132.29   10.80
   5  -2   3  123.79   11.80
   5  -2   3  133.29   15.40
   5  -2   3  144.89   10.80
   5  -2   3  129.69   11.60
  -6   2  -3    1.60    3.90
  -6   2  -3    1.60    4.20
  -6   2  -3   -4.40    4.00
  -6   2  -3    1.20    4.00
  -6   2  -3   -1.70    3.60
   6  -2   3   -3.80    2.60
   6  -2   3   -1.50    5.20
   6  -2   3   -1.10    3.30
   6  -2   3    1.90    4.20
  -7   2  -3   10.80    6.20
  -7   2  -3   29.20    8.30
  -7   2  -3   -2.40    6.40
  -7   2  -3    5.70    5.70
  -7   2  -3   21.10    7.50
  -7   2  -3    9.80    6.10
   7  -2   3   -1.20    6.40
   7  -2   3   20.00    7.00
   7  -2   3   25.70    7.20
   7  -2   3    2.40    5.10
  -8   2  -3   72.19   11.60
  -8   2  -3   45.40   11.20
  -8   2  -3   43.00   10.90
  -8   2  -3   54.39   12.20
  -8   2  -3   70.59   12.10
   8  -2   3   43.60    9.30
   8  -2   3   80.99   20.30
   8  -2   3   44.80   10.30
   8  -2   3   50.69   11.90
  -9   2  -3  173.28   16.80
  -9   2  -3  186.18   19.40
  -9   2  -3  168.78   18.10
  -9   2  -3  195.48   20.40
   9  -2   3  189.08   19.60
   9  -2   3  175.88   16.80
   9  -2   3  221.58   32.50
   9  -2   3  168.78   14.60
 -10   2  -3   14.10    9.00
 -10   2  -3   -8.80    4.40
 -10   2  -3   -1.80    7.30
 -10   2  -3    6.30    7.90
  10  -2   3    1.90    6.10
  10  -2   3    2.70    9.30
  10  -2   3    2.50    7.10
 -11   2  -3   93.89   18.80
 -11   2  -3   92.89   23.30
 -11   2  -3  104.09   18.40
 -11   2  -3  110.29   19.30
 -11   2  -3  123.19   19.70
  11  -2   3   66.89   15.00
  11  -2   3  141.39   29.30
  11  -2   3  105.69   18.00
  12  -2   3   44.30   17.40
  12  -2   3   51.19   14.80
  11   1  -3  165.78   26.10
  11   1  -3  149.99   14.40
  11   1  -3  137.79   15.90
 -11  -1   3  121.79   22.60
 -11  -1   3  149.59   24.40
 -11  -1   3  159.08   26.50
 -11  -1   3  126.69   25.90
 -11  -1   3  135.19   17.20
  10   1  -3    1.90    5.40
  10   1  -3   -7.90    6.20
  10   1  -3    8.40    8.90
 -10  -1   3    8.90   10.40
 -10  -1   3   -0.20    9.70
 -10  -1   3    7.00    6.80
 -10  -1   3    3.40   10.40
 -10  -1   3   -0.40    5.80
   9   1  -3  182.68   24.70
   9   1  -3  212.98   17.30
   9   1  -3  196.68   18.00
   9   1  -3  204.68   22.80
  -9  -1   3  227.28   24.30
  -9  -1   3  199.38   23.00
  -9  -1   3  188.98   21.20
  -9  -1   3  201.18   24.70
  -9  -1   3  215.78   18.70
   8   1  -3  187.88   20.10
   8   1  -3  154.18   14.60
   8   1  -3  198.68   17.60
   8   1  -3  164.08   22.90
  -8  -1   3  196.78   20.90
  -8  -1   3  247.08   32.50
  -8  -1   3  158.18   17.40
  -8  -1   3  162.08   16.10
   7   1  -3   -1.00    4.20
   7   1  -3    5.20    5.80
   7   1  -3    4.30    7.50
   7   1  -3   -1.30    4.90
  -7  -1   3   -6.70    5.90
  -7  -1   3   -3.80    4.00
  -7  -1   3    1.20    5.00
  -7  -1   3    3.20    5.80
  -7  -1   3   11.70    7.00
  -7  -1   3   12.60    8.20
   6   1  -3  289.77   22.70
   6   1  -3  293.37   21.90
   6   1  -3  348.17   19.10
   6   1  -3  335.17   20.40
  -6  -1   3  347.27   21.30
  -6  -1   3  356.26   22.50
  -6  -1   3  337.77   25.10
  -6  -1   3  310.87   19.20
  -6  -1   3  342.87   23.30
  -6  -1   3  355.16   24.00
   5   1  -3    2.00    4.20
   5   1  -3   -0.20    4.50
   5   1  -3   -4.50    3.90
   5   1  -3   -1.30    3.60
  -5  -1   3   -1.40    5.40
  -5  -1   3    0.50    3.90
  -5  -1   3    7.10    5.30
  -5  -1   3   -4.40    4.00
  -5  -1   3    4.90    4.90
  -5  -1   3    3.90    4.60
   4   1  -3    1.50    4.10
   4   1  -3    3.20    4.90
   4   1  -3    6.30    5.10
   4   1  -3   -0.10    4.40
   4   1  -3   -0.50    4.50
  -4  -1   3   -2.50    4.10
  -4  -1   3    0.80    4.50
  -4  -1   3   -0.70    4.70
  -4  -1   3   -1.60    4.00
  -4  -1   3    2.80    5.20
  -4  -1   3    2.00    5.90
   3   1  -3   18.20    5.10
   3   1  -3   23.90    5.80
   3   1  -3   31.00    6.90
   3   1  -3   34.40    8.40
  -3  -1   3   19.60    5.70
  -3  -1   3   25.40    6.40
  -3  -1   3   20.40    6.60
  -3  -1   3   22.70    6.10
  -3  -1   3   30.70    7.10
   2   1  -3 1976.50   42.70
   2   1  -3 1941.21   45.30
   2   1  -3 1965.50   40.40
  -2  -1   3 2030.70   46.30
  -2  -1   3 2010.10   43.00
  -2  -1   3 1982.00   42.70
   1   1  -3 2669.43   45.40
   1   1  -3 2583.74   48.80
   1   1  -3 2765.42   48.50
   1   1  -3 2617.64   50.79
   1   1  -3 2668.23   46.90
  -1  -1   3 2677.13   45.60
  -1  -1   3 2550.34   49.00
  -1  -1   3 2598.44   49.10
  -1  -1   3 2622.04   46.90
  -1  -1   3 2530.15   47.00
   0   1  -3 1606.84   31.80
   0   1  -3 1644.74   30.30
[truncated: 2,231,912 more chars]
